# Supplementary material for: Phosphoregulation of DSB-1 mediates control of meiotic double-strand break activity
Source: eLife. 2022 Jun 27;11:e77956. doi: 10.7554/eLife.77956 (PMC9278955; doi:10.7554/eLife.77956)
Supplement: Figure 1—source data 4. — Related to Figure 1C. [file elife-77956-fig1-data4.zip]

Archive with 2 entries (2 files):
- Figure 1–Source Data 4 (unedited).jpg
- Figure 1–Source Data 4 (labelled).jpg
