# Supplementary material for: Phosphoregulation of DSB-1 mediates control of meiotic double-strand break activity
Source: eLife. 2022 Jun 27;11:e77956. doi: 10.7554/eLife.77956 (PMC9278955; doi:10.7554/eLife.77956)
Supplement: Figure 1—source data 6. — Related to Figure 1E. [file elife-77956-fig1-data6.zip]

Archive with 2 entries (2 files):
- Figure 1–Source Data 6 (unedited).jpg
- Figure 1–Source Data 6 (labelled).jpg
