# Supplementary material for: Phosphoregulation of DSB-1 mediates control of meiotic double-strand break activity
Source: eLife. 2022 Jun 27;11:e77956. doi: 10.7554/eLife.77956 (PMC9278955; doi:10.7554/eLife.77956)
Supplement: Figure 1—figure supplement 1—source data 1. — Related to Figure 1—figure supplement 1B. [file elife-77956-fig1-figsupp1-data1.zip]

Archive with 4 entries (4 files):
- Figure 1–figure supplement 1–Source Data 1 (actin_unedited).tif
- Figure 1–figure supplement 1–Source Data 1 (actin_labelled).tif
- Figure 1–figure supplement 1–Source Data 1 (DSB-1_unedited).tif
- Figure 1–figure supplement 1–Source Data 1 (DSB-1_labelled).tif
