# Supplementary material for: Phosphoregulation of DSB-1 mediates control of meiotic double-strand break activity
Source: eLife. 2022 Jun 27;11:e77956. doi: 10.7554/eLife.77956 (PMC9278955; doi:10.7554/eLife.77956)
Supplement: Figure 1—figure supplement 1—source data 3. — Related to Figure 1—figure supplement 1D. [file elife-77956-fig1-figsupp1-data3.zip]

Archive with 2 entries (2 files):
- Figure 1–figure supplement 1–Source Data 3 (labelled).jpg
- Figure 1–figure supplement 1–Source Data 3 (unedited).jpg
