# Supplementary material for: Phosphoregulation of DSB-1 mediates control of meiotic double-strand break activity
Source: eLife. 2022 Jun 27;11:e77956. doi: 10.7554/eLife.77956 (PMC9278955; doi:10.7554/eLife.77956)
Supplement: Figure 3—source data 2. — Related to Figure 3C. [file elife-77956-fig3-data2.xlsx]

## Sheet: Figure 3C
Figure 3C DAPI Body numbers of each genotype
DAPI body #	pph-4.1(n=87)	pph-4.1;dsb-1(5A) (n=130)
5	0	5
6	2	60
7	2	13
8	2	7
9	6	11
10	12	12
11	26	17
12	37	5
