# Supplementary material for: Phosphoregulation of DSB-1 mediates control of meiotic double-strand break activity
Source: eLife. 2022 Jun 27;11:e77956. doi: 10.7554/eLife.77956 (PMC9278955; doi:10.7554/eLife.77956)
Supplement: Figure 3—source data 3. — Related to Figure 3D. [file elife-77956-fig3-data3.xlsx]

## Sheet: Figure 3D
Figure 3D DAPI Body numbers of each genotype
DAPI body #	pph-4.1 control (n=96)	pph-4.1 γ-irradiated (n=92)
5	0	0
6	1	23
7	4	15
8	4	14
9	6	12
10	14	14
11	26	8
12	41	6
