# Supplementary material for: Phosphoregulation of DSB-1 mediates control of meiotic double-strand break activity
Source: eLife. 2022 Jun 27;11:e77956. doi: 10.7554/eLife.77956 (PMC9278955; doi:10.7554/eLife.77956)
Supplement: Figure 5—source data 2. — Related to Figure 5C. [file elife-77956-fig5-data2.xlsx]

## Sheet: Figure 5C
Figure 5C WB ratio of phos/unphos band intensity
	control young"	control old	dsb-2 young	dsb-2 old	5A young	5A old
	0.67169	1.10966	0.819475	0.864959	0.327565	1.28258
	0.736564	0.950476	0.596753	0.766903	0.347053	0.614219
	0.513663	0.802334	0.929367	0.840024	0.320418	0.305663
	0.641383	0.810093	1.10683	1.02532	0.322086	0.453176
			1.14099	0.835658	0.454201	0.616353
