# Supplementary material for: Phosphoregulation of DSB-1 mediates control of meiotic double-strand break activity
Source: eLife. 2022 Jun 27;11:e77956. doi: 10.7554/eLife.77956 (PMC9278955; doi:10.7554/eLife.77956)
Supplement: Figure 5—source data 3. — Related to Figure 5C. [file elife-77956-fig5-data3.zip]

Archive with 4 entries (4 files):
- Figure 5–Source Data 3 (actin_unedited).tif
- Figure 5–Source Data 3 (GFP_unedited).tif
- Figure 5–Source Data 3 (GFP_labelled).tif
- Figure 5–Source Data 3 (actin_labelled)tif.tif
