# Supplementary material for: Phosphoregulation of DSB-1 mediates control of meiotic double-strand break activity
Source: eLife. 2022 Jun 27;11:e77956. doi: 10.7554/eLife.77956 (PMC9278955; doi:10.7554/eLife.77956)
Supplement: Figure 6—source data 1. — Related to Figure 6A. [file elife-77956-fig6-data1.zip]

Archive with 9 entries (8 files):
- Guo_et_al_AlphaFold_data/
- Guo_et_al_AlphaFold_data/yeast_rec114-rec114-mei4_rank_1_model_3_ptm_seed_0_unrelaxed.pdb
- Guo_et_al_AlphaFold_data/c_inopinata_settings.txt
- Guo_et_al_AlphaFold_data/c_elegans-11c0d-DSB1_2_3_rank_1_model_1_relaxed.pdb
- Guo_et_al_AlphaFold_data/human_settings.txt
- Guo_et_al_AlphaFold_data/yeast_settings.txt
- Guo_et_al_AlphaFold_data/c_elegans_settings.txt
- Guo_et_al_AlphaFold_data/c_inopinata-e469d-DSB1_2_3_rank_3_model_2_relaxed.pdb
- Guo_et_al_AlphaFold_data/human_rec114-rec114-mei4_rank_1_model_5_ptm_seed_0_unrelaxed.pdb
