# Supplementary material for: Phosphoregulation of DSB-1 mediates control of meiotic double-strand break activity
Source: eLife. 2022 Jun 27;11:e77956. doi: 10.7554/eLife.77956 (PMC9278955; doi:10.7554/eLife.77956)
Supplement: Figure 6—source data 1. — Related to Figure 6A. [file elife-77956-fig6-data1.zip › Guo_et_al_AlphaFold_data/yeast_rec114-rec114-mei4_rank_1_model_3_ptm_seed_0_unrelaxed.pdb]

MODEL     1
ATOM      1  N   MET A   1     -13.500  15.571  14.305  1.00 64.93           N  
ATOM      2  CA  MET A   1     -14.814  15.072  13.909  1.00 64.93           C  
ATOM      3  C   MET A   1     -14.684  13.959  12.874  1.00 64.93           C  
ATOM      4  CB  MET A   1     -15.675  16.207  13.351  1.00 64.93           C  
ATOM      5  O   MET A   1     -13.947  14.098  11.897  1.00 64.93           O  
ATOM      6  CG  MET A   1     -17.157  15.877  13.287  1.00 64.93           C  
ATOM      7  SD  MET A   1     -18.179  17.321  12.799  1.00 64.93           S  
ATOM      8  CE  MET A   1     -18.982  16.658  11.313  1.00 64.93           C  
ATOM      9  N   TYR A   2     -14.957  12.775  13.182  1.00 77.54           N  
ATOM     10  CA  TYR A   2     -14.862  11.579  12.353  1.00 77.54           C  
ATOM     11  C   TYR A   2     -16.200  11.262  11.696  1.00 77.54           C  
ATOM     12  CB  TYR A   2     -14.393  10.383  13.186  1.00 77.54           C  
ATOM     13  O   TYR A   2     -17.247  11.325  12.345  1.00 77.54           O  
ATOM     14  CG  TYR A   2     -13.050  10.590  13.844  1.00 77.54           C  
ATOM     15  CD1 TYR A   2     -11.867  10.343  13.150  1.00 77.54           C  
ATOM     16  CD2 TYR A   2     -12.961  11.032  15.159  1.00 77.54           C  
ATOM     17  CE1 TYR A   2     -10.628  10.531  13.753  1.00 77.54           C  
ATOM     18  CE2 TYR A   2     -11.727  11.223  15.772  1.00 77.54           C  
ATOM     19  OH  TYR A   2      -9.344  11.159  15.663  1.00 77.54           O  
ATOM     20  CZ  TYR A   2     -10.568  10.971  15.062  1.00 77.54           C  
ATOM     21  N   GLU A   3     -16.156  11.168  10.356  1.00 79.24           N  
ATOM     22  CA  GLU A   3     -17.354  10.714   9.656  1.00 79.24           C  
ATOM     23  C   GLU A   3     -17.590   9.222   9.877  1.00 79.24           C  
ATOM     24  CB  GLU A   3     -17.250  11.014   8.159  1.00 79.24           C  
ATOM     25  O   GLU A   3     -16.791   8.391   9.439  1.00 79.24           O  
ATOM     26  CG  GLU A   3     -18.537  10.756   7.389  1.00 79.24           C  
ATOM     27  CD  GLU A   3     -18.430  11.098   5.911  1.00 79.24           C  
ATOM     28  OE1 GLU A   3     -19.258  10.604   5.112  1.00 79.24           O  
ATOM     29  OE2 GLU A   3     -17.511  11.866   5.549  1.00 79.24           O  
ATOM     30  N   TYR A   4     -18.489   8.918  10.639  1.00 77.86           N  
ATOM     31  CA  TYR A   4     -18.809   7.557  11.057  1.00 77.86           C  
ATOM     32  C   TYR A   4     -19.646   6.845  10.001  1.00 77.86           C  
ATOM     33  CB  TYR A   4     -19.554   7.566  12.395  1.00 77.86           C  
ATOM     34  O   TYR A   4     -19.394   5.681   9.681  1.00 77.86           O  
ATOM     35  CG  TYR A   4     -19.640   6.210  13.051  1.00 77.86           C  
ATOM     36  CD1 TYR A   4     -20.802   5.445  12.965  1.00 77.86           C  
ATOM     37  CD2 TYR A   4     -18.562   5.690  13.758  1.00 77.86           C  
ATOM     38  CE1 TYR A   4     -20.887   4.196  13.570  1.00 77.86           C  
ATOM     39  CE2 TYR A   4     -18.635   4.442  14.367  1.00 77.86           C  
ATOM     40  OH  TYR A   4     -19.878   2.466  14.868  1.00 77.86           O  
ATOM     41  CZ  TYR A   4     -19.800   3.703  14.267  1.00 77.86           C  
ATOM     42  N   CYS A   5     -20.612   7.391   9.407  1.00 86.38           N  
ATOM     43  CA  CYS A   5     -21.516   6.844   8.402  1.00 86.38           C  
ATOM     44  C   CYS A   5     -22.032   7.940   7.477  1.00 86.38           C  
ATOM     45  CB  CYS A   5     -22.692   6.133   9.070  1.00 86.38           C  
ATOM     46  O   CYS A   5     -22.463   8.997   7.941  1.00 86.38           O  
ATOM     47  SG  CYS A   5     -23.873   5.424   7.901  1.00 86.38           S  
ATOM     48  N   SER A   6     -21.839   7.663   6.116  1.00 88.52           N  
ATOM     49  CA  SER A   6     -22.354   8.593   5.116  1.00 88.52           C  
ATOM     50  C   SER A   6     -23.023   7.850   3.963  1.00 88.52           C  
ATOM     51  CB  SER A   6     -21.230   9.479   4.578  1.00 88.52           C  
ATOM     52  O   SER A   6     -22.392   7.025   3.300  1.00 88.52           O  
ATOM     53  OG  SER A   6     -21.732  10.412   3.636  1.00 88.52           O  
ATOM     54  N   VAL A   7     -24.287   8.114   3.780  1.00 86.12           N  
ATOM     55  CA  VAL A   7     -25.006   7.389   2.738  1.00 86.12           C  
ATOM     56  C   VAL A   7     -25.870   8.359   1.935  1.00 86.12           C  
ATOM     57  CB  VAL A   7     -25.881   6.262   3.331  1.00 86.12           C  
ATOM     58  O   VAL A   7     -26.365   9.352   2.475  1.00 86.12           O  
ATOM     59  CG1 VAL A   7     -25.010   5.131   3.874  1.00 86.12           C  
ATOM     60  CG2 VAL A   7     -26.791   6.814   4.427  1.00 86.12           C  
ATOM     61  N   VAL A   8     -25.934   8.029   0.585  1.00 83.11           N  
ATOM     62  CA  VAL A   8     -26.788   8.827  -0.289  1.00 83.11           C  
ATOM     63  C   VAL A   8     -28.247   8.416  -0.101  1.00 83.11           C  
ATOM     64  CB  VAL A   8     -26.379   8.678  -1.772  1.00 83.11           C  
ATOM     65  O   VAL A   8     -28.565   7.225  -0.077  1.00 83.11           O  
ATOM     66  CG1 VAL A   8     -27.314   9.483  -2.673  1.00 83.11           C  
ATOM     67  CG2 VAL A   8     -24.930   9.117  -1.972  1.00 83.11           C  
ATOM     68  N   ILE A   9     -29.067   9.449   0.085  1.00 81.32           N  
ATOM     69  CA  ILE A   9     -30.486   9.234   0.350  1.00 81.32           C  
ATOM     70  C   ILE A   9     -31.296   9.522  -0.912  1.00 81.32           C  
ATOM     71  CB  ILE A   9     -30.982  10.116   1.518  1.00 81.32           C  
ATOM     72  O   ILE A   9     -31.024  10.490  -1.625  1.00 81.32           O  
ATOM     73  CG1 ILE A   9     -30.118   9.888   2.764  1.00 81.32           C  
ATOM     74  CG2 ILE A   9     -32.458   9.836   1.816  1.00 81.32           C  
ATOM     75  CD1 ILE A   9     -30.293  10.950   3.841  1.00 81.32           C  
ATOM     76  N   LYS A  10     -32.224   8.574  -1.233  1.00 76.24           N  
ATOM     77  CA  LYS A  10     -33.093   8.718  -2.398  1.00 76.24           C  
ATOM     78  C   LYS A  10     -34.220   9.709  -2.123  1.00 76.24           C  
ATOM     79  CB  LYS A  10     -33.673   7.363  -2.805  1.00 76.24           C  
ATOM     80  O   LYS A  10     -34.497  10.586  -2.945  1.00 76.24           O  
ATOM     81  CG  LYS A  10     -34.357   7.366  -4.165  1.00 76.24           C  
ATOM     82  CD  LYS A  10     -34.866   5.979  -4.537  1.00 76.24           C  
ATOM     83  CE  LYS A  10     -35.615   5.995  -5.863  1.00 76.24           C  
ATOM     84  NZ  LYS A  10     -36.112   4.637  -6.234  1.00 76.24           N  
ATOM     85  N   LYS A  11     -34.828   9.594  -0.995  1.00 75.34           N  
ATOM     86  CA  LYS A  11     -35.944  10.455  -0.614  1.00 75.34           C  
ATOM     87  C   LYS A  11     -35.831  10.888   0.845  1.00 75.34           C  
ATOM     88  CB  LYS A  11     -37.277   9.742  -0.847  1.00 75.34           C  
ATOM     89  O   LYS A  11     -35.417  10.103   1.701  1.00 75.34           O  
ATOM     90  CG  LYS A  11     -37.652   9.596  -2.314  1.00 75.34           C  
ATOM     91  CD  LYS A  11     -39.034   8.977  -2.479  1.00 75.34           C  
ATOM     92  CE  LYS A  11     -39.385   8.774  -3.947  1.00 75.34           C  
ATOM     93  NZ  LYS A  11     -40.732   8.149  -4.113  1.00 75.34           N  
ATOM     94  N   TYR A  12     -35.993  12.154   0.992  1.00 79.73           N  
ATOM     95  CA  TYR A  12     -35.932  12.712   2.339  1.00 79.73           C  
ATOM     96  C   TYR A  12     -37.199  13.496   2.662  1.00 79.73           C  
ATOM     97  CB  TYR A  12     -34.706  13.617   2.491  1.00 79.73           C  
ATOM     98  O   TYR A  12     -37.694  14.259   1.829  1.00 79.73           O  
ATOM     99  CG  TYR A  12     -34.618  14.299   3.834  1.00 79.73           C  
ATOM    100  CD1 TYR A  12     -35.042  15.616   3.997  1.00 79.73           C  
ATOM    101  CD2 TYR A  12     -34.110  13.630   4.942  1.00 79.73           C  
ATOM    102  CE1 TYR A  12     -34.961  16.250   5.233  1.00 79.73           C  
ATOM    103  CE2 TYR A  12     -34.025  14.253   6.183  1.00 79.73           C  
ATOM    104  OH  TYR A  12     -34.370  16.184   7.544  1.00 79.73           O  
ATOM    105  CZ  TYR A  12     -34.452  15.561   6.318  1.00 79.73           C  
ATOM    106  N   SER A  13     -37.816  13.163   3.738  1.00 73.12           N  
ATOM    107  CA  SER A  13     -39.005  13.896   4.162  1.00 73.12           C  
ATOM    108  C   SER A  13     -38.871  14.380   5.602  1.00 73.12           C  
ATOM    109  CB  SER A  13     -40.252  13.021   4.024  1.00 73.12           C  
ATOM    110  O   SER A  13     -38.334  13.670   6.454  1.00 73.12           O  
ATOM    111  OG  SER A  13     -40.418  12.591   2.684  1.00 73.12           O  
ATOM    112  N   LYS A  14     -39.228  15.710   5.784  1.00 70.60           N  
ATOM    113  CA  LYS A  14     -39.216  16.287   7.125  1.00 70.60           C  
ATOM    114  C   LYS A  14     -40.558  16.931   7.459  1.00 70.60           C  
ATOM    115  CB  LYS A  14     -38.093  17.317   7.256  1.00 70.60           C  
ATOM    116  O   LYS A  14     -41.282  17.370   6.562  1.00 70.60           O  
ATOM    117  CG  LYS A  14     -37.989  17.946   8.638  1.00 70.60           C  
ATOM    118  CD  LYS A  14     -36.892  19.002   8.690  1.00 70.60           C  
ATOM    119  CE  LYS A  14     -36.796  19.642  10.069  1.00 70.60           C  
ATOM    120  NZ  LYS A  14     -35.754  20.710  10.112  1.00 70.60           N  
ATOM    121  N   TYR A  15     -41.053  16.837   8.686  1.00 56.92           N  
ATOM    122  CA  TYR A  15     -42.289  17.515   9.059  1.00 56.92           C  
ATOM    123  C   TYR A  15     -42.093  19.026   9.094  1.00 56.92           C  
ATOM    124  CB  TYR A  15     -42.783  17.021  10.422  1.00 56.92           C  
ATOM    125  O   TYR A  15     -41.056  19.514   9.550  1.00 56.92           O  
ATOM    126  CG  TYR A  15     -43.787  15.898  10.333  1.00 56.92           C  
ATOM    127  CD1 TYR A  15     -45.132  16.114  10.627  1.00 56.92           C  
ATOM    128  CD2 TYR A  15     -43.394  14.618   9.956  1.00 56.92           C  
ATOM    129  CE1 TYR A  15     -46.060  15.081  10.548  1.00 56.92           C  
ATOM    130  CE2 TYR A  15     -44.314  13.578   9.874  1.00 56.92           C  
ATOM    131  OH  TYR A  15     -46.558  12.793  10.091  1.00 56.92           O  
ATOM    132  CZ  TYR A  15     -45.643  13.819  10.171  1.00 56.92           C  
ATOM    133  N   THR A  16     -43.002  19.741   8.566  1.00 50.53           N  
ATOM    134  CA  THR A  16     -42.968  21.196   8.464  1.00 50.53           C  
ATOM    135  C   THR A  16     -43.352  21.840   9.792  1.00 50.53           C  
ATOM    136  CB  THR A  16     -43.909  21.700   7.354  1.00 50.53           C  
ATOM    137  O   THR A  16     -42.796  22.873  10.172  1.00 50.53           O  
ATOM    138  CG2 THR A  16     -43.192  22.677   6.428  1.00 50.53           C  
ATOM    139  OG1 THR A  16     -44.373  20.583   6.585  1.00 50.53           O  
ATOM    140  N   ILE A  17     -44.028  20.985  10.778  1.00 56.34           N  
ATOM    141  CA  ILE A  17     -44.418  21.714  11.980  1.00 56.34           C  
ATOM    142  C   ILE A  17     -43.937  20.962  13.219  1.00 56.34           C  
ATOM    143  CB  ILE A  17     -45.948  21.925  12.041  1.00 56.34           C  
ATOM    144  O   ILE A  17     -44.305  19.804  13.432  1.00 56.34           O  
ATOM    145  CG1 ILE A  17     -46.440  22.636  10.776  1.00 56.34           C  
ATOM    146  CG2 ILE A  17     -46.335  22.711  13.297  1.00 56.34           C  
ATOM    147  CD1 ILE A  17     -47.952  22.613  10.601  1.00 56.34           C  
ATOM    148  N   PRO A  18     -42.874  21.458  13.970  1.00 55.67           N  
ATOM    149  CA  PRO A  18     -42.417  20.853  15.224  1.00 55.67           C  
ATOM    150  C   PRO A  18     -43.502  20.830  16.298  1.00 55.67           C  
ATOM    151  CB  PRO A  18     -41.251  21.751  15.644  1.00 55.67           C  
ATOM    152  O   PRO A  18     -44.359  21.716  16.334  1.00 55.67           O  
ATOM    153  CG  PRO A  18     -41.042  22.673  14.486  1.00 55.67           C  
ATOM    154  CD  PRO A  18     -42.227  22.564  13.570  1.00 55.67           C  
ATOM    155  N   SER A  19     -43.792  19.694  16.961  1.00 60.38           N  
ATOM    156  CA  SER A  19     -44.721  19.534  18.074  1.00 60.38           C  
ATOM    157  C   SER A  19     -43.990  19.556  19.412  1.00 60.38           C  
ATOM    158  CB  SER A  19     -45.507  18.230  17.935  1.00 60.38           C  
ATOM    159  O   SER A  19     -42.782  19.315  19.470  1.00 60.38           O  
ATOM    160  OG  SER A  19     -44.629  17.127  17.789  1.00 60.38           O  
ATOM    161  N   PHE A  20     -44.574  20.173  20.467  1.00 61.84           N  
ATOM    162  CA  PHE A  20     -44.047  20.165  21.826  1.00 61.84           C  
ATOM    163  C   PHE A  20     -43.821  18.738  22.311  1.00 61.84           C  
ATOM    164  CB  PHE A  20     -44.998  20.898  22.777  1.00 61.84           C  
ATOM    165  O   PHE A  20     -44.648  17.857  22.070  1.00 61.84           O  
ATOM    166  CG  PHE A  20     -44.987  22.394  22.613  1.00 61.84           C  
ATOM    167  CD1 PHE A  20     -43.955  23.158  23.143  1.00 61.84           C  
ATOM    168  CD2 PHE A  20     -46.010  23.036  21.928  1.00 61.84           C  
ATOM    169  CE1 PHE A  20     -43.942  24.543  22.992  1.00 61.84           C  
ATOM    170  CE2 PHE A  20     -46.005  24.420  21.773  1.00 61.84           C  
ATOM    171  CZ  PHE A  20     -44.971  25.171  22.307  1.00 61.84           C  
ATOM    172  N   ALA A  21     -42.453  18.491  22.760  1.00 57.19           N  
ATOM    173  CA  ALA A  21     -41.987  17.166  23.162  1.00 57.19           C  
ATOM    174  C   ALA A  21     -42.759  16.660  24.378  1.00 57.19           C  
ATOM    175  CB  ALA A  21     -40.490  17.195  23.460  1.00 57.19           C  
ATOM    176  O   ALA A  21     -42.873  17.362  25.385  1.00 57.19           O  
ATOM    177  N   PRO A  22     -43.667  15.627  24.309  1.00 53.49           N  
ATOM    178  CA  PRO A  22     -44.282  15.065  25.514  1.00 53.49           C  
ATOM    179  C   PRO A  22     -43.255  14.485  26.484  1.00 53.49           C  
ATOM    180  CB  PRO A  22     -45.195  13.967  24.964  1.00 53.49           C  
ATOM    181  O   PRO A  22     -42.069  14.396  26.154  1.00 53.49           O  
ATOM    182  CG  PRO A  22     -44.728  13.748  23.561  1.00 53.49           C  
ATOM    183  CD  PRO A  22     -43.858  14.906  23.163  1.00 53.49           C  
ATOM    184  N   ASN A  23     -43.523  14.418  27.802  1.00 48.57           N  
ATOM    185  CA  ASN A  23     -42.692  13.751  28.799  1.00 48.57           C  
ATOM    186  C   ASN A  23     -42.273  12.358  28.339  1.00 48.57           C  
ATOM    187  CB  ASN A  23     -43.425  13.669  30.140  1.00 48.57           C  
ATOM    188  O   ASN A  23     -43.104  11.453  28.250  1.00 48.57           O  
ATOM    189  CG  ASN A  23     -43.305  14.945  30.950  1.00 48.57           C  
ATOM    190  ND2 ASN A  23     -44.134  15.074  31.979  1.00 48.57           N  
ATOM    191  OD1 ASN A  23     -42.474  15.808  30.653  1.00 48.57           O  
ATOM    192  N   GLY A  24     -41.359  12.278  27.345  1.00 51.47           N  
ATOM    193  CA  GLY A  24     -40.928  11.004  26.791  1.00 51.47           C  
ATOM    194  C   GLY A  24     -41.402  10.782  25.367  1.00 51.47           C  
ATOM    195  O   GLY A  24     -41.963  11.688  24.746  1.00 51.47           O  
ATOM    196  N   PHE A  25     -40.793   9.832  24.584  1.00 51.18           N  
ATOM    197  CA  PHE A  25     -41.093   9.554  23.184  1.00 51.18           C  
ATOM    198  C   PHE A  25     -42.404   8.788  23.053  1.00 51.18           C  
ATOM    199  CB  PHE A  25     -39.954   8.761  22.536  1.00 51.18           C  
ATOM    200  O   PHE A  25     -42.865   8.521  21.941  1.00 51.18           O  
ATOM    201  CG  PHE A  25     -38.761   9.602  22.170  1.00 51.18           C  
ATOM    202  CD1 PHE A  25     -38.798  10.444  21.066  1.00 51.18           C  
ATOM    203  CD2 PHE A  25     -37.600   9.550  22.932  1.00 51.18           C  
ATOM    204  CE1 PHE A  25     -37.695  11.223  20.725  1.00 51.18           C  
ATOM    205  CE2 PHE A  25     -36.494  10.326  22.598  1.00 51.18           C  
ATOM    206  CZ  PHE A  25     -36.543  11.161  21.493  1.00 51.18           C  
ATOM    207  N   GLN A  26     -43.291   8.771  24.245  1.00 39.71           N  
ATOM    208  CA  GLN A  26     -44.500   7.956  24.196  1.00 39.71           C  
ATOM    209  C   GLN A  26     -45.738   8.822  23.982  1.00 39.71           C  
ATOM    210  CB  GLN A  26     -44.649   7.137  25.479  1.00 39.71           C  
ATOM    211  O   GLN A  26     -46.841   8.449  24.387  1.00 39.71           O  
ATOM    212  CG  GLN A  26     -43.829   5.853  25.488  1.00 39.71           C  
ATOM    213  CD  GLN A  26     -44.013   5.048  26.761  1.00 39.71           C  
ATOM    214  NE2 GLN A  26     -43.305   3.928  26.861  1.00 39.71           N  
ATOM    215  OE1 GLN A  26     -44.783   5.431  27.647  1.00 39.71           O  
ATOM    216  N   SER A  27     -45.680   9.964  23.332  1.00 38.04           N  
ATOM    217  CA  SER A  27     -46.886  10.762  23.142  1.00 38.04           C  
ATOM    218  C   SER A  27     -47.641  10.334  21.888  1.00 38.04           C  
ATOM    219  CB  SER A  27     -46.537  12.249  23.055  1.00 38.04           C  
ATOM    220  O   SER A  27     -47.028  10.006  20.870  1.00 38.04           O  
ATOM    221  OG  SER A  27     -47.234  12.867  21.986  1.00 38.04           O  
ATOM    222  N   MET A  28     -48.938   9.848  21.989  1.00 31.19           N  
ATOM    223  CA  MET A  28     -50.133   9.430  21.262  1.00 31.19           C  
ATOM    224  C   MET A  28     -50.575  10.506  20.276  1.00 31.19           C  
ATOM    225  CB  MET A  28     -51.271   9.111  22.233  1.00 31.19           C  
ATOM    226  O   MET A  28     -51.657  10.414  19.693  1.00 31.19           O  
ATOM    227  CG  MET A  28     -51.160   7.739  22.877  1.00 31.19           C  
ATOM    228  SD  MET A  28     -52.668   6.723  22.630  1.00 31.19           S  
ATOM    229  CE  MET A  28     -51.979   5.062  22.875  1.00 31.19           C  
ATOM    230  N   LEU A  29     -49.625  11.581  19.982  1.00 33.24           N  
ATOM    231  CA  LEU A  29     -50.301  12.574  19.154  1.00 33.24           C  
ATOM    232  C   LEU A  29     -50.167  12.230  17.674  1.00 33.24           C  
ATOM    233  CB  LEU A  29     -49.731  13.970  19.418  1.00 33.24           C  
ATOM    234  O   LEU A  29     -49.085  11.858  17.214  1.00 33.24           O  
ATOM    235  CG  LEU A  29     -50.464  14.816  20.460  1.00 33.24           C  
ATOM    236  CD1 LEU A  29     -49.464  15.555  21.343  1.00 33.24           C  
ATOM    237  CD2 LEU A  29     -51.413  15.797  19.781  1.00 33.24           C  
ATOM    238  N   GLU A  30     -51.217  11.617  17.068  1.00 37.41           N  
ATOM    239  CA  GLU A  30     -51.396  11.437  15.630  1.00 37.41           C  
ATOM    240  C   GLU A  30     -50.796  12.602  14.849  1.00 37.41           C  
ATOM    241  CB  GLU A  30     -52.880  11.282  15.288  1.00 37.41           C  
ATOM    242  O   GLU A  30     -50.929  13.760  15.252  1.00 37.41           O  
ATOM    243  CG  GLU A  30     -53.320   9.838  15.098  1.00 37.41           C  
ATOM    244  CD  GLU A  30     -54.773   9.705  14.673  1.00 37.41           C  
ATOM    245  OE1 GLU A  30     -55.246   8.562  14.478  1.00 37.41           O  
ATOM    246  OE2 GLU A  30     -55.444  10.751  14.532  1.00 37.41           O  
ATOM    247  N   PRO A  31     -49.724  12.326  14.066  1.00 37.17           N  
ATOM    248  CA  PRO A  31     -49.172  13.433  13.283  1.00 37.17           C  
ATOM    249  C   PRO A  31     -50.253  14.348  12.711  1.00 37.17           C  
ATOM    250  CB  PRO A  31     -48.408  12.725  12.162  1.00 37.17           C  
ATOM    251  O   PRO A  31     -51.371  13.899  12.447  1.00 37.17           O  
ATOM    252  CG  PRO A  31     -48.787  11.285  12.291  1.00 37.17           C  
ATOM    253  CD  PRO A  31     -49.587  11.114  13.550  1.00 37.17           C  
ATOM    254  N   PRO A  32     -50.296  15.734  12.948  1.00 35.85           N  
ATOM    255  CA  PRO A  32     -51.252  16.579  12.229  1.00 35.85           C  
ATOM    256  C   PRO A  32     -51.368  16.213  10.751  1.00 35.85           C  
ATOM    257  CB  PRO A  32     -50.676  17.987  12.399  1.00 35.85           C  
ATOM    258  O   PRO A  32     -50.392  15.765  10.144  1.00 35.85           O  
ATOM    259  CG  PRO A  32     -49.369  17.783  13.096  1.00 35.85           C  
ATOM    260  CD  PRO A  32     -49.211  16.320  13.394  1.00 35.85           C  
ATOM    261  N   GLN A  33     -52.472  15.591  10.279  1.00 36.31           N  
ATOM    262  CA  GLN A  33     -53.085  15.204   9.013  1.00 36.31           C  
ATOM    263  C   GLN A  33     -52.608  16.101   7.874  1.00 36.31           C  
ATOM    264  CB  GLN A  33     -54.610  15.254   9.117  1.00 36.31           C  
ATOM    265  O   GLN A  33     -52.516  15.660   6.727  1.00 36.31           O  
ATOM    266  CG  GLN A  33     -55.249  13.908   9.432  1.00 36.31           C  
ATOM    267  CD  GLN A  33     -56.714  13.848   9.042  1.00 36.31           C  
ATOM    268  NE2 GLN A  33     -57.268  12.641   9.000  1.00 36.31           N  
ATOM    269  OE1 GLN A  33     -57.344  14.878   8.782  1.00 36.31           O  
ATOM    270  N   ILE A  34     -51.752  17.186   8.303  1.00 33.47           N  
ATOM    271  CA  ILE A  34     -51.443  18.045   7.165  1.00 33.47           C  
ATOM    272  C   ILE A  34     -49.930  18.110   6.964  1.00 33.47           C  
ATOM    273  CB  ILE A  34     -52.019  19.466   7.356  1.00 33.47           C  
ATOM    274  O   ILE A  34     -49.359  19.197   6.847  1.00 33.47           O  
ATOM    275  CG1 ILE A  34     -53.549  19.414   7.447  1.00 33.47           C  
ATOM    276  CG2 ILE A  34     -51.570  20.389   6.219  1.00 33.47           C  
ATOM    277  CD1 ILE A  34     -54.177  20.666   8.043  1.00 33.47           C  
ATOM    278  N   ASP A  35     -49.222  16.952   7.260  1.00 36.82           N  
ATOM    279  CA  ASP A  35     -47.784  17.111   7.071  1.00 36.82           C  
ATOM    280  C   ASP A  35     -47.395  16.904   5.609  1.00 36.82           C  
ATOM    281  CB  ASP A  35     -47.014  16.135   7.963  1.00 36.82           C  
ATOM    282  O   ASP A  35     -47.767  15.900   4.999  1.00 36.82           O  
ATOM    283  CG  ASP A  35     -46.574  16.754   9.278  1.00 36.82           C  
ATOM    284  OD1 ASP A  35     -46.643  17.994   9.422  1.00 36.82           O  
ATOM    285  OD2 ASP A  35     -46.152  15.996  10.178  1.00 36.82           O  
ATOM    286  N   LYS A  36     -47.419  17.966   4.811  1.00 38.54           N  
ATOM    287  CA  LYS A  36     -46.927  17.973   3.437  1.00 38.54           C  
ATOM    288  C   LYS A  36     -45.440  17.634   3.383  1.00 38.54           C  
ATOM    289  CB  LYS A  36     -47.178  19.333   2.783  1.00 38.54           C  
ATOM    290  O   LYS A  36     -44.642  18.197   4.135  1.00 38.54           O  
ATOM    291  CG  LYS A  36     -48.600  19.523   2.276  1.00 38.54           C  
ATOM    292  CD  LYS A  36     -48.732  20.794   1.446  1.00 38.54           C  
ATOM    293  CE  LYS A  36     -50.167  21.016   0.987  1.00 38.54           C  
ATOM    294  NZ  LYS A  36     -50.297  22.247   0.151  1.00 38.54           N  
ATOM    295  N   TRP A  37     -45.120  16.351   3.360  1.00 45.98           N  
ATOM    296  CA  TRP A  37     -43.761  15.906   3.071  1.00 45.98           C  
ATOM    297  C   TRP A  37     -43.182  16.664   1.880  1.00 45.98           C  
ATOM    298  CB  TRP A  37     -43.734  14.400   2.796  1.00 45.98           C  
ATOM    299  O   TRP A  37     -43.864  16.866   0.874  1.00 45.98           O  
ATOM    300  CG  TRP A  37     -44.184  13.562   3.954  1.00 45.98           C  
ATOM    301  CD1 TRP A  37     -45.467  13.201   4.261  1.00 45.98           C  
ATOM    302  CD2 TRP A  37     -43.352  12.982   4.963  1.00 45.98           C  
ATOM    303  CE2 TRP A  37     -44.198  12.282   5.851  1.00 45.98           C  
ATOM    304  CE3 TRP A  37     -41.971  12.986   5.202  1.00 45.98           C  
ATOM    305  NE1 TRP A  37     -45.482  12.431   5.401  1.00 45.98           N  
ATOM    306  CH2 TRP A  37     -42.352  11.612   7.173  1.00 45.98           C  
ATOM    307  CZ2 TRP A  37     -43.707  11.592   6.962  1.00 45.98           C  
ATOM    308  CZ3 TRP A  37     -41.485  12.299   6.308  1.00 45.98           C  
ATOM    309  N   GLN A  38     -42.225  17.542   2.181  1.00 49.36           N  
ATOM    310  CA  GLN A  38     -41.528  18.181   1.070  1.00 49.36           C  
ATOM    311  C   GLN A  38     -40.611  17.194   0.354  1.00 49.36           C  
ATOM    312  CB  GLN A  38     -40.723  19.385   1.561  1.00 49.36           C  
ATOM    313  O   GLN A  38     -39.811  16.507   0.993  1.00 49.36           O  
ATOM    314  CG  GLN A  38     -41.374  20.727   1.256  1.00 49.36           C  
ATOM    315  CD  GLN A  38     -40.575  21.902   1.788  1.00 49.36           C  
ATOM    316  NE2 GLN A  38     -41.088  23.110   1.583  1.00 49.36           N  
ATOM    317  OE1 GLN A  38     -39.505  21.725   2.381  1.00 49.36           O  
ATOM    318  N   HIS A  39     -41.005  16.735  -0.880  1.00 52.97           N  
ATOM    319  CA  HIS A  39     -40.192  15.879  -1.737  1.00 52.97           C  
ATOM    320  C   HIS A  39     -39.145  16.690  -2.493  1.00 52.97           C  
ATOM    321  CB  HIS A  39     -41.077  15.115  -2.724  1.00 52.97           C  
ATOM    322  O   HIS A  39     -39.408  17.822  -2.903  1.00 52.97           O  
ATOM    323  CG  HIS A  39     -42.032  14.170  -2.067  1.00 52.97           C  
ATOM    324  CD2 HIS A  39     -43.374  14.235  -1.900  1.00 52.97           C  
ATOM    325  ND1 HIS A  39     -41.627  12.990  -1.481  1.00 52.97           N  
ATOM    326  CE1 HIS A  39     -42.683  12.368  -0.983  1.00 52.97           C  
ATOM    327  NE2 HIS A  39     -43.755  13.103  -1.224  1.00 52.97           N  
ATOM    328  N   LEU A  40     -37.967  16.368  -2.274  1.00 55.09           N  
ATOM    329  CA  LEU A  40     -36.858  16.996  -2.984  1.00 55.09           C  
ATOM    330  C   LEU A  40     -36.715  16.418  -4.388  1.00 55.09           C  
ATOM    331  CB  LEU A  40     -35.551  16.812  -2.208  1.00 55.09           C  
ATOM    332  O   LEU A  40     -37.153  15.296  -4.650  1.00 55.09           O  
ATOM    333  CG  LEU A  40     -35.455  17.531  -0.862  1.00 55.09           C  
ATOM    334  CD1 LEU A  40     -34.380  16.888   0.007  1.00 55.09           C  
ATOM    335  CD2 LEU A  40     -35.167  19.015  -1.068  1.00 55.09           C  
ATOM    336  N   SER A  41     -36.493  17.293  -5.451  1.00 53.30           N  
ATOM    337  CA  SER A  41     -36.325  17.067  -6.883  1.00 53.30           C  
ATOM    338  C   SER A  41     -35.301  15.969  -7.153  1.00 53.30           C  
ATOM    339  CB  SER A  41     -35.898  18.358  -7.583  1.00 53.30           C  
ATOM    340  O   SER A  41     -34.429  15.708  -6.322  1.00 53.30           O  
ATOM    341  OG  SER A  41     -34.514  18.597  -7.396  1.00 53.30           O  
ATOM    342  N   ALA A  42     -35.429  15.029  -8.137  1.00 52.20           N  
ATOM    343  CA  ALA A  42     -34.684  13.870  -8.622  1.00 52.20           C  
ATOM    344  C   ALA A  42     -33.226  14.229  -8.893  1.00 52.20           C  
ATOM    345  CB  ALA A  42     -35.334  13.311  -9.886  1.00 52.20           C  
ATOM    346  O   ALA A  42     -32.339  13.380  -8.777  1.00 52.20           O  
ATOM    347  N   ASN A  43     -32.865  15.638  -8.955  1.00 54.72           N  
ATOM    348  CA  ASN A  43     -31.485  15.954  -9.305  1.00 54.72           C  
ATOM    349  C   ASN A  43     -30.682  16.389  -8.082  1.00 54.72           C  
ATOM    350  CB  ASN A  43     -31.440  17.039 -10.383  1.00 54.72           C  
ATOM    351  O   ASN A  43     -29.547  16.851  -8.212  1.00 54.72           O  
ATOM    352  CG  ASN A  43     -31.970  16.557 -11.719  1.00 54.72           C  
ATOM    353  ND2 ASN A  43     -32.291  17.495 -12.603  1.00 54.72           N  
ATOM    354  OD1 ASN A  43     -32.091  15.352 -11.955  1.00 54.72           O  
ATOM    355  N   CYS A  44     -31.305  16.166  -6.901  1.00 63.66           N  
ATOM    356  CA  CYS A  44     -30.601  16.560  -5.686  1.00 63.66           C  
ATOM    357  C   CYS A  44     -29.949  15.356  -5.017  1.00 63.66           C  
ATOM    358  CB  CYS A  44     -31.559  17.241  -4.709  1.00 63.66           C  
ATOM    359  O   CYS A  44     -30.392  14.221  -5.206  1.00 63.66           O  
ATOM    360  SG  CYS A  44     -32.402  18.681  -5.400  1.00 63.66           S  
ATOM    361  N   THR A  45     -28.612  15.553  -4.642  1.00 71.90           N  
ATOM    362  CA  THR A  45     -27.916  14.527  -3.872  1.00 71.90           C  
ATOM    363  C   THR A  45     -28.100  14.756  -2.375  1.00 71.90           C  
ATOM    364  CB  THR A  45     -26.413  14.499  -4.209  1.00 71.90           C  
ATOM    365  O   THR A  45     -27.761  15.823  -1.858  1.00 71.90           O  
ATOM    366  CG2 THR A  45     -26.173  13.938  -5.606  1.00 71.90           C  
ATOM    367  OG1 THR A  45     -25.891  15.832  -4.145  1.00 71.90           O  
ATOM    368  N   LEU A  46     -28.882  13.937  -1.775  1.00 80.99           N  
ATOM    369  CA  LEU A  46     -29.074  13.964  -0.330  1.00 80.99           C  
ATOM    370  C   LEU A  46     -28.142  12.974   0.361  1.00 80.99           C  
ATOM    371  CB  LEU A  46     -30.529  13.645   0.024  1.00 80.99           C  
ATOM    372  O   LEU A  46     -28.009  11.830  -0.078  1.00 80.99           O  
ATOM    373  CG  LEU A  46     -31.560  14.725  -0.308  1.00 80.99           C  
ATOM    374  CD1 LEU A  46     -32.959  14.120  -0.371  1.00 80.99           C  
ATOM    375  CD2 LEU A  46     -31.504  15.851   0.718  1.00 80.99           C  
ATOM    376  N   GLN A  47     -27.473  13.553   1.352  1.00 86.52           N  
ATOM    377  CA  GLN A  47     -26.530  12.706   2.075  1.00 86.52           C  
ATOM    378  C   GLN A  47     -26.856  12.669   3.566  1.00 86.52           C  
ATOM    379  CB  GLN A  47     -25.097  13.193   1.862  1.00 86.52           C  
ATOM    380  O   GLN A  47     -27.162  13.702   4.165  1.00 86.52           O  
ATOM    381  CG  GLN A  47     -24.484  12.745   0.542  1.00 86.52           C  
ATOM    382  CD  GLN A  47     -23.038  13.180   0.389  1.00 86.52           C  
ATOM    383  NE2 GLN A  47     -22.394  12.729  -0.682  1.00 86.52           N  
ATOM    384  OE1 GLN A  47     -22.505  13.916   1.225  1.00 86.52           O  
ATOM    385  N   PHE A  48     -26.910  11.523   4.082  1.00 90.04           N  
ATOM    386  CA  PHE A  48     -27.032  11.277   5.514  1.00 90.04           C  
ATOM    387  C   PHE A  48     -25.671  10.971   6.129  1.00 90.04           C  
ATOM    388  CB  PHE A  48     -28.001  10.121   5.782  1.00 90.04           C  
ATOM    389  O   PHE A  48     -25.011  10.005   5.739  1.00 90.04           O  
ATOM    390  CG  PHE A  48     -28.194   9.816   7.243  1.00 90.04           C  
ATOM    391  CD1 PHE A  48     -27.627   8.682   7.811  1.00 90.04           C  
ATOM    392  CD2 PHE A  48     -28.943  10.665   8.048  1.00 90.04           C  
ATOM    393  CE1 PHE A  48     -27.804   8.398   9.164  1.00 90.04           C  
ATOM    394  CE2 PHE A  48     -29.124  10.387   9.400  1.00 90.04           C  
ATOM    395  CZ  PHE A  48     -28.555   9.253   9.955  1.00 90.04           C  
ATOM    396  N   ARG A  49     -25.218  11.886   7.104  1.00 90.96           N  
ATOM    397  CA  ARG A  49     -23.893  11.758   7.700  1.00 90.96           C  
ATOM    398  C   ARG A  49     -23.985  11.623   9.217  1.00 90.96           C  
ATOM    399  CB  ARG A  49     -23.019  12.959   7.334  1.00 90.96           C  
ATOM    400  O   ARG A  49     -24.668  12.410   9.875  1.00 90.96           O  
ATOM    401  CG  ARG A  49     -22.756  13.097   5.842  1.00 90.96           C  
ATOM    402  CD  ARG A  49     -21.847  14.280   5.537  1.00 90.96           C  
ATOM    403  NE  ARG A  49     -21.709  14.497   4.100  1.00 90.96           N  
ATOM    404  NH1 ARG A  49     -20.166  16.204   4.296  1.00 90.96           N  
ATOM    405  NH2 ARG A  49     -20.866  15.518   2.224  1.00 90.96           N  
ATOM    406  CZ  ARG A  49     -20.914  15.406   3.543  1.00 90.96           C  
ATOM    407  N   VAL A  50     -23.363  10.665   9.748  1.00 89.71           N  
ATOM    408  CA  VAL A  50     -23.177  10.527  11.188  1.00 89.71           C  
ATOM    409  C   VAL A  50     -21.707  10.744  11.542  1.00 89.71           C  
ATOM    410  CB  VAL A  50     -23.647   9.143  11.691  1.00 89.71           C  
ATOM    411  O   VAL A  50     -20.836  10.000  11.088  1.00 89.71           O  
ATOM    412  CG1 VAL A  50     -23.517   9.048  13.210  1.00 89.71           C  
ATOM    413  CG2 VAL A  50     -25.087   8.880  11.257  1.00 89.71           C  
ATOM    414  N   LEU A  51     -21.424  11.801  12.255  1.00 88.59           N  
ATOM    415  CA  LEU A  51     -20.061  12.182  12.608  1.00 88.59           C  
ATOM    416  C   LEU A  51     -19.822  12.020  14.106  1.00 88.59           C  
ATOM    417  CB  LEU A  51     -19.783  13.628  12.189  1.00 88.59           C  
ATOM    418  O   LEU A  51     -20.715  12.286  14.914  1.00 88.59           O  
ATOM    419  CG  LEU A  51     -20.024  13.965  10.717  1.00 88.59           C  
ATOM    420  CD1 LEU A  51     -20.219  15.468  10.542  1.00 88.59           C  
ATOM    421  CD2 LEU A  51     -18.865  13.468   9.858  1.00 88.59           C  
ATOM    422  N   LEU A  52     -18.675  11.492  14.427  1.00 82.33           N  
ATOM    423  CA  LEU A  52     -18.227  11.399  15.812  1.00 82.33           C  
ATOM    424  C   LEU A  52     -17.192  12.477  16.121  1.00 82.33           C  
ATOM    425  CB  LEU A  52     -17.638  10.014  16.093  1.00 82.33           C  
ATOM    426  O   LEU A  52     -16.125  12.514  15.504  1.00 82.33           O  
ATOM    427  CG  LEU A  52     -17.317   9.699  17.555  1.00 82.33           C  
ATOM    428  CD1 LEU A  52     -18.603   9.563  18.363  1.00 82.33           C  
ATOM    429  CD2 LEU A  52     -16.478   8.429  17.657  1.00 82.33           C  
ATOM    430  N   MET A  53     -17.539  13.334  17.042  1.00 83.40           N  
ATOM    431  CA  MET A  53     -16.661  14.441  17.411  1.00 83.40           C  
ATOM    432  C   MET A  53     -15.705  14.028  18.526  1.00 83.40           C  
ATOM    433  CB  MET A  53     -17.482  15.655  17.849  1.00 83.40           C  
ATOM    434  O   MET A  53     -15.965  13.063  19.246  1.00 83.40           O  
ATOM    435  CG  MET A  53     -18.384  16.210  16.759  1.00 83.40           C  
ATOM    436  SD  MET A  53     -19.303  17.704  17.300  1.00 83.40           S  
ATOM    437  CE  MET A  53     -17.947  18.907  17.369  1.00 83.40           C  
ATOM    438  N   ASP A  54     -14.440  14.591  18.525  1.00 77.14           N  
ATOM    439  CA  ASP A  54     -13.406  14.314  19.518  1.00 77.14           C  
ATOM    440  C   ASP A  54     -13.925  14.559  20.933  1.00 77.14           C  
ATOM    441  CB  ASP A  54     -12.167  15.173  19.256  1.00 77.14           C  
ATOM    442  O   ASP A  54     -13.443  13.949  21.890  1.00 77.14           O  
ATOM    443  CG  ASP A  54     -11.453  14.806  17.967  1.00 77.14           C  
ATOM    444  OD1 ASP A  54     -11.604  13.660  17.491  1.00 77.14           O  
ATOM    445  OD2 ASP A  54     -10.730  15.669  17.424  1.00 77.14           O  
ATOM    446  N   SER A  55     -15.008  15.329  20.998  1.00 76.97           N  
ATOM    447  CA  SER A  55     -15.607  15.663  22.286  1.00 76.97           C  
ATOM    448  C   SER A  55     -16.555  14.565  22.756  1.00 76.97           C  
ATOM    449  CB  SER A  55     -16.357  16.993  22.201  1.00 76.97           C  
ATOM    450  O   SER A  55     -17.235  14.717  23.773  1.00 76.97           O  
ATOM    451  OG  SER A  55     -17.379  16.932  21.221  1.00 76.97           O  
ATOM    452  N   ARG A  56     -16.524  13.338  22.040  1.00 75.39           N  
ATOM    453  CA  ARG A  56     -17.415  12.229  22.364  1.00 75.39           C  
ATOM    454  C   ARG A  56     -18.871  12.603  22.106  1.00 75.39           C  
ATOM    455  CB  ARG A  56     -17.234  11.803  23.823  1.00 75.39           C  
ATOM    456  O   ARG A  56     -19.769  12.149  22.818  1.00 75.39           O  
ATOM    457  CG  ARG A  56     -15.878  11.183  24.119  1.00 75.39           C  
ATOM    458  CD  ARG A  56     -15.911  10.331  25.380  1.00 75.39           C  
ATOM    459  NE  ARG A  56     -14.603   9.751  25.673  1.00 75.39           N  
ATOM    460  NH1 ARG A  56     -15.359   8.390  27.380  1.00 75.39           N  
ATOM    461  NH2 ARG A  56     -13.142   8.382  26.798  1.00 75.39           N  
ATOM    462  CZ  ARG A  56     -14.371   8.842  26.617  1.00 75.39           C  
ATOM    463  N   GLN A  57     -19.158  13.589  21.194  1.00 82.08           N  
ATOM    464  CA  GLN A  57     -20.495  13.936  20.721  1.00 82.08           C  
ATOM    465  C   GLN A  57     -20.755  13.356  19.334  1.00 82.08           C  
ATOM    466  CB  GLN A  57     -20.679  15.454  20.698  1.00 82.08           C  
ATOM    467  O   GLN A  57     -19.823  13.165  18.550  1.00 82.08           O  
ATOM    468  CG  GLN A  57     -20.662  16.097  22.079  1.00 82.08           C  
ATOM    469  CD  GLN A  57     -20.967  17.582  22.039  1.00 82.08           C  
ATOM    470  NE2 GLN A  57     -21.148  18.183  23.210  1.00 82.08           N  
ATOM    471  OE1 GLN A  57     -21.039  18.186  20.963  1.00 82.08           O  
ATOM    472  N   ILE A  58     -21.936  12.887  19.159  1.00 85.06           N  
ATOM    473  CA  ILE A  58     -22.352  12.378  17.857  1.00 85.06           C  
ATOM    474  C   ILE A  58     -23.081  13.474  17.083  1.00 85.06           C  
ATOM    475  CB  ILE A  58     -23.254  11.132  18.000  1.00 85.06           C  
ATOM    476  O   ILE A  58     -23.983  14.124  17.617  1.00 85.06           O  
ATOM    477  CG1 ILE A  58     -22.504  10.010  18.727  1.00 85.06           C  
ATOM    478  CG2 ILE A  58     -23.747  10.662  16.628  1.00 85.06           C  
ATOM    479  CD1 ILE A  58     -23.388   8.842  19.142  1.00 85.06           C  
ATOM    480  N   LEU A  59     -22.563  13.741  15.914  1.00 87.68           N  
ATOM    481  CA  LEU A  59     -23.198  14.701  15.018  1.00 87.68           C  
ATOM    482  C   LEU A  59     -23.896  13.989  13.865  1.00 87.68           C  
ATOM    483  CB  LEU A  59     -22.164  15.690  14.472  1.00 87.68           C  
ATOM    484  O   LEU A  59     -23.262  13.243  13.115  1.00 87.68           O  
ATOM    485  CG  LEU A  59     -22.710  16.847  13.634  1.00 87.68           C  
ATOM    486  CD1 LEU A  59     -23.606  17.741  14.485  1.00 87.68           C  
ATOM    487  CD2 LEU A  59     -21.566  17.652  13.025  1.00 87.68           C  
ATOM    488  N   ILE A  60     -25.265  14.118  13.734  1.00 89.94           N  
ATOM    489  CA  ILE A  60     -26.061  13.569  12.641  1.00 89.94           C  
ATOM    490  C   ILE A  60     -26.481  14.691  11.694  1.00 89.94           C  
ATOM    491  CB  ILE A  60     -27.305  12.820  13.169  1.00 89.94           C  
ATOM    492  O   ILE A  60     -27.181  15.623  12.098  1.00 89.94           O  
ATOM    493  CG1 ILE A  60     -26.884  11.661  14.080  1.00 89.94           C  
ATOM    494  CG2 ILE A  60     -28.167  12.318  12.007  1.00 89.94           C  
ATOM    495  CD1 ILE A  60     -28.048  10.956  14.764  1.00 89.94           C  
ATOM    496  N   ASN A  61     -26.021  14.569  10.394  1.00 90.25           N  
ATOM    497  CA  ASN A  61     -26.318  15.585   9.390  1.00 90.25           C  
ATOM    498  C   ASN A  61     -27.082  14.999   8.207  1.00 90.25           C  
ATOM    499  CB  ASN A  61     -25.030  16.257   8.910  1.00 90.25           C  
ATOM    500  O   ASN A  61     -26.790  13.887   7.763  1.00 90.25           O  
ATOM    501  CG  ASN A  61     -24.434  17.188   9.947  1.00 90.25           C  
ATOM    502  ND2 ASN A  61     -23.174  17.561   9.756  1.00 90.25           N  
ATOM    503  OD1 ASN A  61     -25.101  17.568  10.914  1.00 90.25           O  
ATOM    504  N   VAL A  62     -28.032  15.690   7.806  1.00 86.12           N  
ATOM    505  CA  VAL A  62     -28.645  15.462   6.502  1.00 86.12           C  
ATOM    506  C   VAL A  62     -28.354  16.644   5.580  1.00 86.12           C  
ATOM    507  CB  VAL A  62     -30.170  15.243   6.622  1.00 86.12           C  
ATOM    508  O   VAL A  62     -28.780  17.769   5.850  1.00 86.12           O  
ATOM    509  CG1 VAL A  62     -30.782  14.946   5.255  1.00 86.12           C  
ATOM    510  CG2 VAL A  62     -30.470  14.111   7.603  1.00 86.12           C  
ATOM    511  N   VAL A  63     -27.527  16.348   4.559  1.00 86.47           N  
ATOM    512  CA  VAL A  63     -26.983  17.409   3.718  1.00 86.47           C  
ATOM    513  C   VAL A  63     -27.530  17.275   2.298  1.00 86.47           C  
ATOM    514  CB  VAL A  63     -25.438  17.383   3.699  1.00 86.47           C  
ATOM    515  O   VAL A  63     -27.556  16.177   1.738  1.00 86.47           O  
ATOM    516  CG1 VAL A  63     -24.889  18.539   2.865  1.00 86.47           C  
ATOM    517  CG2 VAL A  63     -24.887  17.438   5.122  1.00 86.47           C  
ATOM    518  N   LEU A  64     -28.035  18.347   1.822  1.00 81.90           N  
ATOM    519  CA  LEU A  64     -28.510  18.426   0.446  1.00 81.90           C  
ATOM    520  C   LEU A  64     -27.437  19.009  -0.468  1.00 81.90           C  
ATOM    521  CB  LEU A  64     -29.782  19.274   0.365  1.00 81.90           C  
ATOM    522  O   LEU A  64     -26.885  20.074  -0.182  1.00 81.90           O  
ATOM    523  CG  LEU A  64     -30.378  19.471  -1.030  1.00 81.90           C  
ATOM    524  CD1 LEU A  64     -30.933  18.154  -1.560  1.00 81.90           C  
ATOM    525  CD2 LEU A  64     -31.464  20.542  -1.001  1.00 81.90           C  
ATOM    526  N   ASN A  65     -27.000  18.308  -1.623  1.00 77.58           N  
ATOM    527  CA  ASN A  65     -26.033  18.709  -2.639  1.00 77.58           C  
ATOM    528  C   ASN A  65     -24.675  19.032  -2.024  1.00 77.58           C  
ATOM    529  CB  ASN A  65     -26.555  19.909  -3.433  1.00 77.58           C  
ATOM    530  O   ASN A  65     -24.023  20.000  -2.421  1.00 77.58           O  
ATOM    531  CG  ASN A  65     -27.745  19.559  -4.305  1.00 77.58           C  
ATOM    532  ND2 ASN A  65     -28.549  20.560  -4.642  1.00 77.58           N  
ATOM    533  OD1 ASN A  65     -27.940  18.397  -4.673  1.00 77.58           O  
ATOM    534  N   ASN A  66     -24.327  18.434  -0.910  1.00 72.46           N  
ATOM    535  CA  ASN A  66     -23.040  18.567  -0.236  1.00 72.46           C  
ATOM    536  C   ASN A  66     -22.851  19.967   0.341  1.00 72.46           C  
ATOM    537  CB  ASN A  66     -21.895  18.228  -1.193  1.00 72.46           C  
ATOM    538  O   ASN A  66     -21.747  20.330   0.753  1.00 72.46           O  
ATOM    539  CG  ASN A  66     -21.884  16.766  -1.595  1.00 72.46           C  
ATOM    540  ND2 ASN A  66     -21.208  16.459  -2.696  1.00 72.46           N  
ATOM    541  OD1 ASN A  66     -22.478  15.920  -0.922  1.00 72.46           O  
ATOM    542  N   SER A  67     -23.830  20.828   0.283  1.00 71.86           N  
ATOM    543  CA  SER A  67     -23.587  22.190   0.746  1.00 71.86           C  
ATOM    544  C   SER A  67     -24.667  22.642   1.724  1.00 71.86           C  
ATOM    545  CB  SER A  67     -23.523  23.156  -0.437  1.00 71.86           C  
ATOM    546  O   SER A  67     -24.387  23.386   2.666  1.00 71.86           O  
ATOM    547  OG  SER A  67     -24.664  23.013  -1.266  1.00 71.86           O  
ATOM    548  N   THR A  68     -25.953  22.156   1.527  1.00 78.25           N  
ATOM    549  CA  THR A  68     -27.062  22.662   2.328  1.00 78.25           C  
ATOM    550  C   THR A  68     -27.420  21.679   3.439  1.00 78.25           C  
ATOM    551  CB  THR A  68     -28.303  22.931   1.457  1.00 78.25           C  
ATOM    552  O   THR A  68     -27.752  20.523   3.169  1.00 78.25           O  
ATOM    553  CG2 THR A  68     -29.372  23.684   2.241  1.00 78.25           C  
ATOM    554  OG1 THR A  68     -27.921  23.713   0.319  1.00 78.25           O  
ATOM    555  N   LEU A  69     -27.221  22.129   4.713  1.00 80.51           N  
ATOM    556  CA  LEU A  69     -27.529  21.303   5.875  1.00 80.51           C  
ATOM    557  C   LEU A  69     -29.022  21.337   6.185  1.00 80.51           C  
ATOM    558  CB  LEU A  69     -26.732  21.774   7.094  1.00 80.51           C  
ATOM    559  O   LEU A  69     -29.566  22.390   6.525  1.00 80.51           O  
ATOM    560  CG  LEU A  69     -26.755  20.855   8.316  1.00 80.51           C  
ATOM    561  CD1 LEU A  69     -25.931  19.599   8.050  1.00 80.51           C  
ATOM    562  CD2 LEU A  69     -26.237  21.589   9.548  1.00 80.51           C  
ATOM    563  N   LEU A  70     -29.685  20.201   5.939  1.00 77.72           N  
ATOM    564  CA  LEU A  70     -31.121  20.103   6.181  1.00 77.72           C  
ATOM    565  C   LEU A  70     -31.405  19.804   7.649  1.00 77.72           C  
ATOM    566  CB  LEU A  70     -31.741  19.018   5.297  1.00 77.72           C  
ATOM    567  O   LEU A  70     -32.339  20.361   8.231  1.00 77.72           O  
ATOM    568  CG  LEU A  70     -31.707  19.270   3.789  1.00 77.72           C  
ATOM    569  CD1 LEU A  70     -32.282  18.073   3.038  1.00 77.72           C  
ATOM    570  CD2 LEU A  70     -32.472  20.543   3.442  1.00 77.72           C  
ATOM    571  N   GLU A  71     -30.622  18.949   8.270  1.00 82.16           N  
ATOM    572  CA  GLU A  71     -30.745  18.578   9.677  1.00 82.16           C  
ATOM    573  C   GLU A  71     -29.375  18.443  10.335  1.00 82.16           C  
ATOM    574  CB  GLU A  71     -31.529  17.272   9.822  1.00 82.16           C  
ATOM    575  O   GLU A  71     -28.450  17.882   9.744  1.00 82.16           O  
ATOM    576  CG  GLU A  71     -32.984  17.376   9.388  1.00 82.16           C  
ATOM    577  CD  GLU A  71     -33.849  18.151  10.369  1.00 82.16           C  
ATOM    578  OE1 GLU A  71     -35.019  18.452  10.041  1.00 82.16           O  
ATOM    579  OE2 GLU A  71     -33.352  18.461  11.475  1.00 82.16           O  
ATOM    580  N   ASN A  72     -29.287  19.020  11.456  1.00 85.86           N  
ATOM    581  CA  ASN A  72     -28.062  18.960  12.246  1.00 85.86           C  
ATOM    582  C   ASN A  72     -28.352  18.617  13.704  1.00 85.86           C  
ATOM    583  CB  ASN A  72     -27.297  20.281  12.152  1.00 85.86           C  
ATOM    584  O   ASN A  72     -28.927  19.427  14.434  1.00 85.86           O  
ATOM    585  CG  ASN A  72     -25.958  20.232  12.860  1.00 85.86           C  
ATOM    586  ND2 ASN A  72     -25.200  21.319  12.771  1.00 85.86           N  
ATOM    587  OD1 ASN A  72     -25.606  19.226  13.480  1.00 85.86           O  
ATOM    588  N   ILE A  73     -28.045  17.362  14.045  1.00 85.92           N  
ATOM    589  CA  ILE A  73     -28.321  16.880  15.394  1.00 85.92           C  
ATOM    590  C   ILE A  73     -27.009  16.570  16.111  1.00 85.92           C  
ATOM    591  CB  ILE A  73     -29.228  15.629  15.372  1.00 85.92           C  
ATOM    592  O   ILE A  73     -26.201  15.776  15.624  1.00 85.92           O  
ATOM    593  CG1 ILE A  73     -30.491  15.899  14.547  1.00 85.92           C  
ATOM    594  CG2 ILE A  73     -29.587  15.197  16.797  1.00 85.92           C  
ATOM    595  CD1 ILE A  73     -31.270  14.643  14.179  1.00 85.92           C  
ATOM    596  N   ARG A  74     -26.851  17.219  17.264  1.00 84.21           N  
ATOM    597  CA  ARG A  74     -25.665  16.997  18.084  1.00 84.21           C  
ATOM    598  C   ARG A  74     -26.032  16.344  19.412  1.00 84.21           C  
ATOM    599  CB  ARG A  74     -24.929  18.315  18.333  1.00 84.21           C  
ATOM    600  O   ARG A  74     -26.853  16.874  20.164  1.00 84.21           O  
ATOM    601  CG  ARG A  74     -23.519  18.141  18.876  1.00 84.21           C  
ATOM    602  CD  ARG A  74     -22.774  19.466  18.946  1.00 84.21           C  
ATOM    603  NE  ARG A  74     -21.424  19.298  19.476  1.00 84.21           N  
ATOM    604  NH1 ARG A  74     -20.775  21.480  19.084  1.00 84.21           N  
ATOM    605  NH2 ARG A  74     -19.307  19.996  20.032  1.00 84.21           N  
ATOM    606  CZ  ARG A  74     -20.505  20.258  19.529  1.00 84.21           C  
ATOM    607  N   LEU A  75     -25.455  15.127  19.668  1.00 82.73           N  
ATOM    608  CA  LEU A  75     -25.793  14.389  20.881  1.00 82.73           C  
ATOM    609  C   LEU A  75     -24.542  13.805  21.528  1.00 82.73           C  
ATOM    610  CB  LEU A  75     -26.790  13.271  20.568  1.00 82.73           C  
ATOM    611  O   LEU A  75     -23.561  13.512  20.840  1.00 82.73           O  
ATOM    612  CG  LEU A  75     -28.100  13.697  19.903  1.00 82.73           C  
ATOM    613  CD1 LEU A  75     -28.605  12.598  18.974  1.00 82.73           C  
ATOM    614  CD2 LEU A  75     -29.149  14.036  20.957  1.00 82.73           C  
ATOM    615  N   PRO A  76     -24.562  13.719  22.891  1.00 76.66           N  
ATOM    616  CA  PRO A  76     -23.470  12.992  23.544  1.00 76.66           C  
ATOM    617  C   PRO A  76     -23.504  11.493  23.254  1.00 76.66           C  
ATOM    618  CB  PRO A  76     -23.704  13.266  25.031  1.00 76.66           C  
ATOM    619  O   PRO A  76     -24.578  10.926  23.040  1.00 76.66           O  
ATOM    620  CG  PRO A  76     -25.138  13.679  25.123  1.00 76.66           C  
ATOM    621  CD  PRO A  76     -25.585  14.152  23.769  1.00 76.66           C  
ATOM    622  N   LEU A  77     -22.337  10.821  23.041  1.00 72.10           N  
ATOM    623  CA  LEU A  77     -22.164   9.397  22.777  1.00 72.10           C  
ATOM    624  C   LEU A  77     -22.649   8.563  23.958  1.00 72.10           C  
ATOM    625  CB  LEU A  77     -20.696   9.080  22.483  1.00 72.10           C  
ATOM    626  O   LEU A  77     -22.287   8.834  25.105  1.00 72.10           O  
ATOM    627  CG  LEU A  77     -20.398   7.677  21.953  1.00 72.10           C  
ATOM    628  CD1 LEU A  77     -20.932   7.521  20.534  1.00 72.10           C  
ATOM    629  CD2 LEU A  77     -18.900   7.394  22.000  1.00 72.10           C  
ATOM    630  N   GLY A  78     -23.611   7.574  23.695  1.00 66.37           N  
ATOM    631  CA  GLY A  78     -24.016   6.540  24.634  1.00 66.37           C  
ATOM    632  C   GLY A  78     -25.479   6.632  25.028  1.00 66.37           C  
ATOM    633  O   GLY A  78     -26.325   5.940  24.458  1.00 66.37           O  
ATOM    634  N   ASP A  79     -25.854   7.627  26.062  1.00 59.49           N  
ATOM    635  CA  ASP A  79     -27.177   7.510  26.668  1.00 59.49           C  
ATOM    636  C   ASP A  79     -28.158   8.498  26.039  1.00 59.49           C  
ATOM    637  CB  ASP A  79     -27.097   7.739  28.179  1.00 59.49           C  
ATOM    638  O   ASP A  79     -28.506   9.510  26.651  1.00 59.49           O  
ATOM    639  CG  ASP A  79     -26.528   6.547  28.929  1.00 59.49           C  
ATOM    640  OD1 ASP A  79     -26.507   5.429  28.372  1.00 59.49           O  
ATOM    641  OD2 ASP A  79     -26.099   6.728  30.089  1.00 59.49           O  
ATOM    642  N   ASN A  80     -28.404   8.359  24.718  1.00 63.71           N  
ATOM    643  CA  ASN A  80     -29.251   9.365  24.086  1.00 63.71           C  
ATOM    644  C   ASN A  80     -30.656   8.829  23.824  1.00 63.71           C  
ATOM    645  CB  ASN A  80     -28.619   9.858  22.783  1.00 63.71           C  
ATOM    646  O   ASN A  80     -31.397   9.389  23.014  1.00 63.71           O  
ATOM    647  CG  ASN A  80     -27.272  10.518  23.001  1.00 63.71           C  
ATOM    648  ND2 ASN A  80     -26.368  10.353  22.042  1.00 63.71           N  
ATOM    649  OD1 ASN A  80     -27.044  11.170  24.024  1.00 63.71           O  
ATOM    650  N   GLN A  81     -30.984   7.658  24.529  1.00 62.34           N  
ATOM    651  CA  GLN A  81     -32.253   7.002  24.229  1.00 62.34           C  
ATOM    652  C   GLN A  81     -33.432   7.921  24.533  1.00 62.34           C  
ATOM    653  CB  GLN A  81     -32.385   5.700  25.021  1.00 62.34           C  
ATOM    654  O   GLN A  81     -34.496   7.797  23.922  1.00 62.34           O  
ATOM    655  CG  GLN A  81     -31.399   4.620  24.597  1.00 62.34           C  
ATOM    656  CD  GLN A  81     -31.878   3.221  24.937  1.00 62.34           C  
ATOM    657  NE2 GLN A  81     -31.130   2.215  24.497  1.00 62.34           N  
ATOM    658  OE1 GLN A  81     -32.911   3.046  25.591  1.00 62.34           O  
ATOM    659  N   ASP A  82     -33.073   8.971  25.455  1.00 65.55           N  
ATOM    660  CA  ASP A  82     -34.173   9.847  25.847  1.00 65.55           C  
ATOM    661  C   ASP A  82     -34.350  10.987  24.848  1.00 65.55           C  
ATOM    662  CB  ASP A  82     -33.936  10.410  27.251  1.00 65.55           C  
ATOM    663  O   ASP A  82     -35.424  11.587  24.767  1.00 65.55           O  
ATOM    664  CG  ASP A  82     -33.931   9.338  28.326  1.00 65.55           C  
ATOM    665  OD1 ASP A  82     -34.557   8.274  28.130  1.00 65.55           O  
ATOM    666  OD2 ASP A  82     -33.298   9.561  29.381  1.00 65.55           O  
ATOM    667  N   LEU A  83     -33.330  11.147  23.923  1.00 74.88           N  
ATOM    668  CA  LEU A  83     -33.337  12.351  23.098  1.00 74.88           C  
ATOM    669  C   LEU A  83     -33.545  12.001  21.628  1.00 74.88           C  
ATOM    670  CB  LEU A  83     -32.028  13.126  23.270  1.00 74.88           C  
ATOM    671  O   LEU A  83     -34.042  12.822  20.854  1.00 74.88           O  
ATOM    672  CG  LEU A  83     -31.793  13.763  24.640  1.00 74.88           C  
ATOM    673  CD1 LEU A  83     -30.352  14.250  24.758  1.00 74.88           C  
ATOM    674  CD2 LEU A  83     -32.770  14.910  24.873  1.00 74.88           C  
ATOM    675  N   ILE A  84     -33.232  10.680  21.327  1.00 85.68           N  
ATOM    676  CA  ILE A  84     -33.302  10.328  19.913  1.00 85.68           C  
ATOM    677  C   ILE A  84     -33.753   8.877  19.763  1.00 85.68           C  
ATOM    678  CB  ILE A  84     -31.942  10.542  19.210  1.00 85.68           C  
ATOM    679  O   ILE A  84     -33.381   8.018  20.567  1.00 85.68           O  
ATOM    680  CG1 ILE A  84     -32.101  10.413  17.690  1.00 85.68           C  
ATOM    681  CG2 ILE A  84     -30.900   9.551  19.737  1.00 85.68           C  
ATOM    682  CD1 ILE A  84     -30.912  10.938  16.897  1.00 85.68           C  
ATOM    683  N   GLN A  85     -34.642   8.642  18.814  1.00 85.43           N  
ATOM    684  CA  GLN A  85     -35.130   7.295  18.541  1.00 85.43           C  
ATOM    685  C   GLN A  85     -35.205   7.030  17.040  1.00 85.43           C  
ATOM    686  CB  GLN A  85     -36.503   7.080  19.180  1.00 85.43           C  
ATOM    687  O   GLN A  85     -35.790   7.818  16.294  1.00 85.43           O  
ATOM    688  CG  GLN A  85     -36.986   5.637  19.129  1.00 85.43           C  
ATOM    689  CD  GLN A  85     -38.307   5.435  19.849  1.00 85.43           C  
ATOM    690  NE2 GLN A  85     -38.872   4.239  19.725  1.00 85.43           N  
ATOM    691  OE1 GLN A  85     -38.814   6.346  20.511  1.00 85.43           O  
ATOM    692  N   PHE A  86     -34.580   5.805  16.669  1.00 88.73           N  
ATOM    693  CA  PHE A  86     -34.620   5.396  15.270  1.00 88.73           C  
ATOM    694  C   PHE A  86     -35.578   4.227  15.074  1.00 88.73           C  
ATOM    695  CB  PHE A  86     -33.219   5.013  14.781  1.00 88.73           C  
ATOM    696  O   PHE A  86     -35.684   3.353  15.938  1.00 88.73           O  
ATOM    697  CG  PHE A  86     -32.307   6.192  14.572  1.00 88.73           C  
ATOM    698  CD1 PHE A  86     -32.327   6.901  13.377  1.00 88.73           C  
ATOM    699  CD2 PHE A  86     -31.428   6.590  15.571  1.00 88.73           C  
ATOM    700  CE1 PHE A  86     -31.483   7.992  13.181  1.00 88.73           C  
ATOM    701  CE2 PHE A  86     -30.582   7.679  15.382  1.00 88.73           C  
ATOM    702  CZ  PHE A  86     -30.611   8.378  14.186  1.00 88.73           C  
ATOM    703  N   SER A  87     -36.382   4.263  14.027  1.00 84.44           N  
ATOM    704  CA  SER A  87     -37.181   3.140  13.546  1.00 84.44           C  
ATOM    705  C   SER A  87     -36.906   2.857  12.073  1.00 84.44           C  
ATOM    706  CB  SER A  87     -38.671   3.416  13.751  1.00 84.44           C  
ATOM    707  O   SER A  87     -36.569   3.767  11.313  1.00 84.44           O  
ATOM    708  OG  SER A  87     -39.063   4.596  13.072  1.00 84.44           O  
ATOM    709  N   CYS A  88     -36.895   1.559  11.777  1.00 83.38           N  
ATOM    710  CA  CYS A  88     -36.481   1.260  10.411  1.00 83.38           C  
ATOM    711  C   CYS A  88     -37.316   0.129   9.823  1.00 83.38           C  
ATOM    712  CB  CYS A  88     -34.999   0.888  10.369  1.00 83.38           C  
ATOM    713  O   CYS A  88     -37.793  -0.741  10.554  1.00 83.38           O  
ATOM    714  SG  CYS A  88     -34.578  -0.538  11.394  1.00 83.38           S  
ATOM    715  N   LYS A  89     -37.688   0.167   8.512  1.00 81.29           N  
ATOM    716  CA  LYS A  89     -38.222  -0.837   7.596  1.00 81.29           C  
ATOM    717  C   LYS A  89     -37.625  -0.679   6.200  1.00 81.29           C  
ATOM    718  CB  LYS A  89     -39.747  -0.745   7.527  1.00 81.29           C  
ATOM    719  O   LYS A  89     -37.798   0.360   5.560  1.00 81.29           O  
ATOM    720  CG  LYS A  89     -40.403  -1.891   6.771  1.00 81.29           C  
ATOM    721  CD  LYS A  89     -41.921  -1.766   6.774  1.00 81.29           C  
ATOM    722  CE  LYS A  89     -42.577  -2.900   5.998  1.00 81.29           C  
ATOM    723  NZ  LYS A  89     -44.066  -2.777   5.990  1.00 81.29           N  
ATOM    724  N   SER A  90     -36.846  -1.632   5.910  1.00 73.60           N  
ATOM    725  CA  SER A  90     -36.190  -1.541   4.610  1.00 73.60           C  
ATOM    726  C   SER A  90     -37.170  -1.112   3.524  1.00 73.60           C  
ATOM    727  CB  SER A  90     -35.556  -2.881   4.235  1.00 73.60           C  
ATOM    728  O   SER A  90     -38.236  -1.713   3.369  1.00 73.60           O  
ATOM    729  OG  SER A  90     -34.951  -2.810   2.955  1.00 73.60           O  
ATOM    730  N   PRO A  91     -36.721  -0.111   2.777  1.00 76.61           N  
ATOM    731  CA  PRO A  91     -35.447   0.611   2.770  1.00 76.61           C  
ATOM    732  C   PRO A  91     -35.531   1.965   3.470  1.00 76.61           C  
ATOM    733  CB  PRO A  91     -35.148   0.785   1.279  1.00 76.61           C  
ATOM    734  O   PRO A  91     -34.737   2.864   3.182  1.00 76.61           O  
ATOM    735  CG  PRO A  91     -36.490   0.908   0.633  1.00 76.61           C  
ATOM    736  CD  PRO A  91     -37.475   0.090   1.419  1.00 76.61           C  
ATOM    737  N   ILE A  92     -36.499   2.047   4.459  1.00 81.64           N  
ATOM    738  CA  ILE A  92     -36.823   3.344   5.044  1.00 81.64           C  
ATOM    739  C   ILE A  92     -36.312   3.405   6.481  1.00 81.64           C  
ATOM    740  CB  ILE A  92     -38.343   3.618   5.003  1.00 81.64           C  
ATOM    741  O   ILE A  92     -36.479   2.453   7.247  1.00 81.64           O  
ATOM    742  CG1 ILE A  92     -38.849   3.615   3.556  1.00 81.64           C  
ATOM    743  CG2 ILE A  92     -38.671   4.945   5.694  1.00 81.64           C  
ATOM    744  CD1 ILE A  92     -40.365   3.645   3.430  1.00 81.64           C  
ATOM    745  N   ILE A  93     -35.655   4.512   6.868  1.00 87.26           N  
ATOM    746  CA  ILE A  93     -35.255   4.789   8.244  1.00 87.26           C  
ATOM    747  C   ILE A  93     -35.915   6.080   8.723  1.00 87.26           C  
ATOM    748  CB  ILE A  93     -33.719   4.891   8.377  1.00 87.26           C  
ATOM    749  O   ILE A  93     -35.874   7.099   8.030  1.00 87.26           O  
ATOM    750  CG1 ILE A  93     -33.060   3.564   7.985  1.00 87.26           C  
ATOM    751  CG2 ILE A  93     -33.326   5.299   9.800  1.00 87.26           C  
ATOM    752  CD1 ILE A  93     -31.538   3.603   7.989  1.00 87.26           C  
ATOM    753  N   SER A  94     -36.535   5.956   9.853  1.00 86.16           N  
ATOM    754  CA  SER A  94     -37.166   7.123  10.462  1.00 86.16           C  
ATOM    755  C   SER A  94     -36.507   7.477  11.791  1.00 86.16           C  
ATOM    756  CB  SER A  94     -38.660   6.875  10.674  1.00 86.16           C  
ATOM    757  O   SER A  94     -36.039   6.594  12.513  1.00 86.16           O  
ATOM    758  OG  SER A  94     -39.301   6.581   9.444  1.00 86.16           O  
ATOM    759  N   CYS A  95     -36.350   8.825  12.029  1.00 88.07           N  
ATOM    760  CA  CYS A  95     -35.721   9.292  13.260  1.00 88.07           C  
ATOM    761  C   CYS A  95     -36.598  10.320  13.964  1.00 88.07           C  
ATOM    762  CB  CYS A  95     -34.348   9.895  12.965  1.00 88.07           C  
ATOM    763  O   CYS A  95     -37.097  11.254  13.333  1.00 88.07           O  
ATOM    764  SG  CYS A  95     -33.527  10.583  14.419  1.00 88.07           S  
ATOM    765  N   LYS A  96     -36.770  10.079  15.322  1.00 85.12           N  
ATOM    766  CA  LYS A  96     -37.387  11.054  16.217  1.00 85.12           C  
ATOM    767  C   LYS A  96     -36.381  11.578  17.237  1.00 85.12           C  
ATOM    768  CB  LYS A  96     -38.589  10.438  16.935  1.00 85.12           C  
ATOM    769  O   LYS A  96     -35.633  10.801  17.835  1.00 85.12           O  
ATOM    770  CG  LYS A  96     -39.746  10.084  16.012  1.00 85.12           C  
ATOM    771  CD  LYS A  96     -40.924   9.509  16.788  1.00 85.12           C  
ATOM    772  CE  LYS A  96     -42.052   9.082  15.859  1.00 85.12           C  
ATOM    773  NZ  LYS A  96     -43.218   8.538  16.617  1.00 85.12           N  
ATOM    774  N   TYR A  97     -36.425  12.920  17.343  1.00 84.04           N  
ATOM    775  CA  TYR A  97     -35.488  13.454  18.325  1.00 84.04           C  
ATOM    776  C   TYR A  97     -36.020  14.741  18.944  1.00 84.04           C  
ATOM    777  CB  TYR A  97     -34.122  13.710  17.680  1.00 84.04           C  
ATOM    778  O   TYR A  97     -36.882  15.406  18.364  1.00 84.04           O  
ATOM    779  CG  TYR A  97     -34.142  14.791  16.626  1.00 84.04           C  
ATOM    780  CD1 TYR A  97     -34.561  14.515  15.326  1.00 84.04           C  
ATOM    781  CD2 TYR A  97     -33.740  16.088  16.927  1.00 84.04           C  
ATOM    782  CE1 TYR A  97     -34.579  15.507  14.351  1.00 84.04           C  
ATOM    783  CE2 TYR A  97     -33.754  17.087  15.960  1.00 84.04           C  
ATOM    784  OH  TYR A  97     -34.190  17.774  13.716  1.00 84.04           O  
ATOM    785  CZ  TYR A  97     -34.175  16.788  14.677  1.00 84.04           C  
ATOM    786  N   ILE A  98     -35.609  15.005  20.175  1.00 78.74           N  
ATOM    787  CA  ILE A  98     -36.001  16.197  20.919  1.00 78.74           C  
ATOM    788  C   ILE A  98     -34.952  17.292  20.730  1.00 78.74           C  
ATOM    789  CB  ILE A  98     -36.188  15.889  22.422  1.00 78.74           C  
ATOM    790  O   ILE A  98     -33.762  17.066  20.959  1.00 78.74           O  
ATOM    791  CG1 ILE A  98     -37.306  14.859  22.620  1.00 78.74           C  
ATOM    792  CG2 ILE A  98     -36.482  17.172  23.204  1.00 78.74           C  
ATOM    793  CD1 ILE A  98     -37.464  14.385  24.058  1.00 78.74           C  
ATOM    794  N   SER A  99     -35.359  18.391  20.102  1.00 73.23           N  
ATOM    795  CA  SER A  99     -34.467  19.524  19.882  1.00 73.23           C  
ATOM    796  C   SER A  99     -34.835  20.700  20.780  1.00 73.23           C  
ATOM    797  CB  SER A  99     -34.505  19.959  18.416  1.00 73.23           C  
ATOM    798  O   SER A  99     -36.016  20.958  21.021  1.00 73.23           O  
ATOM    799  OG  SER A  99     -34.311  21.358  18.302  1.00 73.23           O  
ATOM    800  N   GLU A 100     -33.832  21.344  21.437  1.00 68.39           N  
ATOM    801  CA  GLU A 100     -34.033  22.516  22.284  1.00 68.39           C  
ATOM    802  C   GLU A 100     -33.543  23.786  21.595  1.00 68.39           C  
ATOM    803  CB  GLU A 100     -33.321  22.338  23.627  1.00 68.39           C  
ATOM    804  O   GLU A 100     -33.323  24.808  22.249  1.00 68.39           O  
ATOM    805  CG  GLU A 100     -34.034  21.389  24.580  1.00 68.39           C  
ATOM    806  CD  GLU A 100     -33.299  21.197  25.897  1.00 68.39           C  
ATOM    807  OE1 GLU A 100     -33.715  20.335  26.704  1.00 68.39           O  
ATOM    808  OE2 GLU A 100     -32.300  21.916  26.124  1.00 68.39           O  
ATOM    809  N   GLU A 101     -33.283  23.711  20.225  1.00 60.49           N  
ATOM    810  CA  GLU A 101     -32.670  24.801  19.474  1.00 60.49           C  
ATOM    811  C   GLU A 101     -33.529  26.061  19.528  1.00 60.49           C  
ATOM    812  CB  GLU A 101     -32.435  24.387  18.019  1.00 60.49           C  
ATOM    813  O   GLU A 101     -33.005  27.174  19.608  1.00 60.49           O  
ATOM    814  CG  GLU A 101     -31.294  25.134  17.343  1.00 60.49           C  
ATOM    815  CD  GLU A 101     -30.961  24.596  15.961  1.00 60.49           C  
ATOM    816  OE1 GLU A 101     -30.049  25.143  15.300  1.00 60.49           O  
ATOM    817  OE2 GLU A 101     -31.619  23.621  15.534  1.00 60.49           O  
ATOM    818  N   PHE A 102     -34.820  26.092  19.836  1.00 54.19           N  
ATOM    819  CA  PHE A 102     -35.642  27.295  19.798  1.00 54.19           C  
ATOM    820  C   PHE A 102     -36.320  27.530  21.143  1.00 54.19           C  
ATOM    821  CB  PHE A 102     -36.696  27.194  18.691  1.00 54.19           C  
ATOM    822  O   PHE A 102     -37.318  28.249  21.224  1.00 54.19           O  
ATOM    823  CG  PHE A 102     -36.113  27.095  17.307  1.00 54.19           C  
ATOM    824  CD1 PHE A 102     -35.598  28.219  16.673  1.00 54.19           C  
ATOM    825  CD2 PHE A 102     -36.082  25.878  16.639  1.00 54.19           C  
ATOM    826  CE1 PHE A 102     -35.058  28.131  15.391  1.00 54.19           C  
ATOM    827  CE2 PHE A 102     -35.544  25.782  15.359  1.00 54.19           C  
ATOM    828  CZ  PHE A 102     -35.034  26.910  14.736  1.00 54.19           C  
ATOM    829  N   GLY A 103     -35.617  27.050  22.232  1.00 60.89           N  
ATOM    830  CA  GLY A 103     -36.134  27.290  23.570  1.00 60.89           C  
ATOM    831  C   GLY A 103     -36.828  26.080  24.168  1.00 60.89           C  
ATOM    832  O   GLY A 103     -36.200  25.280  24.865  1.00 60.89           O  
ATOM    833  N   PRO A 104     -38.283  25.777  23.694  1.00 63.42           N  
ATOM    834  CA  PRO A 104     -38.969  24.626  24.287  1.00 63.42           C  
ATOM    835  C   PRO A 104     -38.589  23.305  23.621  1.00 63.42           C  
ATOM    836  CB  PRO A 104     -40.449  24.943  24.064  1.00 63.42           C  
ATOM    837  O   PRO A 104     -38.107  23.299  22.485  1.00 63.42           O  
ATOM    838  CG  PRO A 104     -40.459  25.983  22.990  1.00 63.42           C  
ATOM    839  CD  PRO A 104     -39.101  26.622  22.932  1.00 63.42           C  
ATOM    840  N   ARG A 105     -38.456  22.216  24.504  1.00 67.79           N  
ATOM    841  CA  ARG A 105     -38.220  20.862  24.015  1.00 67.79           C  
ATOM    842  C   ARG A 105     -39.243  20.477  22.952  1.00 67.79           C  
ATOM    843  CB  ARG A 105     -38.259  19.858  25.169  1.00 67.79           C  
ATOM    844  O   ARG A 105     -40.447  20.462  23.219  1.00 67.79           O  
ATOM    845  CG  ARG A 105     -37.079  19.967  26.121  1.00 67.79           C  
ATOM    846  CD  ARG A 105     -37.128  18.898  27.204  1.00 67.79           C  
ATOM    847  NE  ARG A 105     -35.973  18.980  28.094  1.00 67.79           N  
ATOM    848  NH1 ARG A 105     -36.526  17.102  29.322  1.00 67.79           N  
ATOM    849  NH2 ARG A 105     -34.633  18.293  29.829  1.00 67.79           N  
ATOM    850  CZ  ARG A 105     -35.713  18.125  29.079  1.00 67.79           C  
ATOM    851  N   MET A 106     -38.725  20.517  21.704  1.00 73.43           N  
ATOM    852  CA  MET A 106     -39.606  20.175  20.591  1.00 73.43           C  
ATOM    853  C   MET A 106     -39.246  18.811  20.012  1.00 73.43           C  
ATOM    854  CB  MET A 106     -39.532  21.243  19.499  1.00 73.43           C  
ATOM    855  O   MET A 106     -38.073  18.436  19.977  1.00 73.43           O  
ATOM    856  CG  MET A 106     -40.049  22.604  19.936  1.00 73.43           C  
ATOM    857  SD  MET A 106     -40.652  23.613  18.527  1.00 73.43           S  
ATOM    858  CE  MET A 106     -41.008  25.174  19.381  1.00 73.43           C  
ATOM    859  N   LEU A 107     -40.309  17.996  19.743  1.00 77.77           N  
ATOM    860  CA  LEU A 107     -40.148  16.713  19.068  1.00 77.77           C  
ATOM    861  C   LEU A 107     -40.085  16.898  17.556  1.00 77.77           C  
ATOM    862  CB  LEU A 107     -41.298  15.769  19.431  1.00 77.77           C  
ATOM    863  O   LEU A 107     -41.000  17.466  16.956  1.00 77.77           O  
ATOM    864  CG  LEU A 107     -41.239  14.365  18.827  1.00 77.77           C  
ATOM    865  CD1 LEU A 107     -40.077  13.579  19.425  1.00 77.77           C  
ATOM    866  CD2 LEU A 107     -42.558  13.632  19.047  1.00 77.77           C  
ATOM    867  N   ARG A 108     -38.942  16.478  16.958  1.00 77.84           N  
ATOM    868  CA  ARG A 108     -38.735  16.544  15.515  1.00 77.84           C  
ATOM    869  C   ARG A 108     -38.583  15.149  14.919  1.00 77.84           C  
ATOM    870  CB  ARG A 108     -37.504  17.392  15.186  1.00 77.84           C  
ATOM    871  O   ARG A 108     -38.215  14.205  15.621  1.00 77.84           O  
ATOM    872  CG  ARG A 108     -37.680  18.873  15.480  1.00 77.84           C  
ATOM    873  CD  ARG A 108     -36.586  19.710  14.832  1.00 77.84           C  
ATOM    874  NE  ARG A 108     -36.784  21.136  15.074  1.00 77.84           N  
ATOM    875  NH1 ARG A 108     -35.040  21.819  13.722  1.00 77.84           N  
ATOM    876  NH2 ARG A 108     -36.312  23.371  14.829  1.00 77.84           N  
ATOM    877  CZ  ARG A 108     -36.045  22.105  14.541  1.00 77.84           C  
ATOM    878  N   ARG A 109     -38.976  15.042  13.596  1.00 79.78           N  
ATOM    879  CA  ARG A 109     -38.908  13.741  12.939  1.00 79.78           C  
ATOM    880  C   ARG A 109     -38.458  13.884  11.489  1.00 79.78           C  
ATOM    881  CB  ARG A 109     -40.265  13.037  13.000  1.00 79.78           C  
ATOM    882  O   ARG A 109     -38.815  14.852  10.815  1.00 79.78           O  
ATOM    883  CG  ARG A 109     -40.781  12.815  14.412  1.00 79.78           C  
ATOM    884  CD  ARG A 109     -42.186  12.229  14.414  1.00 79.78           C  
ATOM    885  NE  ARG A 109     -42.724  12.122  15.767  1.00 79.78           N  
ATOM    886  NH1 ARG A 109     -44.583  10.895  15.154  1.00 79.78           N  
ATOM    887  NH2 ARG A 109     -44.247  11.454  17.351  1.00 79.78           N  
ATOM    888  CZ  ARG A 109     -43.850  11.490  16.088  1.00 79.78           C  
ATOM    889  N   PHE A 110     -37.601  13.061  11.131  1.00 83.05           N  
ATOM    890  CA  PHE A 110     -37.323  12.958   9.703  1.00 83.05           C  
ATOM    891  C   PHE A 110     -37.279  11.500   9.263  1.00 83.05           C  
ATOM    892  CB  PHE A 110     -35.999  13.650   9.361  1.00 83.05           C  
ATOM    893  O   PHE A 110     -37.091  10.603  10.087  1.00 83.05           O  
ATOM    894  CG  PHE A 110     -34.788  12.948   9.913  1.00 83.05           C  
ATOM    895  CD1 PHE A 110     -34.225  13.348  11.119  1.00 83.05           C  
ATOM    896  CD2 PHE A 110     -34.212  11.888   9.225  1.00 83.05           C  
ATOM    897  CE1 PHE A 110     -33.103  12.701  11.632  1.00 83.05           C  
ATOM    898  CE2 PHE A 110     -33.091  11.236   9.732  1.00 83.05           C  
ATOM    899  CZ  PHE A 110     -32.538  11.645  10.935  1.00 83.05           C  
ATOM    900  N   GLN A 111     -37.631  11.336   7.960  1.00 84.21           N  
ATOM    901  CA  GLN A 111     -37.598  10.018   7.335  1.00 84.21           C  
ATOM    902  C   GLN A 111     -36.750  10.032   6.066  1.00 84.21           C  
ATOM    903  CB  GLN A 111     -39.015   9.540   7.013  1.00 84.21           C  
ATOM    904  O   GLN A 111     -36.773  11.004   5.308  1.00 84.21           O  
ATOM    905  CG  GLN A 111     -39.082   8.100   6.523  1.00 84.21           C  
ATOM    906  CD  GLN A 111     -40.504   7.618   6.310  1.00 84.21           C  
ATOM    907  NE2 GLN A 111     -40.716   6.845   5.250  1.00 84.21           N  
ATOM    908  OE1 GLN A 111     -41.406   7.936   7.092  1.00 84.21           O  
ATOM    909  N   MET A 112     -36.015   8.940   5.946  1.00 84.10           N  
ATOM    910  CA  MET A 112     -35.191   8.844   4.744  1.00 84.10           C  
ATOM    911  C   MET A 112     -35.368   7.488   4.070  1.00 84.10           C  
ATOM    912  CB  MET A 112     -33.717   9.072   5.082  1.00 84.10           C  
ATOM    913  O   MET A 112     -35.575   6.477   4.745  1.00 84.10           O  
ATOM    914  CG  MET A 112     -33.172   8.113   6.127  1.00 84.10           C  
ATOM    915  SD  MET A 112     -31.458   8.526   6.635  1.00 84.10           S  
ATOM    916  CE  MET A 112     -31.350   7.591   8.187  1.00 84.10           C  
ATOM    917  N   ASN A 113     -35.395   7.571   2.744  1.00 82.37           N  
ATOM    918  CA  ASN A 113     -35.402   6.386   1.893  1.00 82.37           C  
ATOM    919  C   ASN A 113     -34.040   6.151   1.248  1.00 82.37           C  
ATOM    920  CB  ASN A 113     -36.486   6.503   0.818  1.00 82.37           C  
ATOM    921  O   ASN A 113     -33.523   7.020   0.543  1.00 82.37           O  
ATOM    922  CG  ASN A 113     -36.895   5.158   0.252  1.00 82.37           C  
ATOM    923  ND2 ASN A 113     -38.025   5.126  -0.444  1.00 82.37           N  
ATOM    924  OD1 ASN A 113     -36.201   4.155   0.440  1.00 82.37           O  
ATOM    925  N   LEU A 114     -33.515   4.954   1.534  1.00 83.47           N  
ATOM    926  CA  LEU A 114     -32.202   4.631   0.988  1.00 83.47           C  
ATOM    927  C   LEU A 114     -32.331   3.897  -0.342  1.00 83.47           C  
ATOM    928  CB  LEU A 114     -31.404   3.778   1.979  1.00 83.47           C  
ATOM    929  O   LEU A 114     -33.365   3.286  -0.621  1.00 83.47           O  
ATOM    930  CG  LEU A 114     -30.964   4.472   3.269  1.00 83.47           C  
ATOM    931  CD1 LEU A 114     -31.548   3.756   4.482  1.00 83.47           C  
ATOM    932  CD2 LEU A 114     -29.442   4.525   3.355  1.00 83.47           C  
ATOM    933  N   PRO A 115     -31.355   4.039  -1.283  1.00 73.26           N  
ATOM    934  CA  PRO A 115     -31.468   3.542  -2.656  1.00 73.26           C  
ATOM    935  C   PRO A 115     -31.517   2.017  -2.729  1.00 73.26           C  
ATOM    936  CB  PRO A 115     -30.203   4.080  -3.331  1.00 73.26           C  
ATOM    937  O   PRO A 115     -32.143   1.459  -3.633  1.00 73.26           O  
ATOM    938  CG  PRO A 115     -29.284   4.421  -2.203  1.00 73.26           C  
ATOM    939  CD  PRO A 115     -30.109   4.662  -0.971  1.00 73.26           C  
ATOM    940  N   ASN A 116     -30.926   1.377  -1.815  1.00 73.88           N  
ATOM    941  CA  ASN A 116     -30.877  -0.080  -1.870  1.00 73.88           C  
ATOM    942  C   ASN A 116     -30.726  -0.689  -0.479  1.00 73.88           C  
ATOM    943  CB  ASN A 116     -29.738  -0.545  -2.779  1.00 73.88           C  
ATOM    944  O   ASN A 116     -30.528   0.032   0.501  1.00 73.88           O  
ATOM    945  CG  ASN A 116     -28.392   0.017  -2.364  1.00 73.88           C  
ATOM    946  ND2 ASN A 116     -27.646   0.541  -3.329  1.00 73.88           N  
ATOM    947  OD1 ASN A 116     -28.027  -0.019  -1.186  1.00 73.88           O  
ATOM    948  N   ASP A 117     -30.956  -1.911  -0.332  1.00 74.65           N  
ATOM    949  CA  ASP A 117     -30.948  -2.666   0.917  1.00 74.65           C  
ATOM    950  C   ASP A 117     -29.563  -2.649   1.559  1.00 74.65           C  
ATOM    951  CB  ASP A 117     -31.399  -4.108   0.675  1.00 74.65           C  
ATOM    952  O   ASP A 117     -29.442  -2.677   2.786  1.00 74.65           O  
ATOM    953  CG  ASP A 117     -32.892  -4.229   0.427  1.00 74.65           C  
ATOM    954  OD1 ASP A 117     -33.637  -3.265   0.707  1.00 74.65           O  
ATOM    955  OD2 ASP A 117     -33.328  -5.298  -0.052  1.00 74.65           O  
ATOM    956  N   VAL A 118     -28.529  -2.593   0.643  1.00 78.37           N  
ATOM    957  CA  VAL A 118     -27.151  -2.575   1.121  1.00 78.37           C  
ATOM    958  C   VAL A 118     -26.911  -1.322   1.960  1.00 78.37           C  
ATOM    959  CB  VAL A 118     -26.143  -2.634  -0.049  1.00 78.37           C  
ATOM    960  O   VAL A 118     -26.371  -1.402   3.066  1.00 78.37           O  
ATOM    961  CG1 VAL A 118     -24.714  -2.456   0.460  1.00 78.37           C  
ATOM    962  CG2 VAL A 118     -26.284  -3.953  -0.807  1.00 78.37           C  
ATOM    963  N   GLU A 119     -27.269  -0.133   1.385  1.00 80.35           N  
ATOM    964  CA  GLU A 119     -27.095   1.128   2.100  1.00 80.35           C  
ATOM    965  C   GLU A 119     -27.963   1.176   3.354  1.00 80.35           C  
ATOM    966  CB  GLU A 119     -27.422   2.313   1.188  1.00 80.35           C  
ATOM    967  O   GLU A 119     -27.555   1.730   4.377  1.00 80.35           O  
ATOM    968  CG  GLU A 119     -26.426   2.511   0.055  1.00 80.35           C  
ATOM    969  CD  GLU A 119     -25.071   3.014   0.529  1.00 80.35           C  
ATOM    970  OE1 GLU A 119     -24.066   2.821  -0.193  1.00 80.35           O  
ATOM    971  OE2 GLU A 119     -25.014   3.604   1.631  1.00 80.35           O  
ATOM    972  N   PHE A 120     -29.145   0.588   3.265  1.00 86.00           N  
ATOM    973  CA  PHE A 120     -30.043   0.478   4.408  1.00 86.00           C  
ATOM    974  C   PHE A 120     -29.380  -0.289   5.546  1.00 86.00           C  
ATOM    975  CB  PHE A 120     -31.350  -0.209   4.002  1.00 86.00           C  
ATOM    976  O   PHE A 120     -29.348   0.183   6.684  1.00 86.00           O  
ATOM    977  CG  PHE A 120     -32.273  -0.489   5.158  1.00 86.00           C  
ATOM    978  CD1 PHE A 120     -32.305  -1.744   5.752  1.00 86.00           C  
ATOM    979  CD2 PHE A 120     -33.109   0.505   5.650  1.00 86.00           C  
ATOM    980  CE1 PHE A 120     -33.158  -2.006   6.821  1.00 86.00           C  
ATOM    981  CE2 PHE A 120     -33.965   0.251   6.718  1.00 86.00           C  
ATOM    982  CZ  PHE A 120     -33.988  -1.005   7.302  1.00 86.00           C  
ATOM    983  N   ASN A 121     -28.815  -1.451   5.232  1.00 80.83           N  
ATOM    984  CA  ASN A 121     -28.188  -2.295   6.243  1.00 80.83           C  
ATOM    985  C   ASN A 121     -26.941  -1.637   6.828  1.00 80.83           C  
ATOM    986  CB  ASN A 121     -27.840  -3.665   5.658  1.00 80.83           C  
ATOM    987  O   ASN A 121     -26.706  -1.706   8.035  1.00 80.83           O  
ATOM    988  CG  ASN A 121     -29.060  -4.543   5.461  1.00 80.83           C  
ATOM    989  ND2 ASN A 121     -29.033  -5.372   4.424  1.00 80.83           N  
ATOM    990  OD1 ASN A 121     -30.020  -4.475   6.233  1.00 80.83           O  
ATOM    991  N   ARG A 122     -26.119  -1.004   5.919  1.00 83.26           N  
ATOM    992  CA  ARG A 122     -24.936  -0.275   6.368  1.00 83.26           C  
ATOM    993  C   ARG A 122     -25.310   0.807   7.375  1.00 83.26           C  
ATOM    994  CB  ARG A 122     -24.204   0.347   5.177  1.00 83.26           C  
ATOM    995  O   ARG A 122     -24.626   0.986   8.385  1.00 83.26           O  
ATOM    996  CG  ARG A 122     -22.843   0.929   5.526  1.00 83.26           C  
ATOM    997  CD  ARG A 122     -22.146   1.507   4.303  1.00 83.26           C  
ATOM    998  NE  ARG A 122     -20.854   2.095   4.646  1.00 83.26           N  
ATOM    999  NH1 ARG A 122     -20.397   2.849   2.511  1.00 83.26           N  
ATOM   1000  NH2 ARG A 122     -18.899   3.216   4.207  1.00 83.26           N  
ATOM   1001  CZ  ARG A 122     -20.053   2.719   3.787  1.00 83.26           C  
ATOM   1002  N   THR A 123     -26.350   1.509   7.102  1.00 86.56           N  
ATOM   1003  CA  THR A 123     -26.800   2.589   7.974  1.00 86.56           C  
ATOM   1004  C   THR A 123     -27.328   2.034   9.294  1.00 86.56           C  
ATOM   1005  CB  THR A 123     -27.893   3.436   7.296  1.00 86.56           C  
ATOM   1006  O   THR A 123     -27.022   2.566  10.363  1.00 86.56           O  
ATOM   1007  CG2 THR A 123     -28.250   4.653   8.143  1.00 86.56           C  
ATOM   1008  OG1 THR A 123     -27.421   3.879   6.017  1.00 86.56           O  
ATOM   1009  N   VAL A 124     -28.059   0.917   9.236  1.00 85.99           N  
ATOM   1010  CA  VAL A 124     -28.638   0.302  10.426  1.00 85.99           C  
ATOM   1011  C   VAL A 124     -27.524  -0.201  11.342  1.00 85.99           C  
ATOM   1012  CB  VAL A 124     -29.590  -0.858  10.059  1.00 85.99           C  
ATOM   1013  O   VAL A 124     -27.553   0.036  12.552  1.00 85.99           O  
ATOM   1014  CG1 VAL A 124     -29.962  -1.665  11.301  1.00 85.99           C  
ATOM   1015  CG2 VAL A 124     -30.844  -0.321   9.372  1.00 85.99           C  
ATOM   1016  N   VAL A 125     -26.524  -0.867  10.756  1.00 83.05           N  
ATOM   1017  CA  VAL A 125     -25.403  -1.406  11.520  1.00 83.05           C  
ATOM   1018  C   VAL A 125     -24.621  -0.265  12.166  1.00 83.05           C  
ATOM   1019  CB  VAL A 125     -24.468  -2.257  10.631  1.00 83.05           C  
ATOM   1020  O   VAL A 125     -24.228  -0.356  13.332  1.00 83.05           O  
ATOM   1021  CG1 VAL A 125     -23.178  -2.597  11.375  1.00 83.05           C  
ATOM   1022  CG2 VAL A 125     -25.178  -3.532  10.178  1.00 83.05           C  
ATOM   1023  N   SER A 126     -24.399   0.784  11.401  1.00 84.66           N  
ATOM   1024  CA  SER A 126     -23.657   1.934  11.908  1.00 84.66           C  
ATOM   1025  C   SER A 126     -24.376   2.579  13.088  1.00 84.66           C  
ATOM   1026  CB  SER A 126     -23.448   2.967  10.801  1.00 84.66           C  
ATOM   1027  O   SER A 126     -23.751   2.908  14.098  1.00 84.66           O  
ATOM   1028  OG  SER A 126     -22.640   2.437   9.764  1.00 84.66           O  
ATOM   1029  N   LEU A 127     -25.645   2.745  12.990  1.00 85.67           N  
ATOM   1030  CA  LEU A 127     -26.429   3.346  14.063  1.00 85.67           C  
ATOM   1031  C   LEU A 127     -26.427   2.456  15.302  1.00 85.67           C  
ATOM   1032  CB  LEU A 127     -27.868   3.595  13.602  1.00 85.67           C  
ATOM   1033  O   LEU A 127     -26.325   2.951  16.427  1.00 85.67           O  
ATOM   1034  CG  LEU A 127     -28.069   4.719  12.585  1.00 85.67           C  
ATOM   1035  CD1 LEU A 127     -29.516   4.747  12.104  1.00 85.67           C  
ATOM   1036  CD2 LEU A 127     -27.675   6.063  13.189  1.00 85.67           C  
ATOM   1037  N   LYS A 128     -26.469   1.106  15.100  1.00 82.78           N  
ATOM   1038  CA  LYS A 128     -26.426   0.168  16.218  1.00 82.78           C  
ATOM   1039  C   LYS A 128     -25.069   0.204  16.915  1.00 82.78           C  
ATOM   1040  CB  LYS A 128     -26.731  -1.252  15.738  1.00 82.78           C  
ATOM   1041  O   LYS A 128     -24.996   0.148  18.144  1.00 82.78           O  
ATOM   1042  CG  LYS A 128     -28.212  -1.529  15.525  1.00 82.78           C  
ATOM   1043  CD  LYS A 128     -28.462  -2.989  15.167  1.00 82.78           C  
ATOM   1044  CE  LYS A 128     -29.944  -3.269  14.961  1.00 82.78           C  
ATOM   1045  NZ  LYS A 128     -30.190  -4.688  14.567  1.00 82.78           N  
ATOM   1046  N   ASN A 129     -23.996   0.314  16.138  1.00 80.63           N  
ATOM   1047  CA  ASN A 129     -22.644   0.355  16.685  1.00 80.63           C  
ATOM   1048  C   ASN A 129     -22.418   1.606  17.528  1.00 80.63           C  
ATOM   1049  CB  ASN A 129     -21.608   0.278  15.561  1.00 80.63           C  
ATOM   1050  O   ASN A 129     -21.566   1.614  18.419  1.00 80.63           O  
ATOM   1051  CG  ASN A 129     -21.486  -1.114  14.974  1.00 80.63           C  
ATOM   1052  ND2 ASN A 129     -20.854  -1.214  13.810  1.00 80.63           N  
ATOM   1053  OD1 ASN A 129     -21.956  -2.092  15.560  1.00 80.63           O  
ATOM   1054  N   LEU A 130     -23.221   2.633  17.240  1.00 79.46           N  
ATOM   1055  CA  LEU A 130     -23.124   3.865  18.016  1.00 79.46           C  
ATOM   1056  C   LEU A 130     -24.070   3.831  19.211  1.00 79.46           C  
ATOM   1057  CB  LEU A 130     -23.437   5.079  17.137  1.00 79.46           C  
ATOM   1058  O   LEU A 130     -24.266   4.846  19.883  1.00 79.46           O  
ATOM   1059  CG  LEU A 130     -22.388   5.442  16.085  1.00 79.46           C  
ATOM   1060  CD1 LEU A 130     -22.923   6.526  15.155  1.00 79.46           C  
ATOM   1061  CD2 LEU A 130     -21.094   5.896  16.753  1.00 79.46           C  
ATOM   1062  N   ASN A 131     -24.659   2.585  19.462  1.00 75.36           N  
ATOM   1063  CA  ASN A 131     -25.498   2.274  20.614  1.00 75.36           C  
ATOM   1064  C   ASN A 131     -26.866   2.941  20.508  1.00 75.36           C  
ATOM   1065  CB  ASN A 131     -24.803   2.690  21.912  1.00 75.36           C  
ATOM   1066  O   ASN A 131     -27.467   3.298  21.523  1.00 75.36           O  
ATOM   1067  CG  ASN A 131     -23.696   1.734  22.314  1.00 75.36           C  
ATOM   1068  ND2 ASN A 131     -22.736   2.230  23.086  1.00 75.36           N  
ATOM   1069  OD1 ASN A 131     -23.704   0.561  21.934  1.00 75.36           O  
ATOM   1070  N   PHE A 132     -27.310   3.310  19.243  1.00 82.24           N  
ATOM   1071  CA  PHE A 132     -28.682   3.771  19.064  1.00 82.24           C  
ATOM   1072  C   PHE A 132     -29.649   2.594  19.030  1.00 82.24           C  
ATOM   1073  CB  PHE A 132     -28.810   4.593  17.778  1.00 82.24           C  
ATOM   1074  O   PHE A 132     -29.325   1.533  18.492  1.00 82.24           O  
ATOM   1075  CG  PHE A 132     -28.152   5.945  17.853  1.00 82.24           C  
ATOM   1076  CD1 PHE A 132     -28.691   6.952  18.644  1.00 82.24           C  
ATOM   1077  CD2 PHE A 132     -26.995   6.208  17.131  1.00 82.24           C  
ATOM   1078  CE1 PHE A 132     -28.084   8.204  18.715  1.00 82.24           C  
ATOM   1079  CE2 PHE A 132     -26.383   7.456  17.198  1.00 82.24           C  
ATOM   1080  CZ  PHE A 132     -26.930   8.453  17.989  1.00 82.24           C  
ATOM   1081  N   VAL A 133     -30.760   2.669  19.661  1.00 74.97           N  
ATOM   1082  CA  VAL A 133     -31.803   1.649  19.626  1.00 74.97           C  
ATOM   1083  C   VAL A 133     -32.657   1.826  18.372  1.00 74.97           C  
ATOM   1084  CB  VAL A 133     -32.693   1.704  20.888  1.00 74.97           C  
ATOM   1085  O   VAL A 133     -33.182   2.912  18.119  1.00 74.97           O  
ATOM   1086  CG1 VAL A 133     -33.811   0.666  20.806  1.00 74.97           C  
ATOM   1087  CG2 VAL A 133     -31.850   1.488  22.144  1.00 74.97           C  
ATOM   1088  N   LEU A 134     -32.658   0.755  17.532  1.00 79.75           N  
ATOM   1089  CA  LEU A 134     -33.466   0.779  16.318  1.00 79.75           C  
ATOM   1090  C   LEU A 134     -34.680  -0.134  16.455  1.00 79.75           C  
ATOM   1091  CB  LEU A 134     -32.628   0.355  15.108  1.00 79.75           C  
ATOM   1092  O   LEU A 134     -34.535  -1.334  16.700  1.00 79.75           O  
ATOM   1093  CG  LEU A 134     -31.859   1.467  14.393  1.00 79.75           C  
ATOM   1094  CD1 LEU A 134     -30.714   1.966  15.268  1.00 79.75           C  
ATOM   1095  CD2 LEU A 134     -31.337   0.977  13.047  1.00 79.75           C  
ATOM   1096  N   ARG A 135     -35.860   0.404  16.401  1.00 77.28           N  
ATOM   1097  CA  ARG A 135     -37.102  -0.352  16.524  1.00 77.28           C  
ATOM   1098  C   ARG A 135     -37.697  -0.654  15.153  1.00 77.28           C  
ATOM   1099  CB  ARG A 135     -38.115   0.413  17.378  1.00 77.28           C  
ATOM   1100  O   ARG A 135     -37.530   0.125  14.212  1.00 77.28           O  
ATOM   1101  CG  ARG A 135     -37.710   0.553  18.837  1.00 77.28           C  
ATOM   1102  CD  ARG A 135     -38.833   1.142  19.680  1.00 77.28           C  
ATOM   1103  NE  ARG A 135     -38.430   1.306  21.074  1.00 77.28           N  
ATOM   1104  NH1 ARG A 135     -40.331   2.459  21.702  1.00 77.28           N  
ATOM   1105  NH2 ARG A 135     -38.690   2.021  23.241  1.00 77.28           N  
ATOM   1106  CZ  ARG A 135     -39.151   1.928  22.002  1.00 77.28           C  
ATOM   1107  N   THR A 136     -38.222  -1.908  15.003  1.00 68.85           N  
ATOM   1108  CA  THR A 136     -38.883  -2.309  13.766  1.00 68.85           C  
ATOM   1109  C   THR A 136     -40.223  -1.594  13.613  1.00 68.85           C  
ATOM   1110  CB  THR A 136     -39.103  -3.832  13.718  1.00 68.85           C  
ATOM   1111  O   THR A 136     -40.996  -1.503  14.569  1.00 68.85           O  
ATOM   1112  CG2 THR A 136     -39.185  -4.331  12.280  1.00 68.85           C  
ATOM   1113  OG1 THR A 136     -38.012  -4.487  14.378  1.00 68.85           O  
ATOM   1114  N   ALA A 137     -40.427  -0.809  12.526  1.00 59.34           N  
ATOM   1115  CA  ALA A 137     -41.676  -0.092  12.280  1.00 59.34           C  
ATOM   1116  C   ALA A 137     -42.756  -1.034  11.756  1.00 59.34           C  
ATOM   1117  CB  ALA A 137     -41.448   1.051  11.293  1.00 59.34           C  
ATOM   1118  O   ALA A 137     -42.456  -2.007  11.061  1.00 59.34           O  
ATOM   1119  N   ARG A 138     -44.191  -1.120  12.413  1.00 44.49           N  
ATOM   1120  CA  ARG A 138     -45.339  -1.821  11.848  1.00 44.49           C  
ATOM   1121  C   ARG A 138     -46.155  -0.900  10.948  1.00 44.49           C  
ATOM   1122  CB  ARG A 138     -46.225  -2.386  12.961  1.00 44.49           C  
ATOM   1123  O   ARG A 138     -46.249   0.303  11.204  1.00 44.49           O  
ATOM   1124  CG  ARG A 138     -45.825  -3.779  13.420  1.00 44.49           C  
ATOM   1125  CD  ARG A 138     -46.831  -4.359  14.404  1.00 44.49           C  
ATOM   1126  NE  ARG A 138     -46.720  -5.812  14.495  1.00 44.49           N  
ATOM   1127  NH1 ARG A 138     -48.240  -6.029  16.220  1.00 44.49           N  
ATOM   1128  NH2 ARG A 138     -47.214  -7.885  15.352  1.00 44.49           N  
ATOM   1129  CZ  ARG A 138     -47.392  -6.572  15.355  1.00 44.49           C  
ATOM   1130  N   THR A 139     -46.669  -1.306   9.709  1.00 34.44           N  
ATOM   1131  CA  THR A 139     -47.623  -0.758   8.752  1.00 34.44           C  
ATOM   1132  C   THR A 139     -49.043  -0.822   9.306  1.00 34.44           C  
ATOM   1133  CB  THR A 139     -47.560  -1.507   7.408  1.00 34.44           C  
ATOM   1134  O   THR A 139     -49.420  -1.802   9.951  1.00 34.44           O  
ATOM   1135  CG2 THR A 139     -46.309  -1.125   6.623  1.00 34.44           C  
ATOM   1136  OG1 THR A 139     -47.543  -2.919   7.655  1.00 34.44           O  
ATOM   1137  N   SER A 140     -49.776   0.303   9.766  1.00 30.21           N  
ATOM   1138  CA  SER A 140     -51.232   0.246   9.694  1.00 30.21           C  
ATOM   1139  C   SER A 140     -51.724   0.440   8.264  1.00 30.21           C  
ATOM   1140  CB  SER A 140     -51.856   1.306  10.604  1.00 30.21           C  
ATOM   1141  O   SER A 140     -51.205   1.287   7.533  1.00 30.21           O  
ATOM   1142  OG  SER A 140     -51.920   2.559   9.946  1.00 30.21           O  
ATOM   1143  N   ILE A 141     -51.919  -0.555   7.431  1.00 26.35           N  
ATOM   1144  CA  ILE A 141     -52.854  -0.495   6.313  1.00 26.35           C  
ATOM   1145  C   ILE A 141     -53.953   0.523   6.615  1.00 26.35           C  
ATOM   1146  CB  ILE A 141     -53.473  -1.879   6.018  1.00 26.35           C  
ATOM   1147  O   ILE A 141     -54.625   0.432   7.644  1.00 26.35           O  
ATOM   1148  CG1 ILE A 141     -52.372  -2.902   5.713  1.00 26.35           C  
ATOM   1149  CG2 ILE A 141     -54.472  -1.789   4.861  1.00 26.35           C  
ATOM   1150  CD1 ILE A 141     -52.852  -4.346   5.708  1.00 26.35           C  
ATOM   1151  N   ALA A 142     -53.727   1.801   6.807  1.00 24.63           N  
ATOM   1152  CA  ALA A 142     -54.890   2.677   6.703  1.00 24.63           C  
ATOM   1153  C   ALA A 142     -55.863   2.174   5.640  1.00 24.63           C  
ATOM   1154  CB  ALA A 142     -54.454   4.106   6.387  1.00 24.63           C  
ATOM   1155  O   ALA A 142     -55.456   1.847   4.522  1.00 24.63           O  
ATOM   1156  N   GLN A 143     -56.586   1.069   5.800  1.00 22.86           N  
ATOM   1157  CA  GLN A 143     -57.897   1.018   5.162  1.00 22.86           C  
ATOM   1158  C   GLN A 143     -58.372   2.413   4.767  1.00 22.86           C  
ATOM   1159  CB  GLN A 143     -58.920   0.358   6.089  1.00 22.86           C  
ATOM   1160  O   GLN A 143     -58.632   3.254   5.630  1.00 22.86           O  
ATOM   1161  CG  GLN A 143     -58.948  -1.161   5.991  1.00 22.86           C  
ATOM   1162  CD  GLN A 143     -59.945  -1.792   6.945  1.00 22.86           C  
ATOM   1163  NE2 GLN A 143     -60.173  -3.092   6.790  1.00 22.86           N  
ATOM   1164  OE1 GLN A 143     -60.505  -1.118   7.815  1.00 22.86           O  
ATOM   1165  N   SER A 144     -57.474   3.303   4.194  1.00 22.97           N  
ATOM   1166  CA  SER A 144     -58.185   4.405   3.553  1.00 22.97           C  
ATOM   1167  C   SER A 144     -59.203   3.892   2.541  1.00 22.97           C  
ATOM   1168  CB  SER A 144     -57.199   5.349   2.863  1.00 22.97           C  
ATOM   1169  O   SER A 144     -58.900   3.003   1.743  1.00 22.97           O  
ATOM   1170  OG  SER A 144     -56.541   4.694   1.793  1.00 22.97           O  
ATOM   1171  N   THR A 145     -60.248   3.216   3.001  1.00 22.89           N  
ATOM   1172  CA  THR A 145     -61.527   3.522   2.371  1.00 22.89           C  
ATOM   1173  C   THR A 145     -61.365   4.619   1.322  1.00 22.89           C  
ATOM   1174  CB  THR A 145     -62.574   3.955   3.413  1.00 22.89           C  
ATOM   1175  O   THR A 145     -60.900   5.717   1.632  1.00 22.89           O  
ATOM   1176  CG2 THR A 145     -63.987   3.861   2.846  1.00 22.89           C  
ATOM   1177  OG1 THR A 145     -62.475   3.106   4.563  1.00 22.89           O  
ATOM   1178  N   ILE A 146     -60.331   4.517   0.317  1.00 22.48           N  
ATOM   1179  CA  ILE A 146     -60.773   5.192  -0.898  1.00 22.48           C  
ATOM   1180  C   ILE A 146     -62.207   4.780  -1.224  1.00 22.48           C  
ATOM   1181  CB  ILE A 146     -59.841   4.878  -2.090  1.00 22.48           C  
ATOM   1182  O   ILE A 146     -62.505   3.589  -1.346  1.00 22.48           O  
ATOM   1183  CG1 ILE A 146     -58.418   5.365  -1.797  1.00 22.48           C  
ATOM   1184  CG2 ILE A 146     -60.382   5.506  -3.378  1.00 22.48           C  
ATOM   1185  CD1 ILE A 146     -57.392   4.942  -2.840  1.00 22.48           C  
ATOM   1186  N   THR A 147     -63.131   5.329  -0.398  1.00 21.20           N  
ATOM   1187  CA  THR A 147     -64.384   5.845  -0.939  1.00 21.20           C  
ATOM   1188  C   THR A 147     -64.185   6.371  -2.358  1.00 21.20           C  
ATOM   1189  CB  THR A 147     -64.958   6.963  -0.050  1.00 21.20           C  
ATOM   1190  O   THR A 147     -63.426   7.319  -2.573  1.00 21.20           O  
ATOM   1191  CG2 THR A 147     -66.478   6.869   0.040  1.00 21.20           C  
ATOM   1192  OG1 THR A 147     -64.405   6.849   1.267  1.00 21.20           O  
ATOM   1193  N   SER A 148     -63.556   5.584  -3.335  1.00 20.97           N  
ATOM   1194  CA  SER A 148     -64.146   5.771  -4.657  1.00 20.97           C  
ATOM   1195  C   SER A 148     -65.614   5.358  -4.670  1.00 20.97           C  
ATOM   1196  CB  SER A 148     -63.374   4.974  -5.708  1.00 20.97           C  
ATOM   1197  O   SER A 148     -65.962   4.268  -4.210  1.00 20.97           O  
ATOM   1198  OG  SER A 148     -63.541   3.581  -5.505  1.00 20.97           O  
ATOM   1199  N   GLN A 149     -66.429   6.187  -4.013  1.00 20.57           N  
ATOM   1200  CA  GLN A 149     -67.691   6.664  -4.569  1.00 20.57           C  
ATOM   1201  C   GLN A 149     -67.868   6.200  -6.011  1.00 20.57           C  
ATOM   1202  CB  GLN A 149     -67.768   8.190  -4.495  1.00 20.57           C  
ATOM   1203  O   GLN A 149     -67.139   6.637  -6.904  1.00 20.57           O  
ATOM   1204  CG  GLN A 149     -68.487   8.711  -3.259  1.00 20.57           C  
ATOM   1205  CD  GLN A 149     -68.704  10.212  -3.295  1.00 20.57           C  
ATOM   1206  NE2 GLN A 149     -69.428  10.731  -2.308  1.00 20.57           N  
ATOM   1207  OE1 GLN A 149     -68.224  10.901  -4.201  1.00 20.57           O  
ATOM   1208  N   VAL A 150     -67.793   4.901  -6.207  1.00 22.14           N  
ATOM   1209  CA  VAL A 150     -68.752   4.493  -7.228  1.00 22.14           C  
ATOM   1210  C   VAL A 150     -70.107   4.210  -6.582  1.00 22.14           C  
ATOM   1211  CB  VAL A 150     -68.262   3.249  -8.003  1.00 22.14           C  
ATOM   1212  O   VAL A 150     -70.183   3.518  -5.564  1.00 22.14           O  
ATOM   1213  CG1 VAL A 150     -69.309   2.800  -9.021  1.00 22.14           C  
ATOM   1214  CG2 VAL A 150     -66.932   3.543  -8.695  1.00 22.14           C  
ATOM   1215  N   GLN A 151     -70.816   5.291  -6.273  1.00 22.32           N  
ATOM   1216  CA  GLN A 151     -72.218   5.356  -6.672  1.00 22.32           C  
ATOM   1217  C   GLN A 151     -72.634   4.099  -7.431  1.00 22.32           C  
ATOM   1218  CB  GLN A 151     -72.475   6.596  -7.530  1.00 22.32           C  
ATOM   1219  O   GLN A 151     -72.041   3.764  -8.459  1.00 22.32           O  
ATOM   1220  CG  GLN A 151     -73.843   7.227  -7.304  1.00 22.32           C  
ATOM   1221  CD  GLN A 151     -73.916   8.661  -7.796  1.00 22.32           C  
ATOM   1222  NE2 GLN A 151     -75.055   9.307  -7.570  1.00 22.32           N  
ATOM   1223  OE1 GLN A 151     -72.958   9.182  -8.374  1.00 22.32           O  
ATOM   1224  N   GLY A 152     -73.098   3.104  -6.770  1.00 21.91           N  
ATOM   1225  CA  GLY A 152     -74.202   2.327  -7.312  1.00 21.91           C  
ATOM   1226  C   GLY A 152     -74.680   1.235  -6.373  1.00 21.91           C  
ATOM   1227  O   GLY A 152     -73.871   0.574  -5.719  1.00 21.91           O  
ATOM   1228  N   ASN A 153     -75.732   1.491  -5.590  1.00 22.29           N  
ATOM   1229  CA  ASN A 153     -77.074   0.919  -5.598  1.00 22.29           C  
ATOM   1230  C   ASN A 153     -77.043  -0.590  -5.371  1.00 22.29           C  
ATOM   1231  CB  ASN A 153     -77.787   1.243  -6.913  1.00 22.29           C  
ATOM   1232  O   ASN A 153     -76.225  -1.294  -5.966  1.00 22.29           O  
ATOM   1233  CG  ASN A 153     -78.656   2.482  -6.816  1.00 22.29           C  
ATOM   1234  ND2 ASN A 153     -79.300   2.843  -7.919  1.00 22.29           N  
ATOM   1235  OD1 ASN A 153     -78.745   3.111  -5.758  1.00 22.29           O  
ATOM   1236  N   ASN A 154     -77.471  -1.096  -4.220  1.00 22.47           N  
ATOM   1237  CA  ASN A 154     -78.574  -2.016  -3.962  1.00 22.47           C  
ATOM   1238  C   ASN A 154     -78.169  -3.464  -4.223  1.00 22.47           C  
ATOM   1239  CB  ASN A 154     -79.793  -1.644  -4.809  1.00 22.47           C  
ATOM   1240  O   ASN A 154     -77.477  -3.753  -5.201  1.00 22.47           O  
ATOM   1241  CG  ASN A 154     -80.584  -0.492  -4.221  1.00 22.47           C  
ATOM   1242  ND2 ASN A 154     -81.518   0.043  -4.998  1.00 22.47           N  
ATOM   1243  OD1 ASN A 154     -80.356  -0.087  -3.078  1.00 22.47           O  
ATOM   1244  N   ASN A 155     -78.073  -4.423  -3.180  1.00 21.69           N  
ATOM   1245  CA  ASN A 155     -78.810  -5.666  -2.980  1.00 21.69           C  
ATOM   1246  C   ASN A 155     -78.170  -6.826  -3.738  1.00 21.69           C  
ATOM   1247  CB  ASN A 155     -80.271  -5.498  -3.402  1.00 21.69           C  
ATOM   1248  O   ASN A 155     -77.849  -6.698  -4.921  1.00 21.69           O  
ATOM   1249  CG  ASN A 155     -81.102  -4.782  -2.356  1.00 21.69           C  
ATOM   1250  ND2 ASN A 155     -82.329  -4.423  -2.717  1.00 21.69           N  
ATOM   1251  OD1 ASN A 155     -80.646  -4.552  -1.233  1.00 21.69           O  
ATOM   1252  N   GLY A 156     -77.591  -7.865  -3.072  1.00 21.97           N  
ATOM   1253  CA  GLY A 156     -77.977  -9.246  -3.312  1.00 21.97           C  
ATOM   1254  C   GLY A 156     -77.218  -9.887  -4.459  1.00 21.97           C  
ATOM   1255  O   GLY A 156     -76.935  -9.233  -5.465  1.00 21.97           O  
ATOM   1256  N   THR A 157     -76.226 -10.823  -4.270  1.00 21.47           N  
ATOM   1257  CA  THR A 157     -76.151 -12.095  -4.980  1.00 21.47           C  
ATOM   1258  C   THR A 157     -74.885 -12.168  -5.829  1.00 21.47           C  
ATOM   1259  CB  THR A 157     -77.385 -12.308  -5.876  1.00 21.47           C  
ATOM   1260  O   THR A 157     -74.540 -11.209  -6.522  1.00 21.47           O  
ATOM   1261  CG2 THR A 157     -77.817 -13.771  -5.878  1.00 21.47           C  
ATOM   1262  OG1 THR A 157     -78.466 -11.503  -5.389  1.00 21.47           O  
ATOM   1263  N   LYS A 158     -73.936 -13.027  -5.497  1.00 22.41           N  
ATOM   1264  CA  LYS A 158     -73.242 -14.122  -6.169  1.00 22.41           C  
ATOM   1265  C   LYS A 158     -73.125 -13.861  -7.668  1.00 22.41           C  
ATOM   1266  CB  LYS A 158     -73.965 -15.447  -5.923  1.00 22.41           C  
ATOM   1267  O   LYS A 158     -74.107 -13.495  -8.318  1.00 22.41           O  
ATOM   1268  CG  LYS A 158     -73.117 -16.494  -5.216  1.00 22.41           C  
ATOM   1269  CD  LYS A 158     -73.878 -17.800  -5.032  1.00 22.41           C  
ATOM   1270  CE  LYS A 158     -73.034 -18.843  -4.312  1.00 22.41           C  
ATOM   1271  NZ  LYS A 158     -73.775 -20.128  -4.136  1.00 22.41           N  
ATOM   1272  N   VAL A 159     -72.000 -13.396  -8.212  1.00 20.65           N  
ATOM   1273  CA  VAL A 159     -71.861 -13.657  -9.641  1.00 20.65           C  
ATOM   1274  C   VAL A 159     -70.384 -13.642 -10.028  1.00 20.65           C  
ATOM   1275  CB  VAL A 159     -72.643 -12.625 -10.485  1.00 20.65           C  
ATOM   1276  O   VAL A 159     -69.647 -12.727  -9.654  1.00 20.65           O  
ATOM   1277  CG1 VAL A 159     -72.433 -12.878 -11.977  1.00 20.65           C  
ATOM   1278  CG2 VAL A 159     -74.130 -12.669 -10.137  1.00 20.65           C  
ATOM   1279  N   CYS A 160     -69.798 -14.869 -10.195  1.00 19.99           N  
ATOM   1280  CA  CYS A 160     -69.230 -15.672 -11.272  1.00 19.99           C  
ATOM   1281  C   CYS A 160     -68.938 -14.814 -12.497  1.00 19.99           C  
ATOM   1282  CB  CYS A 160     -70.177 -16.810 -11.649  1.00 19.99           C  
ATOM   1283  O   CYS A 160     -69.755 -13.977 -12.883  1.00 19.99           O  
ATOM   1284  SG  CYS A 160     -69.987 -18.286 -10.625  1.00 19.99           S  
ATOM   1285  N   PHE A 161     -67.684 -14.590 -12.897  1.00 20.14           N  
ATOM   1286  CA  PHE A 161     -67.466 -14.473 -14.334  1.00 20.14           C  
ATOM   1287  C   PHE A 161     -66.032 -14.841 -14.696  1.00 20.14           C  
ATOM   1288  CB  PHE A 161     -67.781 -13.053 -14.814  1.00 20.14           C  
ATOM   1289  O   PHE A 161     -65.088 -14.406 -14.033  1.00 20.14           O  
ATOM   1290  CG  PHE A 161     -69.251 -12.784 -14.993  1.00 20.14           C  
ATOM   1291  CD1 PHE A 161     -69.908 -13.179 -16.152  1.00 20.14           C  
ATOM   1292  CD2 PHE A 161     -69.976 -12.137 -14.001  1.00 20.14           C  
ATOM   1293  CE1 PHE A 161     -71.268 -12.932 -16.320  1.00 20.14           C  
ATOM   1294  CE2 PHE A 161     -71.336 -11.886 -14.162  1.00 20.14           C  
ATOM   1295  CZ  PHE A 161     -71.980 -12.283 -15.322  1.00 20.14           C  
ATOM   1296  N   THR A 162     -65.830 -16.079 -15.474  1.00 19.96           N  
ATOM   1297  CA  THR A 162     -65.682 -16.589 -16.832  1.00 19.96           C  
ATOM   1298  C   THR A 162     -64.887 -15.611 -17.693  1.00 19.96           C  
ATOM   1299  CB  THR A 162     -67.053 -16.853 -17.483  1.00 19.96           C  
ATOM   1300  O   THR A 162     -65.116 -14.401 -17.641  1.00 19.96           O  
ATOM   1301  CG2 THR A 162     -67.620 -18.198 -17.043  1.00 19.96           C  
ATOM   1302  OG1 THR A 162     -67.964 -15.815 -17.100  1.00 19.96           O  
ATOM   1303  N   GLU A 163     -63.741 -16.088 -18.276  1.00 20.07           N  
ATOM   1304  CA  GLU A 163     -63.276 -16.330 -19.638  1.00 20.07           C  
ATOM   1305  C   GLU A 163     -63.401 -15.073 -20.495  1.00 20.07           C  
ATOM   1306  CB  GLU A 163     -64.057 -17.481 -20.277  1.00 20.07           C  
ATOM   1307  O   GLU A 163     -64.456 -14.436 -20.522  1.00 20.07           O  
ATOM   1308  CG  GLU A 163     -63.272 -18.781 -20.367  1.00 20.07           C  
ATOM   1309  CD  GLU A 163     -64.086 -19.937 -20.926  1.00 20.07           C  
ATOM   1310  OE1 GLU A 163     -63.564 -21.073 -20.991  1.00 20.07           O  
ATOM   1311  OE2 GLU A 163     -65.257 -19.704 -21.303  1.00 20.07           O  
ATOM   1312  N   GLY A 164     -62.290 -14.479 -20.920  1.00 21.07           N  
ATOM   1313  CA  GLY A 164     -62.249 -14.089 -22.320  1.00 21.07           C  
ATOM   1314  C   GLY A 164     -61.004 -13.303 -22.685  1.00 21.07           C  
ATOM   1315  O   GLY A 164     -60.392 -12.665 -21.825  1.00 21.07           O  
ATOM   1316  N   PRO A 165     -60.401 -13.470 -23.964  1.00 30.42           N  
ATOM   1317  CA  PRO A 165     -59.358 -12.964 -24.860  1.00 30.42           C  
ATOM   1318  C   PRO A 165     -59.695 -11.594 -25.444  1.00 30.42           C  
ATOM   1319  CB  PRO A 165     -59.292 -14.026 -25.960  1.00 30.42           C  
ATOM   1320  O   PRO A 165     -60.871 -11.240 -25.558  1.00 30.42           O  
ATOM   1321  CG  PRO A 165     -60.699 -14.507 -26.112  1.00 30.42           C  
ATOM   1322  CD  PRO A 165     -61.548 -13.833 -25.072  1.00 30.42           C  
ATOM   1323  N   LYS A 166     -58.969 -10.474 -25.076  1.00 21.32           N  
ATOM   1324  CA  LYS A 166     -58.961  -9.278 -25.913  1.00 21.32           C  
ATOM   1325  C   LYS A 166     -57.714  -8.436 -25.657  1.00 21.32           C  
ATOM   1326  CB  LYS A 166     -60.217  -8.441 -25.666  1.00 21.32           C  
ATOM   1327  O   LYS A 166     -57.347  -8.195 -24.505  1.00 21.32           O  
ATOM   1328  CG  LYS A 166     -61.382  -8.789 -26.581  1.00 21.32           C  
ATOM   1329  CD  LYS A 166     -62.547  -7.825 -26.394  1.00 21.32           C  
ATOM   1330  CE  LYS A 166     -63.740  -8.214 -27.257  1.00 21.32           C  
ATOM   1331  NZ  LYS A 166     -64.877  -7.261 -27.092  1.00 21.32           N  
ATOM   1332  N   VAL A 167     -56.662  -8.536 -26.441  1.00 20.29           N  
ATOM   1333  CA  VAL A 167     -56.058  -7.547 -27.328  1.00 20.29           C  
ATOM   1334  C   VAL A 167     -56.671  -6.173 -27.064  1.00 20.29           C  
ATOM   1335  CB  VAL A 167     -56.236  -7.933 -28.813  1.00 20.29           C  
ATOM   1336  O   VAL A 167     -57.895  -6.033 -27.004  1.00 20.29           O  
ATOM   1337  CG1 VAL A 167     -55.581  -6.895 -29.723  1.00 20.29           C  
ATOM   1338  CG2 VAL A 167     -55.655  -9.321 -29.076  1.00 20.29           C  
ATOM   1339  N   SER A 168     -56.032  -5.187 -26.342  1.00 21.45           N  
ATOM   1340  CA  SER A 168     -56.118  -3.775 -26.700  1.00 21.45           C  
ATOM   1341  C   SER A 168     -55.023  -2.964 -26.017  1.00 21.45           C  
ATOM   1342  CB  SER A 168     -57.490  -3.210 -26.328  1.00 21.45           C  
ATOM   1343  O   SER A 168     -54.693  -3.211 -24.855  1.00 21.45           O  
ATOM   1344  OG  SER A 168     -57.606  -3.056 -24.924  1.00 21.45           O  
ATOM   1345  N   SER A 169     -53.905  -2.699 -26.660  1.00 18.84           N  
ATOM   1346  CA  SER A 169     -53.272  -1.433 -27.019  1.00 18.84           C  
ATOM   1347  C   SER A 169     -53.663  -0.325 -26.047  1.00 18.84           C  
ATOM   1348  CB  SER A 169     -53.651  -1.030 -28.444  1.00 18.84           C  
ATOM   1349  O   SER A 169     -54.843  -0.151 -25.738  1.00 18.84           O  
ATOM   1350  OG  SER A 169     -55.040  -0.768 -28.541  1.00 18.84           O  
ATOM   1351  N   TYR A 170     -52.845   0.071 -25.034  1.00 21.21           N  
ATOM   1352  CA  TYR A 170     -52.816   1.453 -24.567  1.00 21.21           C  
ATOM   1353  C   TYR A 170     -51.397   1.878 -24.211  1.00 21.21           C  
ATOM   1354  CB  TYR A 170     -53.734   1.630 -23.354  1.00 21.21           C  
ATOM   1355  O   TYR A 170     -50.656   1.123 -23.577  1.00 21.21           O  
ATOM   1356  CG  TYR A 170     -55.162   1.959 -23.717  1.00 21.21           C  
ATOM   1357  CD1 TYR A 170     -55.549   3.271 -23.984  1.00 21.21           C  
ATOM   1358  CD2 TYR A 170     -56.127   0.961 -23.792  1.00 21.21           C  
ATOM   1359  CE1 TYR A 170     -56.864   3.579 -24.316  1.00 21.21           C  
ATOM   1360  CE2 TYR A 170     -57.445   1.258 -24.123  1.00 21.21           C  
ATOM   1361  OH  TYR A 170     -59.106   2.868 -24.712  1.00 21.21           O  
ATOM   1362  CZ  TYR A 170     -57.803   2.568 -24.384  1.00 21.21           C  
ATOM   1363  N   THR A 171     -50.677   2.713 -25.075  1.00 19.24           N  
ATOM   1364  CA  THR A 171     -50.248   4.100 -25.215  1.00 19.24           C  
ATOM   1365  C   THR A 171     -50.662   4.920 -23.996  1.00 19.24           C  
ATOM   1366  CB  THR A 171     -50.833   4.739 -26.489  1.00 19.24           C  
ATOM   1367  O   THR A 171     -51.830   4.912 -23.603  1.00 19.24           O  
ATOM   1368  CG2 THR A 171     -49.893   5.801 -27.052  1.00 19.24           C  
ATOM   1369  OG1 THR A 171     -51.034   3.722 -27.478  1.00 19.24           O  
ATOM   1370  N   ASN A 172     -49.814   5.214 -23.068  1.00 26.11           N  
ATOM   1371  CA  ASN A 172     -49.316   6.367 -22.325  1.00 26.11           C  
ATOM   1372  C   ASN A 172     -50.273   6.770 -21.206  1.00 26.11           C  
ATOM   1373  CB  ASN A 172     -49.073   7.549 -23.267  1.00 26.11           C  
ATOM   1374  O   ASN A 172     -51.492   6.714 -21.376  1.00 26.11           O  
ATOM   1375  CG  ASN A 172     -47.810   8.315 -22.928  1.00 26.11           C  
ATOM   1376  ND2 ASN A 172     -47.475   9.300 -23.753  1.00 26.11           N  
ATOM   1377  OD1 ASN A 172     -47.140   8.024 -21.934  1.00 26.11           O  
ATOM   1378  N   PRO A 173     -49.859   7.415 -20.085  1.00 30.97           N  
ATOM   1379  CA  PRO A 173     -48.896   8.207 -19.317  1.00 30.97           C  
ATOM   1380  C   PRO A 173     -49.098   8.081 -17.809  1.00 30.97           C  
ATOM   1381  CB  PRO A 173     -49.163   9.639 -19.786  1.00 30.97           C  
ATOM   1382  O   PRO A 173     -50.075   7.476 -17.361  1.00 30.97           O  
ATOM   1383  CG  PRO A 173     -50.631   9.684 -20.061  1.00 30.97           C  
ATOM   1384  CD  PRO A 173     -51.188   8.298 -19.904  1.00 30.97           C  
ATOM   1385  N   ASN A 174     -48.133   7.798 -17.023  1.00 20.67           N  
ATOM   1386  CA  ASN A 174     -47.758   8.659 -15.907  1.00 20.67           C  
ATOM   1387  C   ASN A 174     -48.766   8.566 -14.765  1.00 20.67           C  
ATOM   1388  CB  ASN A 174     -47.616  10.110 -16.372  1.00 20.67           C  
ATOM   1389  O   ASN A 174     -49.460   9.539 -14.463  1.00 20.67           O  
ATOM   1390  CG  ASN A 174     -46.210  10.647 -16.188  1.00 20.67           C  
ATOM   1391  ND2 ASN A 174     -45.999  11.900 -16.573  1.00 20.67           N  
ATOM   1392  OD1 ASN A 174     -45.321   9.941 -15.705  1.00 20.67           O  
ATOM   1393  N   THR A 175     -49.055   7.437 -14.149  1.00 22.53           N  
ATOM   1394  CA  THR A 175     -49.536   7.382 -12.773  1.00 22.53           C  
ATOM   1395  C   THR A 175     -48.396   7.047 -11.815  1.00 22.53           C  
ATOM   1396  CB  THR A 175     -50.664   6.346 -12.616  1.00 22.53           C  
ATOM   1397  O   THR A 175     -47.649   6.093 -12.040  1.00 22.53           O  
ATOM   1398  CG2 THR A 175     -52.016   7.028 -12.433  1.00 22.53           C  
ATOM   1399  OG1 THR A 175     -50.712   5.520 -13.786  1.00 22.53           O  
ATOM   1400  N   GLN A 176     -47.408   7.942 -11.585  1.00 20.34           N  
ATOM   1401  CA  GLN A 176     -46.745   8.416 -10.375  1.00 20.34           C  
ATOM   1402  C   GLN A 176     -47.171   7.600  -9.158  1.00 20.34           C  
ATOM   1403  CB  GLN A 176     -47.043   9.899 -10.144  1.00 20.34           C  
ATOM   1404  O   GLN A 176     -48.359   7.532  -8.835  1.00 20.34           O  
ATOM   1405  CG  GLN A 176     -45.797  10.758  -9.979  1.00 20.34           C  
ATOM   1406  CD  GLN A 176     -46.121  12.212  -9.692  1.00 20.34           C  
ATOM   1407  NE2 GLN A 176     -45.103  12.987  -9.334  1.00 20.34           N  
ATOM   1408  OE1 GLN A 176     -47.277  12.636  -9.792  1.00 20.34           O  
ATOM   1409  N   PHE A 177     -46.983   6.270  -9.050  1.00 21.15           N  
ATOM   1410  CA  PHE A 177     -46.867   5.461  -7.842  1.00 21.15           C  
ATOM   1411  C   PHE A 177     -46.550   6.334  -6.634  1.00 21.15           C  
ATOM   1412  CB  PHE A 177     -45.785   4.390  -8.014  1.00 21.15           C  
ATOM   1413  O   PHE A 177     -45.500   6.979  -6.586  1.00 21.15           O  
ATOM   1414  CG  PHE A 177     -46.301   3.091  -8.572  1.00 21.15           C  
ATOM   1415  CD1 PHE A 177     -46.886   2.145  -7.741  1.00 21.15           C  
ATOM   1416  CD2 PHE A 177     -46.200   2.817  -9.930  1.00 21.15           C  
ATOM   1417  CE1 PHE A 177     -47.364   0.941  -8.255  1.00 21.15           C  
ATOM   1418  CE2 PHE A 177     -46.675   1.616 -10.451  1.00 21.15           C  
ATOM   1419  CZ  PHE A 177     -47.256   0.680  -9.612  1.00 21.15           C  
ATOM   1420  N   GLN A 178     -47.378   7.415  -6.259  1.00 21.57           N  
ATOM   1421  CA  GLN A 178     -47.379   7.995  -4.921  1.00 21.57           C  
ATOM   1422  C   GLN A 178     -47.512   6.913  -3.852  1.00 21.57           C  
ATOM   1423  CB  GLN A 178     -48.509   9.016  -4.778  1.00 21.57           C  
ATOM   1424  O   GLN A 178     -48.533   6.226  -3.782  1.00 21.57           O  
ATOM   1425  CG  GLN A 178     -48.058  10.460  -4.945  1.00 21.57           C  
ATOM   1426  CD  GLN A 178     -49.209  11.446  -4.879  1.00 21.57           C  
ATOM   1427  NE2 GLN A 178     -48.916  12.717  -5.132  1.00 21.57           N  
ATOM   1428  OE1 GLN A 178     -50.352  11.069  -4.602  1.00 21.57           O  
ATOM   1429  N   THR A 179     -46.693   5.845  -3.718  1.00 26.75           N  
ATOM   1430  CA  THR A 179     -46.697   4.953  -2.564  1.00 26.75           C  
ATOM   1431  C   THR A 179     -46.420   5.729  -1.280  1.00 26.75           C  
ATOM   1432  CB  THR A 179     -45.657   3.828  -2.723  1.00 26.75           C  
ATOM   1433  O   THR A 179     -45.447   6.482  -1.201  1.00 26.75           O  
ATOM   1434  CG2 THR A 179     -46.309   2.543  -3.222  1.00 26.75           C  
ATOM   1435  OG1 THR A 179     -44.657   4.240  -3.662  1.00 26.75           O  
ATOM   1436  N   GLN A 180     -47.322   6.665  -0.784  1.00 23.26           N  
ATOM   1437  CA  GLN A 180     -47.452   7.135   0.591  1.00 23.26           C  
ATOM   1438  C   GLN A 180     -47.367   5.976   1.579  1.00 23.26           C  
ATOM   1439  CB  GLN A 180     -48.769   7.889   0.779  1.00 23.26           C  
ATOM   1440  O   GLN A 180     -48.262   5.129   1.630  1.00 23.26           O  
ATOM   1441  CG  GLN A 180     -48.633   9.402   0.672  1.00 23.26           C  
ATOM   1442  CD  GLN A 180     -49.960  10.123   0.817  1.00 23.26           C  
ATOM   1443  NE2 GLN A 180     -49.915  11.451   0.830  1.00 23.26           N  
ATOM   1444  OE1 GLN A 180     -51.017   9.492   0.916  1.00 23.26           O  
ATOM   1445  N   ASN A 181     -46.340   5.021   1.662  1.00 28.75           N  
ATOM   1446  CA  ASN A 181     -46.068   4.088   2.750  1.00 28.75           C  
ATOM   1447  C   ASN A 181     -45.963   4.807   4.092  1.00 28.75           C  
ATOM   1448  CB  ASN A 181     -44.790   3.295   2.471  1.00 28.75           C  
ATOM   1449  O   ASN A 181     -45.089   5.656   4.280  1.00 28.75           O  
ATOM   1450  CG  ASN A 181     -44.979   2.240   1.400  1.00 28.75           C  
ATOM   1451  ND2 ASN A 181     -43.891   1.866   0.737  1.00 28.75           N  
ATOM   1452  OD1 ASN A 181     -46.094   1.766   1.168  1.00 28.75           O  
ATOM   1453  N   MET A 182     -47.062   5.455   4.637  1.00 31.77           N  
ATOM   1454  CA  MET A 182     -47.149   6.024   5.979  1.00 31.77           C  
ATOM   1455  C   MET A 182     -46.722   5.005   7.031  1.00 31.77           C  
ATOM   1456  CB  MET A 182     -48.570   6.510   6.268  1.00 31.77           C  
ATOM   1457  O   MET A 182     -47.184   3.863   7.018  1.00 31.77           O  
ATOM   1458  CG  MET A 182     -48.759   8.005   6.071  1.00 31.77           C  
ATOM   1459  SD  MET A 182     -50.283   8.633   6.877  1.00 31.77           S  
ATOM   1460  CE  MET A 182     -51.537   7.988   5.736  1.00 31.77           C  
ATOM   1461  N   ILE A 183     -45.442   4.838   7.473  1.00 31.51           N  
ATOM   1462  CA  ILE A 183     -45.066   4.126   8.689  1.00 31.51           C  
ATOM   1463  C   ILE A 183     -45.754   4.763   9.894  1.00 31.51           C  
ATOM   1464  CB  ILE A 183     -43.534   4.118   8.889  1.00 31.51           C  
ATOM   1465  O   ILE A 183     -45.665   5.975  10.099  1.00 31.51           O  
ATOM   1466  CG1 ILE A 183     -42.845   3.419   7.711  1.00 31.51           C  
ATOM   1467  CG2 ILE A 183     -43.166   3.446  10.215  1.00 31.51           C  
ATOM   1468  CD1 ILE A 183     -41.327   3.529   7.728  1.00 31.51           C  
ATOM   1469  N   MET A 184     -47.014   4.407  10.426  1.00 34.57           N  
ATOM   1470  CA  MET A 184     -47.530   4.819  11.729  1.00 34.57           C  
ATOM   1471  C   MET A 184     -46.773   4.126  12.857  1.00 34.57           C  
ATOM   1472  CB  MET A 184     -49.025   4.513  11.836  1.00 34.57           C  
ATOM   1473  O   MET A 184     -46.522   2.921  12.794  1.00 34.57           O  
ATOM   1474  CG  MET A 184     -49.918   5.632  11.326  1.00 34.57           C  
ATOM   1475  SD  MET A 184     -51.662   5.438  11.861  1.00 34.57           S  
ATOM   1476  CE  MET A 184     -52.045   3.824  11.127  1.00 34.57           C  
ATOM   1477  N   ASP A 185     -45.923   4.773  13.762  1.00 34.74           N  
ATOM   1478  CA  ASP A 185     -45.235   4.805  15.049  1.00 34.74           C  
ATOM   1479  C   ASP A 185     -46.076   4.143  16.138  1.00 34.74           C  
ATOM   1480  CB  ASP A 185     -44.901   6.245  15.444  1.00 34.74           C  
ATOM   1481  O   ASP A 185     -47.303   4.266  16.142  1.00 34.74           O  
ATOM   1482  CG  ASP A 185     -43.655   6.775  14.756  1.00 34.74           C  
ATOM   1483  OD1 ASP A 185     -42.906   5.978  14.151  1.00 34.74           O  
ATOM   1484  OD2 ASP A 185     -43.418   8.001  14.823  1.00 34.74           O  
ATOM   1485  N   PHE A 186     -45.744   2.889  16.732  1.00 26.38           N  
ATOM   1486  CA  PHE A 186     -46.069   2.201  17.976  1.00 26.38           C  
ATOM   1487  C   PHE A 186     -46.006   3.161  19.158  1.00 26.38           C  
ATOM   1488  CB  PHE A 186     -45.115   1.024  18.205  1.00 26.38           C  
ATOM   1489  O   PHE A 186     -44.943   3.701  19.471  1.00 26.38           O  
ATOM   1490  CG  PHE A 186     -45.448  -0.194  17.387  1.00 26.38           C  
ATOM   1491  CD1 PHE A 186     -46.418  -1.092  17.815  1.00 26.38           C  
ATOM   1492  CD2 PHE A 186     -44.789  -0.442  16.189  1.00 26.38           C  
ATOM   1493  CE1 PHE A 186     -46.728  -2.221  17.059  1.00 26.38           C  
ATOM   1494  CE2 PHE A 186     -45.094  -1.568  15.429  1.00 26.38           C  
ATOM   1495  CZ  PHE A 186     -46.063  -2.456  15.867  1.00 26.38           C  
ATOM   1496  N   SER A 187     -46.999   4.057  19.457  1.00 29.07           N  
ATOM   1497  CA  SER A 187     -47.220   4.353  20.869  1.00 29.07           C  
ATOM   1498  C   SER A 187     -48.445   3.617  21.403  1.00 29.07           C  
ATOM   1499  CB  SER A 187     -47.386   5.858  21.083  1.00 29.07           C  
ATOM   1500  O   SER A 187     -48.770   3.721  22.587  1.00 29.07           O  
ATOM   1501  OG  SER A 187     -46.123   6.493  21.186  1.00 29.07           O  
ATOM   1502  N   GLN A 188     -48.716   2.211  21.198  1.00 23.52           N  
ATOM   1503  CA  GLN A 188     -49.797   1.582  21.949  1.00 23.52           C  
ATOM   1504  C   GLN A 188     -49.353   0.246  22.537  1.00 23.52           C  
ATOM   1505  CB  GLN A 188     -51.025   1.383  21.060  1.00 23.52           C  
ATOM   1506  O   GLN A 188     -48.896  -0.637  21.808  1.00 23.52           O  
ATOM   1507  CG  GLN A 188     -52.299   2.000  21.622  1.00 23.52           C  
ATOM   1508  CD  GLN A 188     -53.407   2.101  20.591  1.00 23.52           C  
ATOM   1509  NE2 GLN A 188     -54.413   2.920  20.880  1.00 23.52           N  
ATOM   1510  OE1 GLN A 188     -53.359   1.449  19.543  1.00 23.52           O  
ATOM   1511  N   ARG A 189     -48.637   0.065  23.576  1.00 23.35           N  
ATOM   1512  CA  ARG A 189     -49.038  -1.000  24.489  1.00 23.35           C  
ATOM   1513  C   ARG A 189     -48.408  -0.807  25.865  1.00 23.35           C  
ATOM   1514  CB  ARG A 189     -48.653  -2.368  23.923  1.00 23.35           C  
ATOM   1515  O   ARG A 189     -47.196  -0.970  26.027  1.00 23.35           O  
ATOM   1516  CG  ARG A 189     -49.788  -3.079  23.205  1.00 23.35           C  
ATOM   1517  CD  ARG A 189     -49.549  -4.580  23.120  1.00 23.35           C  
ATOM   1518  NE  ARG A 189     -50.372  -5.200  22.085  1.00 23.35           N  
ATOM   1519  NH1 ARG A 189     -49.875  -7.371  22.698  1.00 23.35           N  
ATOM   1520  NH2 ARG A 189     -51.282  -6.966  20.934  1.00 23.35           N  
ATOM   1521  CZ  ARG A 189     -50.508  -6.511  21.908  1.00 23.35           C  
ATOM   1522  N   TYR A 190     -48.718   0.177  26.644  1.00 24.34           N  
ATOM   1523  CA  TYR A 190     -48.672  -0.195  28.054  1.00 24.34           C  
ATOM   1524  C   TYR A 190     -49.952   0.221  28.769  1.00 24.34           C  
ATOM   1525  CB  TYR A 190     -47.460   0.443  28.739  1.00 24.34           C  
ATOM   1526  O   TYR A 190     -50.054   0.099  29.992  1.00 24.34           O  
ATOM   1527  CG  TYR A 190     -46.376  -0.545  29.097  1.00 24.34           C  
ATOM   1528  CD1 TYR A 190     -46.407  -1.235  30.307  1.00 24.34           C  
ATOM   1529  CD2 TYR A 190     -45.318  -0.789  28.228  1.00 24.34           C  
ATOM   1530  CE1 TYR A 190     -45.410  -2.144  30.643  1.00 24.34           C  
ATOM   1531  CE2 TYR A 190     -44.315  -1.696  28.553  1.00 24.34           C  
ATOM   1532  OH  TYR A 190     -43.379  -3.268  30.087  1.00 24.34           O  
ATOM   1533  CZ  TYR A 190     -44.370  -2.368  29.760  1.00 24.34           C  
ATOM   1534  N   GLN A 191     -51.148   0.028  28.190  1.00 27.24           N  
ATOM   1535  CA  GLN A 191     -52.208  -0.159  29.175  1.00 27.24           C  
ATOM   1536  C   GLN A 191     -53.155  -1.280  28.758  1.00 27.24           C  
ATOM   1537  CB  GLN A 191     -52.989   1.141  29.376  1.00 27.24           C  
ATOM   1538  O   GLN A 191     -54.015  -1.696  29.538  1.00 27.24           O  
ATOM   1539  CG  GLN A 191     -52.800   1.765  30.752  1.00 27.24           C  
ATOM   1540  CD  GLN A 191     -53.292   3.199  30.818  1.00 27.24           C  
ATOM   1541  NE2 GLN A 191     -53.265   3.780  32.013  1.00 27.24           N  
ATOM   1542  OE1 GLN A 191     -53.691   3.780  29.804  1.00 27.24           O  
ATOM   1543  N   GLU A 192     -52.692  -2.369  28.185  1.00 25.19           N  
ATOM   1544  CA  GLU A 192     -53.640  -3.478  28.250  1.00 25.19           C  
ATOM   1545  C   GLU A 192     -52.958  -4.760  28.719  1.00 25.19           C  
ATOM   1546  CB  GLU A 192     -54.300  -3.702  26.887  1.00 25.19           C  
ATOM   1547  O   GLU A 192     -53.626  -5.755  29.008  1.00 25.19           O  
ATOM   1548  CG  GLU A 192     -55.703  -3.121  26.781  1.00 25.19           C  
ATOM   1549  CD  GLU A 192     -56.328  -3.309  25.408  1.00 25.19           C  
ATOM   1550  OE1 GLU A 192     -57.469  -2.843  25.191  1.00 25.19           O  
ATOM   1551  OE2 GLU A 192     -55.671  -3.930  24.542  1.00 25.19           O  
ATOM   1552  N   GLU A 193     -51.876  -4.630  29.495  1.00 23.74           N  
ATOM   1553  CA  GLU A 193     -51.548  -5.888  30.159  1.00 23.74           C  
ATOM   1554  C   GLU A 193     -51.649  -5.755  31.676  1.00 23.74           C  
ATOM   1555  CB  GLU A 193     -50.145  -6.356  29.764  1.00 23.74           C  
ATOM   1556  O   GLU A 193     -51.619  -6.755  32.396  1.00 23.74           O  
ATOM   1557  CG  GLU A 193     -50.131  -7.637  28.944  1.00 23.74           C  
ATOM   1558  CD  GLU A 193     -48.889  -7.783  28.080  1.00 23.74           C  
ATOM   1559  OE1 GLU A 193     -48.847  -8.699  27.227  1.00 23.74           O  
ATOM   1560  OE2 GLU A 193     -47.950  -6.976  28.257  1.00 23.74           O  
ATOM   1561  N   SER A 194     -52.202  -4.568  32.103  1.00 28.74           N  
ATOM   1562  CA  SER A 194     -52.663  -4.635  33.486  1.00 28.74           C  
ATOM   1563  C   SER A 194     -54.185  -4.707  33.559  1.00 28.74           C  
ATOM   1564  CB  SER A 194     -52.163  -3.425  34.277  1.00 28.74           C  
ATOM   1565  O   SER A 194     -54.746  -5.041  34.605  1.00 28.74           O  
ATOM   1566  OG  SER A 194     -52.395  -2.225  33.560  1.00 28.74           O  
ATOM   1567  N   GLU A 195     -54.826  -5.469  32.643  1.00 29.74           N  
ATOM   1568  CA  GLU A 195     -56.130  -5.975  33.059  1.00 29.74           C  
ATOM   1569  C   GLU A 195     -56.617  -7.079  32.124  1.00 29.74           C  
ATOM   1570  CB  GLU A 195     -57.156  -4.840  33.112  1.00 29.74           C  
ATOM   1571  O   GLU A 195     -57.654  -7.697  32.372  1.00 29.74           O  
ATOM   1572  CG  GLU A 195     -57.292  -4.198  34.485  1.00 29.74           C  
ATOM   1573  CD  GLU A 195     -58.387  -3.145  34.549  1.00 29.74           C  
ATOM   1574  OE1 GLU A 195     -58.624  -2.582  35.641  1.00 29.74           O  
ATOM   1575  OE2 GLU A 195     -59.012  -2.881  33.498  1.00 29.74           O  
ATOM   1576  N   ARG A 196     -55.828  -8.118  31.819  1.00 24.96           N  
ATOM   1577  CA  ARG A 196     -56.503  -9.400  31.643  1.00 24.96           C  
ATOM   1578  C   ARG A 196     -55.617 -10.552  32.103  1.00 24.96           C  
ATOM   1579  CB  ARG A 196     -56.905  -9.600  30.180  1.00 24.96           C  
ATOM   1580  O   ARG A 196     -54.534 -10.768  31.554  1.00 24.96           O  
ATOM   1581  CG  ARG A 196     -58.404  -9.739  29.967  1.00 24.96           C  
ATOM   1582  CD  ARG A 196     -58.739 -10.065  28.518  1.00 24.96           C  
ATOM   1583  NE  ARG A 196     -60.117  -9.710  28.191  1.00 24.96           N  
ATOM   1584  NH1 ARG A 196     -59.745  -9.509  25.920  1.00 24.96           N  
ATOM   1585  NH2 ARG A 196     -61.837  -9.140  26.779  1.00 24.96           N  
ATOM   1586  CZ  ARG A 196     -60.563  -9.454  26.964  1.00 24.96           C  
ATOM   1587  N   GLU A 197     -55.092 -10.682  33.250  1.00 24.82           N  
ATOM   1588  CA  GLU A 197     -55.429 -11.666  34.274  1.00 24.82           C  
ATOM   1589  C   GLU A 197     -56.346 -12.751  33.717  1.00 24.82           C  
ATOM   1590  CB  GLU A 197     -56.088 -10.986  35.477  1.00 24.82           C  
ATOM   1591  O   GLU A 197     -57.319 -12.451  33.021  1.00 24.82           O  
ATOM   1592  CG  GLU A 197     -55.440 -11.331  36.810  1.00 24.82           C  
ATOM   1593  CD  GLU A 197     -55.656 -10.268  37.875  1.00 24.82           C  
ATOM   1594  OE1 GLU A 197     -54.994 -10.328  38.936  1.00 24.82           O  
ATOM   1595  OE2 GLU A 197     -56.496  -9.369  37.648  1.00 24.82           O  
ATOM   1596  N   SER A 198     -55.797 -13.979  33.487  1.00 25.51           N  
ATOM   1597  CA  SER A 198     -56.350 -15.226  34.006  1.00 25.51           C  
ATOM   1598  C   SER A 198     -57.620 -15.621  33.259  1.00 25.51           C  
ATOM   1599  CB  SER A 198     -56.647 -15.099  35.501  1.00 25.51           C  
ATOM   1600  O   SER A 198     -58.535 -14.809  33.106  1.00 25.51           O  
ATOM   1601  OG  SER A 198     -57.531 -14.020  35.748  1.00 25.51           O  
ATOM   1602  N   ASN A 199     -57.611 -16.488  32.288  1.00 23.48           N  
ATOM   1603  CA  ASN A 199     -58.689 -17.464  32.164  1.00 23.48           C  
ATOM   1604  C   ASN A 199     -58.484 -18.376  30.958  1.00 23.48           C  
ATOM   1605  CB  ASN A 199     -60.044 -16.758  32.072  1.00 23.48           C  
ATOM   1606  O   ASN A 199     -58.270 -17.899  29.843  1.00 23.48           O  
ATOM   1607  CG  ASN A 199     -60.656 -16.488  33.432  1.00 23.48           C  
ATOM   1608  ND2 ASN A 199     -61.746 -15.730  33.452  1.00 23.48           N  
ATOM   1609  OD1 ASN A 199     -60.152 -16.955  34.457  1.00 23.48           O  
ATOM   1610  N   ASN A 200     -57.868 -19.548  31.118  1.00 22.03           N  
ATOM   1611  CA  ASN A 200     -58.592 -20.811  31.027  1.00 22.03           C  
ATOM   1612  C   ASN A 200     -59.000 -21.121  29.590  1.00 22.03           C  
ATOM   1613  CB  ASN A 200     -59.822 -20.793  31.937  1.00 22.03           C  
ATOM   1614  O   ASN A 200     -59.539 -20.259  28.894  1.00 22.03           O  
ATOM   1615  CG  ASN A 200     -59.543 -21.375  33.309  1.00 22.03           C  
ATOM   1616  ND2 ASN A 200     -60.501 -21.238  34.217  1.00 22.03           N  
ATOM   1617  OD1 ASN A 200     -58.474 -21.942  33.550  1.00 22.03           O  
ATOM   1618  N   ARG A 201     -58.356 -22.133  28.948  1.00 20.19           N  
ATOM   1619  CA  ARG A 201     -58.991 -23.379  28.531  1.00 20.19           C  
ATOM   1620  C   ARG A 201     -60.093 -23.117  27.510  1.00 20.19           C  
ATOM   1621  CB  ARG A 201     -59.562 -24.123  29.740  1.00 20.19           C  
ATOM   1622  O   ARG A 201     -60.931 -22.234  27.707  1.00 20.19           O  
ATOM   1623  CG  ARG A 201     -59.367 -25.630  29.684  1.00 20.19           C  
ATOM   1624  CD  ARG A 201     -59.951 -26.319  30.909  1.00 20.19           C  
ATOM   1625  NE  ARG A 201     -59.421 -27.670  31.072  1.00 20.19           N  
ATOM   1626  NH1 ARG A 201     -60.634 -28.140  32.981  1.00 20.19           N  
ATOM   1627  NH2 ARG A 201     -59.213 -29.710  32.105  1.00 20.19           N  
ATOM   1628  CZ  ARG A 201     -59.757 -28.504  32.052  1.00 20.19           C  
ATOM   1629  N   SER A 202     -59.951 -23.725  26.247  1.00 22.89           N  
ATOM   1630  CA  SER A 202     -60.769 -24.689  25.518  1.00 22.89           C  
ATOM   1631  C   SER A 202     -60.847 -24.339  24.036  1.00 22.89           C  
ATOM   1632  CB  SER A 202     -62.178 -24.753  26.110  1.00 22.89           C  
ATOM   1633  O   SER A 202     -61.052 -23.178  23.677  1.00 22.89           O  
ATOM   1634  OG  SER A 202     -62.481 -23.563  26.817  1.00 22.89           O  
ATOM   1635  N   ASN A 203     -60.250 -25.202  23.151  1.00 20.51           N  
ATOM   1636  CA  ASN A 203     -60.848 -26.084  22.154  1.00 20.51           C  
ATOM   1637  C   ASN A 203     -61.754 -25.316  21.196  1.00 20.51           C  
ATOM   1638  CB  ASN A 203     -61.629 -27.211  22.834  1.00 20.51           C  
ATOM   1639  O   ASN A 203     -62.621 -24.555  21.631  1.00 20.51           O  
ATOM   1640  CG  ASN A 203     -60.762 -28.413  23.153  1.00 20.51           C  
ATOM   1641  ND2 ASN A 203     -61.295 -29.336  23.944  1.00 20.51           N  
ATOM   1642  OD1 ASN A 203     -59.621 -28.510  22.693  1.00 20.51           O  
ATOM   1643  N   ILE A 204     -61.478 -25.224  19.878  1.00 22.70           N  
ATOM   1644  CA  ILE A 204     -62.400 -25.439  18.769  1.00 22.70           C  
ATOM   1645  C   ILE A 204     -61.687 -25.171  17.445  1.00 22.70           C  
ATOM   1646  CB  ILE A 204     -63.653 -24.544  18.893  1.00 22.70           C  
ATOM   1647  O   ILE A 204     -61.042 -24.133  17.280  1.00 22.70           O  
ATOM   1648  CG1 ILE A 204     -64.439 -24.899  20.161  1.00 22.70           C  
ATOM   1649  CG2 ILE A 204     -64.535 -24.672  17.648  1.00 22.70           C  
ATOM   1650  CD1 ILE A 204     -65.600 -23.958  20.453  1.00 22.70           C  
ATOM   1651  N   THR A 205     -61.336 -26.240  16.615  1.00 19.68           N  
ATOM   1652  CA  THR A 205     -61.815 -26.945  15.432  1.00 19.68           C  
ATOM   1653  C   THR A 205     -61.896 -26.001  14.235  1.00 19.68           C  
ATOM   1654  CB  THR A 205     -63.195 -27.581  15.681  1.00 19.68           C  
ATOM   1655  O   THR A 205     -62.456 -24.908  14.337  1.00 19.68           O  
ATOM   1656  CG2 THR A 205     -63.404 -28.806  14.796  1.00 19.68           C  
ATOM   1657  OG1 THR A 205     -63.291 -27.977  17.055  1.00 19.68           O  
ATOM   1658  N   LEU A 206     -61.145 -26.244  13.217  1.00 23.02           N  
ATOM   1659  CA  LEU A 206     -60.986 -26.395  11.775  1.00 23.02           C  
ATOM   1660  C   LEU A 206     -61.981 -25.519  11.023  1.00 23.02           C  
ATOM   1661  CB  LEU A 206     -61.167 -27.860  11.367  1.00 23.02           C  
ATOM   1662  O   LEU A 206     -63.160 -25.463  11.381  1.00 23.02           O  
ATOM   1663  CG  LEU A 206     -59.939 -28.761  11.512  1.00 23.02           C  
ATOM   1664  CD1 LEU A 206     -60.367 -30.211  11.709  1.00 23.02           C  
ATOM   1665  CD2 LEU A 206     -59.031 -28.627  10.295  1.00 23.02           C  
ATOM   1666  N   PRO A 207     -61.647 -25.073   9.748  1.00 23.73           N  
ATOM   1667  CA  PRO A 207     -62.071 -25.483   8.407  1.00 23.73           C  
ATOM   1668  C   PRO A 207     -60.895 -25.715   7.461  1.00 23.73           C  
ATOM   1669  CB  PRO A 207     -62.929 -24.306   7.934  1.00 23.73           C  
ATOM   1670  O   PRO A 207     -59.849 -25.077   7.603  1.00 23.73           O  
ATOM   1671  CG  PRO A 207     -62.290 -23.099   8.541  1.00 23.73           C  
ATOM   1672  CD  PRO A 207     -61.164 -23.550   9.426  1.00 23.73           C  
ATOM   1673  N   HIS A 208     -60.636 -27.001   6.952  1.00 19.31           N  
ATOM   1674  CA  HIS A 208     -60.703 -27.834   5.756  1.00 19.31           C  
ATOM   1675  C   HIS A 208     -61.013 -26.999   4.519  1.00 19.31           C  
ATOM   1676  CB  HIS A 208     -61.754 -28.932   5.926  1.00 19.31           C  
ATOM   1677  O   HIS A 208     -61.903 -26.146   4.548  1.00 19.31           O  
ATOM   1678  CG  HIS A 208     -61.176 -30.310   6.001  1.00 19.31           C  
ATOM   1679  CD2 HIS A 208     -61.016 -31.151   7.049  1.00 19.31           C  
ATOM   1680  ND1 HIS A 208     -60.678 -30.968   4.898  1.00 19.31           N  
ATOM   1681  CE1 HIS A 208     -60.236 -32.159   5.266  1.00 19.31           C  
ATOM   1682  NE2 HIS A 208     -60.429 -32.294   6.567  1.00 19.31           N  
ATOM   1683  N   ASP A 209     -60.191 -27.025   3.393  1.00 20.52           N  
ATOM   1684  CA  ASP A 209     -60.299 -27.495   2.015  1.00 20.52           C  
ATOM   1685  C   ASP A 209     -59.866 -26.412   1.030  1.00 20.52           C  
ATOM   1686  CB  ASP A 209     -61.730 -27.942   1.711  1.00 20.52           C  
ATOM   1687  O   ASP A 209     -60.309 -25.265   1.125  1.00 20.52           O  
ATOM   1688  CG  ASP A 209     -62.029 -29.348   2.200  1.00 20.52           C  
ATOM   1689  OD1 ASP A 209     -61.081 -30.099   2.515  1.00 20.52           O  
ATOM   1690  OD2 ASP A 209     -63.224 -29.709   2.268  1.00 20.52           O  
ATOM   1691  N   SER A 210     -58.800 -26.625   0.183  1.00 19.79           N  
ATOM   1692  CA  SER A 210     -58.685 -27.055  -1.206  1.00 19.79           C  
ATOM   1693  C   SER A 210     -57.910 -26.039  -2.038  1.00 19.79           C  
ATOM   1694  CB  SER A 210     -60.070 -27.275  -1.816  1.00 19.79           C  
ATOM   1695  O   SER A 210     -58.138 -24.832  -1.924  1.00 19.79           O  
ATOM   1696  OG  SER A 210     -60.868 -26.110  -1.686  1.00 19.79           O  
ATOM   1697  N   ILE A 211     -56.691 -26.297  -2.516  1.00 19.65           N  
ATOM   1698  CA  ILE A 211     -56.011 -26.571  -3.776  1.00 19.65           C  
ATOM   1699  C   ILE A 211     -56.703 -25.820  -4.911  1.00 19.65           C  
ATOM   1700  CB  ILE A 211     -55.973 -28.086  -4.081  1.00 19.65           C  
ATOM   1701  O   ILE A 211     -57.931 -25.851  -5.026  1.00 19.65           O  
ATOM   1702  CG1 ILE A 211     -55.229 -28.835  -2.970  1.00 19.65           C  
ATOM   1703  CG2 ILE A 211     -55.329 -28.347  -5.445  1.00 19.65           C  
ATOM   1704  CD1 ILE A 211     -55.290 -30.351  -3.097  1.00 19.65           C  
ATOM   1705  N   GLN A 212     -55.920 -25.013  -5.806  1.00 19.23           N  
ATOM   1706  CA  GLN A 212     -55.509 -25.214  -7.191  1.00 19.23           C  
ATOM   1707  C   GLN A 212     -54.585 -24.093  -7.659  1.00 19.23           C  
ATOM   1708  CB  GLN A 212     -56.730 -25.304  -8.107  1.00 19.23           C  
ATOM   1709  O   GLN A 212     -54.885 -22.913  -7.465  1.00 19.23           O  
ATOM   1710  CG  GLN A 212     -57.302 -26.710  -8.233  1.00 19.23           C  
ATOM   1711  CD  GLN A 212     -58.271 -26.848  -9.392  1.00 19.23           C  
ATOM   1712  NE2 GLN A 212     -58.989 -27.965  -9.435  1.00 19.23           N  
ATOM   1713  OE1 GLN A 212     -58.375 -25.956 -10.241  1.00 19.23           O  
ATOM   1714  N   ILE A 213     -53.350 -24.336  -7.892  1.00 19.37           N  
ATOM   1715  CA  ILE A 213     -52.319 -24.367  -8.923  1.00 19.37           C  
ATOM   1716  C   ILE A 213     -52.970 -24.424 -10.303  1.00 19.37           C  
ATOM   1717  CB  ILE A 213     -51.363 -25.565  -8.732  1.00 19.37           C  
ATOM   1718  O   ILE A 213     -53.865 -25.239 -10.540  1.00 19.37           O  
ATOM   1719  CG1 ILE A 213     -50.665 -25.480  -7.369  1.00 19.37           C  
ATOM   1720  CG2 ILE A 213     -50.338 -25.626  -9.868  1.00 19.37           C  
ATOM   1721  CD1 ILE A 213     -49.885 -26.732  -6.993  1.00 19.37           C  
ATOM   1722  N   ALA A 214     -53.033 -23.337 -11.140  1.00 18.86           N  
ATOM   1723  CA  ALA A 214     -52.951 -23.266 -12.596  1.00 18.86           C  
ATOM   1724  C   ALA A 214     -52.010 -22.150 -13.039  1.00 18.86           C  
ATOM   1725  CB  ALA A 214     -54.339 -23.057 -13.198  1.00 18.86           C  
ATOM   1726  O   ALA A 214     -52.091 -21.025 -12.538  1.00 18.86           O  
ATOM   1727  N   GLN A 215     -50.772 -22.498 -13.558  1.00 19.35           N  
ATOM   1728  CA  GLN A 215     -49.986 -22.632 -14.780  1.00 19.35           C  
ATOM   1729  C   GLN A 215     -50.569 -21.783 -15.906  1.00 19.35           C  
ATOM   1730  CB  GLN A 215     -49.909 -24.097 -15.211  1.00 19.35           C  
ATOM   1731  O   GLN A 215     -51.773 -21.832 -16.167  1.00 19.35           O  
ATOM   1732  CG  GLN A 215     -48.725 -24.851 -14.621  1.00 19.35           C  
ATOM   1733  CD  GLN A 215     -48.666 -26.298 -15.074  1.00 19.35           C  
ATOM   1734  NE2 GLN A 215     -47.621 -27.006 -14.659  1.00 19.35           N  
ATOM   1735  OE1 GLN A 215     -49.552 -26.775 -15.790  1.00 19.35           O  
ATOM   1736  N   GLN A 216     -49.942 -20.656 -16.387  1.00 20.09           N  
ATOM   1737  CA  GLN A 216     -49.911 -20.196 -17.772  1.00 20.09           C  
ATOM   1738  C   GLN A 216     -48.527 -19.673 -18.147  1.00 20.09           C  
ATOM   1739  CB  GLN A 216     -50.963 -19.110 -18.001  1.00 20.09           C  
ATOM   1740  O   GLN A 216     -47.936 -18.882 -17.409  1.00 20.09           O  
ATOM   1741  CG  GLN A 216     -52.283 -19.637 -18.546  1.00 20.09           C  
ATOM   1742  CD  GLN A 216     -53.243 -18.528 -18.935  1.00 20.09           C  
ATOM   1743  NE2 GLN A 216     -54.351 -18.898 -19.568  1.00 20.09           N  
ATOM   1744  OE1 GLN A 216     -52.990 -17.349 -18.668  1.00 20.09           O  
ATOM   1745  N   ILE A 217     -47.674 -20.458 -18.923  1.00 18.47           N  
ATOM   1746  CA  ILE A 217     -46.865 -20.544 -20.134  1.00 18.47           C  
ATOM   1747  C   ILE A 217     -47.330 -19.495 -21.141  1.00 18.47           C  
ATOM   1748  CB  ILE A 217     -46.932 -21.955 -20.760  1.00 18.47           C  
ATOM   1749  O   ILE A 217     -48.527 -19.371 -21.410  1.00 18.47           O  
ATOM   1750  CG1 ILE A 217     -46.427 -23.006 -19.765  1.00 18.47           C  
ATOM   1751  CG2 ILE A 217     -46.131 -22.005 -22.065  1.00 18.47           C  
ATOM   1752  CD1 ILE A 217     -46.684 -24.442 -20.198  1.00 18.47           C  
ATOM   1753  N   TRP A 218     -46.408 -18.845 -21.850  1.00 24.16           N  
ATOM   1754  CA  TRP A 218     -45.345 -18.441 -22.764  1.00 24.16           C  
ATOM   1755  C   TRP A 218     -45.693 -17.127 -23.457  1.00 24.16           C  
ATOM   1756  CB  TRP A 218     -45.090 -19.531 -23.809  1.00 24.16           C  
ATOM   1757  O   TRP A 218     -46.862 -16.863 -23.748  1.00 24.16           O  
ATOM   1758  CG  TRP A 218     -44.256 -20.671 -23.308  1.00 24.16           C  
ATOM   1759  CD1 TRP A 218     -44.543 -21.506 -22.264  1.00 24.16           C  
ATOM   1760  CD2 TRP A 218     -42.993 -21.099 -23.827  1.00 24.16           C  
ATOM   1761  CE2 TRP A 218     -42.572 -22.200 -23.050  1.00 24.16           C  
ATOM   1762  CE3 TRP A 218     -42.176 -20.657 -24.877  1.00 24.16           C  
ATOM   1763  NE1 TRP A 218     -43.535 -22.428 -22.104  1.00 24.16           N  
ATOM   1764  CH2 TRP A 218     -40.588 -22.415 -24.322  1.00 24.16           C  
ATOM   1765  CZ2 TRP A 218     -41.368 -22.867 -23.289  1.00 24.16           C  
ATOM   1766  CZ3 TRP A 218     -40.978 -21.322 -25.114  1.00 24.16           C  
ATOM   1767  N   PRO A 219     -44.758 -16.418 -24.356  1.00 30.06           N  
ATOM   1768  CA  PRO A 219     -43.526 -16.760 -25.070  1.00 30.06           C  
ATOM   1769  C   PRO A 219     -42.690 -15.533 -25.427  1.00 30.06           C  
ATOM   1770  CB  PRO A 219     -44.032 -17.462 -26.332  1.00 30.06           C  
ATOM   1771  O   PRO A 219     -43.130 -14.400 -25.215  1.00 30.06           O  
ATOM   1772  CG  PRO A 219     -45.319 -16.776 -26.661  1.00 30.06           C  
ATOM   1773  CD  PRO A 219     -45.632 -15.799 -25.564  1.00 30.06           C  
ATOM   1774  N   ASN A 220     -41.323 -15.672 -25.759  1.00 18.42           N  
ATOM   1775  CA  ASN A 220     -40.255 -15.679 -26.753  1.00 18.42           C  
ATOM   1776  C   ASN A 220     -40.552 -14.720 -27.902  1.00 18.42           C  
ATOM   1777  CB  ASN A 220     -40.026 -17.094 -27.287  1.00 18.42           C  
ATOM   1778  O   ASN A 220     -41.664 -14.708 -28.434  1.00 18.42           O  
ATOM   1779  CG  ASN A 220     -39.047 -17.886 -26.443  1.00 18.42           C  
ATOM   1780  ND2 ASN A 220     -39.034 -19.201 -26.627  1.00 18.42           N  
ATOM   1781  OD1 ASN A 220     -38.310 -17.321 -25.632  1.00 18.42           O  
ATOM   1782  N   THR A 221     -39.646 -13.774 -28.274  1.00 20.73           N  
ATOM   1783  CA  THR A 221     -38.782 -13.471 -29.410  1.00 20.73           C  
ATOM   1784  C   THR A 221     -39.092 -12.085 -29.969  1.00 20.73           C  
ATOM   1785  CB  THR A 221     -38.934 -14.523 -30.523  1.00 20.73           C  
ATOM   1786  O   THR A 221     -40.257 -11.739 -30.174  1.00 20.73           O  
ATOM   1787  CG2 THR A 221     -37.677 -14.597 -31.385  1.00 20.73           C  
ATOM   1788  OG1 THR A 221     -39.170 -15.806 -29.931  1.00 20.73           O  
ATOM   1789  N   ASP A 222     -38.104 -11.117 -30.151  1.00 20.07           N  
ATOM   1790  CA  ASP A 222     -37.328 -10.650 -31.296  1.00 20.07           C  
ATOM   1791  C   ASP A 222     -37.235  -9.126 -31.312  1.00 20.07           C  
ATOM   1792  CB  ASP A 222     -37.943 -11.154 -32.603  1.00 20.07           C  
ATOM   1793  O   ASP A 222     -38.224  -8.436 -31.060  1.00 20.07           O  
ATOM   1794  CG  ASP A 222     -37.593 -12.600 -32.905  1.00 20.07           C  
ATOM   1795  OD1 ASP A 222     -36.575 -13.103 -32.383  1.00 20.07           O  
ATOM   1796  OD2 ASP A 222     -38.341 -13.242 -33.674  1.00 20.07           O  
ATOM   1797  N   LEU A 223     -36.024  -8.513 -31.273  1.00 19.73           N  
ATOM   1798  CA  LEU A 223     -35.200  -7.682 -32.145  1.00 19.73           C  
ATOM   1799  C   LEU A 223     -36.054  -6.994 -33.205  1.00 19.73           C  
ATOM   1800  CB  LEU A 223     -34.112  -8.524 -32.815  1.00 19.73           C  
ATOM   1801  O   LEU A 223     -36.877  -7.638 -33.859  1.00 19.73           O  
ATOM   1802  CG  LEU A 223     -32.757  -8.570 -32.106  1.00 19.73           C  
ATOM   1803  CD1 LEU A 223     -32.140  -9.959 -32.232  1.00 19.73           C  
ATOM   1804  CD2 LEU A 223     -31.820  -7.509 -32.674  1.00 19.73           C  
ATOM   1805  N   ASN A 224     -36.243  -5.636 -33.202  1.00 21.06           N  
ATOM   1806  CA  ASN A 224     -36.192  -4.721 -34.337  1.00 21.06           C  
ATOM   1807  C   ASN A 224     -36.373  -3.271 -33.898  1.00 21.06           C  
ATOM   1808  CB  ASN A 224     -37.250  -5.097 -35.377  1.00 21.06           C  
ATOM   1809  O   ASN A 224     -37.263  -2.966 -33.102  1.00 21.06           O  
ATOM   1810  CG  ASN A 224     -36.712  -6.028 -36.447  1.00 21.06           C  
ATOM   1811  ND2 ASN A 224     -37.607  -6.572 -37.263  1.00 21.06           N  
ATOM   1812  OD1 ASN A 224     -35.503  -6.256 -36.538  1.00 21.06           O  
ATOM   1813  N   VAL A 225     -35.431  -2.367 -34.115  1.00 21.04           N  
ATOM   1814  CA  VAL A 225     -35.105  -1.197 -34.925  1.00 21.04           C  
ATOM   1815  C   VAL A 225     -36.374  -0.645 -35.570  1.00 21.04           C  
ATOM   1816  CB  VAL A 225     -34.058  -1.533 -36.010  1.00 21.04           C  
ATOM   1817  O   VAL A 225     -37.177  -1.402 -36.122  1.00 21.04           O  
ATOM   1818  CG1 VAL A 225     -33.769  -0.309 -36.878  1.00 21.04           C  
ATOM   1819  CG2 VAL A 225     -32.772  -2.051 -35.368  1.00 21.04           C  
ATOM   1820  N   VAL A 226     -36.843   0.638 -35.250  1.00 20.31           N  
ATOM   1821  CA  VAL A 226     -37.386   1.650 -36.150  1.00 20.31           C  
ATOM   1822  C   VAL A 226     -37.764   2.898 -35.356  1.00 20.31           C  
ATOM   1823  CB  VAL A 226     -38.611   1.120 -36.927  1.00 20.31           C  
ATOM   1824  O   VAL A 226     -38.420   2.805 -34.316  1.00 20.31           O  
ATOM   1825  CG1 VAL A 226     -39.242   2.231 -37.764  1.00 20.31           C  
ATOM   1826  CG2 VAL A 226     -38.212  -0.059 -37.812  1.00 20.31           C  
ATOM   1827  N   GLN A 227     -37.097   4.119 -35.513  1.00 20.41           N  
ATOM   1828  CA  GLN A 227     -37.366   5.404 -36.149  1.00 20.41           C  
ATOM   1829  C   GLN A 227     -38.665   6.013 -35.630  1.00 20.41           C  
ATOM   1830  CB  GLN A 227     -37.428   5.249 -37.669  1.00 20.41           C  
ATOM   1831  O   GLN A 227     -39.690   5.332 -35.556  1.00 20.41           O  
ATOM   1832  CG  GLN A 227     -36.117   5.567 -38.374  1.00 20.41           C  
ATOM   1833  CD  GLN A 227     -36.220   5.457 -39.884  1.00 20.41           C  
ATOM   1834  NE2 GLN A 227     -35.219   5.976 -40.586  1.00 20.41           N  
ATOM   1835  OE1 GLN A 227     -37.191   4.908 -40.414  1.00 20.41           O  
ATOM   1836  N   SER A 228     -38.588   7.176 -35.001  1.00 21.45           N  
ATOM   1837  CA  SER A 228     -39.513   8.287 -35.199  1.00 21.45           C  
ATOM   1838  C   SER A 228     -38.886   9.610 -34.772  1.00 21.45           C  
ATOM   1839  CB  SER A 228     -40.808   8.052 -34.421  1.00 21.45           C  
ATOM   1840  O   SER A 228     -38.255   9.692 -33.716  1.00 21.45           O  
ATOM   1841  OG  SER A 228     -40.607   8.262 -33.033  1.00 21.45           O  
ATOM   1842  N   SER A 229     -38.463  10.537 -35.768  1.00 19.41           N  
ATOM   1843  CA  SER A 229     -38.978  11.752 -36.392  1.00 19.41           C  
ATOM   1844  C   SER A 229     -39.833  12.554 -35.416  1.00 19.41           C  
ATOM   1845  CB  SER A 229     -39.797  11.409 -37.637  1.00 19.41           C  
ATOM   1846  O   SER A 229     -40.648  11.987 -34.685  1.00 19.41           O  
ATOM   1847  OG  SER A 229     -40.115  10.028 -37.665  1.00 19.41           O  
ATOM   1848  N   GLN A 230     -39.414  13.809 -35.085  1.00 24.86           N  
ATOM   1849  CA  GLN A 230     -40.257  15.000 -35.086  1.00 24.86           C  
ATOM   1850  C   GLN A 230     -39.477  16.226 -34.619  1.00 24.86           C  
ATOM   1851  CB  GLN A 230     -41.485  14.789 -34.199  1.00 24.86           C  
ATOM   1852  O   GLN A 230     -38.822  16.191 -33.576  1.00 24.86           O  
ATOM   1853  CG  GLN A 230     -42.785  14.635 -34.975  1.00 24.86           C  
ATOM   1854  CD  GLN A 230     -43.884  13.984 -34.156  1.00 24.86           C  
ATOM   1855  NE2 GLN A 230     -45.092  13.947 -34.709  1.00 24.86           N  
ATOM   1856  OE1 GLN A 230     -43.650  13.519 -33.037  1.00 24.86           O  
ATOM   1857  N   ASP A 231     -38.979  17.198 -35.576  1.00 20.44           N  
ATOM   1858  CA  ASP A 231     -39.351  18.558 -35.956  1.00 20.44           C  
ATOM   1859  C   ASP A 231     -39.669  19.404 -34.726  1.00 20.44           C  
ATOM   1860  CB  ASP A 231     -40.549  18.540 -36.907  1.00 20.44           C  
ATOM   1861  O   ASP A 231     -40.414  18.972 -33.844  1.00 20.44           O  
ATOM   1862  CG  ASP A 231     -40.158  18.267 -38.349  1.00 20.44           C  
ATOM   1863  OD1 ASP A 231     -38.978  18.467 -38.709  1.00 20.44           O  
ATOM   1864  OD2 ASP A 231     -41.039  17.851 -39.132  1.00 20.44           O  
ATOM   1865  N   LEU A 232     -38.924  20.535 -34.403  1.00 22.65           N  
ATOM   1866  CA  LEU A 232     -39.331  21.922 -34.209  1.00 22.65           C  
ATOM   1867  C   LEU A 232     -38.172  22.761 -33.683  1.00 22.65           C  
ATOM   1868  CB  LEU A 232     -40.516  22.004 -33.243  1.00 22.65           C  
ATOM   1869  O   LEU A 232     -37.488  22.359 -32.738  1.00 22.65           O  
ATOM   1870  CG  LEU A 232     -41.909  21.926 -33.869  1.00 22.65           C  
ATOM   1871  CD1 LEU A 232     -42.882  21.243 -32.914  1.00 22.65           C  
ATOM   1872  CD2 LEU A 232     -42.406  23.319 -34.242  1.00 22.65           C  
ATOM   1873  N   ASN A 233     -37.424  23.628 -34.511  1.00 22.92           N  
ATOM   1874  CA  ASN A 233     -37.250  25.067 -34.675  1.00 22.92           C  
ATOM   1875  C   ASN A 233     -36.495  25.679 -33.499  1.00 22.92           C  
ATOM   1876  CB  ASN A 233     -38.606  25.755 -34.851  1.00 22.92           C  
ATOM   1877  O   ASN A 233     -36.832  25.427 -32.340  1.00 22.92           O  
ATOM   1878  CG  ASN A 233     -39.208  25.517 -36.221  1.00 22.92           C  
ATOM   1879  ND2 ASN A 233     -40.530  25.608 -36.312  1.00 22.92           N  
ATOM   1880  OD1 ASN A 233     -38.492  25.252 -37.190  1.00 22.92           O  
ATOM   1881  N   THR A 234     -35.294  26.190 -33.684  1.00 23.47           N  
ATOM   1882  CA  THR A 234     -34.609  27.458 -33.463  1.00 23.47           C  
ATOM   1883  C   THR A 234     -35.456  28.387 -32.598  1.00 23.47           C  
ATOM   1884  CB  THR A 234     -34.278  28.154 -34.796  1.00 23.47           C  
ATOM   1885  O   THR A 234     -36.672  28.478 -32.782  1.00 23.47           O  
ATOM   1886  CG2 THR A 234     -32.930  28.862 -34.728  1.00 23.47           C  
ATOM   1887  OG1 THR A 234     -34.239  27.175 -35.842  1.00 23.47           O  
ATOM   1888  N   PRO A 235     -34.769  29.342 -31.834  1.00 27.80           N  
ATOM   1889  CA  PRO A 235     -33.651  30.230 -32.160  1.00 27.80           C  
ATOM   1890  C   PRO A 235     -32.701  30.439 -30.982  1.00 27.80           C  
ATOM   1891  CB  PRO A 235     -34.342  31.541 -32.543  1.00 27.80           C  
ATOM   1892  O   PRO A 235     -32.994  30.006 -29.864  1.00 27.80           O  
ATOM   1893  CG  PRO A 235     -35.555  31.602 -31.673  1.00 27.80           C  
ATOM   1894  CD  PRO A 235     -35.655  30.317 -30.903  1.00 27.80           C  
ATOM   1895  N   MET A 236     -31.413  30.582 -31.104  1.00 19.99           N  
ATOM   1896  CA  MET A 236     -30.430  31.647 -30.927  1.00 19.99           C  
ATOM   1897  C   MET A 236     -30.824  32.566 -29.775  1.00 19.99           C  
ATOM   1898  CB  MET A 236     -30.277  32.459 -32.214  1.00 19.99           C  
ATOM   1899  O   MET A 236     -31.949  33.067 -29.732  1.00 19.99           O  
ATOM   1900  CG  MET A 236     -28.857  32.492 -32.753  1.00 19.99           C  
ATOM   1901  SD  MET A 236     -28.699  33.533 -34.256  1.00 19.99           S  
ATOM   1902  CE  MET A 236     -28.981  35.175 -33.539  1.00 19.99           C  
ATOM   1903  N   ALA A 237     -30.185  32.516 -28.551  1.00 24.10           N  
ATOM   1904  CA  ALA A 237     -29.875  33.664 -27.703  1.00 24.10           C  
ATOM   1905  C   ALA A 237     -28.550  33.465 -26.972  1.00 24.10           C  
ATOM   1906  CB  ALA A 237     -31.001  33.906 -26.701  1.00 24.10           C  
ATOM   1907  O   ALA A 237     -28.320  32.416 -26.366  1.00 24.10           O  
ATOM   1908  N   THR A 238     -27.311  33.678 -27.532  1.00 20.56           N  
ATOM   1909  CA  THR A 238     -26.154  34.415 -27.036  1.00 20.56           C  
ATOM   1910  C   THR A 238     -26.592  35.694 -26.328  1.00 20.56           C  
ATOM   1911  CB  THR A 238     -25.183  34.765 -28.179  1.00 20.56           C  
ATOM   1912  O   THR A 238     -27.419  36.446 -26.847  1.00 20.56           O  
ATOM   1913  CG2 THR A 238     -23.844  34.056 -27.998  1.00 20.56           C  
ATOM   1914  OG1 THR A 238     -25.759  34.363 -29.428  1.00 20.56           O  
ATOM   1915  N   GLN A 239     -26.564  35.854 -24.901  1.00 21.07           N  
ATOM   1916  CA  GLN A 239     -26.214  36.981 -24.042  1.00 21.07           C  
ATOM   1917  C   GLN A 239     -25.607  36.503 -22.726  1.00 21.07           C  
ATOM   1918  CB  GLN A 239     -27.443  37.849 -23.769  1.00 21.07           C  
ATOM   1919  O   GLN A 239     -26.124  35.576 -22.098  1.00 21.07           O  
ATOM   1920  CG  GLN A 239     -27.686  38.921 -24.823  1.00 21.07           C  
ATOM   1921  CD  GLN A 239     -28.787  39.889 -24.434  1.00 21.07           C  
ATOM   1922  NE2 GLN A 239     -29.416  40.503 -25.430  1.00 21.07           N  
ATOM   1923  OE1 GLN A 239     -29.071  40.082 -23.247  1.00 21.07           O  
ATOM   1924  N   THR A 240     -24.229  36.481 -22.476  1.00 20.98           N  
ATOM   1925  CA  THR A 240     -23.354  37.222 -21.574  1.00 20.98           C  
ATOM   1926  C   THR A 240     -24.169  37.971 -20.524  1.00 20.98           C  
ATOM   1927  CB  THR A 240     -22.469  38.217 -22.347  1.00 20.98           C  
ATOM   1928  O   THR A 240     -25.142  38.652 -20.855  1.00 20.98           O  
ATOM   1929  CG2 THR A 240     -21.283  38.670 -21.501  1.00 20.98           C  
ATOM   1930  OG1 THR A 240     -21.979  37.587 -23.538  1.00 20.98           O  
ATOM   1931  N   VAL A 241     -23.908  37.754 -19.206  1.00 19.89           N  
ATOM   1932  CA  VAL A 241     -23.416  38.409 -17.998  1.00 19.89           C  
ATOM   1933  C   VAL A 241     -24.507  38.410 -16.930  1.00 19.89           C  
ATOM   1934  CB  VAL A 241     -22.949  39.854 -18.286  1.00 19.89           C  
ATOM   1935  O   VAL A 241     -25.667  38.714 -17.219  1.00 19.89           O  
ATOM   1936  CG1 VAL A 241     -22.529  40.553 -16.995  1.00 19.89           C  
ATOM   1937  CG2 VAL A 241     -21.803  39.852 -19.295  1.00 19.89           C  
ATOM   1938  N   LEU A 242     -24.210  37.847 -15.689  1.00 19.38           N  
ATOM   1939  CA  LEU A 242     -24.056  38.176 -14.276  1.00 19.38           C  
ATOM   1940  C   LEU A 242     -25.333  38.800 -13.722  1.00 19.38           C  
ATOM   1941  CB  LEU A 242     -22.877  39.132 -14.073  1.00 19.38           C  
ATOM   1942  O   LEU A 242     -25.843  39.776 -14.276  1.00 19.38           O  
ATOM   1943  CG  LEU A 242     -21.821  38.698 -13.055  1.00 19.38           C  
ATOM   1944  CD1 LEU A 242     -20.489  38.439 -13.751  1.00 19.38           C  
ATOM   1945  CD2 LEU A 242     -21.664  39.753 -11.965  1.00 19.38           C  
ATOM   1946  N   GLY A 243     -26.134  38.081 -12.871  1.00 18.71           N  
ATOM   1947  CA  GLY A 243     -26.867  38.620 -11.736  1.00 18.71           C  
ATOM   1948  C   GLY A 243     -26.992  37.638 -10.586  1.00 18.71           C  
ATOM   1949  O   GLY A 243     -27.285  36.459 -10.799  1.00 18.71           O  
ATOM   1950  N   ARG A 244     -26.086  37.717  -9.577  1.00 21.96           N  
ATOM   1951  CA  ARG A 244     -26.381  38.024  -8.181  1.00 21.96           C  
ATOM   1952  C   ARG A 244     -27.855  37.791  -7.868  1.00 21.96           C  
ATOM   1953  CB  ARG A 244     -25.999  39.470  -7.856  1.00 21.96           C  
ATOM   1954  O   ARG A 244     -28.732  38.292  -8.574  1.00 21.96           O  
ATOM   1955  CG  ARG A 244     -25.670  39.706  -6.390  1.00 21.96           C  
ATOM   1956  CD  ARG A 244     -25.256  41.148  -6.130  1.00 21.96           C  
ATOM   1957  NE  ARG A 244     -24.756  41.328  -4.770  1.00 21.96           N  
ATOM   1958  NH1 ARG A 244     -24.338  43.588  -5.002  1.00 21.96           N  
ATOM   1959  NH2 ARG A 244     -23.896  42.534  -3.015  1.00 21.96           N  
ATOM   1960  CZ  ARG A 244     -24.331  42.483  -4.265  1.00 21.96           C  
ATOM   1961  N   PRO A 245     -28.191  37.001  -6.872  1.00 23.64           N  
ATOM   1962  CA  PRO A 245     -29.269  37.172  -5.895  1.00 23.64           C  
ATOM   1963  C   PRO A 245     -28.804  37.873  -4.620  1.00 23.64           C  
ATOM   1964  CB  PRO A 245     -29.708  35.736  -5.599  1.00 23.64           C  
ATOM   1965  O   PRO A 245     -27.644  37.738  -4.225  1.00 23.64           O  
ATOM   1966  CG  PRO A 245     -28.502  34.901  -5.887  1.00 23.64           C  
ATOM   1967  CD  PRO A 245     -27.413  35.798  -6.403  1.00 23.64           C  
ATOM   1968  N   GLU A 246     -29.116  39.194  -4.351  1.00 21.60           N  
ATOM   1969  CA  GLU A 246     -29.956  39.861  -3.360  1.00 21.60           C  
ATOM   1970  C   GLU A 246     -29.968  39.094  -2.041  1.00 21.60           C  
ATOM   1971  CB  GLU A 246     -31.384  40.022  -3.887  1.00 21.60           C  
ATOM   1972  O   GLU A 246     -30.158  37.876  -2.026  1.00 21.60           O  
ATOM   1973  CG  GLU A 246     -31.680  41.406  -4.449  1.00 21.60           C  
ATOM   1974  CD  GLU A 246     -33.104  41.555  -4.958  1.00 21.60           C  
ATOM   1975  OE1 GLU A 246     -33.474  42.661  -5.414  1.00 21.60           O  
ATOM   1976  OE2 GLU A 246     -33.858  40.557  -4.900  1.00 21.60           O  
ATOM   1977  N   SER A 247     -29.566  39.747  -0.854  1.00 20.67           N  
ATOM   1978  CA  SER A 247     -30.019  40.465   0.333  1.00 20.67           C  
ATOM   1979  C   SER A 247     -29.500  39.809   1.607  1.00 20.67           C  
ATOM   1980  CB  SER A 247     -31.547  40.531   0.369  1.00 20.67           C  
ATOM   1981  O   SER A 247     -29.556  38.586   1.749  1.00 20.67           O  
ATOM   1982  OG  SER A 247     -32.105  39.229   0.416  1.00 20.67           O  
ATOM   1983  N   LEU A 248     -28.779  40.574   2.480  1.00 20.07           N  
ATOM   1984  CA  LEU A 248     -29.123  41.040   3.819  1.00 20.07           C  
ATOM   1985  C   LEU A 248     -27.959  41.801   4.445  1.00 20.07           C  
ATOM   1986  CB  LEU A 248     -29.517  39.862   4.713  1.00 20.07           C  
ATOM   1987  O   LEU A 248     -26.828  41.311   4.460  1.00 20.07           O  
ATOM   1988  CG  LEU A 248     -30.968  39.389   4.611  1.00 20.07           C  
ATOM   1989  CD1 LEU A 248     -31.118  38.002   5.226  1.00 20.07           C  
ATOM   1990  CD2 LEU A 248     -31.904  40.384   5.290  1.00 20.07           C  
ATOM   1991  N   ILE A 249     -27.862  43.206   4.448  1.00 19.81           N  
ATOM   1992  CA  ILE A 249     -27.661  44.429   5.217  1.00 19.81           C  
ATOM   1993  C   ILE A 249     -27.423  44.083   6.685  1.00 19.81           C  
ATOM   1994  CB  ILE A 249     -28.865  45.388   5.080  1.00 19.81           C  
ATOM   1995  O   ILE A 249     -28.161  43.284   7.268  1.00 19.81           O  
ATOM   1996  CG1 ILE A 249     -29.058  45.798   3.616  1.00 19.81           C  
ATOM   1997  CG2 ILE A 249     -28.681  46.618   5.974  1.00 19.81           C  
ATOM   1998  CD1 ILE A 249     -30.357  46.546   3.349  1.00 19.81           C  
ATOM   1999  N   VAL A 250     -26.330  44.695   7.332  1.00 19.26           N  
ATOM   2000  CA  VAL A 250     -26.195  45.637   8.438  1.00 19.26           C  
ATOM   2001  C   VAL A 250     -24.750  46.124   8.530  1.00 19.26           C  
ATOM   2002  CB  VAL A 250     -26.629  45.003   9.779  1.00 19.26           C  
ATOM   2003  O   VAL A 250     -23.816  45.318   8.528  1.00 19.26           O  
ATOM   2004  CG1 VAL A 250     -26.434  45.988  10.930  1.00 19.26           C  
ATOM   2005  CG2 VAL A 250     -28.084  44.544   9.705  1.00 19.26           C  
ATOM   2006  N   GLN A 251     -24.420  47.387   8.120  1.00 25.22           N  
ATOM   2007  CA  GLN A 251     -23.537  48.514   8.399  1.00 25.22           C  
ATOM   2008  C   GLN A 251     -23.408  48.753   9.901  1.00 25.22           C  
ATOM   2009  CB  GLN A 251     -24.046  49.780   7.709  1.00 25.22           C  
ATOM   2010  O   GLN A 251     -24.406  48.741  10.625  1.00 25.22           O  
ATOM   2011  CG  GLN A 251     -23.210  50.204   6.508  1.00 25.22           C  
ATOM   2012  CD  GLN A 251     -23.752  51.445   5.824  1.00 25.22           C  
ATOM   2013  NE2 GLN A 251     -23.139  51.823   4.708  1.00 25.22           N  
ATOM   2014  OE1 GLN A 251     -24.715  52.059   6.295  1.00 25.22           O  
ATOM   2015  N   PRO A 252     -22.263  49.322  10.487  1.00 23.24           N  
ATOM   2016  CA  PRO A 252     -21.972  50.519  11.281  1.00 23.24           C  
ATOM   2017  C   PRO A 252     -21.080  51.514  10.542  1.00 23.24           C  
ATOM   2018  CB  PRO A 252     -21.260  49.959  12.515  1.00 23.24           C  
ATOM   2019  O   PRO A 252     -20.263  51.116   9.709  1.00 23.24           O  
ATOM   2020  CG  PRO A 252     -20.641  48.679  12.051  1.00 23.24           C  
ATOM   2021  CD  PRO A 252     -20.998  48.473  10.607  1.00 23.24           C  
ATOM   2022  N   LEU A 253     -21.263  52.886  10.591  1.00 22.21           N  
ATOM   2023  CA  LEU A 253     -21.040  54.322  10.719  1.00 22.21           C  
ATOM   2024  C   LEU A 253     -19.905  54.612  11.695  1.00 22.21           C  
ATOM   2025  CB  LEU A 253     -22.320  55.024  11.183  1.00 22.21           C  
ATOM   2026  O   LEU A 253     -19.894  54.092  12.813  1.00 22.21           O  
ATOM   2027  CG  LEU A 253     -22.451  56.504  10.819  1.00 22.21           C  
ATOM   2028  CD1 LEU A 253     -22.625  56.666   9.312  1.00 22.21           C  
ATOM   2029  CD2 LEU A 253     -23.619  57.137  11.568  1.00 22.21           C  
ATOM   2030  N   GLU A 254     -18.973  55.572  11.390  1.00 24.74           N  
ATOM   2031  CA  GLU A 254     -18.510  56.816  11.997  1.00 24.74           C  
ATOM   2032  C   GLU A 254     -17.466  57.502  11.122  1.00 24.74           C  
ATOM   2033  CB  GLU A 254     -17.937  56.553  13.392  1.00 24.74           C  
ATOM   2034  O   GLU A 254     -16.543  56.854  10.623  1.00 24.74           O  
ATOM   2035  CG  GLU A 254     -18.977  56.588  14.502  1.00 24.74           C  
ATOM   2036  CD  GLU A 254     -18.370  56.717  15.890  1.00 24.74           C  
ATOM   2037  OE1 GLU A 254     -19.128  56.901  16.869  1.00 24.74           O  
ATOM   2038  OE2 GLU A 254     -17.127  56.634  15.999  1.00 24.74           O  
ATOM   2039  N   VAL A 255     -17.542  58.783  10.642  1.00 20.43           N  
ATOM   2040  CA  VAL A 255     -17.403  60.231  10.765  1.00 20.43           C  
ATOM   2041  C   VAL A 255     -15.943  60.629  10.561  1.00 20.43           C  
ATOM   2042  CB  VAL A 255     -17.906  60.734  12.137  1.00 20.43           C  
ATOM   2043  O   VAL A 255     -15.041  60.034  11.156  1.00 20.43           O  
ATOM   2044  CG1 VAL A 255     -17.681  62.239  12.275  1.00 20.43           C  
ATOM   2045  CG2 VAL A 255     -19.383  60.392  12.321  1.00 20.43           C  
ATOM   2046  N   SER A 256     -15.564  61.503   9.622  1.00 20.39           N  
ATOM   2047  CA  SER A 256     -15.315  62.914   9.345  1.00 20.39           C  
ATOM   2048  C   SER A 256     -13.840  63.259   9.517  1.00 20.39           C  
ATOM   2049  CB  SER A 256     -16.164  63.798  10.259  1.00 20.39           C  
ATOM   2050  O   SER A 256     -13.196  62.801  10.464  1.00 20.39           O  
ATOM   2051  OG  SER A 256     -15.707  63.722  11.599  1.00 20.39           O  
ATOM   2052  N   GLN A 257     -13.279  63.907   8.569  1.00 21.40           N  
ATOM   2053  CA  GLN A 257     -12.715  65.233   8.337  1.00 21.40           C  
ATOM   2054  C   GLN A 257     -11.317  65.138   7.733  1.00 21.40           C  
ATOM   2055  CB  GLN A 257     -12.671  66.034   9.639  1.00 21.40           C  
ATOM   2056  O   GLN A 257     -10.471  64.388   8.226  1.00 21.40           O  
ATOM   2057  CG  GLN A 257     -13.975  66.750   9.965  1.00 21.40           C  
ATOM   2058  CD  GLN A 257     -13.861  67.652  11.179  1.00 21.40           C  
ATOM   2059  NE2 GLN A 257     -14.827  68.549  11.344  1.00 21.40           N  
ATOM   2060  OE1 GLN A 257     -12.913  67.543  11.964  1.00 21.40           O  
ATOM   2061  N   SER A 258     -11.042  65.447   6.461  1.00 22.09           N  
ATOM   2062  CA  SER A 258     -10.325  66.328   5.545  1.00 22.09           C  
ATOM   2063  C   SER A 258      -8.957  66.710   6.103  1.00 22.09           C  
ATOM   2064  CB  SER A 258     -11.141  67.591   5.266  1.00 22.09           C  
ATOM   2065  O   SER A 258      -8.808  66.912   7.310  1.00 22.09           O  
ATOM   2066  OG  SER A 258     -11.370  68.316   6.462  1.00 22.09           O  
ATOM   2067  N   PRO A 259      -8.046  67.368   5.192  1.00 37.40           N  
ATOM   2068  CA  PRO A 259      -6.830  67.196   4.395  1.00 37.40           C  
ATOM   2069  C   PRO A 259      -5.662  68.032   4.913  1.00 37.40           C  
ATOM   2070  CB  PRO A 259      -7.255  67.657   2.999  1.00 37.40           C  
ATOM   2071  O   PRO A 259      -5.840  68.859   5.811  1.00 37.40           O  
ATOM   2072  CG  PRO A 259      -8.239  68.755   3.243  1.00 37.40           C  
ATOM   2073  CD  PRO A 259      -8.480  68.861   4.721  1.00 37.40           C  
ATOM   2074  N   PRO A 260      -4.373  68.258   4.266  1.00 31.42           N  
ATOM   2075  CA  PRO A 260      -3.548  68.237   3.055  1.00 31.42           C  
ATOM   2076  C   PRO A 260      -2.063  68.043   3.356  1.00 31.42           C  
ATOM   2077  CB  PRO A 260      -3.803  69.611   2.430  1.00 31.42           C  
ATOM   2078  O   PRO A 260      -1.667  67.996   4.524  1.00 31.42           O  
ATOM   2079  CG  PRO A 260      -4.001  70.529   3.593  1.00 31.42           C  
ATOM   2080  CD  PRO A 260      -4.011  69.709   4.852  1.00 31.42           C  
ATOM   2081  N   ASN A 261      -1.153  67.684   2.385  1.00 21.13           N  
ATOM   2082  CA  ASN A 261      -0.020  68.354   1.755  1.00 21.13           C  
ATOM   2083  C   ASN A 261       1.271  67.560   1.933  1.00 21.13           C  
ATOM   2084  CB  ASN A 261       0.146  69.769   2.313  1.00 21.13           C  
ATOM   2085  O   ASN A 261       1.563  67.080   3.030  1.00 21.13           O  
ATOM   2086  CG  ASN A 261      -0.540  70.818   1.460  1.00 21.13           C  
ATOM   2087  ND2 ASN A 261      -0.509  72.065   1.914  1.00 21.13           N  
ATOM   2088  OD1 ASN A 261      -1.095  70.509   0.402  1.00 21.13           O  
ATOM   2089  N   THR A 262       1.994  67.105   0.848  1.00 18.26           N  
ATOM   2090  CA  THR A 262       3.157  67.306  -0.009  1.00 18.26           C  
ATOM   2091  C   THR A 262       4.381  67.686   0.820  1.00 18.26           C  
ATOM   2092  CB  THR A 262       2.892  68.395  -1.065  1.00 18.26           C  
ATOM   2093  O   THR A 262       4.287  68.508   1.734  1.00 18.26           O  
ATOM   2094  CG2 THR A 262       3.173  67.877  -2.472  1.00 18.26           C  
ATOM   2095  OG1 THR A 262       1.521  68.806  -0.985  1.00 18.26           O  
ATOM   2096  N   THR A 263       5.560  66.976   0.681  1.00 20.11           N  
ATOM   2097  CA  THR A 263       6.929  67.252   0.260  1.00 20.11           C  
ATOM   2098  C   THR A 263       7.928  66.516   1.150  1.00 20.11           C  
ATOM   2099  CB  THR A 263       7.228  68.763   0.289  1.00 20.11           C  
ATOM   2100  O   THR A 263       7.763  66.470   2.370  1.00 20.11           O  
ATOM   2101  CG2 THR A 263       7.445  69.307  -1.118  1.00 20.11           C  
ATOM   2102  OG1 THR A 263       6.124  69.451   0.891  1.00 20.11           O  
ATOM   2103  N   ASN A 264       8.891  65.690   0.611  1.00 19.96           N  
ATOM   2104  CA  ASN A 264      10.304  65.675   0.251  1.00 19.96           C  
ATOM   2105  C   ASN A 264      11.193  65.479   1.476  1.00 19.96           C  
ATOM   2106  CB  ASN A 264      10.686  66.963  -0.481  1.00 19.96           C  
ATOM   2107  O   ASN A 264      11.017  66.156   2.490  1.00 19.96           O  
ATOM   2108  CG  ASN A 264      10.202  66.984  -1.918  1.00 19.96           C  
ATOM   2109  ND2 ASN A 264      10.201  68.164  -2.526  1.00 19.96           N  
ATOM   2110  OD1 ASN A 264       9.831  65.948  -2.476  1.00 19.96           O  
ATOM   2111  N   CYS A 265      12.079  64.477   1.490  1.00 18.55           N  
ATOM   2112  CA  CYS A 265      13.532  64.383   1.413  1.00 18.55           C  
ATOM   2113  C   CYS A 265      14.120  63.922   2.741  1.00 18.55           C  
ATOM   2114  CB  CYS A 265      14.136  65.730   1.017  1.00 18.55           C  
ATOM   2115  O   CYS A 265      13.775  64.458   3.796  1.00 18.55           O  
ATOM   2116  SG  CYS A 265      14.050  66.074  -0.754  1.00 18.55           S  
ATOM   2117  N   LEU A 266      14.910  62.762   2.708  1.00 20.13           N  
ATOM   2118  CA  LEU A 266      16.227  62.191   2.970  1.00 20.13           C  
ATOM   2119  C   LEU A 266      16.868  62.841   4.192  1.00 20.13           C  
ATOM   2120  CB  LEU A 266      17.137  62.361   1.750  1.00 20.13           C  
ATOM   2121  O   LEU A 266      16.815  64.063   4.350  1.00 20.13           O  
ATOM   2122  CG  LEU A 266      17.764  61.084   1.189  1.00 20.13           C  
ATOM   2123  CD1 LEU A 266      16.936  60.555   0.023  1.00 20.13           C  
ATOM   2124  CD2 LEU A 266      19.204  61.340   0.757  1.00 20.13           C  
ATOM   2125  N   PRO A 267      17.800  62.058   4.859  1.00 23.29           N  
ATOM   2126  CA  PRO A 267      19.248  62.157   5.059  1.00 23.29           C  
ATOM   2127  C   PRO A 267      19.954  60.808   4.939  1.00 23.29           C  
ATOM   2128  CB  PRO A 267      19.370  62.712   6.481  1.00 23.29           C  
ATOM   2129  O   PRO A 267      19.323  59.760   5.099  1.00 23.29           O  
ATOM   2130  CG  PRO A 267      18.218  62.115   7.224  1.00 23.29           C  
ATOM   2131  CD  PRO A 267      17.377  61.336   6.254  1.00 23.29           C  
ATOM   2132  N   ASN A 268      21.113  60.627   4.083  1.00 20.39           N  
ATOM   2133  CA  ASN A 268      22.570  60.598   4.007  1.00 20.39           C  
ATOM   2134  C   ASN A 268      23.196  60.296   5.366  1.00 20.39           C  
ATOM   2135  CB  ASN A 268      23.106  61.921   3.457  1.00 20.39           C  
ATOM   2136  O   ASN A 268      22.818  60.895   6.375  1.00 20.39           O  
ATOM   2137  CG  ASN A 268      23.471  61.838   1.988  1.00 20.39           C  
ATOM   2138  ND2 ASN A 268      23.895  62.960   1.418  1.00 20.39           N  
ATOM   2139  OD1 ASN A 268      23.373  60.775   1.371  1.00 20.39           O  
ATOM   2140  N   ALA A 269      24.227  59.336   5.383  1.00 23.29           N  
ATOM   2141  CA  ALA A 269      25.669  59.400   5.607  1.00 23.29           C  
ATOM   2142  C   ALA A 269      26.112  58.355   6.627  1.00 23.29           C  
ATOM   2143  CB  ALA A 269      26.075  60.797   6.070  1.00 23.29           C  
ATOM   2144  O   ALA A 269      25.485  58.199   7.678  1.00 23.29           O  
ATOM   2145  N   GLU A 270      27.203  57.483   6.287  1.00 20.74           N  
ATOM   2146  CA  GLU A 270      28.623  57.492   6.628  1.00 20.74           C  
ATOM   2147  C   GLU A 270      29.018  56.223   7.378  1.00 20.74           C  
ATOM   2148  CB  GLU A 270      28.967  58.726   7.465  1.00 20.74           C  
ATOM   2149  O   GLU A 270      28.356  55.834   8.343  1.00 20.74           O  
ATOM   2150  CG  GLU A 270      29.669  59.825   6.681  1.00 20.74           C  
ATOM   2151  CD  GLU A 270      30.043  61.027   7.534  1.00 20.74           C  
ATOM   2152  OE1 GLU A 270      30.671  61.973   7.007  1.00 20.74           O  
ATOM   2153  OE2 GLU A 270      29.706  61.021   8.739  1.00 20.74           O  
ATOM   2154  N   ASN A 271      30.102  55.427   6.872  1.00 20.81           N  
ATOM   2155  CA  ASN A 271      31.526  55.279   7.148  1.00 20.81           C  
ATOM   2156  C   ASN A 271      31.824  53.970   7.874  1.00 20.81           C  
ATOM   2157  CB  ASN A 271      32.041  56.467   7.963  1.00 20.81           C  
ATOM   2158  O   ASN A 271      31.184  53.653   8.879  1.00 20.81           O  
ATOM   2159  CG  ASN A 271      32.534  57.604   7.090  1.00 20.81           C  
ATOM   2160  ND2 ASN A 271      32.745  58.768   7.695  1.00 20.81           N  
ATOM   2161  OD1 ASN A 271      32.723  57.439   5.882  1.00 20.81           O  
ATOM   2162  N   LYS A 272      32.786  53.006   7.310  1.00 21.47           N  
ATOM   2163  CA  LYS A 272      34.195  52.674   7.503  1.00 21.47           C  
ATOM   2164  C   LYS A 272      34.351  51.387   8.309  1.00 21.47           C  
ATOM   2165  CB  LYS A 272      34.927  53.821   8.201  1.00 21.47           C  
ATOM   2166  O   LYS A 272      33.739  51.234   9.367  1.00 21.47           O  
ATOM   2167  CG  LYS A 272      35.486  54.868   7.249  1.00 21.47           C  
ATOM   2168  CD  LYS A 272      36.496  55.773   7.944  1.00 21.47           C  
ATOM   2169  CE  LYS A 272      37.045  56.831   6.997  1.00 21.47           C  
ATOM   2170  NZ  LYS A 272      38.022  57.732   7.679  1.00 21.47           N  
ATOM   2171  N   LYS A 273      35.133  50.326   7.828  1.00 21.40           N  
ATOM   2172  CA  LYS A 273      36.495  49.854   8.058  1.00 21.40           C  
ATOM   2173  C   LYS A 273      36.502  48.402   8.530  1.00 21.40           C  
ATOM   2174  CB  LYS A 273      37.205  50.740   9.083  1.00 21.40           C  
ATOM   2175  O   LYS A 273      35.766  48.040   9.451  1.00 21.40           O  
ATOM   2176  CG  LYS A 273      38.060  51.837   8.465  1.00 21.40           C  
ATOM   2177  CD  LYS A 273      38.904  52.546   9.516  1.00 21.40           C  
ATOM   2178  CE  LYS A 273      39.752  53.652   8.901  1.00 21.40           C  
ATOM   2179  NZ  LYS A 273      40.535  54.390   9.937  1.00 21.40           N  
ATOM   2180  N   LYS A 274      37.280  47.442   7.785  1.00 21.65           N  
ATOM   2181  CA  LYS A 274      38.585  46.799   7.903  1.00 21.65           C  
ATOM   2182  C   LYS A 274      38.441  45.292   8.090  1.00 21.65           C  
ATOM   2183  CB  LYS A 274      39.376  47.398   9.067  1.00 21.65           C  
ATOM   2184  O   LYS A 274      37.693  44.837   8.958  1.00 21.65           O  
ATOM   2185  CG  LYS A 274      40.371  48.472   8.652  1.00 21.65           C  
ATOM   2186  CD  LYS A 274      41.254  48.896   9.819  1.00 21.65           C  
ATOM   2187  CE  LYS A 274      42.229  49.993   9.412  1.00 21.65           C  
ATOM   2188  NZ  LYS A 274      43.092  50.418  10.555  1.00 21.65           N  
ATOM   2189  N   LYS A 275      39.155  44.433   7.092  1.00 21.32           N  
ATOM   2190  CA  LYS A 275      40.413  43.768   6.765  1.00 21.32           C  
ATOM   2191  C   LYS A 275      40.530  42.426   7.482  1.00 21.32           C  
ATOM   2192  CB  LYS A 275      41.602  44.660   7.126  1.00 21.32           C  
ATOM   2193  O   LYS A 275      40.329  42.346   8.696  1.00 21.32           O  
ATOM   2194  CG  LYS A 275      42.316  45.258   5.922  1.00 21.32           C  
ATOM   2195  CD  LYS A 275      43.600  45.968   6.330  1.00 21.32           C  
ATOM   2196  CE  LYS A 275      44.290  46.608   5.133  1.00 21.32           C  
ATOM   2197  NZ  LYS A 275      45.557  47.296   5.526  1.00 21.32           N  
ATOM   2198  N   VAL A 276      40.872  41.214   6.777  1.00 21.54           N  
ATOM   2199  CA  VAL A 276      42.043  40.453   6.356  1.00 21.54           C  
ATOM   2200  C   VAL A 276      42.047  39.089   7.042  1.00 21.54           C  
ATOM   2201  CB  VAL A 276      43.354  41.210   6.668  1.00 21.54           C  
ATOM   2202  O   VAL A 276      41.845  38.997   8.255  1.00 21.54           O  
ATOM   2203  CG1 VAL A 276      44.568  40.325   6.390  1.00 21.54           C  
ATOM   2204  CG2 VAL A 276      43.431  42.499   5.853  1.00 21.54           C  
ATOM   2205  N   ASP A 277      42.271  37.915   6.312  1.00 22.60           N  
ATOM   2206  CA  ASP A 277      43.323  36.951   6.002  1.00 22.60           C  
ATOM   2207  C   ASP A 277      42.734  35.578   5.688  1.00 22.60           C  
ATOM   2208  CB  ASP A 277      44.313  36.845   7.163  1.00 22.60           C  
ATOM   2209  O   ASP A 277      41.869  35.086   6.416  1.00 22.60           O  
ATOM   2210  CG  ASP A 277      45.428  37.874   7.088  1.00 22.60           C  
ATOM   2211  OD1 ASP A 277      45.650  38.454   6.003  1.00 22.60           O  
ATOM   2212  OD2 ASP A 277      46.091  38.106   8.122  1.00 22.60           O  
ATOM   2213  N   THR A 278      42.976  34.939   4.430  1.00 21.46           N  
ATOM   2214  CA  THR A 278      43.933  34.014   3.833  1.00 21.46           C  
ATOM   2215  C   THR A 278      43.421  32.579   3.917  1.00 21.46           C  
ATOM   2216  CB  THR A 278      45.308  34.112   4.519  1.00 21.46           C  
ATOM   2217  O   THR A 278      42.950  32.142   4.969  1.00 21.46           O  
ATOM   2218  CG2 THR A 278      46.437  33.856   3.527  1.00 21.46           C  
ATOM   2219  OG1 THR A 278      45.464  35.423   5.077  1.00 21.46           O  
ATOM   2220  N   THR A 279      43.222  31.772   2.782  1.00 20.40           N  
ATOM   2221  CA  THR A 279      43.949  30.796   1.977  1.00 20.40           C  
ATOM   2222  C   THR A 279      43.537  29.374   2.348  1.00 20.40           C  
ATOM   2223  CB  THR A 279      45.472  30.953   2.149  1.00 20.40           C  
ATOM   2224  O   THR A 279      43.418  29.045   3.530  1.00 20.40           O  
ATOM   2225  CG2 THR A 279      46.015  32.061   1.253  1.00 20.40           C  
ATOM   2226  OG1 THR A 279      45.762  31.274   3.515  1.00 20.40           O  
ATOM   2227  N   SER A 280      42.951  28.504   1.428  1.00 20.23           N  
ATOM   2228  CA  SER A 280      43.523  27.414   0.644  1.00 20.23           C  
ATOM   2229  C   SER A 280      42.974  26.063   1.093  1.00 20.23           C  
ATOM   2230  CB  SER A 280      45.048  27.416   0.755  1.00 20.23           C  
ATOM   2231  O   SER A 280      42.901  25.785   2.292  1.00 20.23           O  
ATOM   2232  OG  SER A 280      45.461  26.949   2.028  1.00 20.23           O  
ATOM   2233  N   ASP A 281      42.164  25.318   0.293  1.00 19.92           N  
ATOM   2234  CA  ASP A 281      42.463  24.099  -0.454  1.00 19.92           C  
ATOM   2235  C   ASP A 281      42.263  22.860   0.415  1.00 19.92           C  
ATOM   2236  CB  ASP A 281      43.894  24.138  -0.994  1.00 19.92           C  
ATOM   2237  O   ASP A 281      42.758  22.800   1.543  1.00 19.92           O  
ATOM   2238  CG  ASP A 281      44.002  24.844  -2.335  1.00 19.92           C  
ATOM   2239  OD1 ASP A 281      42.960  25.103  -2.974  1.00 19.92           O  
ATOM   2240  OD2 ASP A 281      45.141  25.140  -2.757  1.00 19.92           O  
ATOM   2241  N   PHE A 282      41.340  21.991   0.089  1.00 20.08           N  
ATOM   2242  CA  PHE A 282      41.470  20.595  -0.313  1.00 20.08           C  
ATOM   2243  C   PHE A 282      40.585  19.700   0.546  1.00 20.08           C  
ATOM   2244  CB  PHE A 282      42.929  20.140  -0.214  1.00 20.08           C  
ATOM   2245  O   PHE A 282      40.561  19.833   1.771  1.00 20.08           O  
ATOM   2246  CG  PHE A 282      43.644  20.103  -1.538  1.00 20.08           C  
ATOM   2247  CD1 PHE A 282      43.550  18.990  -2.364  1.00 20.08           C  
ATOM   2248  CD2 PHE A 282      44.411  21.183  -1.956  1.00 20.08           C  
ATOM   2249  CE1 PHE A 282      44.211  18.953  -3.589  1.00 20.08           C  
ATOM   2250  CE2 PHE A 282      45.074  21.153  -3.180  1.00 20.08           C  
ATOM   2251  CZ  PHE A 282      44.974  20.037  -3.994  1.00 20.08           C  
ATOM   2252  N   THR A 283      39.526  19.017  -0.054  1.00 22.09           N  
ATOM   2253  CA  THR A 283      39.343  17.591  -0.302  1.00 22.09           C  
ATOM   2254  C   THR A 283      39.631  16.782   0.959  1.00 22.09           C  
ATOM   2255  CB  THR A 283      40.250  17.103  -1.447  1.00 22.09           C  
ATOM   2256  O   THR A 283      40.614  17.039   1.658  1.00 22.09           O  
ATOM   2257  CG2 THR A 283      39.506  17.108  -2.778  1.00 22.09           C  
ATOM   2258  OG1 THR A 283      41.391  17.965  -1.546  1.00 22.09           O  
ATOM   2259  N   SER A 284      38.609  16.143   1.548  1.00 22.06           N  
ATOM   2260  CA  SER A 284      38.559  14.754   1.992  1.00 22.06           C  
ATOM   2261  C   SER A 284      37.654  14.595   3.210  1.00 22.06           C  
ATOM   2262  CB  SER A 284      39.963  14.245   2.320  1.00 22.06           C  
ATOM   2263  O   SER A 284      37.710  15.402   4.140  1.00 22.06           O  
ATOM   2264  OG  SER A 284      40.463  14.868   3.491  1.00 22.06           O  
ATOM   2265  N   ARG A 285      36.511  13.952   3.072  1.00 21.53           N  
ATOM   2266  CA  ARG A 285      36.029  12.700   3.648  1.00 21.53           C  
ATOM   2267  C   ARG A 285      36.438  12.578   5.112  1.00 21.53           C  
ATOM   2268  CB  ARG A 285      36.558  11.504   2.854  1.00 21.53           C  
ATOM   2269  O   ARG A 285      37.617  12.709   5.445  1.00 21.53           O  
ATOM   2270  CG  ARG A 285      35.479  10.731   2.112  1.00 21.53           C  
ATOM   2271  CD  ARG A 285      36.054   9.537   1.363  1.00 21.53           C  
ATOM   2272  NE  ARG A 285      35.146   9.066   0.321  1.00 21.53           N  
ATOM   2273  NH1 ARG A 285      36.320   7.124  -0.112  1.00 21.53           N  
ATOM   2274  NH2 ARG A 285      34.407   7.598  -1.283  1.00 21.53           N  
ATOM   2275  CZ  ARG A 285      35.293   7.930  -0.356  1.00 21.53           C  
ATOM   2276  N   LYS A 286      35.587  12.809   6.085  1.00 20.43           N  
ATOM   2277  CA  LYS A 286      35.600  12.111   7.367  1.00 20.43           C  
ATOM   2278  C   LYS A 286      34.229  12.162   8.035  1.00 20.43           C  
ATOM   2279  CB  LYS A 286      36.658  12.711   8.295  1.00 20.43           C  
ATOM   2280  O   LYS A 286      33.602  13.221   8.097  1.00 20.43           O  
ATOM   2281  CG  LYS A 286      37.971  11.943   8.315  1.00 20.43           C  
ATOM   2282  CD  LYS A 286      38.945  12.528   9.329  1.00 20.43           C  
ATOM   2283  CE  LYS A 286      40.278  11.792   9.315  1.00 20.43           C  
ATOM   2284  NZ  LYS A 286      41.235  12.359  10.312  1.00 20.43           N  
ATOM   2285  N   GLU A 287      33.475  10.989   8.066  1.00 19.37           N  
ATOM   2286  CA  GLU A 287      33.016  10.057   9.091  1.00 19.37           C  
ATOM   2287  C   GLU A 287      33.000  10.714  10.468  1.00 19.37           C  
ATOM   2288  CB  GLU A 287      33.899   8.806   9.115  1.00 19.37           C  
ATOM   2289  O   GLU A 287      33.975  11.355  10.867  1.00 19.37           O  
ATOM   2290  CG  GLU A 287      33.171   7.532   8.714  1.00 19.37           C  
ATOM   2291  CD  GLU A 287      34.026   6.283   8.855  1.00 19.37           C  
ATOM   2292  OE1 GLU A 287      33.518   5.167   8.599  1.00 19.37           O  
ATOM   2293  OE2 GLU A 287      35.213   6.420   9.224  1.00 19.37           O  
ATOM   2294  N   ILE A 288      31.843  10.869  11.146  1.00 20.97           N  
ATOM   2295  CA  ILE A 288      31.003  10.660  12.320  1.00 20.97           C  
ATOM   2296  C   ILE A 288      31.697  11.225  13.558  1.00 20.97           C  
ATOM   2297  CB  ILE A 288      30.679   9.163  12.524  1.00 20.97           C  
ATOM   2298  O   ILE A 288      32.864  10.919  13.817  1.00 20.97           O  
ATOM   2299  CG1 ILE A 288      30.016   8.585  11.269  1.00 20.97           C  
ATOM   2300  CG2 ILE A 288      29.788   8.966  13.754  1.00 20.97           C  
ATOM   2301  CD1 ILE A 288      29.843   7.072  11.301  1.00 20.97           C  
ATOM   2302  N   ALA A 289      31.162  12.265  14.173  1.00 20.48           N  
ATOM   2303  CA  ALA A 289      31.227  12.503  15.613  1.00 20.48           C  
ATOM   2304  C   ALA A 289      29.867  12.923  16.162  1.00 20.48           C  
ATOM   2305  CB  ALA A 289      32.277  13.566  15.929  1.00 20.48           C  
ATOM   2306  O   ALA A 289      29.172  13.743  15.557  1.00 20.48           O  
ATOM   2307  N   LEU A 290      29.225  12.056  16.961  1.00 19.78           N  
ATOM   2308  CA  LEU A 290      28.565  12.031  18.262  1.00 19.78           C  
ATOM   2309  C   LEU A 290      29.269  12.960  19.246  1.00 19.78           C  
ATOM   2310  CB  LEU A 290      28.533  10.606  18.820  1.00 19.78           C  
ATOM   2311  O   LEU A 290      30.491  12.898  19.399  1.00 19.78           O  
ATOM   2312  CG  LEU A 290      27.326  10.245  19.687  1.00 19.78           C  
ATOM   2313  CD1 LEU A 290      26.297   9.474  18.867  1.00 19.78           C  
ATOM   2314  CD2 LEU A 290      27.764   9.435  20.903  1.00 19.78           C  
ATOM   2315  N   CYS A 291      28.661  14.179  19.698  1.00 19.03           N  
ATOM   2316  CA  CYS A 291      28.719  14.851  20.991  1.00 19.03           C  
ATOM   2317  C   CYS A 291      27.623  15.903  21.109  1.00 19.03           C  
ATOM   2318  CB  CYS A 291      30.087  15.501  21.197  1.00 19.03           C  
ATOM   2319  O   CYS A 291      27.417  16.696  20.188  1.00 19.03           O  
ATOM   2320  SG  CYS A 291      31.370  14.345  21.726  1.00 19.03           S  
ATOM   2321  N   LYS A 292      26.790  15.817  22.189  1.00 21.95           N  
ATOM   2322  CA  LYS A 292      26.620  16.414  23.511  1.00 21.95           C  
ATOM   2323  C   LYS A 292      25.228  17.022  23.663  1.00 21.95           C  
ATOM   2324  CB  LYS A 292      27.688  17.479  23.761  1.00 21.95           C  
ATOM   2325  O   LYS A 292      24.766  17.756  22.787  1.00 21.95           O  
ATOM   2326  CG  LYS A 292      28.873  16.987  24.579  1.00 21.95           C  
ATOM   2327  CD  LYS A 292      29.855  18.114  24.873  1.00 21.95           C  
ATOM   2328  CE  LYS A 292      31.067  17.612  25.646  1.00 21.95           C  
ATOM   2329  NZ  LYS A 292      32.027  18.716  25.949  1.00 21.95           N  
ATOM   2330  N   THR A 293      24.554  16.679  24.681  1.00 21.14           N  
ATOM   2331  CA  THR A 293      23.792  16.964  25.892  1.00 21.14           C  
ATOM   2332  C   THR A 293      23.975  18.418  26.316  1.00 21.14           C  
ATOM   2333  CB  THR A 293      24.209  16.033  27.046  1.00 21.14           C  
ATOM   2334  O   THR A 293      25.093  18.937  26.307  1.00 21.14           O  
ATOM   2335  CG2 THR A 293      23.139  14.981  27.318  1.00 21.14           C  
ATOM   2336  OG1 THR A 293      25.435  15.376  26.703  1.00 21.14           O  
ATOM   2337  N   GLY A 294      22.841  19.302  26.476  1.00 21.06           N  
ATOM   2338  CA  GLY A 294      22.469  20.183  27.572  1.00 21.06           C  
ATOM   2339  C   GLY A 294      21.100  20.810  27.395  1.00 21.06           C  
ATOM   2340  O   GLY A 294      20.760  21.275  26.305  1.00 21.06           O  
ATOM   2341  N   LEU A 295      20.156  20.478  28.243  1.00 23.13           N  
ATOM   2342  CA  LEU A 295      19.402  21.310  29.174  1.00 23.13           C  
ATOM   2343  C   LEU A 295      18.378  20.479  29.939  1.00 23.13           C  
ATOM   2344  CB  LEU A 295      18.700  22.448  28.429  1.00 23.13           C  
ATOM   2345  O   LEU A 295      17.608  19.726  29.337  1.00 23.13           O  
ATOM   2346  CG  LEU A 295      18.974  23.863  28.939  1.00 23.13           C  
ATOM   2347  CD1 LEU A 295      19.141  24.826  27.768  1.00 23.13           C  
ATOM   2348  CD2 LEU A 295      17.853  24.326  29.863  1.00 23.13           C  
ATOM   2349  N   LEU A 296      18.697  20.055  31.232  1.00 21.32           N  
ATOM   2350  CA  LEU A 296      18.381  20.067  32.656  1.00 21.32           C  
ATOM   2351  C   LEU A 296      16.883  20.250  32.879  1.00 21.32           C  
ATOM   2352  CB  LEU A 296      19.154  21.181  33.367  1.00 21.32           C  
ATOM   2353  O   LEU A 296      16.325  21.299  32.548  1.00 21.32           O  
ATOM   2354  CG  LEU A 296      20.515  20.796  33.950  1.00 21.32           C  
ATOM   2355  CD1 LEU A 296      21.432  22.013  34.005  1.00 21.32           C  
ATOM   2356  CD2 LEU A 296      20.348  20.183  35.337  1.00 21.32           C  
ATOM   2357  N   GLU A 297      16.084  19.171  32.959  1.00 22.04           N  
ATOM   2358  CA  GLU A 297      14.915  19.102  33.831  1.00 22.04           C  
ATOM   2359  C   GLU A 297      15.077  18.012  34.887  1.00 22.04           C  
ATOM   2360  CB  GLU A 297      13.646  18.854  33.011  1.00 22.04           C  
ATOM   2361  O   GLU A 297      15.443  16.879  34.566  1.00 22.04           O  
ATOM   2362  CG  GLU A 297      12.510  19.815  33.331  1.00 22.04           C  
ATOM   2363  CD  GLU A 297      11.282  19.604  32.459  1.00 22.04           C  
ATOM   2364  OE1 GLU A 297      10.292  20.355  32.612  1.00 22.04           O  
ATOM   2365  OE2 GLU A 297      11.310  18.680  31.616  1.00 22.04           O  
ATOM   2366  N   THR A 298      15.750  18.336  36.040  1.00 21.52           N  
ATOM   2367  CA  THR A 298      15.741  17.985  37.456  1.00 21.52           C  
ATOM   2368  C   THR A 298      14.536  17.109  37.788  1.00 21.52           C  
ATOM   2369  CB  THR A 298      15.724  19.243  38.343  1.00 21.52           C  
ATOM   2370  O   THR A 298      13.390  17.520  37.590  1.00 21.52           O  
ATOM   2371  CG2 THR A 298      16.121  18.910  39.777  1.00 21.52           C  
ATOM   2372  OG1 THR A 298      16.646  20.205  37.815  1.00 21.52           O  
ATOM   2373  N   ILE A 299      14.527  15.794  37.596  1.00 21.66           N  
ATOM   2374  CA  ILE A 299      13.716  14.867  38.377  1.00 21.66           C  
ATOM   2375  C   ILE A 299      14.604  13.773  38.965  1.00 21.66           C  
ATOM   2376  CB  ILE A 299      12.590  14.242  37.522  1.00 21.66           C  
ATOM   2377  O   ILE A 299      15.430  13.189  38.259  1.00 21.66           O  
ATOM   2378  CG1 ILE A 299      11.660  15.334  36.983  1.00 21.66           C  
ATOM   2379  CG2 ILE A 299      11.806  13.207  38.335  1.00 21.66           C  
ATOM   2380  CD1 ILE A 299      10.610  14.825  36.004  1.00 21.66           C  
ATOM   2381  N   HIS A 300      15.162  13.901  40.163  1.00 19.99           N  
ATOM   2382  CA  HIS A 300      15.555  13.182  41.369  1.00 19.99           C  
ATOM   2383  C   HIS A 300      15.358  11.678  41.203  1.00 19.99           C  
ATOM   2384  CB  HIS A 300      14.761  13.685  42.576  1.00 19.99           C  
ATOM   2385  O   HIS A 300      14.252  11.222  40.906  1.00 19.99           O  
ATOM   2386  CG  HIS A 300      15.615  14.276  43.652  1.00 19.99           C  
ATOM   2387  CD2 HIS A 300      15.456  15.393  44.401  1.00 19.99           C  
ATOM   2388  ND1 HIS A 300      16.800  13.703  44.061  1.00 19.99           N  
ATOM   2389  CE1 HIS A 300      17.332  14.443  45.019  1.00 19.99           C  
ATOM   2390  NE2 HIS A 300      16.537  15.475  45.243  1.00 19.99           N  
ATOM   2391  N   ILE A 301      16.371  10.896  40.771  1.00 22.55           N  
ATOM   2392  CA  ILE A 301      16.435   9.474  41.094  1.00 22.55           C  
ATOM   2393  C   ILE A 301      17.600   9.214  42.047  1.00 22.55           C  
ATOM   2394  CB  ILE A 301      16.581   8.612  39.821  1.00 22.55           C  
ATOM   2395  O   ILE A 301      18.715   9.688  41.818  1.00 22.55           O  
ATOM   2396  CG1 ILE A 301      15.414   8.874  38.862  1.00 22.55           C  
ATOM   2397  CG2 ILE A 301      16.669   7.126  40.182  1.00 22.55           C  
ATOM   2398  CD1 ILE A 301      15.571   8.210  37.500  1.00 22.55           C  
ATOM   2399  N   PRO A 302      17.363   8.820  43.308  1.00 22.31           N  
ATOM   2400  CA  PRO A 302      18.298   8.399  44.354  1.00 22.31           C  
ATOM   2401  C   PRO A 302      19.155   7.207  43.935  1.00 22.31           C  
ATOM   2402  CB  PRO A 302      17.379   8.028  45.521  1.00 22.31           C  
ATOM   2403  O   PRO A 302      18.685   6.331  43.205  1.00 22.31           O  
ATOM   2404  CG  PRO A 302      16.035   7.824  44.898  1.00 22.31           C  
ATOM   2405  CD  PRO A 302      16.160   8.030  43.416  1.00 22.31           C  
ATOM   2406  N   LYS A 303      20.475   7.427  43.845  1.00 21.40           N  
ATOM   2407  CA  LYS A 303      21.795   6.940  44.236  1.00 21.40           C  
ATOM   2408  C   LYS A 303      21.689   5.637  45.024  1.00 21.40           C  
ATOM   2409  CB  LYS A 303      22.532   7.994  45.064  1.00 21.40           C  
ATOM   2410  O   LYS A 303      21.014   5.581  46.054  1.00 21.40           O  
ATOM   2411  CG  LYS A 303      23.396   8.936  44.239  1.00 21.40           C  
ATOM   2412  CD  LYS A 303      24.207   9.872  45.126  1.00 21.40           C  
ATOM   2413  CE  LYS A 303      25.071  10.817  44.301  1.00 21.40           C  
ATOM   2414  NZ  LYS A 303      25.840  11.762  45.166  1.00 21.40           N  
ATOM   2415  N   GLU A 304      21.747   4.512  44.370  1.00 24.08           N  
ATOM   2416  CA  GLU A 304      22.147   3.205  44.883  1.00 24.08           C  
ATOM   2417  C   GLU A 304      23.507   2.787  44.330  1.00 24.08           C  
ATOM   2418  CB  GLU A 304      21.094   2.148  44.542  1.00 24.08           C  
ATOM   2419  O   GLU A 304      23.745   2.871  43.124  1.00 24.08           O  
ATOM   2420  CG  GLU A 304      20.571   1.387  45.752  1.00 24.08           C  
ATOM   2421  CD  GLU A 304      19.608   0.268  45.388  1.00 24.08           C  
ATOM   2422  OE1 GLU A 304      19.172  -0.477  46.294  1.00 24.08           O  
ATOM   2423  OE2 GLU A 304      19.289   0.134  44.185  1.00 24.08           O  
ATOM   2424  N   ARG A 305      24.621   3.058  45.064  1.00 22.02           N  
ATOM   2425  CA  ARG A 305      25.635   2.266  45.752  1.00 22.02           C  
ATOM   2426  C   ARG A 305      26.346   1.327  44.783  1.00 22.02           C  
ATOM   2427  CB  ARG A 305      25.008   1.464  46.894  1.00 22.02           C  
ATOM   2428  O   ARG A 305      25.699   0.602  44.025  1.00 22.02           O  
ATOM   2429  CG  ARG A 305      25.333   2.005  48.277  1.00 22.02           C  
ATOM   2430  CD  ARG A 305      24.907   1.040  49.375  1.00 22.02           C  
ATOM   2431  NE  ARG A 305      24.992   1.655  50.696  1.00 22.02           N  
ATOM   2432  NH1 ARG A 305      24.044  -0.129  51.816  1.00 22.02           N  
ATOM   2433  NH2 ARG A 305      24.705   1.735  52.974  1.00 22.02           N  
ATOM   2434  CZ  ARG A 305      24.580   1.086  51.826  1.00 22.02           C  
ATOM   2435  N   GLU A 306      27.654   1.631  44.429  1.00 23.00           N  
ATOM   2436  CA  GLU A 306      29.000   1.124  44.677  1.00 23.00           C  
ATOM   2437  C   GLU A 306      29.116  -0.347  44.289  1.00 23.00           C  
ATOM   2438  CB  GLU A 306      29.383   1.312  46.147  1.00 23.00           C  
ATOM   2439  O   GLU A 306      28.292  -1.169  44.695  1.00 23.00           O  
ATOM   2440  CG  GLU A 306      30.146   2.599  46.425  1.00 23.00           C  
ATOM   2441  CD  GLU A 306      30.547   2.756  47.883  1.00 23.00           C  
ATOM   2442  OE1 GLU A 306      31.204   3.765  48.226  1.00 23.00           O  
ATOM   2443  OE2 GLU A 306      30.203   1.863  48.688  1.00 23.00           O  
ATOM   2444  N   SER A 307      29.928  -0.608  43.170  1.00 28.53           N  
ATOM   2445  CA  SER A 307      30.963  -1.636  43.137  1.00 28.53           C  
ATOM   2446  C   SER A 307      31.778  -1.559  41.850  1.00 28.53           C  
ATOM   2447  CB  SER A 307      30.343  -3.027  43.276  1.00 28.53           C  
ATOM   2448  O   SER A 307      31.215  -1.457  40.758  1.00 28.53           O  
ATOM   2449  OG  SER A 307      29.044  -3.057  42.709  1.00 28.53           O  
ATOM   2450  N   GLN A 308      32.956  -0.924  41.841  1.00 22.50           N  
ATOM   2451  CA  GLN A 308      34.351  -1.349  41.876  1.00 22.50           C  
ATOM   2452  C   GLN A 308      34.524  -2.723  41.234  1.00 22.50           C  
ATOM   2453  CB  GLN A 308      34.871  -1.372  43.314  1.00 22.50           C  
ATOM   2454  O   GLN A 308      33.859  -3.684  41.627  1.00 22.50           O  
ATOM   2455  CG  GLN A 308      35.802  -0.215  43.650  1.00 22.50           C  
ATOM   2456  CD  GLN A 308      36.280  -0.245  45.090  1.00 22.50           C  
ATOM   2457  NE2 GLN A 308      36.882   0.851  45.538  1.00 22.50           N  
ATOM   2458  OE1 GLN A 308      36.108  -1.245  45.794  1.00 22.50           O  
ATOM   2459  N   MET A 309      34.991  -2.802  39.939  1.00 25.32           N  
ATOM   2460  CA  MET A 309      35.940  -3.775  39.405  1.00 25.32           C  
ATOM   2461  C   MET A 309      36.760  -3.169  38.271  1.00 25.32           C  
ATOM   2462  CB  MET A 309      35.210  -5.025  38.912  1.00 25.32           C  
ATOM   2463  O   MET A 309      36.203  -2.590  37.337  1.00 25.32           O  
ATOM   2464  CG  MET A 309      35.709  -6.315  39.544  1.00 25.32           C  
ATOM   2465  SD  MET A 309      34.526  -7.703  39.337  1.00 25.32           S  
ATOM   2466  CE  MET A 309      35.679  -9.052  38.961  1.00 25.32           C  
ATOM   2467  N   GLN A 310      37.965  -2.569  38.507  1.00 22.75           N  
ATOM   2468  CA  GLN A 310      39.384  -2.700  38.194  1.00 22.75           C  
ATOM   2469  C   GLN A 310      39.645  -3.929  37.327  1.00 22.75           C  
ATOM   2470  CB  GLN A 310      40.213  -2.777  39.477  1.00 22.75           C  
ATOM   2471  O   GLN A 310      39.156  -5.020  37.626  1.00 22.75           O  
ATOM   2472  CG  GLN A 310      40.825  -1.447  39.895  1.00 22.75           C  
ATOM   2473  CD  GLN A 310      41.538  -1.523  41.232  1.00 22.75           C  
ATOM   2474  NE2 GLN A 310      41.973  -0.374  41.738  1.00 22.75           N  
ATOM   2475  OE1 GLN A 310      41.694  -2.605  41.807  1.00 22.75           O  
ATOM   2476  N   SER A 311      40.297  -3.744  36.105  1.00 22.91           N  
ATOM   2477  CA  SER A 311      41.624  -4.050  35.580  1.00 22.91           C  
ATOM   2478  C   SER A 311      41.535  -4.784  34.246  1.00 22.91           C  
ATOM   2479  CB  SER A 311      42.417  -4.890  36.582  1.00 22.91           C  
ATOM   2480  O   SER A 311      40.698  -5.673  34.076  1.00 22.91           O  
ATOM   2481  OG  SER A 311      41.805  -6.154  36.773  1.00 22.91           O  
ATOM   2482  N   VAL A 312      42.228  -4.220  33.109  1.00 25.26           N  
ATOM   2483  CA  VAL A 312      43.330  -4.797  32.347  1.00 25.26           C  
ATOM   2484  C   VAL A 312      43.532  -4.012  31.053  1.00 25.26           C  
ATOM   2485  CB  VAL A 312      43.082  -6.289  32.032  1.00 25.26           C  
ATOM   2486  O   VAL A 312      42.576  -3.767  30.313  1.00 25.26           O  
ATOM   2487  CG1 VAL A 312      44.221  -6.860  31.189  1.00 25.26           C  
ATOM   2488  CG2 VAL A 312      42.918  -7.087  33.324  1.00 25.26           C  
ATOM   2489  N   THR A 313      44.618  -3.171  30.862  1.00 22.50           N  
ATOM   2490  CA  THR A 313      45.888  -2.901  30.197  1.00 22.50           C  
ATOM   2491  C   THR A 313      46.099  -3.856  29.026  1.00 22.50           C  
ATOM   2492  CB  THR A 313      47.068  -3.018  31.179  1.00 22.50           C  
ATOM   2493  O   THR A 313      45.922  -5.068  29.167  1.00 22.50           O  
ATOM   2494  CG2 THR A 313      47.800  -1.687  31.321  1.00 22.50           C  
ATOM   2495  OG1 THR A 313      46.576  -3.419  32.464  1.00 22.50           O  
ATOM   2496  N   GLY A 314      46.216  -3.323  27.679  1.00 24.01           N  
ATOM   2497  CA  GLY A 314      47.048  -3.704  26.549  1.00 24.01           C  
ATOM   2498  C   GLY A 314      47.107  -2.643  25.467  1.00 24.01           C  
ATOM   2499  O   GLY A 314      46.083  -2.062  25.103  1.00 24.01           O  
ATOM   2500  N   LEU A 315      48.261  -1.908  25.237  1.00 22.22           N  
ATOM   2501  CA  LEU A 315      49.416  -1.871  24.347  1.00 22.22           C  
ATOM   2502  C   LEU A 315      49.024  -1.346  22.970  1.00 22.22           C  
ATOM   2503  CB  LEU A 315      50.038  -3.263  24.218  1.00 22.22           C  
ATOM   2504  O   LEU A 315      48.071  -1.837  22.362  1.00 22.22           O  
ATOM   2505  CG  LEU A 315      51.052  -3.655  25.294  1.00 22.22           C  
ATOM   2506  CD1 LEU A 315      51.163  -5.173  25.391  1.00 22.22           C  
ATOM   2507  CD2 LEU A 315      52.413  -3.033  24.998  1.00 22.22           C  
ATOM   2508  N   ASP A 316      49.588  -0.140  22.451  1.00 21.83           N  
ATOM   2509  CA  ASP A 316      50.583   0.247  21.455  1.00 21.83           C  
ATOM   2510  C   ASP A 316      49.950   1.079  20.342  1.00 21.83           C  
ATOM   2511  CB  ASP A 316      51.262  -0.990  20.866  1.00 21.83           C  
ATOM   2512  O   ASP A 316      48.948   0.673  19.749  1.00 21.83           O  
ATOM   2513  CG  ASP A 316      52.525  -1.385  21.611  1.00 21.83           C  
ATOM   2514  OD1 ASP A 316      52.997  -0.606  22.468  1.00 21.83           O  
ATOM   2515  OD2 ASP A 316      53.055  -2.484  21.338  1.00 21.83           O  
ATOM   2516  N   ALA A 317      50.268   2.459  20.238  1.00 25.42           N  
ATOM   2517  CA  ALA A 317      50.981   3.207  19.205  1.00 25.42           C  
ATOM   2518  C   ALA A 317      50.453   4.635  19.099  1.00 25.42           C  
ATOM   2519  CB  ALA A 317      50.863   2.498  17.858  1.00 25.42           C  
ATOM   2520  O   ALA A 317      49.248   4.848  18.943  1.00 25.42           O  
ATOM   2521  N   THR A 318      51.007   5.714  19.759  1.00 21.77           N  
ATOM   2522  CA  THR A 318      51.166   7.161  19.664  1.00 21.77           C  
ATOM   2523  C   THR A 318      51.960   7.536  18.416  1.00 21.77           C  
ATOM   2524  CB  THR A 318      51.867   7.730  20.911  1.00 21.77           C  
ATOM   2525  O   THR A 318      52.993   6.929  18.124  1.00 21.77           O  
ATOM   2526  CG2 THR A 318      51.188   9.010  21.387  1.00 21.77           C  
ATOM   2527  OG1 THR A 318      51.820   6.758  21.963  1.00 21.77           O  
ATOM   2528  N   PRO A 319      51.812   8.653  17.593  1.00 25.11           N  
ATOM   2529  CA  PRO A 319      52.160  10.075  17.618  1.00 25.11           C  
ATOM   2530  C   PRO A 319      51.363  10.859  18.658  1.00 25.11           C  
ATOM   2531  CB  PRO A 319      51.821  10.546  16.201  1.00 25.11           C  
ATOM   2532  O   PRO A 319      50.204  10.532  18.929  1.00 25.11           O  
ATOM   2533  CG  PRO A 319      50.692   9.669  15.767  1.00 25.11           C  
ATOM   2534  CD  PRO A 319      50.425   8.663  16.850  1.00 25.11           C  
ATOM   2535  N   THR A 320      51.840  11.442  19.743  1.00 20.55           N  
ATOM   2536  CA  THR A 320      52.496  12.726  19.967  1.00 20.55           C  
ATOM   2537  C   THR A 320      51.700  13.859  19.326  1.00 20.55           C  
ATOM   2538  CB  THR A 320      53.932  12.724  19.411  1.00 20.55           C  
ATOM   2539  O   THR A 320      51.275  13.751  18.174  1.00 20.55           O  
ATOM   2540  CG2 THR A 320      54.640  14.040  19.716  1.00 20.55           C  
ATOM   2541  OG1 THR A 320      54.667  11.649  20.007  1.00 20.55           O  
ATOM   2542  N   ILE A 321      51.062  14.734  20.137  1.00 22.69           N  
ATOM   2543  CA  ILE A 321      51.054  16.192  20.183  1.00 22.69           C  
ATOM   2544  C   ILE A 321      50.071  16.670  21.249  1.00 22.69           C  
ATOM   2545  CB  ILE A 321      50.691  16.798  18.809  1.00 22.69           C  
ATOM   2546  O   ILE A 321      48.901  16.280  21.243  1.00 22.69           O  
ATOM   2547  CG1 ILE A 321      51.718  16.377  17.751  1.00 22.69           C  
ATOM   2548  CG2 ILE A 321      50.594  18.324  18.901  1.00 22.69           C  
ATOM   2549  CD1 ILE A 321      51.368  16.820  16.337  1.00 22.69           C  
ATOM   2550  N   ILE A 322      50.382  17.020  22.507  1.00 19.34           N  
ATOM   2551  CA  ILE A 322      50.528  18.239  23.295  1.00 19.34           C  
ATOM   2552  C   ILE A 322      49.912  19.416  22.543  1.00 19.34           C  
ATOM   2553  CB  ILE A 322      52.011  18.528  23.620  1.00 19.34           C  
ATOM   2554  O   ILE A 322      50.208  19.633  21.366  1.00 19.34           O  
ATOM   2555  CG1 ILE A 322      52.617  17.370  24.422  1.00 19.34           C  
ATOM   2556  CG2 ILE A 322      52.149  19.851  24.380  1.00 19.34           C  
ATOM   2557  CD1 ILE A 322      54.117  17.493  24.648  1.00 19.34           C  
ATOM   2558  N   TRP A 323      48.757  19.922  22.959  1.00 20.16           N  
ATOM   2559  CA  TRP A 323      48.357  21.293  23.261  1.00 20.16           C  
ATOM   2560  C   TRP A 323      47.340  21.325  24.397  1.00 20.16           C  
ATOM   2561  CB  TRP A 323      47.774  21.970  22.018  1.00 20.16           C  
ATOM   2562  O   TRP A 323      46.273  20.714  24.301  1.00 20.16           O  
ATOM   2563  CG  TRP A 323      48.752  22.836  21.281  1.00 20.16           C  
ATOM   2564  CD1 TRP A 323      50.116  22.750  21.314  1.00 20.16           C  
ATOM   2565  CD2 TRP A 323      48.438  23.923  20.405  1.00 20.16           C  
ATOM   2566  CE2 TRP A 323      49.663  24.451  19.940  1.00 20.16           C  
ATOM   2567  CE3 TRP A 323      47.240  24.501  19.966  1.00 20.16           C  
ATOM   2568  NE1 TRP A 323      50.670  23.719  20.509  1.00 20.16           N  
ATOM   2569  CH2 TRP A 323      48.536  26.079  18.644  1.00 20.16           C  
ATOM   2570  CZ2 TRP A 323      49.723  25.532  19.058  1.00 20.16           C  
ATOM   2571  CZ3 TRP A 323      47.302  25.577  19.087  1.00 20.16           C  
ATOM   2572  N   SER A 324      47.532  21.288  25.725  1.00 22.13           N  
ATOM   2573  CA  SER A 324      47.285  22.305  26.742  1.00 22.13           C  
ATOM   2574  C   SER A 324      47.561  23.705  26.203  1.00 22.13           C  
ATOM   2575  CB  SER A 324      48.147  22.047  27.979  1.00 22.13           C  
ATOM   2576  O   SER A 324      48.582  23.935  25.552  1.00 22.13           O  
ATOM   2577  OG  SER A 324      48.104  20.679  28.346  1.00 22.13           O  
ATOM   2578  N   PRO A 325      46.567  24.496  26.105  1.00 22.02           N  
ATOM   2579  CA  PRO A 325      46.470  25.869  26.605  1.00 22.02           C  
ATOM   2580  C   PRO A 325      46.479  25.943  28.131  1.00 22.02           C  
ATOM   2581  CB  PRO A 325      45.131  26.355  26.044  1.00 22.02           C  
ATOM   2582  O   PRO A 325      46.052  25.000  28.801  1.00 22.02           O  
ATOM   2583  CG  PRO A 325      44.256  25.144  26.039  1.00 22.02           C  
ATOM   2584  CD  PRO A 325      45.077  23.961  26.468  1.00 22.02           C  
ATOM   2585  N   GLY A 326      47.570  26.368  28.723  1.00 23.07           N  
ATOM   2586  CA  GLY A 326      47.673  27.686  29.328  1.00 23.07           C  
ATOM   2587  C   GLY A 326      48.142  27.646  30.770  1.00 23.07           C  
ATOM   2588  O   GLY A 326      47.684  26.813  31.554  1.00 23.07           O  
ATOM   2589  N   LYS A 327      49.430  27.591  31.000  1.00 20.80           N  
ATOM   2590  CA  LYS A 327      50.305  28.646  31.503  1.00 20.80           C  
ATOM   2591  C   LYS A 327      49.496  29.832  32.021  1.00 20.80           C  
ATOM   2592  CB  LYS A 327      51.272  29.108  30.412  1.00 20.80           C  
ATOM   2593  O   LYS A 327      48.587  30.313  31.341  1.00 20.80           O  
ATOM   2594  CG  LYS A 327      52.678  28.543  30.551  1.00 20.80           C  
ATOM   2595  CD  LYS A 327      53.618  29.118  29.498  1.00 20.80           C  
ATOM   2596  CE  LYS A 327      55.007  28.501  29.591  1.00 20.80           C  
ATOM   2597  NZ  LYS A 327      55.931  29.058  28.558  1.00 20.80           N  
ATOM   2598  N   ASP A 328      49.571  29.975  33.287  1.00 22.12           N  
ATOM   2599  CA  ASP A 328      50.172  31.156  33.900  1.00 22.12           C  
ATOM   2600  C   ASP A 328      49.153  31.913  34.748  1.00 22.12           C  
ATOM   2601  CB  ASP A 328      50.754  32.079  32.828  1.00 22.12           C  
ATOM   2602  O   ASP A 328      48.030  32.163  34.304  1.00 22.12           O  
ATOM   2603  CG  ASP A 328      52.116  31.626  32.331  1.00 22.12           C  
ATOM   2604  OD1 ASP A 328      52.782  30.826  33.022  1.00 22.12           O  
ATOM   2605  OD2 ASP A 328      52.527  32.076  31.239  1.00 22.12           O  
ATOM   2606  N   ASN A 329      49.365  31.843  36.019  1.00 21.27           N  
ATOM   2607  CA  ASN A 329      49.838  32.926  36.875  1.00 21.27           C  
ATOM   2608  C   ASN A 329      48.748  33.404  37.829  1.00 21.27           C  
ATOM   2609  CB  ASN A 329      50.353  34.093  36.029  1.00 21.27           C  
ATOM   2610  O   ASN A 329      47.609  33.628  37.415  1.00 21.27           O  
ATOM   2611  CG  ASN A 329      51.667  33.780  35.341  1.00 21.27           C  
ATOM   2612  ND2 ASN A 329      52.016  34.577  34.338  1.00 21.27           N  
ATOM   2613  OD1 ASN A 329      52.363  32.829  35.707  1.00 21.27           O  
ATOM   2614  N   THR A 330      48.864  33.033  39.117  1.00 20.23           N  
ATOM   2615  CA  THR A 330      49.429  33.879  40.163  1.00 20.23           C  
ATOM   2616  C   THR A 330      48.870  35.297  40.072  1.00 20.23           C  
ATOM   2617  CB  THR A 330      50.965  33.924  40.077  1.00 20.23           C  
ATOM   2618  O   THR A 330      48.767  35.860  38.981  1.00 20.23           O  
ATOM   2619  CG2 THR A 330      51.597  32.864  40.973  1.00 20.23           C  
ATOM   2620  OG1 THR A 330      51.369  33.691  38.722  1.00 20.23           O  
ATOM   2621  N   ALA A 331      48.146  35.612  41.038  1.00 22.65           N  
ATOM   2622  CA  ALA A 331      48.405  36.847  41.774  1.00 22.65           C  
ATOM   2623  C   ALA A 331      47.234  37.197  42.687  1.00 22.65           C  
ATOM   2624  CB  ALA A 331      48.683  37.995  40.806  1.00 22.65           C  
ATOM   2625  O   ALA A 331      46.075  37.141  42.270  1.00 22.65           O  
ATOM   2626  N   LYS A 332      47.399  36.852  44.008  1.00 19.45           N  
ATOM   2627  CA  LYS A 332      47.816  37.853  44.985  1.00 19.45           C  
ATOM   2628  C   LYS A 332      47.006  39.138  44.835  1.00 19.45           C  
ATOM   2629  CB  LYS A 332      49.309  38.155  44.842  1.00 19.45           C  
ATOM   2630  O   LYS A 332      46.885  39.677  43.733  1.00 19.45           O  
ATOM   2631  CG  LYS A 332      50.185  37.438  45.858  1.00 19.45           C  
ATOM   2632  CD  LYS A 332      51.645  37.856  45.731  1.00 19.45           C  
ATOM   2633  CE  LYS A 332      52.529  37.111  46.721  1.00 19.45           C  
ATOM   2634  NZ  LYS A 332      53.972  37.452  46.541  1.00 19.45           N  
ATOM   2635  N   LYS A 333      46.157  39.346  45.883  1.00 19.62           N  
ATOM   2636  CA  LYS A 333      46.196  40.560  46.693  1.00 19.62           C  
ATOM   2637  C   LYS A 333      44.860  41.296  46.645  1.00 19.62           C  
ATOM   2638  CB  LYS A 333      47.321  41.484  46.221  1.00 19.62           C  
ATOM   2639  O   LYS A 333      44.315  41.533  45.565  1.00 19.62           O  
ATOM   2640  CG  LYS A 333      48.278  41.907  47.326  1.00 19.62           C  
ATOM   2641  CD  LYS A 333      49.301  42.917  46.823  1.00 19.62           C  
ATOM   2642  CE  LYS A 333      50.259  43.342  47.927  1.00 19.62           C  
ATOM   2643  NZ  LYS A 333      51.299  44.288  47.425  1.00 19.62           N  
ATOM   2644  N   ASN A 334      44.200  41.185  47.855  1.00 20.39           N  
ATOM   2645  CA  ASN A 334      44.037  42.261  48.827  1.00 20.39           C  
ATOM   2646  C   ASN A 334      42.808  43.112  48.520  1.00 20.39           C  
ATOM   2647  CB  ASN A 334      45.290  43.137  48.874  1.00 20.39           C  
ATOM   2648  O   ASN A 334      42.588  43.502  47.372  1.00 20.39           O  
ATOM   2649  CG  ASN A 334      46.365  42.569  49.781  1.00 20.39           C  
ATOM   2650  ND2 ASN A 334      47.583  43.083  49.650  1.00 20.39           N  
ATOM   2651  OD1 ASN A 334      46.103  41.676  50.591  1.00 20.39           O  
ATOM   2652  N   THR A 335      41.825  43.018  49.488  1.00 20.58           N  
ATOM   2653  CA  THR A 335      41.535  43.981  50.545  1.00 20.58           C  
ATOM   2654  C   THR A 335      40.857  45.223  49.974  1.00 20.58           C  
ATOM   2655  CB  THR A 335      42.817  44.390  51.294  1.00 20.58           C  
ATOM   2656  O   THR A 335      41.318  45.786  48.979  1.00 20.58           O  
ATOM   2657  CG2 THR A 335      42.502  44.844  52.716  1.00 20.58           C  
ATOM   2658  OG1 THR A 335      43.710  43.271  51.348  1.00 20.58           O  
ATOM   2659  N   SER A 336      39.632  45.456  50.449  1.00 21.44           N  
ATOM   2660  CA  SER A 336      39.191  46.516  51.350  1.00 21.44           C  
ATOM   2661  C   SER A 336      38.676  47.723  50.573  1.00 21.44           C  
ATOM   2662  CB  SER A 336      40.332  46.944  52.273  1.00 21.44           C  
ATOM   2663  O   SER A 336      39.345  48.213  49.660  1.00 21.44           O  
ATOM   2664  OG  SER A 336      41.388  47.529  51.531  1.00 21.44           O  
ATOM   2665  N   ASN A 337      37.424  48.004  50.638  1.00 26.17           N  
ATOM   2666  CA  ASN A 337      36.726  49.183  51.140  1.00 26.17           C  
ATOM   2667  C   ASN A 337      35.367  48.820  51.733  1.00 26.17           C  
ATOM   2668  CB  ASN A 337      36.560  50.222  50.030  1.00 26.17           C  
ATOM   2669  O   ASN A 337      34.593  48.085  51.118  1.00 26.17           O  
ATOM   2670  CG  ASN A 337      37.718  51.198  49.966  1.00 26.17           C  
ATOM   2671  ND2 ASN A 337      37.731  52.036  48.935  1.00 26.17           N  
ATOM   2672  OD1 ASN A 337      38.594  51.199  50.834  1.00 26.17           O  
ATOM   2673  N   LYS A 338      35.234  48.727  53.168  1.00 20.48           N  
ATOM   2674  CA  LYS A 338      34.786  49.792  54.061  1.00 20.48           C  
ATOM   2675  C   LYS A 338      33.379  50.258  53.698  1.00 20.48           C  
ATOM   2676  CB  LYS A 338      35.757  50.973  54.018  1.00 20.48           C  
ATOM   2677  O   LYS A 338      33.097  50.548  52.534  1.00 20.48           O  
ATOM   2678  CG  LYS A 338      36.042  51.591  55.379  1.00 20.48           C  
ATOM   2679  CD  LYS A 338      37.038  52.739  55.274  1.00 20.48           C  
ATOM   2680  CE  LYS A 338      37.333  53.350  56.637  1.00 20.48           C  
ATOM   2681  NZ  LYS A 338      38.476  54.309  56.579  1.00 20.48           N  
ATOM   2682  N   LYS A 339      32.404  49.970  54.572  1.00 21.79           N  
ATOM   2683  CA  LYS A 339      31.772  51.051  55.323  1.00 21.79           C  
ATOM   2684  C   LYS A 339      30.333  51.270  54.866  1.00 21.79           C  
ATOM   2685  CB  LYS A 339      32.572  52.346  55.175  1.00 21.79           C  
ATOM   2686  O   LYS A 339      30.070  51.404  53.669  1.00 21.79           O  
ATOM   2687  CG  LYS A 339      32.684  53.154  56.460  1.00 21.79           C  
ATOM   2688  CD  LYS A 339      33.499  54.424  56.252  1.00 21.79           C  
ATOM   2689  CE  LYS A 339      33.637  55.219  57.543  1.00 21.79           C  
ATOM   2690  NZ  LYS A 339      34.548  56.391  57.378  1.00 21.79           N  
ATOM   2691  N   ASN A 340      29.432  50.866  55.747  1.00 22.76           N  
ATOM   2692  CA  ASN A 340      28.599  51.715  56.593  1.00 22.76           C  
ATOM   2693  C   ASN A 340      27.114  51.464  56.349  1.00 22.76           C  
ATOM   2694  CB  ASN A 340      28.933  53.191  56.366  1.00 22.76           C  
ATOM   2695  O   ASN A 340      26.662  51.453  55.203  1.00 22.76           O  
ATOM   2696  CG  ASN A 340      29.771  53.779  57.484  1.00 22.76           C  
ATOM   2697  ND2 ASN A 340      30.327  54.961  57.250  1.00 22.76           N  
ATOM   2698  OD1 ASN A 340      29.918  53.174  58.550  1.00 22.76           O  
ATOM   2699  N   ILE A 341      26.369  50.833  57.355  1.00 21.26           N  
ATOM   2700  CA  ILE A 341      25.528  51.422  58.392  1.00 21.26           C  
ATOM   2701  C   ILE A 341      24.158  51.765  57.813  1.00 21.26           C  
ATOM   2702  CB  ILE A 341      26.183  52.682  59.002  1.00 21.26           C  
ATOM   2703  O   ILE A 341      24.061  52.476  56.810  1.00 21.26           O  
ATOM   2704  CG1 ILE A 341      27.493  52.314  59.708  1.00 21.26           C  
ATOM   2705  CG2 ILE A 341      25.218  53.378  59.967  1.00 21.26           C  
ATOM   2706  CD1 ILE A 341      28.295  53.515  60.190  1.00 21.26           C  
ATOM   2707  N   ASP A 342      23.126  51.058  58.287  1.00 22.44           N  
ATOM   2708  CA  ASP A 342      22.098  51.228  59.309  1.00 22.44           C  
ATOM   2709  C   ASP A 342      20.825  51.824  58.713  1.00 22.44           C  
ATOM   2710  CB  ASP A 342      22.612  52.114  60.445  1.00 22.44           C  
ATOM   2711  O   ASP A 342      20.878  52.830  58.002  1.00 22.44           O  
ATOM   2712  CG  ASP A 342      23.268  51.323  61.564  1.00 22.44           C  
ATOM   2713  OD1 ASP A 342      23.041  50.097  61.658  1.00 22.44           O  
ATOM   2714  OD2 ASP A 342      24.015  51.931  62.360  1.00 22.44           O  
ATOM   2715  N   ASP A 343      19.692  51.165  58.799  1.00 26.27           N  
ATOM   2716  CA  ASP A 343      18.567  51.625  59.608  1.00 26.27           C  
ATOM   2717  C   ASP A 343      17.259  50.988  59.143  1.00 26.27           C  
ATOM   2718  CB  ASP A 343      18.457  53.150  59.557  1.00 26.27           C  
ATOM   2719  O   ASP A 343      16.980  50.937  57.944  1.00 26.27           O  
ATOM   2720  CG  ASP A 343      19.268  53.840  60.640  1.00 26.27           C  
ATOM   2721  OD1 ASP A 343      19.725  53.161  61.585  1.00 26.27           O  
ATOM   2722  OD2 ASP A 343      19.448  55.073  60.549  1.00 26.27           O  
ATOM   2723  N   LYS A 344      16.609  49.964  59.803  1.00 21.01           N  
ATOM   2724  CA  LYS A 344      15.457  49.970  60.700  1.00 21.01           C  
ATOM   2725  C   LYS A 344      14.448  51.040  60.293  1.00 21.01           C  
ATOM   2726  CB  LYS A 344      15.904  50.195  62.146  1.00 21.01           C  
ATOM   2727  O   LYS A 344      14.824  52.181  60.013  1.00 21.01           O  
ATOM   2728  CG  LYS A 344      16.306  48.921  62.875  1.00 21.01           C  
ATOM   2729  CD  LYS A 344      16.211  49.088  64.386  1.00 21.01           C  
ATOM   2730  CE  LYS A 344      16.619  47.816  65.117  1.00 21.01           C  
ATOM   2731  NZ  LYS A 344      16.351  47.909  66.583  1.00 21.01           N  
ATOM   2732  N   LEU A 345      13.239  50.632  59.881  1.00 19.93           N  
ATOM   2733  CA  LEU A 345      11.968  50.825  60.571  1.00 19.93           C  
ATOM   2734  C   LEU A 345      11.310  52.132  60.140  1.00 19.93           C  
ATOM   2735  CB  LEU A 345      12.175  50.821  62.088  1.00 19.93           C  
ATOM   2736  O   LEU A 345      11.957  53.181  60.119  1.00 19.93           O  
ATOM   2737  CG  LEU A 345      11.958  49.483  62.797  1.00 19.93           C  
ATOM   2738  CD1 LEU A 345      12.997  49.291  63.896  1.00 19.93           C  
ATOM   2739  CD2 LEU A 345      10.546  49.404  63.370  1.00 19.93           C  
ATOM   2740  N   THR A 346      10.074  52.065  59.525  1.00 20.99           N  
ATOM   2741  CA  THR A 346       8.806  52.552  60.056  1.00 20.99           C  
ATOM   2742  C   THR A 346       8.322  53.766  59.268  1.00 20.99           C  
ATOM   2743  CB  THR A 346       8.928  52.920  61.546  1.00 20.99           C  
ATOM   2744  O   THR A 346       9.083  54.709  59.039  1.00 20.99           O  
ATOM   2745  CG2 THR A 346       8.132  51.954  62.418  1.00 20.99           C  
ATOM   2746  OG1 THR A 346      10.307  52.869  61.933  1.00 20.99           O  
ATOM   2747  N   ASN A 347       7.133  53.598  58.559  1.00 20.89           N  
ATOM   2748  CA  ASN A 347       5.757  54.082  58.611  1.00 20.89           C  
ATOM   2749  C   ASN A 347       5.656  55.533  58.152  1.00 20.89           C  
ATOM   2750  CB  ASN A 347       5.188  53.931  60.023  1.00 20.89           C  
ATOM   2751  O   ASN A 347       6.480  56.368  58.531  1.00 20.89           O  
ATOM   2752  CG  ASN A 347       4.261  52.739  60.155  1.00 20.89           C  
ATOM   2753  ND2 ASN A 347       3.848  52.441  61.381  1.00 20.89           N  
ATOM   2754  OD1 ASN A 347       3.919  52.090  59.162  1.00 20.89           O  
ATOM   2755  N   PRO A 348       4.393  55.996  57.748  1.00 30.76           N  
ATOM   2756  CA  PRO A 348       2.966  55.921  57.427  1.00 30.76           C  
ATOM   2757  C   PRO A 348       2.508  57.048  56.504  1.00 30.76           C  
ATOM   2758  CB  PRO A 348       2.290  56.028  58.796  1.00 30.76           C  
ATOM   2759  O   PRO A 348       3.282  57.962  56.210  1.00 30.76           O  
ATOM   2760  CG  PRO A 348       3.174  56.936  59.588  1.00 30.76           C  
ATOM   2761  CD  PRO A 348       4.400  57.237  58.775  1.00 30.76           C  
ATOM   2762  N   GLN A 349       1.583  56.893  55.637  1.00 20.12           N  
ATOM   2763  CA  GLN A 349       0.438  57.791  55.748  1.00 20.12           C  
ATOM   2764  C   GLN A 349       0.412  58.794  54.598  1.00 20.12           C  
ATOM   2765  CB  GLN A 349       0.462  58.528  57.088  1.00 20.12           C  
ATOM   2766  O   GLN A 349       1.427  59.423  54.293  1.00 20.12           O  
ATOM   2767  CG  GLN A 349      -0.520  57.975  58.112  1.00 20.12           C  
ATOM   2768  CD  GLN A 349      -0.696  58.890  59.310  1.00 20.12           C  
ATOM   2769  NE2 GLN A 349      -1.941  59.077  59.734  1.00 20.12           N  
ATOM   2770  OE1 GLN A 349       0.279  59.423  59.849  1.00 20.12           O  
ATOM   2771  N   LYS A 350      -0.580  58.638  53.723  1.00 21.06           N  
ATOM   2772  CA  LYS A 350      -1.757  59.493  53.596  1.00 21.06           C  
ATOM   2773  C   LYS A 350      -1.587  60.496  52.458  1.00 21.06           C  
ATOM   2774  CB  LYS A 350      -2.030  60.229  54.908  1.00 21.06           C  
ATOM   2775  O   LYS A 350      -0.567  61.182  52.376  1.00 21.06           O  
ATOM   2776  CG  LYS A 350      -3.064  59.552  55.795  1.00 21.06           C  
ATOM   2777  CD  LYS A 350      -3.414  60.412  57.002  1.00 21.06           C  
ATOM   2778  CE  LYS A 350      -4.412  59.714  57.917  1.00 21.06           C  
ATOM   2779  NZ  LYS A 350      -4.765  60.557  59.098  1.00 21.06           N  
ATOM   2780  N   SER A 351      -2.304  60.362  51.365  1.00 22.55           N  
ATOM   2781  CA  SER A 351      -3.431  61.181  50.932  1.00 22.55           C  
ATOM   2782  C   SER A 351      -2.987  62.260  49.950  1.00 22.55           C  
ATOM   2783  CB  SER A 351      -4.117  61.828  52.136  1.00 22.55           C  
ATOM   2784  O   SER A 351      -2.070  63.031  50.241  1.00 22.55           O  
ATOM   2785  OG  SER A 351      -3.272  62.794  52.738  1.00 22.55           O  
ATOM   2786  N   GLY A 352      -3.270  62.188  48.635  1.00 23.44           N  
ATOM   2787  CA  GLY A 352      -3.676  63.365  47.883  1.00 23.44           C  
ATOM   2788  C   GLY A 352      -4.589  63.041  46.716  1.00 23.44           C  
ATOM   2789  O   GLY A 352      -4.367  62.063  46.000  1.00 23.44           O  
ATOM   2790  N   ASN A 353      -5.963  63.125  46.779  1.00 20.52           N  
ATOM   2791  CA  ASN A 353      -7.068  63.965  46.330  1.00 20.52           C  
ATOM   2792  C   ASN A 353      -6.589  65.064  45.387  1.00 20.52           C  
ATOM   2793  CB  ASN A 353      -7.800  64.575  47.528  1.00 20.52           C  
ATOM   2794  O   ASN A 353      -5.572  65.711  45.645  1.00 20.52           O  
ATOM   2795  CG  ASN A 353      -9.088  63.847  47.858  1.00 20.52           C  
ATOM   2796  ND2 ASN A 353      -9.811  64.344  48.855  1.00 20.52           N  
ATOM   2797  OD1 ASN A 353      -9.429  62.846  47.224  1.00 20.52           O  
ATOM   2798  N   THR A 354      -7.104  65.226  44.131  1.00 19.94           N  
ATOM   2799  CA  THR A 354      -7.920  66.171  43.377  1.00 19.94           C  
ATOM   2800  C   THR A 354      -7.060  66.967  42.399  1.00 19.94           C  
ATOM   2801  CB  THR A 354      -8.665  67.139  44.315  1.00 19.94           C  
ATOM   2802  O   THR A 354      -5.986  67.450  42.760  1.00 19.94           O  
ATOM   2803  CG2 THR A 354      -9.964  67.627  43.682  1.00 19.94           C  
ATOM   2804  OG1 THR A 354      -8.967  66.466  45.543  1.00 19.94           O  
ATOM   2805  N   HIS A 355      -7.342  67.025  41.023  1.00 23.32           N  
ATOM   2806  CA  HIS A 355      -7.812  68.097  40.152  1.00 23.32           C  
ATOM   2807  C   HIS A 355      -6.803  68.391  39.047  1.00 23.32           C  
ATOM   2808  CB  HIS A 355      -8.087  69.365  40.963  1.00 23.32           C  
ATOM   2809  O   HIS A 355      -5.601  68.487  39.307  1.00 23.32           O  
ATOM   2810  CG  HIS A 355      -9.526  69.542  41.329  1.00 23.32           C  
ATOM   2811  CD2 HIS A 355     -10.125  69.686  42.534  1.00 23.32           C  
ATOM   2812  ND1 HIS A 355     -10.533  69.583  40.390  1.00 23.32           N  
ATOM   2813  CE1 HIS A 355     -11.693  69.746  41.004  1.00 23.32           C  
ATOM   2814  NE2 HIS A 355     -11.473  69.811  42.306  1.00 23.32           N  
ATOM   2815  N   THR A 356      -7.084  68.166  37.827  1.00 23.88           N  
ATOM   2816  CA  THR A 356      -6.853  68.797  36.533  1.00 23.88           C  
ATOM   2817  C   THR A 356      -6.558  70.285  36.701  1.00 23.88           C  
ATOM   2818  CB  THR A 356      -8.063  68.613  35.598  1.00 23.88           C  
ATOM   2819  O   THR A 356      -7.160  70.951  37.546  1.00 23.88           O  
ATOM   2820  CG2 THR A 356      -7.696  67.772  34.381  1.00 23.88           C  
ATOM   2821  OG1 THR A 356      -9.119  67.961  36.315  1.00 23.88           O  
ATOM   2822  N   PRO A 357      -5.701  70.942  35.802  1.00 27.38           N  
ATOM   2823  CA  PRO A 357      -5.959  71.618  34.528  1.00 27.38           C  
ATOM   2824  C   PRO A 357      -4.685  71.871  33.725  1.00 27.38           C  
ATOM   2825  CB  PRO A 357      -6.608  72.937  34.954  1.00 27.38           C  
ATOM   2826  O   PRO A 357      -3.581  71.780  34.268  1.00 27.38           O  
ATOM   2827  CG  PRO A 357      -5.946  73.288  36.247  1.00 27.38           C  
ATOM   2828  CD  PRO A 357      -5.033  72.161  36.638  1.00 27.38           C  
ATOM   2829  N   ASP A 358      -4.570  71.715  32.389  1.00 25.40           N  
ATOM   2830  CA  ASP A 358      -3.928  72.799  31.652  1.00 25.40           C  
ATOM   2831  C   ASP A 358      -3.511  72.341  30.255  1.00 25.40           C  
ATOM   2832  CB  ASP A 358      -2.712  73.323  32.418  1.00 25.40           C  
ATOM   2833  O   ASP A 358      -2.948  71.257  30.094  1.00 25.40           O  
ATOM   2834  CG  ASP A 358      -2.760  74.823  32.652  1.00 25.40           C  
ATOM   2835  OD1 ASP A 358      -3.678  75.492  32.131  1.00 25.40           O  
ATOM   2836  OD2 ASP A 358      -1.870  75.340  33.362  1.00 25.40           O  
ATOM   2837  N   ARG A 359      -4.127  72.777  29.060  1.00 21.30           N  
ATOM   2838  CA  ARG A 359      -3.760  73.803  28.090  1.00 21.30           C  
ATOM   2839  C   ARG A 359      -2.519  73.395  27.303  1.00 21.30           C  
ATOM   2840  CB  ARG A 359      -3.521  75.143  28.789  1.00 21.30           C  
ATOM   2841  O   ARG A 359      -1.533  72.937  27.883  1.00 21.30           O  
ATOM   2842  CG  ARG A 359      -4.219  76.319  28.124  1.00 21.30           C  
ATOM   2843  CD  ARG A 359      -3.894  77.634  28.818  1.00 21.30           C  
ATOM   2844  NE  ARG A 359      -4.531  78.767  28.152  1.00 21.30           N  
ATOM   2845  NH1 ARG A 359      -3.946  80.311  29.768  1.00 21.30           N  
ATOM   2846  NH2 ARG A 359      -5.150  80.967  27.932  1.00 21.30           N  
ATOM   2847  CZ  ARG A 359      -4.541  80.012  28.619  1.00 21.30           C  
ATOM   2848  N   ASN A 360      -2.507  73.022  26.026  1.00 21.68           N  
ATOM   2849  CA  ASN A 360      -1.923  73.525  24.788  1.00 21.68           C  
ATOM   2850  C   ASN A 360      -0.446  73.867  24.963  1.00 21.68           C  
ATOM   2851  CB  ASN A 360      -2.696  74.747  24.287  1.00 21.68           C  
ATOM   2852  O   ASN A 360      -0.088  74.666  25.831  1.00 21.68           O  
ATOM   2853  CG  ASN A 360      -3.999  74.376  23.607  1.00 21.68           C  
ATOM   2854  ND2 ASN A 360      -4.895  75.346  23.473  1.00 21.68           N  
ATOM   2855  OD1 ASN A 360      -4.199  73.226  23.207  1.00 21.68           O  
ATOM   2856  N   LYS A 361       0.565  73.053  24.515  1.00 25.49           N  
ATOM   2857  CA  LYS A 361       1.821  73.360  23.838  1.00 25.49           C  
ATOM   2858  C   LYS A 361       2.545  72.084  23.418  1.00 25.49           C  
ATOM   2859  CB  LYS A 361       2.726  74.203  24.738  1.00 25.49           C  
ATOM   2860  O   LYS A 361       2.652  71.138  24.201  1.00 25.49           O  
ATOM   2861  CG  LYS A 361       2.498  75.702  24.615  1.00 25.49           C  
ATOM   2862  CD  LYS A 361       3.573  76.493  25.349  1.00 25.49           C  
ATOM   2863  CE  LYS A 361       3.305  77.991  25.290  1.00 25.49           C  
ATOM   2864  NZ  LYS A 361       4.307  78.765  26.082  1.00 25.49           N  
ATOM   2865  N   GLU A 362       2.642  71.564  22.210  1.00 21.69           N  
ATOM   2866  CA  GLU A 362       3.626  71.779  21.153  1.00 21.69           C  
ATOM   2867  C   GLU A 362       4.963  72.237  21.729  1.00 21.69           C  
ATOM   2868  CB  GLU A 362       3.112  72.804  20.139  1.00 21.69           C  
ATOM   2869  O   GLU A 362       5.018  73.204  22.491  1.00 21.69           O  
ATOM   2870  CG  GLU A 362       2.821  72.217  18.765  1.00 21.69           C  
ATOM   2871  CD  GLU A 362       2.377  73.258  17.750  1.00 21.69           C  
ATOM   2872  OE1 GLU A 362       2.114  72.893  16.582  1.00 21.69           O  
ATOM   2873  OE2 GLU A 362       2.292  74.449  18.126  1.00 21.69           O  
ATOM   2874  N   VAL A 363       6.033  71.309  21.868  1.00 22.33           N  
ATOM   2875  CA  VAL A 363       7.389  71.245  21.333  1.00 22.33           C  
ATOM   2876  C   VAL A 363       8.308  70.551  22.336  1.00 22.33           C  
ATOM   2877  CB  VAL A 363       7.934  72.652  20.997  1.00 22.33           C  
ATOM   2878  O   VAL A 363       8.242  70.819  23.538  1.00 22.33           O  
ATOM   2879  CG1 VAL A 363       9.374  72.567  20.496  1.00 22.33           C  
ATOM   2880  CG2 VAL A 363       7.043  73.334  19.960  1.00 22.33           C  
ATOM   2881  N   LEU A 364       9.009  69.343  22.031  1.00 21.52           N  
ATOM   2882  CA  LEU A 364      10.344  68.756  22.012  1.00 21.52           C  
ATOM   2883  C   LEU A 364      11.234  69.394  23.074  1.00 21.52           C  
ATOM   2884  CB  LEU A 364      10.982  68.920  20.630  1.00 21.52           C  
ATOM   2885  O   LEU A 364      11.319  70.621  23.163  1.00 21.52           O  
ATOM   2886  CG  LEU A 364      10.926  67.700  19.709  1.00 21.52           C  
ATOM   2887  CD1 LEU A 364      10.316  68.080  18.363  1.00 21.52           C  
ATOM   2888  CD2 LEU A 364      12.318  67.107  19.522  1.00 21.52           C  
ATOM   2889  N   PRO A 365      11.848  68.620  24.024  1.00 23.97           N  
ATOM   2890  CA  PRO A 365      13.133  68.857  24.685  1.00 23.97           C  
ATOM   2891  C   PRO A 365      14.301  68.186  23.965  1.00 23.97           C  
ATOM   2892  CB  PRO A 365      12.930  68.253  26.077  1.00 23.97           C  
ATOM   2893  O   PRO A 365      14.128  67.129  23.354  1.00 23.97           O  
ATOM   2894  CG  PRO A 365      11.938  67.154  25.875  1.00 23.97           C  
ATOM   2895  CD  PRO A 365      11.500  67.164  24.438  1.00 23.97           C  
ATOM   2896  N   ASN A 366      15.231  68.887  23.210  1.00 20.11           N  
ATOM   2897  CA  ASN A 366      16.576  69.378  23.488  1.00 20.11           C  
ATOM   2898  C   ASN A 366      17.090  68.874  24.833  1.00 20.11           C  
ATOM   2899  CB  ASN A 366      16.609  70.907  23.446  1.00 20.11           C  
ATOM   2900  O   ASN A 366      16.469  69.115  25.870  1.00 20.11           O  
ATOM   2901  CG  ASN A 366      17.149  71.445  22.135  1.00 20.11           C  
ATOM   2902  ND2 ASN A 366      17.159  72.765  21.995  1.00 20.11           N  
ATOM   2903  OD1 ASN A 366      17.553  70.679  21.256  1.00 20.11           O  
ATOM   2904  N   GLY A 367      17.996  67.773  24.922  1.00 23.74           N  
ATOM   2905  CA  GLY A 367      19.141  67.506  25.777  1.00 23.74           C  
ATOM   2906  C   GLY A 367      20.285  66.827  25.047  1.00 23.74           C  
ATOM   2907  O   GLY A 367      20.067  65.894  24.272  1.00 23.74           O  
ATOM   2908  N   THR A 368      21.429  67.482  24.488  1.00 20.87           N  
ATOM   2909  CA  THR A 368      22.847  67.730  24.722  1.00 20.87           C  
ATOM   2910  C   THR A 368      23.420  66.709  25.701  1.00 20.87           C  
ATOM   2911  CB  THR A 368      23.084  69.152  25.263  1.00 20.87           C  
ATOM   2912  O   THR A 368      22.797  66.397  26.717  1.00 20.87           O  
ATOM   2913  CG2 THR A 368      24.502  69.625  24.963  1.00 20.87           C  
ATOM   2914  OG1 THR A 368      22.152  70.051  24.648  1.00 20.87           O  
ATOM   2915  N   LEU A 369      24.403  65.694  25.401  1.00 23.62           N  
ATOM   2916  CA  LEU A 369      25.495  65.302  26.285  1.00 23.62           C  
ATOM   2917  C   LEU A 369      26.294  64.150  25.685  1.00 23.62           C  
ATOM   2918  CB  LEU A 369      24.954  64.902  27.660  1.00 23.62           C  
ATOM   2919  O   LEU A 369      25.760  63.056  25.488  1.00 23.62           O  
ATOM   2920  CG  LEU A 369      25.001  65.978  28.747  1.00 23.62           C  
ATOM   2921  CD1 LEU A 369      23.976  65.677  29.835  1.00 23.62           C  
ATOM   2922  CD2 LEU A 369      26.403  66.079  29.339  1.00 23.62           C  
ATOM   2923  N   ASN A 370      27.423  64.343  25.000  1.00 21.01           N  
ATOM   2924  CA  ASN A 370      28.748  63.762  25.188  1.00 21.01           C  
ATOM   2925  C   ASN A 370      29.812  64.527  24.406  1.00 21.01           C  
ATOM   2926  CB  ASN A 370      28.749  62.286  24.782  1.00 21.01           C  
ATOM   2927  O   ASN A 370      29.682  64.717  23.196  1.00 21.01           O  
ATOM   2928  CG  ASN A 370      28.227  61.378  25.878  1.00 21.01           C  
ATOM   2929  ND2 ASN A 370      27.968  60.123  25.534  1.00 21.01           N  
ATOM   2930  OD1 ASN A 370      28.058  61.803  27.024  1.00 21.01           O  
ATOM   2931  N   GLU A 371      30.615  65.517  24.995  1.00 20.48           N  
ATOM   2932  CA  GLU A 371      31.981  65.847  25.388  1.00 20.48           C  
ATOM   2933  C   GLU A 371      32.584  64.752  26.263  1.00 20.48           C  
ATOM   2934  CB  GLU A 371      32.020  67.189  26.124  1.00 20.48           C  
ATOM   2935  O   GLU A 371      31.956  64.300  27.223  1.00 20.48           O  
ATOM   2936  CG  GLU A 371      32.601  68.327  25.297  1.00 20.48           C  
ATOM   2937  CD  GLU A 371      32.699  69.636  26.064  1.00 20.48           C  
ATOM   2938  OE1 GLU A 371      33.204  70.633  25.501  1.00 20.48           O  
ATOM   2939  OE2 GLU A 371      32.266  69.665  27.238  1.00 20.48           O  
ATOM   2940  N   THR A 372      33.773  64.005  25.823  1.00 23.05           N  
ATOM   2941  CA  THR A 372      35.105  63.756  26.362  1.00 23.05           C  
ATOM   2942  C   THR A 372      35.899  62.837  25.439  1.00 23.05           C  
ATOM   2943  CB  THR A 372      35.032  63.136  27.770  1.00 23.05           C  
ATOM   2944  O   THR A 372      35.378  61.825  24.963  1.00 23.05           O  
ATOM   2945  CG2 THR A 372      36.026  63.801  28.716  1.00 23.05           C  
ATOM   2946  OG1 THR A 372      33.707  63.304  28.291  1.00 23.05           O  
ATOM   2947  N   ARG A 373      37.023  63.237  24.704  1.00 18.60           N  
ATOM   2948  CA  ARG A 373      38.476  63.151  24.812  1.00 18.60           C  
ATOM   2949  C   ARG A 373      38.888  62.087  25.824  1.00 18.60           C  
ATOM   2950  CB  ARG A 373      39.067  64.506  25.208  1.00 18.60           C  
ATOM   2951  O   ARG A 373      38.363  62.046  26.938  1.00 18.60           O  
ATOM   2952  CG  ARG A 373      40.384  64.828  24.519  1.00 18.60           C  
ATOM   2953  CD  ARG A 373      40.909  66.200  24.920  1.00 18.60           C  
ATOM   2954  NE  ARG A 373      42.013  66.625  24.064  1.00 18.60           N  
ATOM   2955  NH1 ARG A 373      42.675  68.365  25.432  1.00 18.60           N  
ATOM   2956  NH2 ARG A 373      43.799  67.945  23.479  1.00 18.60           N  
ATOM   2957  CZ  ARG A 373      42.826  67.644  24.327  1.00 18.60           C  
ATOM   2958  N   LYS A 374      39.627  60.943  25.412  1.00 25.01           N  
ATOM   2959  CA  LYS A 374      40.924  60.381  25.779  1.00 25.01           C  
ATOM   2960  C   LYS A 374      41.044  58.931  25.320  1.00 25.01           C  
ATOM   2961  CB  LYS A 374      41.140  60.472  27.291  1.00 25.01           C  
ATOM   2962  O   LYS A 374      40.149  58.119  25.568  1.00 25.01           O  
ATOM   2963  CG  LYS A 374      41.891  61.718  27.735  1.00 25.01           C  
ATOM   2964  CD  LYS A 374      42.269  61.648  29.209  1.00 25.01           C  
ATOM   2965  CE  LYS A 374      42.982  62.913  29.665  1.00 25.01           C  
ATOM   2966  NZ  LYS A 374      43.362  62.846  31.108  1.00 25.01           N  
ATOM   2967  N   GLU A 375      41.979  58.527  24.348  1.00 20.23           N  
ATOM   2968  CA  GLU A 375      43.298  57.907  24.267  1.00 20.23           C  
ATOM   2969  C   GLU A 375      43.317  56.555  24.975  1.00 20.23           C  
ATOM   2970  CB  GLU A 375      44.364  58.828  24.866  1.00 20.23           C  
ATOM   2971  O   GLU A 375      42.838  56.433  26.104  1.00 20.23           O  
ATOM   2972  CG  GLU A 375      45.048  59.723  23.842  1.00 20.23           C  
ATOM   2973  CD  GLU A 375      46.240  60.479  24.408  1.00 20.23           C  
ATOM   2974  OE1 GLU A 375      46.906  61.219  23.648  1.00 20.23           O  
ATOM   2975  OE2 GLU A 375      46.511  60.329  25.620  1.00 20.23           O  
ATOM   2976  N   ALA A 376      43.698  55.416  24.270  1.00 22.93           N  
ATOM   2977  CA  ALA A 376      44.795  54.452  24.294  1.00 22.93           C  
ATOM   2978  C   ALA A 376      44.268  53.021  24.240  1.00 22.93           C  
ATOM   2979  CB  ALA A 376      45.653  54.653  25.540  1.00 22.93           C  
ATOM   2980  O   ALA A 376      43.317  52.676  24.945  1.00 22.93           O  
ATOM   2981  N   SER A 377      44.462  52.241  23.179  1.00 24.78           N  
ATOM   2982  CA  SER A 377      45.038  50.951  22.812  1.00 24.78           C  
ATOM   2983  C   SER A 377      45.682  50.270  24.015  1.00 24.78           C  
ATOM   2984  CB  SER A 377      46.073  51.123  21.699  1.00 24.78           C  
ATOM   2985  O   SER A 377      46.293  50.933  24.856  1.00 24.78           O  
ATOM   2986  OG  SER A 377      45.754  52.237  20.883  1.00 24.78           O  
ATOM   2987  N   PRO A 378      45.726  48.883  24.008  1.00 30.19           N  
ATOM   2988  CA  PRO A 378      46.399  47.896  23.160  1.00 30.19           C  
ATOM   2989  C   PRO A 378      45.575  46.626  22.965  1.00 30.19           C  
ATOM   2990  CB  PRO A 378      47.691  47.597  23.924  1.00 30.19           C  
ATOM   2991  O   PRO A 378      44.632  46.376  23.720  1.00 30.19           O  
ATOM   2992  CG  PRO A 378      47.315  47.703  25.367  1.00 30.19           C  
ATOM   2993  CD  PRO A 378      45.889  48.166  25.455  1.00 30.19           C  
ATOM   2994  N   SER A 379      45.467  45.922  21.824  1.00 21.01           N  
ATOM   2995  CA  SER A 379      45.961  44.710  21.180  1.00 21.01           C  
ATOM   2996  C   SER A 379      45.029  43.530  21.435  1.00 21.01           C  
ATOM   2997  CB  SER A 379      47.369  44.375  21.674  1.00 21.01           C  
ATOM   2998  O   SER A 379      44.537  43.350  22.551  1.00 21.01           O  
ATOM   2999  OG  SER A 379      47.352  44.042  23.051  1.00 21.01           O  
ATOM   3000  N   GLU A 380      44.284  42.919  20.417  1.00 24.26           N  
ATOM   3001  CA  GLU A 380      44.293  41.616  19.759  1.00 24.26           C  
ATOM   3002  C   GLU A 380      42.937  40.926  19.882  1.00 24.26           C  
ATOM   3003  CB  GLU A 380      45.391  40.725  20.345  1.00 24.26           C  
ATOM   3004  O   GLU A 380      42.394  40.804  20.982  1.00 24.26           O  
ATOM   3005  CG  GLU A 380      46.708  40.792  19.585  1.00 24.26           C  
ATOM   3006  CD  GLU A 380      47.802  39.936  20.203  1.00 24.26           C  
ATOM   3007  OE1 GLU A 380      48.936  39.923  19.672  1.00 24.26           O  
ATOM   3008  OE2 GLU A 380      47.523  39.272  21.226  1.00 24.26           O  
ATOM   3009  N   GLY A 381      41.951  40.871  18.872  1.00 21.06           N  
ATOM   3010  CA  GLY A 381      41.280  40.050  17.877  1.00 21.06           C  
ATOM   3011  C   GLY A 381      40.670  38.788  18.458  1.00 21.06           C  
ATOM   3012  O   GLY A 381      41.273  38.138  19.315  1.00 21.06           O  
ATOM   3013  N   LEU A 382      39.277  38.572  18.476  1.00 20.85           N  
ATOM   3014  CA  LEU A 382      38.306  37.691  17.837  1.00 20.85           C  
ATOM   3015  C   LEU A 382      37.469  36.957  18.880  1.00 20.85           C  
ATOM   3016  CB  LEU A 382      39.014  36.680  16.931  1.00 20.85           C  
ATOM   3017  O   LEU A 382      38.012  36.254  19.735  1.00 20.85           O  
ATOM   3018  CG  LEU A 382      39.071  37.027  15.443  1.00 20.85           C  
ATOM   3019  CD1 LEU A 382      40.366  36.507  14.827  1.00 20.85           C  
ATOM   3020  CD2 LEU A 382      37.859  36.458  14.713  1.00 20.85           C  
ATOM   3021  N   THR A 383      36.236  37.371  19.325  1.00 21.21           N  
ATOM   3022  CA  THR A 383      34.937  36.963  19.850  1.00 21.21           C  
ATOM   3023  C   THR A 383      34.135  36.218  18.787  1.00 21.21           C  
ATOM   3024  CB  THR A 383      34.131  38.176  20.349  1.00 21.21           C  
ATOM   3025  O   THR A 383      33.959  36.715  17.672  1.00 21.21           O  
ATOM   3026  CG2 THR A 383      33.261  37.804  21.545  1.00 21.21           C  
ATOM   3027  OG1 THR A 383      35.037  39.217  20.737  1.00 21.21           O  
ATOM   3028  N   ILE A 384      34.323  34.835  18.692  1.00 22.71           N  
ATOM   3029  CA  ILE A 384      33.633  33.609  18.306  1.00 22.71           C  
ATOM   3030  C   ILE A 384      32.321  33.490  19.079  1.00 22.71           C  
ATOM   3031  CB  ILE A 384      34.514  32.364  18.551  1.00 22.71           C  
ATOM   3032  O   ILE A 384      32.313  33.532  20.311  1.00 22.71           O  
ATOM   3033  CG1 ILE A 384      35.846  32.496  17.802  1.00 22.71           C  
ATOM   3034  CG2 ILE A 384      33.775  31.089  18.134  1.00 22.71           C  
ATOM   3035  CD1 ILE A 384      36.843  31.388  18.113  1.00 22.71           C  
ATOM   3036  N   ARG A 385      31.119  34.100  18.718  1.00 21.05           N  
ATOM   3037  CA  ARG A 385      29.700  33.850  18.950  1.00 21.05           C  
ATOM   3038  C   ARG A 385      29.144  32.860  17.932  1.00 21.05           C  
ATOM   3039  CB  ARG A 385      28.908  35.158  18.896  1.00 21.05           C  
ATOM   3040  O   ARG A 385      29.374  33.004  16.729  1.00 21.05           O  
ATOM   3041  CG  ARG A 385      27.626  35.136  19.714  1.00 21.05           C  
ATOM   3042  CD  ARG A 385      26.888  36.466  19.641  1.00 21.05           C  
ATOM   3043  NE  ARG A 385      25.814  36.541  20.628  1.00 21.05           N  
ATOM   3044  NH1 ARG A 385      24.998  38.572  19.890  1.00 21.05           N  
ATOM   3045  NH2 ARG A 385      24.004  37.507  21.660  1.00 21.05           N  
ATOM   3046  CZ  ARG A 385      24.941  37.540  20.724  1.00 21.05           C  
ATOM   3047  N   VAL A 386      28.911  31.555  18.410  1.00 23.59           N  
ATOM   3048  CA  VAL A 386      27.986  30.539  18.901  1.00 23.59           C  
ATOM   3049  C   VAL A 386      27.138  30.011  17.746  1.00 23.59           C  
ATOM   3050  CB  VAL A 386      27.076  31.093  20.020  1.00 23.59           C  
ATOM   3051  O   VAL A 386      26.501  30.787  17.030  1.00 23.59           O  
ATOM   3052  CG1 VAL A 386      26.071  30.035  20.472  1.00 23.59           C  
ATOM   3053  CG2 VAL A 386      27.917  31.574  21.201  1.00 23.59           C  
ATOM   3054  N   LYS A 387      27.581  28.962  17.004  1.00 22.41           N  
ATOM   3055  CA  LYS A 387      26.991  27.937  16.147  1.00 22.41           C  
ATOM   3056  C   LYS A 387      25.756  27.322  16.798  1.00 22.41           C  
ATOM   3057  CB  LYS A 387      28.016  26.847  15.832  1.00 22.41           C  
ATOM   3058  O   LYS A 387      25.823  26.824  17.924  1.00 22.41           O  
ATOM   3059  CG  LYS A 387      28.718  27.026  14.494  1.00 22.41           C  
ATOM   3060  CD  LYS A 387      29.700  25.893  14.222  1.00 22.41           C  
ATOM   3061  CE  LYS A 387      30.419  26.082  12.893  1.00 22.41           C  
ATOM   3062  NZ  LYS A 387      31.418  25.000  12.645  1.00 22.41           N  
ATOM   3063  N   ASN A 388      24.522  27.852  16.770  1.00 27.03           N  
ATOM   3064  CA  ASN A 388      23.148  27.367  16.850  1.00 27.03           C  
ATOM   3065  C   ASN A 388      22.783  26.515  15.637  1.00 27.03           C  
ATOM   3066  CB  ASN A 388      22.173  28.538  16.989  1.00 27.03           C  
ATOM   3067  O   ASN A 388      23.019  26.918  14.497  1.00 27.03           O  
ATOM   3068  CG  ASN A 388      21.869  28.875  18.436  1.00 27.03           C  
ATOM   3069  ND2 ASN A 388      21.125  29.954  18.649  1.00 27.03           N  
ATOM   3070  OD1 ASN A 388      22.300  28.173  19.354  1.00 27.03           O  
ATOM   3071  N   VAL A 389      22.951  25.210  15.537  1.00 28.16           N  
ATOM   3072  CA  VAL A 389      22.448  24.031  14.842  1.00 28.16           C  
ATOM   3073  C   VAL A 389      20.921  24.060  14.813  1.00 28.16           C  
ATOM   3074  CB  VAL A 389      22.943  22.726  15.506  1.00 28.16           C  
ATOM   3075  O   VAL A 389      20.278  24.257  15.847  1.00 28.16           O  
ATOM   3076  CG1 VAL A 389      22.362  21.505  14.796  1.00 28.16           C  
ATOM   3077  CG2 VAL A 389      24.469  22.674  15.505  1.00 28.16           C  
ATOM   3078  N   ASN A 390      20.186  24.637  13.824  1.00 27.68           N  
ATOM   3079  CA  ASN A 390      19.160  24.652  12.787  1.00 27.68           C  
ATOM   3080  C   ASN A 390      18.130  23.547  13.000  1.00 27.68           C  
ATOM   3081  CB  ASN A 390      19.797  24.524  11.401  1.00 27.68           C  
ATOM   3082  O   ASN A 390      18.483  22.370  13.077  1.00 27.68           O  
ATOM   3083  CG  ASN A 390      18.990  25.219  10.321  1.00 27.68           C  
ATOM   3084  ND2 ASN A 390      19.512  25.220   9.100  1.00 27.68           N  
ATOM   3085  OD1 ASN A 390      17.908  25.751  10.583  1.00 27.68           O  
ATOM   3086  N   ARG A 391      16.898  23.816  13.514  1.00 24.96           N  
ATOM   3087  CA  ARG A 391      15.453  24.002  13.424  1.00 24.96           C  
ATOM   3088  C   ARG A 391      14.965  23.816  11.991  1.00 24.96           C  
ATOM   3089  CB  ARG A 391      15.056  25.388  13.937  1.00 24.96           C  
ATOM   3090  O   ARG A 391      15.552  24.363  11.054  1.00 24.96           O  
ATOM   3091  CG  ARG A 391      14.988  25.487  15.453  1.00 24.96           C  
ATOM   3092  CD  ARG A 391      14.358  26.797  15.904  1.00 24.96           C  
ATOM   3093  NE  ARG A 391      14.241  26.866  17.358  1.00 24.96           N  
ATOM   3094  NH1 ARG A 391      14.113  29.171  17.446  1.00 24.96           N  
ATOM   3095  NH2 ARG A 391      14.028  27.939  19.377  1.00 24.96           N  
ATOM   3096  CZ  ARG A 391      14.128  27.992  18.057  1.00 24.96           C  
ATOM   3097  N   ASN A 392      14.621  22.678  11.458  1.00 27.01           N  
ATOM   3098  CA  ASN A 392      13.889  22.305  10.253  1.00 27.01           C  
ATOM   3099  C   ASN A 392      12.604  23.114  10.104  1.00 27.01           C  
ATOM   3100  CB  ASN A 392      13.575  20.807  10.258  1.00 27.01           C  
ATOM   3101  O   ASN A 392      11.528  22.548   9.906  1.00 27.01           O  
ATOM   3102  CG  ASN A 392      14.754  19.962   9.818  1.00 27.01           C  
ATOM   3103  ND2 ASN A 392      14.674  18.659  10.063  1.00 27.01           N  
ATOM   3104  OD1 ASN A 392      15.729  20.476   9.263  1.00 27.01           O  
ATOM   3105  N   ALA A 393      12.471  24.443  10.118  1.00 26.50           N  
ATOM   3106  CA  ALA A 393      11.605  25.529   9.665  1.00 26.50           C  
ATOM   3107  C   ALA A 393      11.860  25.858   8.197  1.00 26.50           C  
ATOM   3108  CB  ALA A 393      11.811  26.770  10.530  1.00 26.50           C  
ATOM   3109  O   ALA A 393      12.996  25.775   7.724  1.00 26.50           O  
ATOM   3110  N   SER A 394      11.083  25.414   7.112  1.00 27.99           N  
ATOM   3111  CA  SER A 394      10.583  25.927   5.841  1.00 27.99           C  
ATOM   3112  C   SER A 394      11.709  26.069   4.822  1.00 27.99           C  
ATOM   3113  CB  SER A 394       9.893  27.277   6.042  1.00 27.99           C  
ATOM   3114  O   SER A 394      12.791  26.560   5.149  1.00 27.99           O  
ATOM   3115  OG  SER A 394      10.273  28.192   5.029  1.00 27.99           O  
ATOM   3116  N   ARG A 395      12.278  24.994   4.320  1.00 34.73           N  
ATOM   3117  CA  ARG A 395      13.218  24.728   3.236  1.00 34.73           C  
ATOM   3118  C   ARG A 395      13.685  26.026   2.586  1.00 34.73           C  
ATOM   3119  CB  ARG A 395      12.582  23.815   2.185  1.00 34.73           C  
ATOM   3120  O   ARG A 395      12.867  26.837   2.148  1.00 34.73           O  
ATOM   3121  CG  ARG A 395      12.594  22.342   2.560  1.00 34.73           C  
ATOM   3122  CD  ARG A 395      11.987  21.476   1.465  1.00 34.73           C  
ATOM   3123  NE  ARG A 395      11.874  20.081   1.882  1.00 34.73           N  
ATOM   3124  NH1 ARG A 395      10.799  19.379  -0.039  1.00 34.73           N  
ATOM   3125  NH2 ARG A 395      11.263  17.881   1.633  1.00 34.73           N  
ATOM   3126  CZ  ARG A 395      11.312  19.117   1.158  1.00 34.73           C  
ATOM   3127  N   LYS A 396      14.356  26.860   3.232  1.00 34.17           N  
ATOM   3128  CA  LYS A 396      15.329  27.809   2.699  1.00 34.17           C  
ATOM   3129  C   LYS A 396      15.791  27.398   1.304  1.00 34.17           C  
ATOM   3130  CB  LYS A 396      16.532  27.929   3.635  1.00 34.17           C  
ATOM   3131  O   LYS A 396      16.082  26.224   1.062  1.00 34.17           O  
ATOM   3132  CG  LYS A 396      16.442  29.091   4.613  1.00 34.17           C  
ATOM   3133  CD  LYS A 396      17.685  29.183   5.489  1.00 34.17           C  
ATOM   3134  CE  LYS A 396      17.568  30.305   6.511  1.00 34.17           C  
ATOM   3135  NZ  LYS A 396      18.776  30.386   7.386  1.00 34.17           N  
ATOM   3136  N   ILE A 397      15.106  27.613   0.207  1.00 36.61           N  
ATOM   3137  CA  ILE A 397      15.606  27.645  -1.164  1.00 36.61           C  
ATOM   3138  C   ILE A 397      17.133  27.616  -1.157  1.00 36.61           C  
ATOM   3139  CB  ILE A 397      15.097  28.891  -1.922  1.00 36.61           C  
ATOM   3140  O   ILE A 397      17.772  28.409  -0.461  1.00 36.61           O  
ATOM   3141  CG1 ILE A 397      13.571  28.840  -2.069  1.00 36.61           C  
ATOM   3142  CG2 ILE A 397      15.775  29.005  -3.290  1.00 36.61           C  
ATOM   3143  CD1 ILE A 397      12.930  30.195  -2.336  1.00 36.61           C  
ATOM   3144  N   SER A 398      17.761  26.515  -1.115  1.00 38.11           N  
ATOM   3145  CA  SER A 398      19.218  26.466  -1.173  1.00 38.11           C  
ATOM   3146  C   SER A 398      19.761  27.413  -2.238  1.00 38.11           C  
ATOM   3147  CB  SER A 398      19.697  25.041  -1.453  1.00 38.11           C  
ATOM   3148  O   SER A 398      19.447  27.270  -3.421  1.00 38.11           O  
ATOM   3149  OG  SER A 398      19.659  24.762  -2.842  1.00 38.11           O  
ATOM   3150  N   LYS A 399      19.921  28.646  -1.915  1.00 38.86           N  
ATOM   3151  CA  LYS A 399      20.576  29.694  -2.692  1.00 38.86           C  
ATOM   3152  C   LYS A 399      21.710  29.124  -3.539  1.00 38.86           C  
ATOM   3153  CB  LYS A 399      21.111  30.791  -1.771  1.00 38.86           C  
ATOM   3154  O   LYS A 399      21.880  29.507  -4.698  1.00 38.86           O  
ATOM   3155  CG  LYS A 399      20.042  31.745  -1.258  1.00 38.86           C  
ATOM   3156  CD  LYS A 399      20.644  32.849  -0.397  1.00 38.86           C  
ATOM   3157  CE  LYS A 399      19.567  33.748   0.193  1.00 38.86           C  
ATOM   3158  NZ  LYS A 399      20.149  34.804   1.075  1.00 38.86           N  
ATOM   3159  N   ARG A 400      22.452  28.040  -2.936  1.00 44.56           N  
ATOM   3160  CA  ARG A 400      23.618  27.459  -3.592  1.00 44.56           C  
ATOM   3161  C   ARG A 400      23.212  26.673  -4.834  1.00 44.56           C  
ATOM   3162  CB  ARG A 400      24.383  26.552  -2.625  1.00 44.56           C  
ATOM   3163  O   ARG A 400      23.869  26.762  -5.874  1.00 44.56           O  
ATOM   3164  CG  ARG A 400      25.776  26.176  -3.105  1.00 44.56           C  
ATOM   3165  CD  ARG A 400      26.503  25.299  -2.095  1.00 44.56           C  
ATOM   3166  NE  ARG A 400      27.837  24.932  -2.562  1.00 44.56           N  
ATOM   3167  NH1 ARG A 400      28.580  24.197  -0.501  1.00 44.56           N  
ATOM   3168  NH2 ARG A 400      29.972  24.120  -2.321  1.00 44.56           N  
ATOM   3169  CZ  ARG A 400      28.793  24.417  -1.794  1.00 44.56           C  
ATOM   3170  N   LEU A 401      22.053  26.004  -4.739  1.00 44.84           N  
ATOM   3171  CA  LEU A 401      21.593  25.161  -5.837  1.00 44.84           C  
ATOM   3172  C   LEU A 401      21.046  26.009  -6.981  1.00 44.84           C  
ATOM   3173  CB  LEU A 401      20.519  24.185  -5.351  1.00 44.84           C  
ATOM   3174  O   LEU A 401      21.310  25.725  -8.151  1.00 44.84           O  
ATOM   3175  CG  LEU A 401      20.219  22.996  -6.265  1.00 44.84           C  
ATOM   3176  CD1 LEU A 401      21.282  21.916  -6.095  1.00 44.84           C  
ATOM   3177  CD2 LEU A 401      18.830  22.436  -5.976  1.00 44.84           C  
ATOM   3178  N   ILE A 402      20.392  27.178  -6.611  1.00 50.16           N  
ATOM   3179  CA  ILE A 402      19.833  28.071  -7.620  1.00 50.16           C  
ATOM   3180  C   ILE A 402      20.955  28.864  -8.286  1.00 50.16           C  
ATOM   3181  CB  ILE A 402      18.787  29.031  -7.010  1.00 50.16           C  
ATOM   3182  O   ILE A 402      20.978  29.011  -9.510  1.00 50.16           O  
ATOM   3183  CG1 ILE A 402      17.576  28.244  -6.497  1.00 50.16           C  
ATOM   3184  CG2 ILE A 402      18.361  30.087  -8.033  1.00 50.16           C  
ATOM   3185  CD1 ILE A 402      16.586  29.082  -5.699  1.00 50.16           C  
ATOM   3186  N   LYS A 403      21.976  29.309  -7.426  1.00 49.43           N  
ATOM   3187  CA  LYS A 403      23.130  30.010  -7.982  1.00 49.43           C  
ATOM   3188  C   LYS A 403      23.956  29.088  -8.874  1.00 49.43           C  
ATOM   3189  CB  LYS A 403      24.005  30.577  -6.863  1.00 49.43           C  
ATOM   3190  O   LYS A 403      24.432  29.502  -9.933  1.00 49.43           O  
ATOM   3191  CG  LYS A 403      24.104  32.095  -6.863  1.00 49.43           C  
ATOM   3192  CD  LYS A 403      24.996  32.598  -5.735  1.00 49.43           C  
ATOM   3193  CE  LYS A 403      25.055  34.119  -5.703  1.00 49.43           C  
ATOM   3194  NZ  LYS A 403      25.943  34.616  -4.610  1.00 49.43           N  
ATOM   3195  N   GLU A 404      24.117  27.773  -8.381  1.00 50.73           N  
ATOM   3196  CA  GLU A 404      24.891  26.790  -9.134  1.00 50.73           C  
ATOM   3197  C   GLU A 404      24.233  26.479 -10.475  1.00 50.73           C  
ATOM   3198  CB  GLU A 404      25.063  25.504  -8.321  1.00 50.73           C  
ATOM   3199  O   GLU A 404      24.919  26.331 -11.489  1.00 50.73           O  
ATOM   3200  CG  GLU A 404      26.382  24.788  -8.575  1.00 50.73           C  
ATOM   3201  CD  GLU A 404      26.543  23.518  -7.754  1.00 50.73           C  
ATOM   3202  OE1 GLU A 404      27.489  22.742  -8.015  1.00 50.73           O  
ATOM   3203  OE2 GLU A 404      25.714  23.297  -6.842  1.00 50.73           O  
ATOM   3204  N   LYS A 405      22.936  26.564 -10.409  1.00 49.93           N  
ATOM   3205  CA  LYS A 405      22.230  26.246 -11.647  1.00 49.93           C  
ATOM   3206  C   LYS A 405      22.243  27.432 -12.607  1.00 49.93           C  
ATOM   3207  CB  LYS A 405      20.789  25.827 -11.351  1.00 49.93           C  
ATOM   3208  O   LYS A 405      22.260  27.250 -13.826  1.00 49.93           O  
ATOM   3209  CG  LYS A 405      20.646  24.383 -10.895  1.00 49.93           C  
ATOM   3210  CD  LYS A 405      20.896  23.408 -12.039  1.00 49.93           C  
ATOM   3211  CE  LYS A 405      20.685  21.965 -11.601  1.00 49.93           C  
ATOM   3212  NZ  LYS A 405      21.023  21.000 -12.690  1.00 49.93           N  
ATOM   3213  N   LEU A 406      22.302  28.680 -12.021  1.00 51.44           N  
ATOM   3214  CA  LEU A 406      22.338  29.872 -12.861  1.00 51.44           C  
ATOM   3215  C   LEU A 406      23.711  30.045 -13.502  1.00 51.44           C  
ATOM   3216  CB  LEU A 406      21.985  31.116 -12.041  1.00 51.44           C  
ATOM   3217  O   LEU A 406      23.839  30.695 -14.542  1.00 51.44           O  
ATOM   3218  CG  LEU A 406      20.507  31.302 -11.695  1.00 51.44           C  
ATOM   3219  CD1 LEU A 406      20.338  32.425 -10.677  1.00 51.44           C  
ATOM   3220  CD2 LEU A 406      19.694  31.588 -12.954  1.00 51.44           C  
ATOM   3221  N   LYS A 407      24.704  29.467 -12.746  1.00 51.03           N  
ATOM   3222  CA  LYS A 407      26.031  29.465 -13.353  1.00 51.03           C  
ATOM   3223  C   LYS A 407      26.140  28.393 -14.434  1.00 51.03           C  
ATOM   3224  CB  LYS A 407      27.109  29.248 -12.290  1.00 51.03           C  
ATOM   3225  O   LYS A 407      27.105  28.372 -15.200  1.00 51.03           O  
ATOM   3226  CG  LYS A 407      27.298  30.430 -11.350  1.00 51.03           C  
ATOM   3227  CD  LYS A 407      28.434  30.185 -10.366  1.00 51.03           C  
ATOM   3228  CE  LYS A 407      28.588  31.343  -9.389  1.00 51.03           C  
ATOM   3229  NZ  LYS A 407      29.704  31.110  -8.424  1.00 51.03           N  
ATOM   3230  N   ASP A 408      25.150  27.529 -14.461  1.00 48.91           N  
ATOM   3231  CA  ASP A 408      25.112  26.446 -15.439  1.00 48.91           C  
ATOM   3232  C   ASP A 408      24.809  26.980 -16.838  1.00 48.91           C  
ATOM   3233  CB  ASP A 408      24.071  25.398 -15.039  1.00 48.91           C  
ATOM   3234  O   ASP A 408      23.777  27.619 -17.054  1.00 48.91           O  
ATOM   3235  CG  ASP A 408      24.101  24.165 -15.925  1.00 48.91           C  
ATOM   3236  OD1 ASP A 408      24.320  24.298 -17.149  1.00 48.91           O  
ATOM   3237  OD2 ASP A 408      23.900  23.051 -15.396  1.00 48.91           O  
ATOM   3238  N   GLU A 409      25.846  27.061 -17.688  1.00 57.28           N  
ATOM   3239  CA  GLU A 409      25.794  27.621 -19.035  1.00 57.28           C  
ATOM   3240  C   GLU A 409      24.612  27.061 -19.821  1.00 57.28           C  
ATOM   3241  CB  GLU A 409      27.101  27.343 -19.783  1.00 57.28           C  
ATOM   3242  O   GLU A 409      23.933  27.798 -20.539  1.00 57.28           O  
ATOM   3243  CG  GLU A 409      28.063  28.522 -19.798  1.00 57.28           C  
ATOM   3244  CD  GLU A 409      29.254  28.314 -20.721  1.00 57.28           C  
ATOM   3245  OE1 GLU A 409      30.091  29.235 -20.849  1.00 57.28           O  
ATOM   3246  OE2 GLU A 409      29.349  27.220 -21.321  1.00 57.28           O  
ATOM   3247  N   GLU A 410      24.319  25.829 -19.625  1.00 48.36           N  
ATOM   3248  CA  GLU A 410      23.236  25.135 -20.317  1.00 48.36           C  
ATOM   3249  C   GLU A 410      21.874  25.571 -19.787  1.00 48.36           C  
ATOM   3250  CB  GLU A 410      23.395  23.619 -20.178  1.00 48.36           C  
ATOM   3251  O   GLU A 410      20.934  25.767 -20.560  1.00 48.36           O  
ATOM   3252  CG  GLU A 410      23.902  22.936 -21.440  1.00 48.36           C  
ATOM   3253  CD  GLU A 410      23.874  21.418 -21.353  1.00 48.36           C  
ATOM   3254  OE1 GLU A 410      24.184  20.746 -22.363  1.00 48.36           O  
ATOM   3255  OE2 GLU A 410      23.538  20.896 -20.266  1.00 48.36           O  
ATOM   3256  N   PHE A 411      21.877  25.676 -18.432  1.00 61.94           N  
ATOM   3257  CA  PHE A 411      20.667  26.195 -17.807  1.00 61.94           C  
ATOM   3258  C   PHE A 411      20.378  27.614 -18.280  1.00 61.94           C  
ATOM   3259  CB  PHE A 411      20.794  26.166 -16.280  1.00 61.94           C  
ATOM   3260  O   PHE A 411      19.239  27.940 -18.622  1.00 61.94           O  
ATOM   3261  CG  PHE A 411      19.570  26.662 -15.559  1.00 61.94           C  
ATOM   3262  CD1 PHE A 411      19.553  27.921 -14.973  1.00 61.94           C  
ATOM   3263  CD2 PHE A 411      18.435  25.867 -15.468  1.00 61.94           C  
ATOM   3264  CE1 PHE A 411      18.421  28.382 -14.305  1.00 61.94           C  
ATOM   3265  CE2 PHE A 411      17.299  26.321 -14.802  1.00 61.94           C  
ATOM   3266  CZ  PHE A 411      17.295  27.578 -14.221  1.00 61.94           C  
ATOM   3267  N   MET A 412      21.457  28.432 -18.353  1.00 64.47           N  
ATOM   3268  CA  MET A 412      21.276  29.811 -18.799  1.00 64.47           C  
ATOM   3269  C   MET A 412      20.896  29.860 -20.275  1.00 64.47           C  
ATOM   3270  CB  MET A 412      22.548  30.626 -18.559  1.00 64.47           C  
ATOM   3271  O   MET A 412      20.138  30.736 -20.696  1.00 64.47           O  
ATOM   3272  CG  MET A 412      22.777  30.991 -17.101  1.00 64.47           C  
ATOM   3273  SD  MET A 412      21.323  31.820 -16.348  1.00 64.47           S  
ATOM   3274  CE  MET A 412      21.440  33.450 -17.138  1.00 64.47           C  
ATOM   3275  N   LYS A 413      21.455  28.860 -21.067  1.00 66.20           N  
ATOM   3276  CA  LYS A 413      21.048  28.746 -22.464  1.00 66.20           C  
ATOM   3277  C   LYS A 413      19.550  28.480 -22.580  1.00 66.20           C  
ATOM   3278  CB  LYS A 413      21.833  27.636 -23.164  1.00 66.20           C  
ATOM   3279  O   LYS A 413      18.876  29.058 -23.435  1.00 66.20           O  
ATOM   3280  CG  LYS A 413      23.179  28.083 -23.715  1.00 66.20           C  
ATOM   3281  CD  LYS A 413      23.840  26.983 -24.536  1.00 66.20           C  
ATOM   3282  CE  LYS A 413      25.236  27.386 -24.992  1.00 66.20           C  
ATOM   3283  NZ  LYS A 413      25.888  26.310 -25.797  1.00 66.20           N  
ATOM   3284  N   TRP A 414      19.123  27.616 -21.706  1.00 63.72           N  
ATOM   3285  CA  TRP A 414      17.696  27.323 -21.639  1.00 63.72           C  
ATOM   3286  C   TRP A 414      16.909  28.549 -21.187  1.00 63.72           C  
ATOM   3287  CB  TRP A 414      17.431  26.152 -20.689  1.00 63.72           C  
ATOM   3288  O   TRP A 414      15.873  28.879 -21.770  1.00 63.72           O  
ATOM   3289  CG  TRP A 414      15.985  25.770 -20.581  1.00 63.72           C  
ATOM   3290  CD1 TRP A 414      15.244  25.080 -21.499  1.00 63.72           C  
ATOM   3291  CD2 TRP A 414      15.103  26.063 -19.493  1.00 63.72           C  
ATOM   3292  CE2 TRP A 414      13.841  25.519 -19.819  1.00 63.72           C  
ATOM   3293  CE3 TRP A 414      15.258  26.734 -18.272  1.00 63.72           C  
ATOM   3294  NE1 TRP A 414      13.954  24.925 -21.047  1.00 63.72           N  
ATOM   3295  CH2 TRP A 414      12.918  26.285 -17.779  1.00 63.72           C  
ATOM   3296  CZ2 TRP A 414      12.740  25.624 -18.967  1.00 63.72           C  
ATOM   3297  CZ3 TRP A 414      14.160  26.837 -17.425  1.00 63.72           C  
ATOM   3298  N   VAL A 415      17.369  29.125 -20.128  1.00 65.68           N  
ATOM   3299  CA  VAL A 415      16.742  30.345 -19.631  1.00 65.68           C  
ATOM   3300  C   VAL A 415      16.680  31.386 -20.747  1.00 65.68           C  
ATOM   3301  CB  VAL A 415      17.498  30.916 -18.411  1.00 65.68           C  
ATOM   3302  O   VAL A 415      15.669  32.074 -20.908  1.00 65.68           O  
ATOM   3303  CG1 VAL A 415      16.980  32.309 -18.057  1.00 65.68           C  
ATOM   3304  CG2 VAL A 415      17.368  29.975 -17.215  1.00 65.68           C  
ATOM   3305  N   ASN A 416      17.774  31.449 -21.537  1.00 68.09           N  
ATOM   3306  CA  ASN A 416      17.798  32.391 -22.651  1.00 68.09           C  
ATOM   3307  C   ASN A 416      16.753  32.040 -23.706  1.00 68.09           C  
ATOM   3308  CB  ASN A 416      19.192  32.442 -23.280  1.00 68.09           C  
ATOM   3309  O   ASN A 416      16.143  32.929 -24.302  1.00 68.09           O  
ATOM   3310  CG  ASN A 416      20.183  33.226 -22.443  1.00 68.09           C  
ATOM   3311  ND2 ASN A 416      21.467  32.940 -22.621  1.00 68.09           N  
ATOM   3312  OD1 ASN A 416      19.797  34.081 -21.641  1.00 68.09           O  
ATOM   3313  N   LYS A 417      16.582  30.691 -23.931  1.00 64.79           N  
ATOM   3314  CA  LYS A 417      15.562  30.225 -24.865  1.00 64.79           C  
ATOM   3315  C   LYS A 417      14.165  30.627 -24.400  1.00 64.79           C  
ATOM   3316  CB  LYS A 417      15.641  28.707 -25.032  1.00 64.79           C  
ATOM   3317  O   LYS A 417      13.339  31.064 -25.204  1.00 64.79           O  
ATOM   3318  CG  LYS A 417      14.969  28.187 -26.295  1.00 64.79           C  
ATOM   3319  CD  LYS A 417      15.286  26.716 -26.532  1.00 64.79           C  
ATOM   3320  CE  LYS A 417      14.581  26.185 -27.773  1.00 64.79           C  
ATOM   3321  NZ  LYS A 417      14.910  24.750 -28.025  1.00 64.79           N  
ATOM   3322  N   VAL A 418      13.940  30.419 -23.095  1.00 66.60           N  
ATOM   3323  CA  VAL A 418      12.672  30.827 -22.500  1.00 66.60           C  
ATOM   3324  C   VAL A 418      12.497  32.338 -22.643  1.00 66.60           C  
ATOM   3325  CB  VAL A 418      12.584  30.418 -21.013  1.00 66.60           C  
ATOM   3326  O   VAL A 418      11.412  32.814 -22.987  1.00 66.60           O  
ATOM   3327  CG1 VAL A 418      11.322  30.990 -20.369  1.00 66.60           C  
ATOM   3328  CG2 VAL A 418      12.615  28.897 -20.876  1.00 66.60           C  
ATOM   3329  N   GLU A 419      13.630  33.026 -22.363  1.00 67.83           N  
ATOM   3330  CA  GLU A 419      13.589  34.479 -22.498  1.00 67.83           C  
ATOM   3331  C   GLU A 419      13.268  34.892 -23.932  1.00 67.83           C  
ATOM   3332  CB  GLU A 419      14.919  35.098 -22.058  1.00 67.83           C  
ATOM   3333  O   GLU A 419      12.499  35.828 -24.156  1.00 67.83           O  
ATOM   3334  CG  GLU A 419      14.843  36.594 -21.792  1.00 67.83           C  
ATOM   3335  CD  GLU A 419      16.100  37.153 -21.144  1.00 67.83           C  
ATOM   3336  OE1 GLU A 419      16.116  38.353 -20.787  1.00 67.83           O  
ATOM   3337  OE2 GLU A 419      17.076  36.385 -20.994  1.00 67.83           O  
ATOM   3338  N   THR A 420      13.905  34.202 -24.915  1.00 67.68           N  
ATOM   3339  CA  THR A 420      13.653  34.485 -26.324  1.00 67.68           C  
ATOM   3340  C   THR A 420      12.177  34.290 -26.659  1.00 67.68           C  
ATOM   3341  CB  THR A 420      14.512  33.590 -27.236  1.00 67.68           C  
ATOM   3342  O   THR A 420      11.581  35.107 -27.364  1.00 67.68           O  
ATOM   3343  CG2 THR A 420      14.396  34.019 -28.695  1.00 67.68           C  
ATOM   3344  OG1 THR A 420      15.883  33.682 -26.830  1.00 67.68           O  
ATOM   3345  N   VAL A 421      11.601  33.190 -26.137  1.00 62.81           N  
ATOM   3346  CA  VAL A 421      10.188  32.915 -26.377  1.00 62.81           C  
ATOM   3347  C   VAL A 421       9.334  34.007 -25.736  1.00 62.81           C  
ATOM   3348  CB  VAL A 421       9.779  31.529 -25.831  1.00 62.81           C  
ATOM   3349  O   VAL A 421       8.370  34.484 -26.340  1.00 62.81           O  
ATOM   3350  CG1 VAL A 421       8.269  31.326 -25.951  1.00 62.81           C  
ATOM   3351  CG2 VAL A 421      10.530  30.423 -26.568  1.00 62.81           C  
ATOM   3352  N   LEU A 422       9.749  34.375 -24.577  1.00 59.87           N  
ATOM   3353  CA  LEU A 422       9.006  35.412 -23.868  1.00 59.87           C  
ATOM   3354  C   LEU A 422       9.096  36.745 -24.603  1.00 59.87           C  
ATOM   3355  CB  LEU A 422       9.533  35.567 -22.439  1.00 59.87           C  
ATOM   3356  O   LEU A 422       8.101  37.464 -24.718  1.00 59.87           O  
ATOM   3357  CG  LEU A 422       9.010  34.563 -21.411  1.00 59.87           C  
ATOM   3358  CD1 LEU A 422       9.860  34.609 -20.145  1.00 59.87           C  
ATOM   3359  CD2 LEU A 422       7.546  34.840 -21.088  1.00 59.87           C  
ATOM   3360  N   ASN A 423      10.339  37.031 -25.061  1.00 67.23           N  
ATOM   3361  CA  ASN A 423      10.519  38.287 -25.782  1.00 67.23           C  
ATOM   3362  C   ASN A 423       9.729  38.302 -27.087  1.00 67.23           C  
ATOM   3363  CB  ASN A 423      12.003  38.540 -26.056  1.00 67.23           C  
ATOM   3364  O   ASN A 423       9.204  39.343 -27.488  1.00 67.23           O  
ATOM   3365  CG  ASN A 423      12.759  38.980 -24.818  1.00 67.23           C  
ATOM   3366  ND2 ASN A 423      14.067  38.751 -24.809  1.00 67.23           N  
ATOM   3367  OD1 ASN A 423      12.172  39.521 -23.877  1.00 67.23           O  
ATOM   3368  N   LYS A 424       9.690  37.108 -27.797  1.00 58.73           N  
ATOM   3369  CA  LYS A 424       8.886  37.008 -29.013  1.00 58.73           C  
ATOM   3370  C   LYS A 424       7.405  37.211 -28.710  1.00 58.73           C  
ATOM   3371  CB  LYS A 424       9.102  35.654 -29.689  1.00 58.73           C  
ATOM   3372  O   LYS A 424       6.680  37.813 -29.506  1.00 58.73           O  
ATOM   3373  CG  LYS A 424      10.337  35.594 -30.576  1.00 58.73           C  
ATOM   3374  CD  LYS A 424      10.416  34.277 -31.337  1.00 58.73           C  
ATOM   3375  CE  LYS A 424      11.685  34.190 -32.175  1.00 58.73           C  
ATOM   3376  NZ  LYS A 424      11.782  32.886 -32.898  1.00 58.73           N  
ATOM   3377  N   MET A 425       6.967  36.830 -27.593  1.00 48.31           N  
ATOM   3378  CA  MET A 425       5.582  37.021 -27.173  1.00 48.31           C  
ATOM   3379  C   MET A 425       5.321  38.479 -26.807  1.00 48.31           C  
ATOM   3380  CB  MET A 425       5.250  36.117 -25.984  1.00 48.31           C  
ATOM   3381  O   MET A 425       4.255  39.018 -27.111  1.00 48.31           O  
ATOM   3382  CG  MET A 425       4.822  34.714 -26.383  1.00 48.31           C  
ATOM   3383  SD  MET A 425       4.183  33.744 -24.963  1.00 48.31           S  
ATOM   3384  CE  MET A 425       2.510  34.435 -24.830  1.00 48.31           C  
ATOM   3385  N   PHE A 426       6.315  39.149 -26.218  1.00 45.05           N  
ATOM   3386  CA  PHE A 426       6.168  40.551 -25.845  1.00 45.05           C  
ATOM   3387  C   PHE A 426       6.247  41.449 -27.074  1.00 45.05           C  
ATOM   3388  CB  PHE A 426       7.242  40.955 -24.830  1.00 45.05           C  
ATOM   3389  O   PHE A 426       5.635  42.519 -27.108  1.00 45.05           O  
ATOM   3390  CG  PHE A 426       6.866  40.668 -23.402  1.00 45.05           C  
ATOM   3391  CD1 PHE A 426       6.001  41.510 -22.713  1.00 45.05           C  
ATOM   3392  CD2 PHE A 426       7.377  39.555 -22.747  1.00 45.05           C  
ATOM   3393  CE1 PHE A 426       5.651  41.246 -21.391  1.00 45.05           C  
ATOM   3394  CE2 PHE A 426       7.032  39.285 -21.426  1.00 45.05           C  
ATOM   3395  CZ  PHE A 426       6.169  40.133 -20.749  1.00 45.05           C  
ATOM   3396  N   GLU A 427       6.988  41.050 -28.146  1.00 46.99           N  
ATOM   3397  CA  GLU A 427       7.036  41.821 -29.384  1.00 46.99           C  
ATOM   3398  C   GLU A 427       5.733  41.687 -30.169  1.00 46.99           C  
ATOM   3399  CB  GLU A 427       8.218  41.377 -30.249  1.00 46.99           C  
ATOM   3400  O   GLU A 427       5.303  42.632 -30.834  1.00 46.99           O  
ATOM   3401  CG  GLU A 427       9.531  42.060 -29.892  1.00 46.99           C  
ATOM   3402  CD  GLU A 427      10.662  41.724 -30.851  1.00 46.99           C  
ATOM   3403  OE1 GLU A 427      11.781  42.258 -30.681  1.00 46.99           O  
ATOM   3404  OE2 GLU A 427      10.426  40.921 -31.782  1.00 46.99           O  
ATOM   3405  N   LYS A 428       4.876  40.657 -29.896  1.00 38.36           N  
ATOM   3406  CA  LYS A 428       3.532  40.608 -30.465  1.00 38.36           C  
ATOM   3407  C   LYS A 428       2.547  41.407 -29.617  1.00 38.36           C  
ATOM   3408  CB  LYS A 428       3.056  39.160 -30.597  1.00 38.36           C  
ATOM   3409  O   LYS A 428       1.670  42.089 -30.152  1.00 38.36           O  
ATOM   3410  CG  LYS A 428       3.391  38.518 -31.935  1.00 38.36           C  
ATOM   3411  CD  LYS A 428       2.821  37.109 -32.036  1.00 38.36           C  
ATOM   3412  CE  LYS A 428       3.224  36.435 -33.341  1.00 38.36           C  
ATOM   3413  NZ  LYS A 428       2.632  35.069 -33.465  1.00 38.36           N  
TER
ATOM   3414  N   MET B   1     -18.492  -1.574   6.245  1.00 58.84           N  
ATOM   3415  CA  MET B   1     -18.890  -2.977   6.171  1.00 58.84           C  
ATOM   3416  C   MET B   1     -19.633  -3.263   4.870  1.00 58.84           C  
ATOM   3417  CB  MET B   1     -19.766  -3.352   7.367  1.00 58.84           C  
ATOM   3418  O   MET B   1     -20.545  -2.523   4.496  1.00 58.84           O  
ATOM   3419  CG  MET B   1     -19.908  -4.851   7.576  1.00 58.84           C  
ATOM   3420  SD  MET B   1     -20.824  -5.263   9.112  1.00 58.84           S  
ATOM   3421  CE  MET B   1     -22.199  -6.222   8.418  1.00 58.84           C  
ATOM   3422  N   TYR B   2     -19.062  -3.953   4.034  1.00 74.19           N  
ATOM   3423  CA  TYR B   2     -19.634  -4.308   2.740  1.00 74.19           C  
ATOM   3424  C   TYR B   2     -20.294  -5.680   2.794  1.00 74.19           C  
ATOM   3425  CB  TYR B   2     -18.556  -4.288   1.652  1.00 74.19           C  
ATOM   3426  O   TYR B   2     -19.720  -6.631   3.330  1.00 74.19           O  
ATOM   3427  CG  TYR B   2     -17.916  -2.936   1.456  1.00 74.19           C  
ATOM   3428  CD1 TYR B   2     -18.511  -1.973   0.644  1.00 74.19           C  
ATOM   3429  CD2 TYR B   2     -16.715  -2.618   2.081  1.00 74.19           C  
ATOM   3430  CE1 TYR B   2     -17.924  -0.726   0.459  1.00 74.19           C  
ATOM   3431  CE2 TYR B   2     -16.118  -1.374   1.902  1.00 74.19           C  
ATOM   3432  OH  TYR B   2     -16.144   0.797   0.911  1.00 74.19           O  
ATOM   3433  CZ  TYR B   2     -16.730  -0.436   1.091  1.00 74.19           C  
ATOM   3434  N   GLU B   3     -21.569  -5.626   2.464  1.00 76.20           N  
ATOM   3435  CA  GLU B   3     -22.228  -6.920   2.312  1.00 76.20           C  
ATOM   3436  C   GLU B   3     -21.746  -7.640   1.055  1.00 76.20           C  
ATOM   3437  CB  GLU B   3     -23.748  -6.747   2.269  1.00 76.20           C  
ATOM   3438  O   GLU B   3     -21.990  -7.180  -0.062  1.00 76.20           O  
ATOM   3439  CG  GLU B   3     -24.517  -8.060   2.303  1.00 76.20           C  
ATOM   3440  CD  GLU B   3     -26.026  -7.872   2.311  1.00 76.20           C  
ATOM   3441  OE1 GLU B   3     -26.744  -8.702   1.709  1.00 76.20           O  
ATOM   3442  OE2 GLU B   3     -26.493  -6.885   2.922  1.00 76.20           O  
ATOM   3443  N   TYR B   4     -20.922  -8.557   1.250  1.00 74.09           N  
ATOM   3444  CA  TYR B   4     -20.284  -9.311   0.177  1.00 74.09           C  
ATOM   3445  C   TYR B   4     -21.231 -10.364  -0.387  1.00 74.09           C  
ATOM   3446  CB  TYR B   4     -19.000  -9.979   0.679  1.00 74.09           C  
ATOM   3447  O   TYR B   4     -21.308 -10.550  -1.604  1.00 74.09           O  
ATOM   3448  CG  TYR B   4     -18.105 -10.481  -0.428  1.00 74.09           C  
ATOM   3449  CD1 TYR B   4     -18.080 -11.831  -0.772  1.00 74.09           C  
ATOM   3450  CD2 TYR B   4     -17.281  -9.608  -1.131  1.00 74.09           C  
ATOM   3451  CE1 TYR B   4     -17.255 -12.299  -1.789  1.00 74.09           C  
ATOM   3452  CE2 TYR B   4     -16.452 -10.065  -2.150  1.00 74.09           C  
ATOM   3453  OH  TYR B   4     -15.628 -11.867  -3.480  1.00 74.09           O  
ATOM   3454  CZ  TYR B   4     -16.447 -11.409  -2.472  1.00 74.09           C  
ATOM   3455  N   CYS B   5     -21.950 -10.997   0.407  1.00 84.12           N  
ATOM   3456  CA  CYS B   5     -22.891 -12.042   0.022  1.00 84.12           C  
ATOM   3457  C   CYS B   5     -24.026 -12.154   1.034  1.00 84.12           C  
ATOM   3458  CB  CYS B   5     -22.176 -13.386  -0.108  1.00 84.12           C  
ATOM   3459  O   CYS B   5     -23.784 -12.193   2.241  1.00 84.12           O  
ATOM   3460  SG  CYS B   5     -23.267 -14.749  -0.570  1.00 84.12           S  
ATOM   3461  N   SER B   6     -25.215 -12.028   0.503  1.00 87.31           N  
ATOM   3462  CA  SER B   6     -26.406 -12.202   1.328  1.00 87.31           C  
ATOM   3463  C   SER B   6     -27.445 -13.069   0.625  1.00 87.31           C  
ATOM   3464  CB  SER B   6     -27.016 -10.845   1.681  1.00 87.31           C  
ATOM   3465  O   SER B   6     -27.898 -12.736  -0.472  1.00 87.31           O  
ATOM   3466  OG  SER B   6     -28.144 -11.004   2.524  1.00 87.31           O  
ATOM   3467  N   VAL B   7     -27.684 -14.191   1.264  1.00 86.57           N  
ATOM   3468  CA  VAL B   7     -28.629 -15.102   0.627  1.00 86.57           C  
ATOM   3469  C   VAL B   7     -29.649 -15.589   1.653  1.00 86.57           C  
ATOM   3470  CB  VAL B   7     -27.909 -16.305  -0.022  1.00 86.57           C  
ATOM   3471  O   VAL B   7     -29.338 -15.700   2.842  1.00 86.57           O  
ATOM   3472  CG1 VAL B   7     -27.105 -15.860  -1.242  1.00 86.57           C  
ATOM   3473  CG2 VAL B   7     -27.002 -16.995   0.996  1.00 86.57           C  
ATOM   3474  N   VAL B   8     -30.867 -15.762   1.146  1.00 84.14           N  
ATOM   3475  CA  VAL B   8     -31.930 -16.291   1.994  1.00 84.14           C  
ATOM   3476  C   VAL B   8     -31.771 -17.803   2.141  1.00 84.14           C  
ATOM   3477  CB  VAL B   8     -33.328 -15.955   1.428  1.00 84.14           C  
ATOM   3478  O   VAL B   8     -31.524 -18.506   1.158  1.00 84.14           O  
ATOM   3479  CG1 VAL B   8     -34.425 -16.560   2.302  1.00 84.14           C  
ATOM   3480  CG2 VAL B   8     -33.506 -14.442   1.311  1.00 84.14           C  
ATOM   3481  N   ILE B   9     -31.805 -18.241   3.419  1.00 83.86           N  
ATOM   3482  CA  ILE B   9     -31.615 -19.649   3.749  1.00 83.86           C  
ATOM   3483  C   ILE B   9     -32.966 -20.297   4.045  1.00 83.86           C  
ATOM   3484  CB  ILE B   9     -30.661 -19.825   4.952  1.00 83.86           C  
ATOM   3485  O   ILE B   9     -33.812 -19.703   4.717  1.00 83.86           O  
ATOM   3486  CG1 ILE B   9     -29.334 -19.103   4.691  1.00 83.86           C  
ATOM   3487  CG2 ILE B   9     -30.429 -21.310   5.244  1.00 83.86           C  
ATOM   3488  CD1 ILE B   9     -28.468 -18.932   5.931  1.00 83.86           C  
ATOM   3489  N   LYS B  10     -33.228 -21.526   3.483  1.00 78.92           N  
ATOM   3490  CA  LYS B  10     -34.462 -22.280   3.680  1.00 78.92           C  
ATOM   3491  C   LYS B  10     -34.451 -23.012   5.020  1.00 78.92           C  
ATOM   3492  CB  LYS B  10     -34.670 -23.278   2.540  1.00 78.92           C  
ATOM   3493  O   LYS B  10     -35.424 -22.952   5.774  1.00 78.92           O  
ATOM   3494  CG  LYS B  10     -36.054 -23.909   2.515  1.00 78.92           C  
ATOM   3495  CD  LYS B  10     -36.217 -24.852   1.330  1.00 78.92           C  
ATOM   3496  CE  LYS B  10     -37.574 -25.542   1.346  1.00 78.92           C  
ATOM   3497  NZ  LYS B  10     -37.738 -26.469   0.186  1.00 78.92           N  
ATOM   3498  N   LYS B  11     -33.382 -23.704   5.332  1.00 77.94           N  
ATOM   3499  CA  LYS B  11     -33.240 -24.479   6.562  1.00 77.94           C  
ATOM   3500  C   LYS B  11     -31.881 -24.236   7.211  1.00 77.94           C  
ATOM   3501  CB  LYS B  11     -33.428 -25.971   6.281  1.00 77.94           C  
ATOM   3502  O   LYS B  11     -30.876 -24.071   6.516  1.00 77.94           O  
ATOM   3503  CG  LYS B  11     -34.844 -26.351   5.874  1.00 77.94           C  
ATOM   3504  CD  LYS B  11     -34.982 -27.854   5.670  1.00 77.94           C  
ATOM   3505  CE  LYS B  11     -36.387 -28.232   5.222  1.00 77.94           C  
ATOM   3506  NZ  LYS B  11     -36.523 -29.703   5.003  1.00 77.94           N  
ATOM   3507  N   TYR B  12     -31.888 -24.016   8.480  1.00 81.24           N  
ATOM   3508  CA  TYR B  12     -30.666 -23.775   9.240  1.00 81.24           C  
ATOM   3509  C   TYR B  12     -30.566 -24.725  10.428  1.00 81.24           C  
ATOM   3510  CB  TYR B  12     -30.613 -22.324   9.726  1.00 81.24           C  
ATOM   3511  O   TYR B  12     -31.551 -24.953  11.133  1.00 81.24           O  
ATOM   3512  CG  TYR B  12     -29.432 -22.025  10.618  1.00 81.24           C  
ATOM   3513  CD1 TYR B  12     -29.571 -21.994  12.004  1.00 81.24           C  
ATOM   3514  CD2 TYR B  12     -28.177 -21.772  10.077  1.00 81.24           C  
ATOM   3515  CE1 TYR B  12     -28.486 -21.718  12.829  1.00 81.24           C  
ATOM   3516  CE2 TYR B  12     -27.085 -21.494  10.892  1.00 81.24           C  
ATOM   3517  OH  TYR B  12     -26.171 -21.195  13.077  1.00 81.24           O  
ATOM   3518  CZ  TYR B  12     -27.249 -21.470  12.265  1.00 81.24           C  
ATOM   3519  N   SER B  13     -29.443 -25.425  10.604  1.00 74.37           N  
ATOM   3520  CA  SER B  13     -29.237 -26.313  11.743  1.00 74.37           C  
ATOM   3521  C   SER B  13     -27.896 -26.045  12.418  1.00 74.37           C  
ATOM   3522  CB  SER B  13     -29.311 -27.776  11.303  1.00 74.37           C  
ATOM   3523  O   SER B  13     -26.891 -25.811  11.743  1.00 74.37           O  
ATOM   3524  OG  SER B  13     -29.032 -28.643  12.389  1.00 74.37           O  
ATOM   3525  N   LYS B  14     -27.871 -25.960  13.796  1.00 64.42           N  
ATOM   3526  CA  LYS B  14     -26.651 -25.885  14.596  1.00 64.42           C  
ATOM   3527  C   LYS B  14     -26.343 -27.226  15.255  1.00 64.42           C  
ATOM   3528  CB  LYS B  14     -26.774 -24.793  15.660  1.00 64.42           C  
ATOM   3529  O   LYS B  14     -27.247 -27.904  15.747  1.00 64.42           O  
ATOM   3530  CG  LYS B  14     -25.504 -23.979  15.860  1.00 64.42           C  
ATOM   3531  CD  LYS B  14     -25.720 -22.842  16.851  1.00 64.42           C  
ATOM   3532  CE  LYS B  14     -24.449 -22.028  17.054  1.00 64.42           C  
ATOM   3533  NZ  LYS B  14     -24.677 -20.863  17.960  1.00 64.42           N  
ATOM   3534  N   TYR B  15     -25.253 -27.879  14.924  1.00 55.13           N  
ATOM   3535  CA  TYR B  15     -24.888 -29.132  15.576  1.00 55.13           C  
ATOM   3536  C   TYR B  15     -24.403 -28.884  16.999  1.00 55.13           C  
ATOM   3537  CB  TYR B  15     -23.804 -29.859  14.774  1.00 55.13           C  
ATOM   3538  O   TYR B  15     -23.760 -27.868  17.275  1.00 55.13           O  
ATOM   3539  CG  TYR B  15     -24.286 -30.393  13.447  1.00 55.13           C  
ATOM   3540  CD1 TYR B  15     -24.863 -31.657  13.351  1.00 55.13           C  
ATOM   3541  CD2 TYR B  15     -24.164 -29.635  12.287  1.00 55.13           C  
ATOM   3542  CE1 TYR B  15     -25.307 -32.154  12.130  1.00 55.13           C  
ATOM   3543  CE2 TYR B  15     -24.605 -30.122  11.061  1.00 55.13           C  
ATOM   3544  OH  TYR B  15     -25.612 -31.867   9.781  1.00 55.13           O  
ATOM   3545  CZ  TYR B  15     -25.174 -31.380  10.992  1.00 55.13           C  
ATOM   3546  N   THR B  16     -25.104 -29.338  18.082  1.00 48.11           N  
ATOM   3547  CA  THR B  16     -24.939 -29.726  19.478  1.00 48.11           C  
ATOM   3548  C   THR B  16     -23.496 -29.518  19.930  1.00 48.11           C  
ATOM   3549  CB  THR B  16     -25.344 -31.194  19.702  1.00 48.11           C  
ATOM   3550  O   THR B  16     -22.566 -29.645  19.131  1.00 48.11           O  
ATOM   3551  CG2 THR B  16     -26.607 -31.293  20.551  1.00 48.11           C  
ATOM   3552  OG1 THR B  16     -25.583 -31.817  18.434  1.00 48.11           O  
ATOM   3553  N   ILE B  17     -23.159 -28.978  21.134  1.00 51.11           N  
ATOM   3554  CA  ILE B  17     -22.384 -28.556  22.296  1.00 51.11           C  
ATOM   3555  C   ILE B  17     -20.925 -28.347  21.895  1.00 51.11           C  
ATOM   3556  CB  ILE B  17     -22.482 -29.584  23.445  1.00 51.11           C  
ATOM   3557  O   ILE B  17     -20.319 -29.214  21.260  1.00 51.11           O  
ATOM   3558  CG1 ILE B  17     -23.948 -29.819  23.828  1.00 51.11           C  
ATOM   3559  CG2 ILE B  17     -21.667 -29.120  24.656  1.00 51.11           C  
ATOM   3560  CD1 ILE B  17     -24.164 -31.015  24.744  1.00 51.11           C  
ATOM   3561  N   PRO B  18     -20.460 -27.057  21.729  1.00 51.41           N  
ATOM   3562  CA  PRO B  18     -19.048 -26.709  21.552  1.00 51.41           C  
ATOM   3563  C   PRO B  18     -18.105 -27.757  22.138  1.00 51.41           C  
ATOM   3564  CB  PRO B  18     -18.917 -25.378  22.297  1.00 51.41           C  
ATOM   3565  O   PRO B  18     -18.365 -28.291  23.219  1.00 51.41           O  
ATOM   3566  CG  PRO B  18     -20.324 -24.950  22.564  1.00 51.41           C  
ATOM   3567  CD  PRO B  18     -21.217 -26.152  22.458  1.00 51.41           C  
ATOM   3568  N   SER B  19     -17.413 -28.615  21.341  1.00 55.13           N  
ATOM   3569  CA  SER B  19     -16.368 -29.520  21.809  1.00 55.13           C  
ATOM   3570  C   SER B  19     -14.995 -28.859  21.747  1.00 55.13           C  
ATOM   3571  CB  SER B  19     -16.362 -30.806  20.982  1.00 55.13           C  
ATOM   3572  O   SER B  19     -14.818 -27.848  21.065  1.00 55.13           O  
ATOM   3573  OG  SER B  19     -16.177 -30.518  19.606  1.00 55.13           O  
ATOM   3574  N   PHE B  20     -14.111 -29.180  22.717  1.00 53.95           N  
ATOM   3575  CA  PHE B  20     -12.735 -28.698  22.728  1.00 53.95           C  
ATOM   3576  C   PHE B  20     -12.045 -29.001  21.404  1.00 53.95           C  
ATOM   3577  CB  PHE B  20     -11.953 -29.328  23.885  1.00 53.95           C  
ATOM   3578  O   PHE B  20     -12.196 -30.094  20.855  1.00 53.95           O  
ATOM   3579  CG  PHE B  20     -12.298 -28.756  25.233  1.00 53.95           C  
ATOM   3580  CD1 PHE B  20     -11.818 -27.511  25.619  1.00 53.95           C  
ATOM   3581  CD2 PHE B  20     -13.102 -29.465  26.116  1.00 53.95           C  
ATOM   3582  CE1 PHE B  20     -12.135 -26.979  26.867  1.00 53.95           C  
ATOM   3583  CE2 PHE B  20     -13.424 -28.940  27.364  1.00 53.95           C  
ATOM   3584  CZ  PHE B  20     -12.939 -27.698  27.738  1.00 53.95           C  
ATOM   3585  N   ALA B  21     -11.569 -27.875  20.755  1.00 53.16           N  
ATOM   3586  CA  ALA B  21     -10.961 -27.925  19.427  1.00 53.16           C  
ATOM   3587  C   ALA B  21      -9.713 -28.803  19.427  1.00 53.16           C  
ATOM   3588  CB  ALA B  21     -10.617 -26.517  18.946  1.00 53.16           C  
ATOM   3589  O   ALA B  21      -8.803 -28.599  20.234  1.00 53.16           O  
ATOM   3590  N   PRO B  22      -9.647 -30.090  18.839  1.00 52.20           N  
ATOM   3591  CA  PRO B  22      -8.382 -30.820  18.728  1.00 52.20           C  
ATOM   3592  C   PRO B  22      -7.329 -30.059  17.926  1.00 52.20           C  
ATOM   3593  CB  PRO B  22      -8.782 -32.114  18.015  1.00 52.20           C  
ATOM   3594  O   PRO B  22      -7.633 -29.024  17.328  1.00 52.20           O  
ATOM   3595  CG  PRO B  22     -10.144 -31.840  17.464  1.00 52.20           C  
ATOM   3596  CD  PRO B  22     -10.679 -30.595  18.111  1.00 52.20           C  
ATOM   3597  N   ASN B  23      -6.016 -30.290  18.095  1.00 44.03           N  
ATOM   3598  CA  ASN B  23      -4.947 -29.712  17.288  1.00 44.03           C  
ATOM   3599  C   ASN B  23      -5.297 -29.723  15.803  1.00 44.03           C  
ATOM   3600  CB  ASN B  23      -3.631 -30.455  17.528  1.00 44.03           C  
ATOM   3601  O   ASN B  23      -5.409 -30.790  15.195  1.00 44.03           O  
ATOM   3602  CG  ASN B  23      -2.936 -30.013  18.801  1.00 44.03           C  
ATOM   3603  ND2 ASN B  23      -1.951 -30.790  19.239  1.00 44.03           N  
ATOM   3604  OD1 ASN B  23      -3.281 -28.984  19.387  1.00 44.03           O  
ATOM   3605  N   GLY B  24      -6.215 -28.849  15.375  1.00 51.21           N  
ATOM   3606  CA  GLY B  24      -6.703 -28.870  14.005  1.00 51.21           C  
ATOM   3607  C   GLY B  24      -8.147 -29.320  13.893  1.00 51.21           C  
ATOM   3608  O   GLY B  24      -8.898 -29.264  14.869  1.00 51.21           O  
ATOM   3609  N   PHE B  25      -8.816 -29.356  12.691  1.00 47.70           N  
ATOM   3610  CA  PHE B  25     -10.212 -29.737  12.511  1.00 47.70           C  
ATOM   3611  C   PHE B  25     -10.368 -31.252  12.541  1.00 47.70           C  
ATOM   3612  CB  PHE B  25     -10.756 -29.179  11.192  1.00 47.70           C  
ATOM   3613  O   PHE B  25     -11.420 -31.781  12.175  1.00 47.70           O  
ATOM   3614  CG  PHE B  25     -11.114 -27.719  11.252  1.00 47.70           C  
ATOM   3615  CD1 PHE B  25     -12.303 -27.304  11.840  1.00 47.70           C  
ATOM   3616  CD2 PHE B  25     -10.262 -26.760  10.721  1.00 47.70           C  
ATOM   3617  CE1 PHE B  25     -12.637 -25.953  11.897  1.00 47.70           C  
ATOM   3618  CE2 PHE B  25     -10.589 -25.408  10.774  1.00 47.70           C  
ATOM   3619  CZ  PHE B  25     -11.777 -25.007  11.362  1.00 47.70           C  
ATOM   3620  N   GLN B  26      -9.412 -32.058  13.297  1.00 38.27           N  
ATOM   3621  CA  GLN B  26      -9.514 -33.513  13.295  1.00 38.27           C  
ATOM   3622  C   GLN B  26     -10.236 -34.015  14.542  1.00 38.27           C  
ATOM   3623  CB  GLN B  26      -8.127 -34.150  13.200  1.00 38.27           C  
ATOM   3624  O   GLN B  26      -9.789 -33.773  15.665  1.00 38.27           O  
ATOM   3625  CG  GLN B  26      -7.542 -34.143  11.794  1.00 38.27           C  
ATOM   3626  CD  GLN B  26      -6.180 -34.807  11.721  1.00 38.27           C  
ATOM   3627  NE2 GLN B  26      -5.612 -34.865  10.522  1.00 38.27           N  
ATOM   3628  OE1 GLN B  26      -5.642 -35.263  12.735  1.00 38.27           O  
ATOM   3629  N   SER B  27     -11.461 -33.785  14.770  1.00 38.74           N  
ATOM   3630  CA  SER B  27     -12.112 -34.376  15.934  1.00 38.74           C  
ATOM   3631  C   SER B  27     -12.627 -35.778  15.626  1.00 38.74           C  
ATOM   3632  CB  SER B  27     -13.267 -33.493  16.410  1.00 38.74           C  
ATOM   3633  O   SER B  27     -13.164 -36.024  14.544  1.00 38.74           O  
ATOM   3634  OG  SER B  27     -14.273 -34.273  17.032  1.00 38.74           O  
ATOM   3635  N   MET B  28     -12.071 -36.893  16.304  1.00 27.95           N  
ATOM   3636  CA  MET B  28     -12.409 -38.312  16.370  1.00 27.95           C  
ATOM   3637  C   MET B  28     -13.808 -38.511  16.945  1.00 27.95           C  
ATOM   3638  CB  MET B  28     -11.384 -39.071  17.214  1.00 27.95           C  
ATOM   3639  O   MET B  28     -14.364 -39.608  16.870  1.00 27.95           O  
ATOM   3640  CG  MET B  28     -10.101 -39.402  16.468  1.00 27.95           C  
ATOM   3641  SD  MET B  28      -9.562 -41.136  16.730  1.00 27.95           S  
ATOM   3642  CE  MET B  28      -8.583 -41.398  15.226  1.00 27.95           C  
ATOM   3643  N   LEU B  29     -14.517 -37.331  17.251  1.00 32.44           N  
ATOM   3644  CA  LEU B  29     -15.743 -37.628  17.984  1.00 32.44           C  
ATOM   3645  C   LEU B  29     -16.954 -37.588  17.057  1.00 32.44           C  
ATOM   3646  CB  LEU B  29     -15.934 -36.637  19.135  1.00 32.44           C  
ATOM   3647  O   LEU B  29     -17.065 -36.695  16.213  1.00 32.44           O  
ATOM   3648  CG  LEU B  29     -15.249 -36.992  20.455  1.00 32.44           C  
ATOM   3649  CD1 LEU B  29     -14.843 -35.724  21.199  1.00 32.44           C  
ATOM   3650  CD2 LEU B  29     -16.164 -37.854  21.318  1.00 32.44           C  
ATOM   3651  N   GLU B  30     -17.497 -38.775  16.684  1.00 34.51           N  
ATOM   3652  CA  GLU B  30     -18.811 -38.915  16.064  1.00 34.51           C  
ATOM   3653  C   GLU B  30     -19.810 -37.924  16.657  1.00 34.51           C  
ATOM   3654  CB  GLU B  30     -19.332 -40.345  16.223  1.00 34.51           C  
ATOM   3655  O   GLU B  30     -19.858 -37.738  17.875  1.00 34.51           O  
ATOM   3656  CG  GLU B  30     -19.206 -41.189  14.963  1.00 34.51           C  
ATOM   3657  CD  GLU B  30     -19.807 -42.579  15.109  1.00 34.51           C  
ATOM   3658  OE1 GLU B  30     -19.792 -43.353  14.125  1.00 34.51           O  
ATOM   3659  OE2 GLU B  30     -20.297 -42.895  16.216  1.00 34.51           O  
ATOM   3660  N   PRO B  31     -20.303 -36.849  15.867  1.00 36.24           N  
ATOM   3661  CA  PRO B  31     -21.226 -35.866  16.439  1.00 36.24           C  
ATOM   3662  C   PRO B  31     -22.318 -36.508  17.291  1.00 36.24           C  
ATOM   3663  CB  PRO B  31     -21.825 -35.185  15.205  1.00 36.24           C  
ATOM   3664  O   PRO B  31     -22.778 -37.611  16.984  1.00 36.24           O  
ATOM   3665  CG  PRO B  31     -21.370 -36.019  14.051  1.00 36.24           C  
ATOM   3666  CD  PRO B  31     -20.364 -37.016  14.549  1.00 36.24           C  
ATOM   3667  N   PRO B  32     -22.435 -36.330  18.676  1.00 31.94           N  
ATOM   3668  CA  PRO B  32     -23.651 -36.770  19.364  1.00 31.94           C  
ATOM   3669  C   PRO B  32     -24.926 -36.314  18.658  1.00 31.94           C  
ATOM   3670  CB  PRO B  32     -23.530 -36.120  20.745  1.00 31.94           C  
ATOM   3671  O   PRO B  32     -24.927 -35.282  17.982  1.00 31.94           O  
ATOM   3672  CG  PRO B  32     -22.348 -35.211  20.636  1.00 31.94           C  
ATOM   3673  CD  PRO B  32     -21.749 -35.368  19.268  1.00 31.94           C  
ATOM   3674  N   GLN B  33     -25.708 -37.204  17.905  1.00 33.84           N  
ATOM   3675  CA  GLN B  33     -27.118 -37.283  17.536  1.00 33.84           C  
ATOM   3676  C   GLN B  33     -27.717 -35.891  17.355  1.00 33.84           C  
ATOM   3677  CB  GLN B  33     -27.906 -38.061  18.591  1.00 33.84           C  
ATOM   3678  O   GLN B  33     -27.563 -35.025  18.219  1.00 33.84           O  
ATOM   3679  CG  GLN B  33     -28.109 -39.530  18.247  1.00 33.84           C  
ATOM   3680  CD  GLN B  33     -29.263 -40.157  19.006  1.00 33.84           C  
ATOM   3681  NE2 GLN B  33     -29.741 -41.299  18.522  1.00 33.84           N  
ATOM   3682  OE1 GLN B  33     -29.722 -39.620  20.019  1.00 33.84           O  
ATOM   3683  N   ILE B  34     -27.691 -35.237  16.059  1.00 37.15           N  
ATOM   3684  CA  ILE B  34     -28.296 -34.340  15.080  1.00 37.15           C  
ATOM   3685  C   ILE B  34     -29.429 -33.552  15.733  1.00 37.15           C  
ATOM   3686  CB  ILE B  34     -28.822 -35.117  13.852  1.00 37.15           C  
ATOM   3687  O   ILE B  34     -30.296 -34.129  16.392  1.00 37.15           O  
ATOM   3688  CG1 ILE B  34     -27.672 -35.848  13.150  1.00 37.15           C  
ATOM   3689  CG2 ILE B  34     -29.543 -34.174  12.885  1.00 37.15           C  
ATOM   3690  CD1 ILE B  34     -28.127 -36.921  12.170  1.00 37.15           C  
ATOM   3691  N   ASP B  35     -29.275 -32.309  16.232  1.00 40.07           N  
ATOM   3692  CA  ASP B  35     -30.432 -31.430  16.370  1.00 40.07           C  
ATOM   3693  C   ASP B  35     -31.190 -31.307  15.050  1.00 40.07           C  
ATOM   3694  CB  ASP B  35     -29.999 -30.046  16.858  1.00 40.07           C  
ATOM   3695  O   ASP B  35     -30.580 -31.263  13.980  1.00 40.07           O  
ATOM   3696  CG  ASP B  35     -29.967 -29.934  18.372  1.00 40.07           C  
ATOM   3697  OD1 ASP B  35     -30.514 -30.822  19.061  1.00 40.07           O  
ATOM   3698  OD2 ASP B  35     -29.392 -28.947  18.881  1.00 40.07           O  
ATOM   3699  N   LYS B  36     -32.318 -31.944  14.833  1.00 47.99           N  
ATOM   3700  CA  LYS B  36     -33.458 -31.812  13.931  1.00 47.99           C  
ATOM   3701  C   LYS B  36     -33.491 -30.430  13.284  1.00 47.99           C  
ATOM   3702  CB  LYS B  36     -34.767 -32.071  14.678  1.00 47.99           C  
ATOM   3703  O   LYS B  36     -33.081 -29.442  13.897  1.00 47.99           O  
ATOM   3704  CG  LYS B  36     -35.074 -33.546  14.895  1.00 47.99           C  
ATOM   3705  CD  LYS B  36     -36.458 -33.746  15.499  1.00 47.99           C  
ATOM   3706  CE  LYS B  36     -36.733 -35.213  15.796  1.00 47.99           C  
ATOM   3707  NZ  LYS B  36     -38.092 -35.415  16.383  1.00 47.99           N  
ATOM   3708  N   TRP B  37     -33.171 -30.247  11.921  1.00 46.41           N  
ATOM   3709  CA  TRP B  37     -33.500 -29.004  11.231  1.00 46.41           C  
ATOM   3710  C   TRP B  37     -34.564 -28.222  11.995  1.00 46.41           C  
ATOM   3711  CB  TRP B  37     -33.983 -29.290   9.807  1.00 46.41           C  
ATOM   3712  O   TRP B  37     -35.547 -28.799  12.467  1.00 46.41           O  
ATOM   3713  CG  TRP B  37     -32.897 -29.733   8.873  1.00 46.41           C  
ATOM   3714  CD1 TRP B  37     -32.526 -31.018   8.592  1.00 46.41           C  
ATOM   3715  CD2 TRP B  37     -32.039 -28.889   8.100  1.00 46.41           C  
ATOM   3716  CE2 TRP B  37     -31.170 -29.731   7.372  1.00 46.41           C  
ATOM   3717  CE3 TRP B  37     -31.920 -27.500   7.952  1.00 46.41           C  
ATOM   3718  NE1 TRP B  37     -31.487 -31.024   7.689  1.00 46.41           N  
ATOM   3719  CH2 TRP B  37     -30.100 -27.867   6.381  1.00 46.41           C  
ATOM   3720  CZ2 TRP B  37     -30.194 -29.229   6.507  1.00 46.41           C  
ATOM   3721  CZ3 TRP B  37     -30.949 -27.003   7.091  1.00 46.41           C  
ATOM   3722  N   GLN B  38     -34.275 -27.159  12.600  1.00 50.55           N  
ATOM   3723  CA  GLN B  38     -35.371 -26.320  13.076  1.00 50.55           C  
ATOM   3724  C   GLN B  38     -36.215 -25.807  11.913  1.00 50.55           C  
ATOM   3725  CB  GLN B  38     -34.832 -25.145  13.893  1.00 50.55           C  
ATOM   3726  O   GLN B  38     -35.678 -25.319  10.917  1.00 50.55           O  
ATOM   3727  CG  GLN B  38     -34.482 -25.505  15.331  1.00 50.55           C  
ATOM   3728  CD  GLN B  38     -33.985 -24.314  16.129  1.00 50.55           C  
ATOM   3729  NE2 GLN B  38     -33.713 -24.532  17.412  1.00 50.55           N  
ATOM   3730  OE1 GLN B  38     -33.845 -23.208  15.598  1.00 50.55           O  
ATOM   3731  N   HIS B  39     -37.443 -26.466  11.595  1.00 47.78           N  
ATOM   3732  CA  HIS B  39     -38.382 -25.948  10.606  1.00 47.78           C  
ATOM   3733  C   HIS B  39     -38.900 -24.571  11.007  1.00 47.78           C  
ATOM   3734  CB  HIS B  39     -39.553 -26.916  10.421  1.00 47.78           C  
ATOM   3735  O   HIS B  39     -39.276 -24.356  12.162  1.00 47.78           O  
ATOM   3736  CG  HIS B  39     -39.179 -28.182   9.719  1.00 47.78           C  
ATOM   3737  CD2 HIS B  39     -39.109 -29.458  10.166  1.00 47.78           C  
ATOM   3738  ND1 HIS B  39     -38.818 -28.217   8.390  1.00 47.78           N  
ATOM   3739  CE1 HIS B  39     -38.541 -29.465   8.048  1.00 47.78           C  
ATOM   3740  NE2 HIS B  39     -38.710 -30.237   9.107  1.00 47.78           N  
ATOM   3741  N   LEU B  40     -38.334 -23.544  10.517  1.00 50.13           N  
ATOM   3742  CA  LEU B  40     -38.803 -22.182  10.743  1.00 50.13           C  
ATOM   3743  C   LEU B  40     -40.157 -21.956  10.079  1.00 50.13           C  
ATOM   3744  CB  LEU B  40     -37.786 -21.169  10.210  1.00 50.13           C  
ATOM   3745  O   LEU B  40     -40.486 -22.616   9.090  1.00 50.13           O  
ATOM   3746  CG  LEU B  40     -36.453 -21.090  10.957  1.00 50.13           C  
ATOM   3747  CD1 LEU B  40     -35.371 -20.513  10.050  1.00 50.13           C  
ATOM   3748  CD2 LEU B  40     -36.598 -20.254  12.223  1.00 50.13           C  
ATOM   3749  N   SER B  41     -41.136 -21.407  10.838  1.00 49.63           N  
ATOM   3750  CA  SER B  41     -42.465 -20.983  10.410  1.00 49.63           C  
ATOM   3751  C   SER B  41     -42.403 -20.223   9.089  1.00 49.63           C  
ATOM   3752  CB  SER B  41     -43.121 -20.110  11.480  1.00 49.63           C  
ATOM   3753  O   SER B  41     -41.345 -19.720   8.705  1.00 49.63           O  
ATOM   3754  OG  SER B  41     -42.418 -18.889  11.634  1.00 49.63           O  
ATOM   3755  N   ALA B  42     -43.265 -20.411   8.075  1.00 50.77           N  
ATOM   3756  CA  ALA B  42     -43.419 -19.849   6.735  1.00 50.77           C  
ATOM   3757  C   ALA B  42     -43.197 -18.339   6.745  1.00 50.77           C  
ATOM   3758  CB  ALA B  42     -44.802 -20.177   6.177  1.00 50.77           C  
ATOM   3759  O   ALA B  42     -42.749 -17.765   5.750  1.00 50.77           O  
ATOM   3760  N   ASN B  43     -43.175 -17.676   8.008  1.00 55.37           N  
ATOM   3761  CA  ASN B  43     -43.059 -16.222   7.989  1.00 55.37           C  
ATOM   3762  C   ASN B  43     -41.673 -15.765   8.434  1.00 55.37           C  
ATOM   3763  CB  ASN B  43     -44.136 -15.585   8.869  1.00 55.37           C  
ATOM   3764  O   ASN B  43     -41.444 -14.571   8.639  1.00 55.37           O  
ATOM   3765  CG  ASN B  43     -45.540 -15.865   8.370  1.00 55.37           C  
ATOM   3766  ND2 ASN B  43     -46.523 -15.718   9.250  1.00 55.37           N  
ATOM   3767  OD1 ASN B  43     -45.739 -16.212   7.202  1.00 55.37           O  
ATOM   3768  N   CYS B  44     -40.782 -16.765   8.582  1.00 62.76           N  
ATOM   3769  CA  CYS B  44     -39.440 -16.406   9.028  1.00 62.76           C  
ATOM   3770  C   CYS B  44     -38.456 -16.424   7.864  1.00 62.76           C  
ATOM   3771  CB  CYS B  44     -38.966 -17.360  10.123  1.00 62.76           C  
ATOM   3772  O   CYS B  44     -38.638 -17.174   6.904  1.00 62.76           O  
ATOM   3773  SG  CYS B  44     -39.991 -17.329  11.610  1.00 62.76           S  
ATOM   3774  N   THR B  45     -37.627 -15.326   7.812  1.00 73.17           N  
ATOM   3775  CA  THR B  45     -36.568 -15.228   6.814  1.00 73.17           C  
ATOM   3776  C   THR B  45     -35.198 -15.428   7.457  1.00 73.17           C  
ATOM   3777  CB  THR B  45     -36.605 -13.868   6.092  1.00 73.17           C  
ATOM   3778  O   THR B  45     -34.865 -14.762   8.439  1.00 73.17           O  
ATOM   3779  CG2 THR B  45     -37.842 -13.749   5.207  1.00 73.17           C  
ATOM   3780  OG1 THR B  45     -36.625 -12.817   7.066  1.00 73.17           O  
ATOM   3781  N   LEU B  46     -34.584 -16.479   7.045  1.00 81.78           N  
ATOM   3782  CA  LEU B  46     -33.203 -16.728   7.447  1.00 81.78           C  
ATOM   3783  C   LEU B  46     -32.230 -16.243   6.377  1.00 81.78           C  
ATOM   3784  CB  LEU B  46     -32.984 -18.219   7.715  1.00 81.78           C  
ATOM   3785  O   LEU B  46     -32.374 -16.583   5.201  1.00 81.78           O  
ATOM   3786  CG  LEU B  46     -33.271 -18.702   9.137  1.00 81.78           C  
ATOM   3787  CD1 LEU B  46     -33.946 -20.069   9.107  1.00 81.78           C  
ATOM   3788  CD2 LEU B  46     -31.984 -18.753   9.954  1.00 81.78           C  
ATOM   3789  N   GLN B  47     -31.293 -15.426   6.874  1.00 86.48           N  
ATOM   3790  CA  GLN B  47     -30.339 -14.868   5.921  1.00 86.48           C  
ATOM   3791  C   GLN B  47     -28.905 -15.213   6.312  1.00 86.48           C  
ATOM   3792  CB  GLN B  47     -30.505 -13.350   5.822  1.00 86.48           C  
ATOM   3793  O   GLN B  47     -28.548 -15.162   7.491  1.00 86.48           O  
ATOM   3794  CG  GLN B  47     -31.715 -12.916   5.006  1.00 86.48           C  
ATOM   3795  CD  GLN B  47     -31.810 -11.410   4.852  1.00 86.48           C  
ATOM   3796  NE2 GLN B  47     -32.733 -10.957   4.011  1.00 86.48           N  
ATOM   3797  OE1 GLN B  47     -31.060 -10.660   5.485  1.00 86.48           O  
ATOM   3798  N   PHE B  48     -28.229 -15.653   5.378  1.00 89.78           N  
ATOM   3799  CA  PHE B  48     -26.787 -15.842   5.479  1.00 89.78           C  
ATOM   3800  C   PHE B  48     -26.042 -14.663   4.865  1.00 89.78           C  
ATOM   3801  CB  PHE B  48     -26.365 -17.145   4.792  1.00 89.78           C  
ATOM   3802  O   PHE B  48     -26.212 -14.363   3.681  1.00 89.78           O  
ATOM   3803  CG  PHE B  48     -24.882 -17.398   4.829  1.00 89.78           C  
ATOM   3804  CD1 PHE B  48     -24.105 -17.226   3.690  1.00 89.78           C  
ATOM   3805  CD2 PHE B  48     -24.265 -17.809   6.003  1.00 89.78           C  
ATOM   3806  CE1 PHE B  48     -22.732 -17.460   3.721  1.00 89.78           C  
ATOM   3807  CE2 PHE B  48     -22.893 -18.045   6.042  1.00 89.78           C  
ATOM   3808  CZ  PHE B  48     -22.129 -17.870   4.899  1.00 89.78           C  
ATOM   3809  N   ARG B  49     -25.254 -14.028   5.781  1.00 88.85           N  
ATOM   3810  CA  ARG B  49     -24.569 -12.820   5.331  1.00 88.85           C  
ATOM   3811  C   ARG B  49     -23.063 -12.933   5.544  1.00 88.85           C  
ATOM   3812  CB  ARG B  49     -25.111 -11.590   6.062  1.00 88.85           C  
ATOM   3813  O   ARG B  49     -22.611 -13.316   6.625  1.00 88.85           O  
ATOM   3814  CG  ARG B  49     -26.590 -11.334   5.824  1.00 88.85           C  
ATOM   3815  CD  ARG B  49     -27.077 -10.100   6.572  1.00 88.85           C  
ATOM   3816  NE  ARG B  49     -28.521  -9.928   6.445  1.00 88.85           N  
ATOM   3817  NH1 ARG B  49     -28.590  -7.921   7.587  1.00 88.85           N  
ATOM   3818  NH2 ARG B  49     -30.519  -8.839   6.757  1.00 88.85           N  
ATOM   3819  CZ  ARG B  49     -29.207  -8.896   6.930  1.00 88.85           C  
ATOM   3820  N   VAL B  50     -22.379 -12.609   4.535  1.00 88.60           N  
ATOM   3821  CA  VAL B  50     -20.932 -12.449   4.637  1.00 88.60           C  
ATOM   3822  C   VAL B  50     -20.558 -10.981   4.443  1.00 88.60           C  
ATOM   3823  CB  VAL B  50     -20.190 -13.329   3.606  1.00 88.60           C  
ATOM   3824  O   VAL B  50     -20.805 -10.407   3.380  1.00 88.60           O  
ATOM   3825  CG1 VAL B  50     -18.677 -13.201   3.777  1.00 88.60           C  
ATOM   3826  CG2 VAL B  50     -20.624 -14.787   3.739  1.00 88.60           C  
ATOM   3827  N   LEU B  51     -20.112 -10.429   5.523  1.00 85.94           N  
ATOM   3828  CA  LEU B  51     -19.777  -9.010   5.513  1.00 85.94           C  
ATOM   3829  C   LEU B  51     -18.268  -8.806   5.599  1.00 85.94           C  
ATOM   3830  CB  LEU B  51     -20.468  -8.288   6.673  1.00 85.94           C  
ATOM   3831  O   LEU B  51     -17.579  -9.536   6.315  1.00 85.94           O  
ATOM   3832  CG  LEU B  51     -21.986  -8.446   6.763  1.00 85.94           C  
ATOM   3833  CD1 LEU B  51     -22.468  -8.146   8.178  1.00 85.94           C  
ATOM   3834  CD2 LEU B  51     -22.679  -7.538   5.752  1.00 85.94           C  
ATOM   3835  N   LEU B  52     -17.840  -7.921   4.783  1.00 79.29           N  
ATOM   3836  CA  LEU B  52     -16.445  -7.499   4.847  1.00 79.29           C  
ATOM   3837  C   LEU B  52     -16.311  -6.175   5.592  1.00 79.29           C  
ATOM   3838  CB  LEU B  52     -15.859  -7.367   3.439  1.00 79.29           C  
ATOM   3839  O   LEU B  52     -16.860  -5.158   5.163  1.00 79.29           O  
ATOM   3840  CG  LEU B  52     -14.349  -7.143   3.350  1.00 79.29           C  
ATOM   3841  CD1 LEU B  52     -13.601  -8.405   3.766  1.00 79.29           C  
ATOM   3842  CD2 LEU B  52     -13.952  -6.720   1.940  1.00 79.29           C  
ATOM   3843  N   MET B  53     -15.706  -6.326   6.729  1.00 80.20           N  
ATOM   3844  CA  MET B  53     -15.545  -5.145   7.574  1.00 80.20           C  
ATOM   3845  C   MET B  53     -14.331  -4.330   7.143  1.00 80.20           C  
ATOM   3846  CB  MET B  53     -15.410  -5.549   9.043  1.00 80.20           C  
ATOM   3847  O   MET B  53     -13.434  -4.849   6.477  1.00 80.20           O  
ATOM   3848  CG  MET B  53     -16.626  -6.278   9.593  1.00 80.20           C  
ATOM   3849  SD  MET B  53     -16.442  -6.711  11.367  1.00 80.20           S  
ATOM   3850  CE  MET B  53     -16.556  -5.061  12.113  1.00 80.20           C  
ATOM   3851  N   ASP B  54     -14.427  -3.055   7.307  1.00 69.76           N  
ATOM   3852  CA  ASP B  54     -13.360  -2.121   6.962  1.00 69.76           C  
ATOM   3853  C   ASP B  54     -12.063  -2.478   7.686  1.00 69.76           C  
ATOM   3854  CB  ASP B  54     -13.772  -0.687   7.298  1.00 69.76           C  
ATOM   3855  O   ASP B  54     -10.972  -2.161   7.208  1.00 69.76           O  
ATOM   3856  CG  ASP B  54     -14.907  -0.176   6.429  1.00 69.76           C  
ATOM   3857  OD1 ASP B  54     -15.100  -0.698   5.309  1.00 69.76           O  
ATOM   3858  OD2 ASP B  54     -15.614   0.757   6.865  1.00 69.76           O  
ATOM   3859  N   SER B  55     -12.296  -3.253   8.777  1.00 70.57           N  
ATOM   3860  CA  SER B  55     -11.148  -3.681   9.569  1.00 70.57           C  
ATOM   3861  C   SER B  55     -10.485  -4.912   8.959  1.00 70.57           C  
ATOM   3862  CB  SER B  55     -11.571  -3.980  11.008  1.00 70.57           C  
ATOM   3863  O   SER B  55      -9.573  -5.491   9.554  1.00 70.57           O  
ATOM   3864  OG  SER B  55     -12.558  -4.996  11.042  1.00 70.57           O  
ATOM   3865  N   ARG B  56     -10.865  -5.304   7.684  1.00 69.04           N  
ATOM   3866  CA  ARG B  56     -10.316  -6.483   7.021  1.00 69.04           C  
ATOM   3867  C   ARG B  56     -10.729  -7.760   7.744  1.00 69.04           C  
ATOM   3868  CB  ARG B  56      -8.791  -6.395   6.944  1.00 69.04           C  
ATOM   3869  O   ARG B  56      -9.966  -8.727   7.793  1.00 69.04           O  
ATOM   3870  CG  ARG B  56      -8.283  -5.269   6.056  1.00 69.04           C  
ATOM   3871  CD  ARG B  56      -6.870  -5.538   5.557  1.00 69.04           C  
ATOM   3872  NE  ARG B  56      -6.364  -4.431   4.751  1.00 69.04           N  
ATOM   3873  NH1 ARG B  56      -4.481  -5.553   4.020  1.00 69.04           N  
ATOM   3874  NH2 ARG B  56      -4.873  -3.398   3.341  1.00 69.04           N  
ATOM   3875  CZ  ARG B  56      -5.241  -4.463   4.039  1.00 69.04           C  
ATOM   3876  N   GLN B  57     -11.786  -7.702   8.476  1.00 79.67           N  
ATOM   3877  CA  GLN B  57     -12.403  -8.873   9.090  1.00 79.67           C  
ATOM   3878  C   GLN B  57     -13.642  -9.311   8.314  1.00 79.67           C  
ATOM   3879  CB  GLN B  57     -12.770  -8.585  10.547  1.00 79.67           C  
ATOM   3880  O   GLN B  57     -14.289  -8.495   7.654  1.00 79.67           O  
ATOM   3881  CG  GLN B  57     -11.565  -8.370  11.453  1.00 79.67           C  
ATOM   3882  CD  GLN B  57     -11.950  -8.210  12.912  1.00 79.67           C  
ATOM   3883  NE2 GLN B  57     -10.953  -8.205  13.791  1.00 79.67           N  
ATOM   3884  OE1 GLN B  57     -13.133  -8.091  13.247  1.00 79.67           O  
ATOM   3885  N   ILE B  58     -13.674 -10.508   8.142  1.00 84.42           N  
ATOM   3886  CA  ILE B  58     -14.871 -11.081   7.535  1.00 84.42           C  
ATOM   3887  C   ILE B  58     -15.877 -11.446   8.624  1.00 84.42           C  
ATOM   3888  CB  ILE B  58     -14.532 -12.322   6.680  1.00 84.42           C  
ATOM   3889  O   ILE B  58     -15.521 -12.083   9.618  1.00 84.42           O  
ATOM   3890  CG1 ILE B  58     -13.574 -11.944   5.544  1.00 84.42           C  
ATOM   3891  CG2 ILE B  58     -15.809 -12.963   6.128  1.00 84.42           C  
ATOM   3892  CD1 ILE B  58     -12.986 -13.138   4.806  1.00 84.42           C  
ATOM   3893  N   LEU B  59     -16.988 -10.830   8.493  1.00 86.60           N  
ATOM   3894  CA  LEU B  59     -18.080 -11.155   9.404  1.00 86.60           C  
ATOM   3895  C   LEU B  59     -19.105 -12.057   8.724  1.00 86.60           C  
ATOM   3896  CB  LEU B  59     -18.759  -9.877   9.904  1.00 86.60           C  
ATOM   3897  O   LEU B  59     -19.660 -11.698   7.683  1.00 86.60           O  
ATOM   3898  CG  LEU B  59     -19.826 -10.055  10.985  1.00 86.60           C  
ATOM   3899  CD1 LEU B  59     -19.206 -10.634  12.252  1.00 86.60           C  
ATOM   3900  CD2 LEU B  59     -20.517  -8.728  11.279  1.00 86.60           C  
ATOM   3901  N   ILE B  60     -19.247 -13.271   9.246  1.00 89.55           N  
ATOM   3902  CA  ILE B  60     -20.258 -14.210   8.772  1.00 89.55           C  
ATOM   3903  C   ILE B  60     -21.424 -14.252   9.757  1.00 89.55           C  
ATOM   3904  CB  ILE B  60     -19.669 -15.625   8.579  1.00 89.55           C  
ATOM   3905  O   ILE B  60     -21.245 -14.597  10.927  1.00 89.55           O  
ATOM   3906  CG1 ILE B  60     -18.540 -15.597   7.541  1.00 89.55           C  
ATOM   3907  CG2 ILE B  60     -20.764 -16.615   8.170  1.00 89.55           C  
ATOM   3908  CD1 ILE B  60     -17.806 -16.922   7.388  1.00 89.55           C  
ATOM   3909  N   ASN B  61     -22.621 -13.841   9.228  1.00 89.57           N  
ATOM   3910  CA  ASN B  61     -23.814 -13.799  10.067  1.00 89.57           C  
ATOM   3911  C   ASN B  61     -24.911 -14.712   9.527  1.00 89.57           C  
ATOM   3912  CB  ASN B  61     -24.331 -12.365  10.194  1.00 89.57           C  
ATOM   3913  O   ASN B  61     -25.115 -14.795   8.314  1.00 89.57           O  
ATOM   3914  CG  ASN B  61     -23.459 -11.506  11.088  1.00 89.57           C  
ATOM   3915  ND2 ASN B  61     -23.621 -10.192  10.991  1.00 89.57           N  
ATOM   3916  OD1 ASN B  61     -22.645 -12.020  11.860  1.00 89.57           O  
ATOM   3917  N   VAL B  62     -25.428 -15.342  10.399  1.00 86.15           N  
ATOM   3918  CA  VAL B  62     -26.708 -15.988  10.128  1.00 86.15           C  
ATOM   3919  C   VAL B  62     -27.806 -15.331  10.962  1.00 86.15           C  
ATOM   3920  CB  VAL B  62     -26.652 -17.504  10.419  1.00 86.15           C  
ATOM   3921  O   VAL B  62     -27.774 -15.385  12.193  1.00 86.15           O  
ATOM   3922  CG1 VAL B  62     -27.978 -18.173  10.060  1.00 86.15           C  
ATOM   3923  CG2 VAL B  62     -25.499 -18.152   9.654  1.00 86.15           C  
ATOM   3924  N   VAL B  63     -28.660 -14.638  10.211  1.00 86.07           N  
ATOM   3925  CA  VAL B  63     -29.624 -13.780  10.891  1.00 86.07           C  
ATOM   3926  C   VAL B  63     -31.042 -14.276  10.616  1.00 86.07           C  
ATOM   3927  CB  VAL B  63     -29.481 -12.305  10.451  1.00 86.07           C  
ATOM   3928  O   VAL B  63     -31.386 -14.591   9.474  1.00 86.07           O  
ATOM   3929  CG1 VAL B  63     -30.452 -11.414  11.224  1.00 86.07           C  
ATOM   3930  CG2 VAL B  63     -28.043 -11.829  10.645  1.00 86.07           C  
ATOM   3931  N   LEU B  64     -31.798 -14.402  11.626  1.00 81.18           N  
ATOM   3932  CA  LEU B  64     -33.212 -14.752  11.540  1.00 81.18           C  
ATOM   3933  C   LEU B  64     -34.085 -13.503  11.583  1.00 81.18           C  
ATOM   3934  CB  LEU B  64     -33.600 -15.700  12.678  1.00 81.18           C  
ATOM   3935  O   LEU B  64     -33.944 -12.672  12.484  1.00 81.18           O  
ATOM   3936  CG  LEU B  64     -35.066 -16.132  12.731  1.00 81.18           C  
ATOM   3937  CD1 LEU B  64     -35.400 -17.021  11.538  1.00 81.18           C  
ATOM   3938  CD2 LEU B  64     -35.365 -16.852  14.041  1.00 81.18           C  
ATOM   3939  N   ASN B  65     -35.022 -13.225  10.543  1.00 75.15           N  
ATOM   3940  CA  ASN B  65     -35.976 -12.128  10.423  1.00 75.15           C  
ATOM   3941  C   ASN B  65     -35.276 -10.772  10.439  1.00 75.15           C  
ATOM   3942  CB  ASN B  65     -37.020 -12.199  11.539  1.00 75.15           C  
ATOM   3943  O   ASN B  65     -35.756  -9.828  11.068  1.00 75.15           O  
ATOM   3944  CG  ASN B  65     -37.950 -13.387  11.393  1.00 75.15           C  
ATOM   3945  ND2 ASN B  65     -38.526 -13.830  12.505  1.00 75.15           N  
ATOM   3946  OD1 ASN B  65     -38.149 -13.904  10.291  1.00 75.15           O  
ATOM   3947  N   ASN B  66     -34.015 -10.736   9.987  1.00 69.68           N  
ATOM   3948  CA  ASN B  66     -33.216  -9.522   9.864  1.00 69.68           C  
ATOM   3949  C   ASN B  66     -32.937  -8.893  11.226  1.00 69.68           C  
ATOM   3950  CB  ASN B  66     -33.910  -8.513   8.946  1.00 69.68           C  
ATOM   3951  O   ASN B  66     -32.539  -7.730  11.308  1.00 69.68           O  
ATOM   3952  CG  ASN B  66     -33.986  -8.988   7.508  1.00 69.68           C  
ATOM   3953  ND2 ASN B  66     -34.927  -8.436   6.750  1.00 69.68           N  
ATOM   3954  OD1 ASN B  66     -33.207  -9.844   7.082  1.00 69.68           O  
ATOM   3955  N   SER B  67     -33.275  -9.582  12.320  1.00 67.81           N  
ATOM   3956  CA  SER B  67     -33.099  -8.971  13.633  1.00 67.81           C  
ATOM   3957  C   SER B  67     -32.342  -9.899  14.578  1.00 67.81           C  
ATOM   3958  CB  SER B  67     -34.454  -8.606  14.241  1.00 67.81           C  
ATOM   3959  O   SER B  67     -31.546  -9.441  15.401  1.00 67.81           O  
ATOM   3960  OG  SER B  67     -35.316  -9.730  14.260  1.00 67.81           O  
ATOM   3961  N   THR B  68     -32.597 -11.245  14.489  1.00 75.35           N  
ATOM   3962  CA  THR B  68     -32.021 -12.178  15.452  1.00 75.35           C  
ATOM   3963  C   THR B  68     -30.771 -12.842  14.881  1.00 75.35           C  
ATOM   3964  CB  THR B  68     -33.039 -13.258  15.860  1.00 75.35           C  
ATOM   3965  O   THR B  68     -30.835 -13.513  13.849  1.00 75.35           O  
ATOM   3966  CG2 THR B  68     -32.524 -14.082  17.036  1.00 75.35           C  
ATOM   3967  OG1 THR B  68     -34.271 -12.629  16.235  1.00 75.35           O  
ATOM   3968  N   LEU B  69     -29.628 -12.564  15.536  1.00 77.98           N  
ATOM   3969  CA  LEU B  69     -28.353 -13.124  15.104  1.00 77.98           C  
ATOM   3970  C   LEU B  69     -28.172 -14.541  15.637  1.00 77.98           C  
ATOM   3971  CB  LEU B  69     -27.193 -12.239  15.570  1.00 77.98           C  
ATOM   3972  O   LEU B  69     -28.065 -14.744  16.848  1.00 77.98           O  
ATOM   3973  CG  LEU B  69     -25.814 -12.575  15.001  1.00 77.98           C  
ATOM   3974  CD1 LEU B  69     -25.763 -12.254  13.511  1.00 77.98           C  
ATOM   3975  CD2 LEU B  69     -24.726 -11.816  15.754  1.00 77.98           C  
ATOM   3976  N   LEU B  70     -28.272 -15.520  14.716  1.00 77.09           N  
ATOM   3977  CA  LEU B  70     -28.115 -16.917  15.108  1.00 77.09           C  
ATOM   3978  C   LEU B  70     -26.640 -17.294  15.197  1.00 77.09           C  
ATOM   3979  CB  LEU B  70     -28.830 -17.836  14.113  1.00 77.09           C  
ATOM   3980  O   LEU B  70     -26.239 -18.038  16.095  1.00 77.09           O  
ATOM   3981  CG  LEU B  70     -30.349 -17.688  14.024  1.00 77.09           C  
ATOM   3982  CD1 LEU B  70     -30.906 -18.583  12.922  1.00 77.09           C  
ATOM   3983  CD2 LEU B  70     -30.998 -18.015  15.365  1.00 77.09           C  
ATOM   3984  N   GLU B  71     -25.833 -16.827  14.317  1.00 82.05           N  
ATOM   3985  CA  GLU B  71     -24.390 -17.042  14.289  1.00 82.05           C  
ATOM   3986  C   GLU B  71     -23.650 -15.771  13.880  1.00 82.05           C  
ATOM   3987  CB  GLU B  71     -24.034 -18.187  13.337  1.00 82.05           C  
ATOM   3988  O   GLU B  71     -24.073 -15.070  12.959  1.00 82.05           O  
ATOM   3989  CG  GLU B  71     -24.510 -19.552  13.812  1.00 82.05           C  
ATOM   3990  CD  GLU B  71     -23.735 -20.074  15.011  1.00 82.05           C  
ATOM   3991  OE1 GLU B  71     -24.153 -21.092  15.608  1.00 82.05           O  
ATOM   3992  OE2 GLU B  71     -22.701 -19.459  15.357  1.00 82.05           O  
ATOM   3993  N   ASN B  72     -22.660 -15.528  14.642  1.00 84.87           N  
ATOM   3994  CA  ASN B  72     -21.803 -14.379  14.368  1.00 84.87           C  
ATOM   3995  C   ASN B  72     -20.325 -14.750  14.450  1.00 84.87           C  
ATOM   3996  CB  ASN B  72     -22.117 -13.233  15.332  1.00 84.87           C  
ATOM   3997  O   ASN B  72     -19.803 -14.999  15.538  1.00 84.87           O  
ATOM   3998  CG  ASN B  72     -21.359 -11.964  14.997  1.00 84.87           C  
ATOM   3999  ND2 ASN B  72     -21.708 -10.871  15.665  1.00 84.87           N  
ATOM   4000  OD1 ASN B  72     -20.467 -11.966  14.144  1.00 84.87           O  
ATOM   4001  N   ILE B  73     -19.775 -14.881  13.222  1.00 84.45           N  
ATOM   4002  CA  ILE B  73     -18.376 -15.289  13.145  1.00 84.45           C  
ATOM   4003  C   ILE B  73     -17.535 -14.145  12.583  1.00 84.45           C  
ATOM   4004  CB  ILE B  73     -18.204 -16.556  12.277  1.00 84.45           C  
ATOM   4005  O   ILE B  73     -17.805 -13.648  11.487  1.00 84.45           O  
ATOM   4006  CG1 ILE B  73     -19.137 -17.670  12.768  1.00 84.45           C  
ATOM   4007  CG2 ILE B  73     -16.745 -17.021  12.284  1.00 84.45           C  
ATOM   4008  CD1 ILE B  73     -19.305 -18.816  11.781  1.00 84.45           C  
ATOM   4009  N   ARG B  74     -16.560 -13.797  13.401  1.00 82.26           N  
ATOM   4010  CA  ARG B  74     -15.632 -12.755  12.976  1.00 82.26           C  
ATOM   4011  C   ARG B  74     -14.244 -13.331  12.714  1.00 82.26           C  
ATOM   4012  CB  ARG B  74     -15.549 -11.647  14.029  1.00 82.26           C  
ATOM   4013  O   ARG B  74     -13.647 -13.951  13.596  1.00 82.26           O  
ATOM   4014  CG  ARG B  74     -14.934 -10.355  13.515  1.00 82.26           C  
ATOM   4015  CD  ARG B  74     -15.048  -9.231  14.536  1.00 82.26           C  
ATOM   4016  NE  ARG B  74     -14.447  -7.994  14.046  1.00 82.26           N  
ATOM   4017  NH1 ARG B  74     -15.130  -6.708  15.840  1.00 82.26           N  
ATOM   4018  NH2 ARG B  74     -13.919  -5.761  14.140  1.00 82.26           N  
ATOM   4019  CZ  ARG B  74     -14.500  -6.824  14.676  1.00 82.26           C  
ATOM   4020  N   LEU B  75     -13.833 -13.185  11.405  1.00 80.40           N  
ATOM   4021  CA  LEU B  75     -12.534 -13.738  11.038  1.00 80.40           C  
ATOM   4022  C   LEU B  75     -11.709 -12.719  10.260  1.00 80.40           C  
ATOM   4023  CB  LEU B  75     -12.709 -15.012  10.207  1.00 80.40           C  
ATOM   4024  O   LEU B  75     -12.265 -11.863   9.567  1.00 80.40           O  
ATOM   4025  CG  LEU B  75     -13.553 -16.122  10.836  1.00 80.40           C  
ATOM   4026  CD1 LEU B  75     -14.358 -16.848   9.764  1.00 80.40           C  
ATOM   4027  CD2 LEU B  75     -12.667 -17.099  11.601  1.00 80.40           C  
ATOM   4028  N   PRO B  76     -10.404 -12.745  10.536  1.00 73.03           N  
ATOM   4029  CA  PRO B  76      -9.567 -11.919   9.663  1.00 73.03           C  
ATOM   4030  C   PRO B  76      -9.601 -12.377   8.207  1.00 73.03           C  
ATOM   4031  CB  PRO B  76      -8.165 -12.088  10.255  1.00 73.03           C  
ATOM   4032  O   PRO B  76      -9.781 -13.567   7.934  1.00 73.03           O  
ATOM   4033  CG  PRO B  76      -8.244 -13.338  11.071  1.00 73.03           C  
ATOM   4034  CD  PRO B  76      -9.686 -13.612  11.387  1.00 73.03           C  
ATOM   4035  N   LEU B  77      -9.712 -11.437   7.232  1.00 70.25           N  
ATOM   4036  CA  LEU B  77      -9.681 -11.700   5.798  1.00 70.25           C  
ATOM   4037  C   LEU B  77      -8.373 -12.372   5.396  1.00 70.25           C  
ATOM   4038  CB  LEU B  77      -9.862 -10.399   5.011  1.00 70.25           C  
ATOM   4039  O   LEU B  77      -7.294 -11.927   5.793  1.00 70.25           O  
ATOM   4040  CG  LEU B  77     -10.093 -10.543   3.506  1.00 70.25           C  
ATOM   4041  CD1 LEU B  77     -11.478 -11.122   3.235  1.00 70.25           C  
ATOM   4042  CD2 LEU B  77      -9.924  -9.199   2.807  1.00 70.25           C  
ATOM   4043  N   GLY B  78      -8.455 -13.609   4.775  1.00 67.61           N  
ATOM   4044  CA  GLY B  78      -7.308 -14.330   4.246  1.00 67.61           C  
ATOM   4045  C   GLY B  78      -7.282 -15.791   4.654  1.00 67.61           C  
ATOM   4046  O   GLY B  78      -8.244 -16.525   4.416  1.00 67.61           O  
ATOM   4047  N   ASP B  79      -5.907 -16.279   5.348  1.00 58.60           N  
ATOM   4048  CA  ASP B  79      -5.623 -17.698   5.543  1.00 58.60           C  
ATOM   4049  C   ASP B  79      -6.325 -18.232   6.789  1.00 58.60           C  
ATOM   4050  CB  ASP B  79      -4.115 -17.934   5.646  1.00 58.60           C  
ATOM   4051  O   ASP B  79      -5.697 -18.403   7.836  1.00 58.60           O  
ATOM   4052  CG  ASP B  79      -3.410 -17.862   4.303  1.00 58.60           C  
ATOM   4053  OD1 ASP B  79      -4.081 -17.982   3.255  1.00 58.60           O  
ATOM   4054  OD2 ASP B  79      -2.172 -17.688   4.292  1.00 58.60           O  
ATOM   4055  N   ASN B  80      -7.673 -18.229   6.817  1.00 64.14           N  
ATOM   4056  CA  ASN B  80      -8.405 -18.692   7.991  1.00 64.14           C  
ATOM   4057  C   ASN B  80      -8.671 -20.194   7.930  1.00 64.14           C  
ATOM   4058  CB  ASN B  80      -9.721 -17.926   8.140  1.00 64.14           C  
ATOM   4059  O   ASN B  80      -9.611 -20.688   8.554  1.00 64.14           O  
ATOM   4060  CG  ASN B  80      -9.511 -16.440   8.356  1.00 64.14           C  
ATOM   4061  ND2 ASN B  80     -10.385 -15.627   7.775  1.00 64.14           N  
ATOM   4062  OD1 ASN B  80      -8.569 -16.027   9.038  1.00 64.14           O  
ATOM   4063  N   GLN B  81      -7.724 -20.889   7.151  1.00 62.59           N  
ATOM   4064  CA  GLN B  81      -7.989 -22.305   6.916  1.00 62.59           C  
ATOM   4065  C   GLN B  81      -7.971 -23.092   8.224  1.00 62.59           C  
ATOM   4066  CB  GLN B  81      -6.968 -22.888   5.938  1.00 62.59           C  
ATOM   4067  O   GLN B  81      -8.638 -24.121   8.344  1.00 62.59           O  
ATOM   4068  CG  GLN B  81      -7.072 -22.320   4.529  1.00 62.59           C  
ATOM   4069  CD  GLN B  81      -6.331 -23.157   3.503  1.00 62.59           C  
ATOM   4070  NE2 GLN B  81      -6.441 -22.775   2.236  1.00 62.59           N  
ATOM   4071  OE1 GLN B  81      -5.663 -24.138   3.847  1.00 62.59           O  
ATOM   4072  N   ASP B  82      -7.223 -22.423   9.226  1.00 64.92           N  
ATOM   4073  CA  ASP B  82      -7.096 -23.161  10.478  1.00 64.92           C  
ATOM   4074  C   ASP B  82      -8.295 -22.907  11.390  1.00 64.92           C  
ATOM   4075  CB  ASP B  82      -5.799 -22.781  11.196  1.00 64.92           C  
ATOM   4076  O   ASP B  82      -8.560 -23.687  12.306  1.00 64.92           O  
ATOM   4077  CG  ASP B  82      -4.555 -23.185  10.426  1.00 64.92           C  
ATOM   4078  OD1 ASP B  82      -4.615 -24.148   9.631  1.00 64.92           O  
ATOM   4079  OD2 ASP B  82      -3.503 -22.538  10.619  1.00 64.92           O  
ATOM   4080  N   LEU B  83      -9.145 -21.863  11.003  1.00 74.04           N  
ATOM   4081  CA  LEU B  83     -10.166 -21.428  11.950  1.00 74.04           C  
ATOM   4082  C   LEU B  83     -11.563 -21.751  11.430  1.00 74.04           C  
ATOM   4083  CB  LEU B  83     -10.044 -19.926  12.219  1.00 74.04           C  
ATOM   4084  O   LEU B  83     -12.497 -21.928  12.215  1.00 74.04           O  
ATOM   4085  CG  LEU B  83      -8.787 -19.470  12.962  1.00 74.04           C  
ATOM   4086  CD1 LEU B  83      -8.663 -17.951  12.911  1.00 74.04           C  
ATOM   4087  CD2 LEU B  83      -8.812 -19.962  14.405  1.00 74.04           C  
ATOM   4088  N   ILE B  84     -11.610 -21.897  10.050  1.00 85.26           N  
ATOM   4089  CA  ILE B  84     -12.945 -22.087   9.493  1.00 85.26           C  
ATOM   4090  C   ILE B  84     -12.864 -22.968   8.248  1.00 85.26           C  
ATOM   4091  CB  ILE B  84     -13.611 -20.735   9.151  1.00 85.26           C  
ATOM   4092  O   ILE B  84     -11.906 -22.877   7.477  1.00 85.26           O  
ATOM   4093  CG1 ILE B  84     -15.089 -20.943   8.799  1.00 85.26           C  
ATOM   4094  CG2 ILE B  84     -12.868 -20.041   8.005  1.00 85.26           C  
ATOM   4095  CD1 ILE B  84     -15.908 -19.660   8.784  1.00 85.26           C  
ATOM   4096  N   GLN B  85     -13.735 -23.859   8.113  1.00 85.31           N  
ATOM   4097  CA  GLN B  85     -13.788 -24.750   6.959  1.00 85.31           C  
ATOM   4098  C   GLN B  85     -15.224 -24.949   6.483  1.00 85.31           C  
ATOM   4099  CB  GLN B  85     -13.153 -26.101   7.294  1.00 85.31           C  
ATOM   4100  O   GLN B  85     -16.113 -25.249   7.283  1.00 85.31           O  
ATOM   4101  CG  GLN B  85     -12.967 -27.009   6.086  1.00 85.31           C  
ATOM   4102  CD  GLN B  85     -12.245 -28.299   6.427  1.00 85.31           C  
ATOM   4103  NE2 GLN B  85     -12.129 -29.190   5.449  1.00 85.31           N  
ATOM   4104  OE1 GLN B  85     -11.794 -28.492   7.560  1.00 85.31           O  
ATOM   4105  N   PHE B  86     -15.350 -24.780   5.074  1.00 88.71           N  
ATOM   4106  CA  PHE B  86     -16.662 -24.986   4.473  1.00 88.71           C  
ATOM   4107  C   PHE B  86     -16.698 -26.288   3.683  1.00 88.71           C  
ATOM   4108  CB  PHE B  86     -17.029 -23.809   3.563  1.00 88.71           C  
ATOM   4109  O   PHE B  86     -15.696 -26.685   3.084  1.00 88.71           O  
ATOM   4110  CG  PHE B  86     -17.392 -22.554   4.311  1.00 88.71           C  
ATOM   4111  CD1 PHE B  86     -18.684 -22.358   4.782  1.00 88.71           C  
ATOM   4112  CD2 PHE B  86     -16.440 -21.569   4.542  1.00 88.71           C  
ATOM   4113  CE1 PHE B  86     -19.023 -21.198   5.474  1.00 88.71           C  
ATOM   4114  CE2 PHE B  86     -16.771 -20.407   5.232  1.00 88.71           C  
ATOM   4115  CZ  PHE B  86     -18.063 -20.223   5.697  1.00 88.71           C  
ATOM   4116  N   SER B  87     -17.772 -27.026   3.753  1.00 84.99           N  
ATOM   4117  CA  SER B  87     -18.100 -28.158   2.892  1.00 84.99           C  
ATOM   4118  C   SER B  87     -19.489 -28.005   2.283  1.00 84.99           C  
ATOM   4119  CB  SER B  87     -18.019 -29.469   3.675  1.00 84.99           C  
ATOM   4120  O   SER B  87     -20.372 -27.389   2.884  1.00 84.99           O  
ATOM   4121  OG  SER B  87     -18.925 -29.461   4.764  1.00 84.99           O  
ATOM   4122  N   CYS B  88     -19.539 -28.373   1.024  1.00 83.78           N  
ATOM   4123  CA  CYS B  88     -20.810 -28.085   0.369  1.00 83.78           C  
ATOM   4124  C   CYS B  88     -21.244 -29.246  -0.517  1.00 83.78           C  
ATOM   4125  CB  CYS B  88     -20.706 -26.807  -0.464  1.00 83.78           C  
ATOM   4126  O   CYS B  88     -20.405 -29.994  -1.022  1.00 83.78           O  
ATOM   4127  SG  CYS B  88     -19.418 -26.866  -1.729  1.00 83.78           S  
ATOM   4128  N   LYS B  89     -22.551 -29.583  -0.587  1.00 81.52           N  
ATOM   4129  CA  LYS B  89     -23.310 -30.416  -1.516  1.00 81.52           C  
ATOM   4130  C   LYS B  89     -24.664 -29.789  -1.837  1.00 81.52           C  
ATOM   4131  CB  LYS B  89     -23.505 -31.820  -0.942  1.00 81.52           C  
ATOM   4132  O   LYS B  89     -25.496 -29.608  -0.946  1.00 81.52           O  
ATOM   4133  CG  LYS B  89     -24.081 -32.820  -1.934  1.00 81.52           C  
ATOM   4134  CD  LYS B  89     -24.210 -34.207  -1.318  1.00 81.52           C  
ATOM   4135  CE  LYS B  89     -24.824 -35.199  -2.297  1.00 81.52           C  
ATOM   4136  NZ  LYS B  89     -24.946 -36.563  -1.700  1.00 81.52           N  
ATOM   4137  N   SER B  90     -24.712 -29.279  -3.008  1.00 76.34           N  
ATOM   4138  CA  SER B  90     -25.956 -28.623  -3.396  1.00 76.34           C  
ATOM   4139  C   SER B  90     -27.170 -29.421  -2.932  1.00 76.34           C  
ATOM   4140  CB  SER B  90     -26.011 -28.432  -4.912  1.00 76.34           C  
ATOM   4141  O   SER B  90     -27.279 -30.616  -3.214  1.00 76.34           O  
ATOM   4142  OG  SER B  90     -27.228 -27.818  -5.298  1.00 76.34           O  
ATOM   4143  N   PRO B  91     -28.041 -28.691  -2.256  1.00 78.32           N  
ATOM   4144  CA  PRO B  91     -28.099 -27.250  -2.001  1.00 78.32           C  
ATOM   4145  C   PRO B  91     -27.665 -26.883  -0.583  1.00 78.32           C  
ATOM   4146  CB  PRO B  91     -29.575 -26.911  -2.224  1.00 78.32           C  
ATOM   4147  O   PRO B  91     -28.058 -25.835  -0.065  1.00 78.32           O  
ATOM   4148  CG  PRO B  91     -30.316 -28.138  -1.803  1.00 78.32           C  
ATOM   4149  CD  PRO B  91     -29.458 -29.337  -2.090  1.00 78.32           C  
ATOM   4150  N   ILE B  92     -26.821 -27.785  -0.023  1.00 82.61           N  
ATOM   4151  CA  ILE B  92     -26.496 -27.648   1.393  1.00 82.61           C  
ATOM   4152  C   ILE B  92     -25.053 -27.175   1.548  1.00 82.61           C  
ATOM   4153  CB  ILE B  92     -26.709 -28.976   2.153  1.00 82.61           C  
ATOM   4154  O   ILE B  92     -24.152 -27.676   0.871  1.00 82.61           O  
ATOM   4155  CG1 ILE B  92     -28.177 -29.410   2.069  1.00 82.61           C  
ATOM   4156  CG2 ILE B  92     -26.260 -28.842   3.611  1.00 82.61           C  
ATOM   4157  CD1 ILE B  92     -28.439 -30.814   2.596  1.00 82.61           C  
ATOM   4158  N   ILE B  93     -24.777 -26.178   2.414  1.00 87.83           N  
ATOM   4159  CA  ILE B  93     -23.447 -25.722   2.804  1.00 87.83           C  
ATOM   4160  C   ILE B  93     -23.252 -25.924   4.305  1.00 87.83           C  
ATOM   4161  CB  ILE B  93     -23.226 -24.239   2.429  1.00 87.83           C  
ATOM   4162  O   ILE B  93     -24.100 -25.526   5.107  1.00 87.83           O  
ATOM   4163  CG1 ILE B  93     -23.333 -24.051   0.911  1.00 87.83           C  
ATOM   4164  CG2 ILE B  93     -21.872 -23.748   2.947  1.00 87.83           C  
ATOM   4165  CD1 ILE B  93     -23.226 -22.601   0.458  1.00 87.83           C  
ATOM   4166  N   SER B  94     -22.186 -26.572   4.607  1.00 86.18           N  
ATOM   4167  CA  SER B  94     -21.829 -26.793   6.005  1.00 86.18           C  
ATOM   4168  C   SER B  94     -20.555 -26.042   6.375  1.00 86.18           C  
ATOM   4169  CB  SER B  94     -21.650 -28.286   6.282  1.00 86.18           C  
ATOM   4170  O   SER B  94     -19.660 -25.879   5.543  1.00 86.18           O  
ATOM   4171  OG  SER B  94     -22.846 -28.995   6.011  1.00 86.18           O  
ATOM   4172  N   CYS B  95     -20.530 -25.496   7.641  1.00 87.92           N  
ATOM   4173  CA  CYS B  95     -19.376 -24.739   8.112  1.00 87.92           C  
ATOM   4174  C   CYS B  95     -18.913 -25.242   9.474  1.00 87.92           C  
ATOM   4175  CB  CYS B  95     -19.709 -23.249   8.195  1.00 87.92           C  
ATOM   4176  O   CYS B  95     -19.725 -25.419  10.384  1.00 87.92           O  
ATOM   4177  SG  CYS B  95     -18.368 -22.239   8.860  1.00 87.92           S  
ATOM   4178  N   LYS B  96     -17.544 -25.479   9.552  1.00 85.11           N  
ATOM   4179  CA  LYS B  96     -16.859 -25.747  10.813  1.00 85.11           C  
ATOM   4180  C   LYS B  96     -15.906 -24.611  11.174  1.00 85.11           C  
ATOM   4181  CB  LYS B  96     -16.093 -27.069  10.737  1.00 85.11           C  
ATOM   4182  O   LYS B  96     -15.147 -24.137  10.326  1.00 85.11           O  
ATOM   4183  CG  LYS B  96     -16.986 -28.297  10.635  1.00 85.11           C  
ATOM   4184  CD  LYS B  96     -16.168 -29.582  10.601  1.00 85.11           C  
ATOM   4185  CE  LYS B  96     -17.054 -30.805  10.407  1.00 85.11           C  
ATOM   4186  NZ  LYS B  96     -16.257 -32.068  10.380  1.00 85.11           N  
ATOM   4187  N   TYR B  97     -16.021 -24.249  12.465  1.00 83.01           N  
ATOM   4188  CA  TYR B  97     -15.122 -23.166  12.846  1.00 83.01           C  
ATOM   4189  C   TYR B  97     -14.764 -23.249  14.325  1.00 83.01           C  
ATOM   4190  CB  TYR B  97     -15.757 -21.806  12.538  1.00 83.01           C  
ATOM   4191  O   TYR B  97     -15.486 -23.866  15.111  1.00 83.01           O  
ATOM   4192  CG  TYR B  97     -16.988 -21.511  13.360  1.00 83.01           C  
ATOM   4193  CD1 TYR B  97     -18.229 -22.037  13.006  1.00 83.01           C  
ATOM   4194  CD2 TYR B  97     -16.914 -20.706  14.491  1.00 83.01           C  
ATOM   4195  CE1 TYR B  97     -19.366 -21.767  13.759  1.00 83.01           C  
ATOM   4196  CE2 TYR B  97     -18.046 -20.428  15.252  1.00 83.01           C  
ATOM   4197  OH  TYR B  97     -20.388 -20.692  15.628  1.00 83.01           O  
ATOM   4198  CZ  TYR B  97     -19.265 -20.963  14.879  1.00 83.01           C  
ATOM   4199  N   ILE B  98     -13.561 -22.749  14.631  1.00 76.29           N  
ATOM   4200  CA  ILE B  98     -13.066 -22.700  16.002  1.00 76.29           C  
ATOM   4201  C   ILE B  98     -13.428 -21.358  16.634  1.00 76.29           C  
ATOM   4202  CB  ILE B  98     -11.539 -22.925  16.060  1.00 76.29           C  
ATOM   4203  O   ILE B  98     -13.132 -20.300  16.073  1.00 76.29           O  
ATOM   4204  CG1 ILE B  98     -11.183 -24.313  15.515  1.00 76.29           C  
ATOM   4205  CG2 ILE B  98     -11.020 -22.749  17.490  1.00 76.29           C  
ATOM   4206  CD1 ILE B  98      -9.686 -24.565  15.391  1.00 76.29           C  
ATOM   4207  N   SER B  99     -14.249 -21.363  17.656  1.00 71.08           N  
ATOM   4208  CA  SER B  99     -14.648 -20.158  18.375  1.00 71.08           C  
ATOM   4209  C   SER B  99     -13.969 -20.077  19.738  1.00 71.08           C  
ATOM   4210  CB  SER B  99     -16.166 -20.114  18.550  1.00 71.08           C  
ATOM   4211  O   SER B  99     -13.821 -21.090  20.425  1.00 71.08           O  
ATOM   4212  OG  SER B  99     -16.539 -19.091  19.457  1.00 71.08           O  
ATOM   4213  N   GLU B 100     -13.350 -18.894  20.063  1.00 66.28           N  
ATOM   4214  CA  GLU B 100     -12.726 -18.658  21.361  1.00 66.28           C  
ATOM   4215  C   GLU B 100     -13.600 -17.768  22.240  1.00 66.28           C  
ATOM   4216  CB  GLU B 100     -11.342 -18.027  21.186  1.00 66.28           C  
ATOM   4217  O   GLU B 100     -13.134 -17.232  23.248  1.00 66.28           O  
ATOM   4218  CG  GLU B 100     -10.281 -18.999  20.690  1.00 66.28           C  
ATOM   4219  CD  GLU B 100      -8.919 -18.352  20.494  1.00 66.28           C  
ATOM   4220  OE1 GLU B 100      -8.004 -19.016  19.956  1.00 66.28           O  
ATOM   4221  OE2 GLU B 100      -8.766 -17.172  20.881  1.00 66.28           O  
ATOM   4222  N   GLU B 101     -14.914 -17.494  21.783  1.00 57.37           N  
ATOM   4223  CA  GLU B 101     -15.806 -16.540  22.435  1.00 57.37           C  
ATOM   4224  C   GLU B 101     -16.044 -16.915  23.895  1.00 57.37           C  
ATOM   4225  CB  GLU B 101     -17.141 -16.456  21.689  1.00 57.37           C  
ATOM   4226  O   GLU B 101     -16.139 -16.040  24.758  1.00 57.37           O  
ATOM   4227  CG  GLU B 101     -17.850 -15.119  21.845  1.00 57.37           C  
ATOM   4228  CD  GLU B 101     -19.086 -14.989  20.971  1.00 57.37           C  
ATOM   4229  OE1 GLU B 101     -19.752 -13.930  21.013  1.00 57.37           O  
ATOM   4230  OE2 GLU B 101     -19.393 -15.956  20.238  1.00 57.37           O  
ATOM   4231  N   PHE B 102     -15.796 -18.124  24.414  1.00 51.89           N  
ATOM   4232  CA  PHE B 102     -16.118 -18.479  25.791  1.00 51.89           C  
ATOM   4233  C   PHE B 102     -14.899 -19.053  26.502  1.00 51.89           C  
ATOM   4234  CB  PHE B 102     -17.272 -19.486  25.832  1.00 51.89           C  
ATOM   4235  O   PHE B 102     -15.032 -19.742  27.515  1.00 51.89           O  
ATOM   4236  CG  PHE B 102     -18.565 -18.950  25.280  1.00 51.89           C  
ATOM   4237  CD1 PHE B 102     -19.347 -18.077  26.027  1.00 51.89           C  
ATOM   4238  CD2 PHE B 102     -19.000 -19.320  24.014  1.00 51.89           C  
ATOM   4239  CE1 PHE B 102     -20.545 -17.579  25.519  1.00 51.89           C  
ATOM   4240  CE2 PHE B 102     -20.196 -18.827  23.500  1.00 51.89           C  
ATOM   4241  CZ  PHE B 102     -20.967 -17.957  24.254  1.00 51.89           C  
ATOM   4242  N   GLY B 103     -13.671 -18.577  26.081  1.00 58.31           N  
ATOM   4243  CA  GLY B 103     -12.464 -19.018  26.762  1.00 58.31           C  
ATOM   4244  C   GLY B 103     -11.672 -20.041  25.970  1.00 58.31           C  
ATOM   4245  O   GLY B 103     -10.883 -19.680  25.095  1.00 58.31           O  
ATOM   4246  N   PRO B 104     -12.074 -21.520  26.147  1.00 58.76           N  
ATOM   4247  CA  PRO B 104     -11.302 -22.532  25.422  1.00 58.76           C  
ATOM   4248  C   PRO B 104     -11.722 -22.657  23.959  1.00 58.76           C  
ATOM   4249  CB  PRO B 104     -11.603 -23.822  26.189  1.00 58.76           C  
ATOM   4250  O   PRO B 104     -12.828 -22.250  23.593  1.00 58.76           O  
ATOM   4251  CG  PRO B 104     -12.845 -23.524  26.965  1.00 58.76           C  
ATOM   4252  CD  PRO B 104     -12.989 -22.033  27.080  1.00 58.76           C  
ATOM   4253  N   ARG B 105     -10.657 -22.884  23.085  1.00 64.60           N  
ATOM   4254  CA  ARG B 105     -10.895 -23.131  21.667  1.00 64.60           C  
ATOM   4255  C   ARG B 105     -11.948 -24.217  21.470  1.00 64.60           C  
ATOM   4256  CB  ARG B 105      -9.595 -23.529  20.965  1.00 64.60           C  
ATOM   4257  O   ARG B 105     -11.776 -25.347  21.932  1.00 64.60           O  
ATOM   4258  CG  ARG B 105      -8.610 -22.383  20.797  1.00 64.60           C  
ATOM   4259  CD  ARG B 105      -7.374 -22.811  20.019  1.00 64.60           C  
ATOM   4260  NE  ARG B 105      -6.429 -21.709  19.860  1.00 64.60           N  
ATOM   4261  NH1 ARG B 105      -4.958 -22.890  18.525  1.00 64.60           N  
ATOM   4262  NH2 ARG B 105      -4.516 -20.709  19.076  1.00 64.60           N  
ATOM   4263  CZ  ARG B 105      -5.303 -21.772  19.154  1.00 64.60           C  
ATOM   4264  N   MET B 106     -13.184 -23.769  21.047  1.00 70.22           N  
ATOM   4265  CA  MET B 106     -14.260 -24.727  20.811  1.00 70.22           C  
ATOM   4266  C   MET B 106     -14.560 -24.853  19.321  1.00 70.22           C  
ATOM   4267  CB  MET B 106     -15.525 -24.312  21.566  1.00 70.22           C  
ATOM   4268  O   MET B 106     -14.487 -23.868  18.584  1.00 70.22           O  
ATOM   4269  CG  MET B 106     -15.378 -24.353  23.078  1.00 70.22           C  
ATOM   4270  SD  MET B 106     -16.985 -24.174  23.946  1.00 70.22           S  
ATOM   4271  CE  MET B 106     -16.438 -24.333  25.668  1.00 70.22           C  
ATOM   4272  N   LEU B 107     -14.672 -26.094  18.899  1.00 76.49           N  
ATOM   4273  CA  LEU B 107     -15.099 -26.380  17.534  1.00 76.49           C  
ATOM   4274  C   LEU B 107     -16.618 -26.312  17.414  1.00 76.49           C  
ATOM   4275  CB  LEU B 107     -14.602 -27.760  17.095  1.00 76.49           C  
ATOM   4276  O   LEU B 107     -17.334 -27.001  18.144  1.00 76.49           O  
ATOM   4277  CG  LEU B 107     -14.935 -28.176  15.661  1.00 76.49           C  
ATOM   4278  CD1 LEU B 107     -14.178 -27.302  14.667  1.00 76.49           C  
ATOM   4279  CD2 LEU B 107     -14.609 -29.650  15.442  1.00 76.49           C  
ATOM   4280  N   ARG B 108     -17.152 -25.380  16.545  1.00 77.49           N  
ATOM   4281  CA  ARG B 108     -18.578 -25.200  16.290  1.00 77.49           C  
ATOM   4282  C   ARG B 108     -18.921 -25.525  14.840  1.00 77.49           C  
ATOM   4283  CB  ARG B 108     -19.007 -23.769  16.623  1.00 77.49           C  
ATOM   4284  O   ARG B 108     -18.054 -25.473  13.965  1.00 77.49           O  
ATOM   4285  CG  ARG B 108     -18.967 -23.443  18.107  1.00 77.49           C  
ATOM   4286  CD  ARG B 108     -19.690 -22.140  18.418  1.00 77.49           C  
ATOM   4287  NE  ARG B 108     -19.676 -21.843  19.847  1.00 77.49           N  
ATOM   4288  NH1 ARG B 108     -20.938 -19.916  19.671  1.00 77.49           N  
ATOM   4289  NH2 ARG B 108     -20.193 -20.620  21.721  1.00 77.49           N  
ATOM   4290  CZ  ARG B 108     -20.269 -20.794  20.410  1.00 77.49           C  
ATOM   4291  N   ARG B 109     -20.264 -25.894  14.680  1.00 79.48           N  
ATOM   4292  CA  ARG B 109     -20.686 -26.301  13.343  1.00 79.48           C  
ATOM   4293  C   ARG B 109     -22.098 -25.810  13.041  1.00 79.48           C  
ATOM   4294  CB  ARG B 109     -20.618 -27.822  13.197  1.00 79.48           C  
ATOM   4295  O   ARG B 109     -22.964 -25.819  13.918  1.00 79.48           O  
ATOM   4296  CG  ARG B 109     -19.234 -28.403  13.440  1.00 79.48           C  
ATOM   4297  CD  ARG B 109     -19.252 -29.926  13.433  1.00 79.48           C  
ATOM   4298  NE  ARG B 109     -17.947 -30.482  13.777  1.00 79.48           N  
ATOM   4299  NH1 ARG B 109     -18.421 -32.609  13.010  1.00 79.48           N  
ATOM   4300  NH2 ARG B 109     -16.368 -32.144  13.920  1.00 79.48           N  
ATOM   4301  CZ  ARG B 109     -17.582 -31.744  13.568  1.00 79.48           C  
ATOM   4302  N   PHE B 110     -22.247 -25.285  11.843  1.00 83.30           N  
ATOM   4303  CA  PHE B 110     -23.614 -25.039  11.398  1.00 83.30           C  
ATOM   4304  C   PHE B 110     -23.790 -25.447   9.940  1.00 83.30           C  
ATOM   4305  CB  PHE B 110     -23.982 -23.563  11.578  1.00 83.30           C  
ATOM   4306  O   PHE B 110     -22.811 -25.567   9.201  1.00 83.30           O  
ATOM   4307  CG  PHE B 110     -23.246 -22.636  10.648  1.00 83.30           C  
ATOM   4308  CD1 PHE B 110     -22.087 -21.991  11.060  1.00 83.30           C  
ATOM   4309  CD2 PHE B 110     -23.715 -22.410   9.360  1.00 83.30           C  
ATOM   4310  CE1 PHE B 110     -21.404 -21.133  10.201  1.00 83.30           C  
ATOM   4311  CE2 PHE B 110     -23.039 -21.553   8.496  1.00 83.30           C  
ATOM   4312  CZ  PHE B 110     -21.884 -20.915   8.919  1.00 83.30           C  
ATOM   4313  N   GLN B 111     -25.092 -25.794   9.621  1.00 85.22           N  
ATOM   4314  CA  GLN B 111     -25.462 -26.158   8.257  1.00 85.22           C  
ATOM   4315  C   GLN B 111     -26.631 -25.311   7.761  1.00 85.22           C  
ATOM   4316  CB  GLN B 111     -25.818 -27.643   8.175  1.00 85.22           C  
ATOM   4317  O   GLN B 111     -27.522 -24.957   8.535  1.00 85.22           O  
ATOM   4318  CG  GLN B 111     -25.923 -28.172   6.751  1.00 85.22           C  
ATOM   4319  CD  GLN B 111     -26.121 -29.675   6.696  1.00 85.22           C  
ATOM   4320  NE2 GLN B 111     -26.486 -30.183   5.523  1.00 85.22           N  
ATOM   4321  OE1 GLN B 111     -25.946 -30.374   7.699  1.00 85.22           O  
ATOM   4322  N   MET B 112     -26.483 -24.997   6.453  1.00 85.42           N  
ATOM   4323  CA  MET B 112     -27.581 -24.239   5.859  1.00 85.42           C  
ATOM   4324  C   MET B 112     -28.016 -24.857   4.535  1.00 85.42           C  
ATOM   4325  CB  MET B 112     -27.173 -22.780   5.646  1.00 85.42           C  
ATOM   4326  O   MET B 112     -27.195 -25.415   3.806  1.00 85.42           O  
ATOM   4327  CG  MET B 112     -25.936 -22.609   4.779  1.00 85.42           C  
ATOM   4328  SD  MET B 112     -25.377 -20.864   4.689  1.00 85.42           S  
ATOM   4329  CE  MET B 112     -23.617 -21.110   4.321  1.00 85.42           C  
ATOM   4330  N   ASN B 113     -29.334 -24.825   4.359  1.00 83.95           N  
ATOM   4331  CA  ASN B 113     -29.963 -25.247   3.112  1.00 83.95           C  
ATOM   4332  C   ASN B 113     -30.488 -24.054   2.318  1.00 83.95           C  
ATOM   4333  CB  ASN B 113     -31.093 -26.240   3.389  1.00 83.95           C  
ATOM   4334  O   ASN B 113     -31.330 -23.299   2.807  1.00 83.95           O  
ATOM   4335  CG  ASN B 113     -31.511 -27.009   2.152  1.00 83.95           C  
ATOM   4336  ND2 ASN B 113     -32.072 -28.196   2.353  1.00 83.95           N  
ATOM   4337  OD1 ASN B 113     -31.331 -26.541   1.025  1.00 83.95           O  
ATOM   4338  N   LEU B 114     -29.902 -23.931   1.073  1.00 85.62           N  
ATOM   4339  CA  LEU B 114     -30.292 -22.799   0.238  1.00 85.62           C  
ATOM   4340  C   LEU B 114     -31.489 -23.156  -0.636  1.00 85.62           C  
ATOM   4341  CB  LEU B 114     -29.120 -22.351  -0.639  1.00 85.62           C  
ATOM   4342  O   LEU B 114     -31.734 -24.333  -0.911  1.00 85.62           O  
ATOM   4343  CG  LEU B 114     -27.943 -21.694   0.086  1.00 85.62           C  
ATOM   4344  CD1 LEU B 114     -26.641 -22.404  -0.268  1.00 85.62           C  
ATOM   4345  CD2 LEU B 114     -27.862 -20.212  -0.261  1.00 85.62           C  
ATOM   4346  N   PRO B 115     -32.394 -22.204  -1.039  1.00 77.88           N  
ATOM   4347  CA  PRO B 115     -33.668 -22.467  -1.713  1.00 77.88           C  
ATOM   4348  C   PRO B 115     -33.485 -23.024  -3.123  1.00 77.88           C  
ATOM   4349  CB  PRO B 115     -34.338 -21.091  -1.752  1.00 77.88           C  
ATOM   4350  O   PRO B 115     -34.311 -23.810  -3.593  1.00 77.88           O  
ATOM   4351  CG  PRO B 115     -33.224 -20.118  -1.537  1.00 77.88           C  
ATOM   4352  CD  PRO B 115     -32.110 -20.819  -0.814  1.00 77.88           C  
ATOM   4353  N   ASN B 116     -32.446 -22.641  -3.797  1.00 77.43           N  
ATOM   4354  CA  ASN B 116     -32.242 -23.076  -5.174  1.00 77.43           C  
ATOM   4355  C   ASN B 116     -30.759 -23.169  -5.519  1.00 77.43           C  
ATOM   4356  CB  ASN B 116     -32.955 -22.133  -6.146  1.00 77.43           C  
ATOM   4357  O   ASN B 116     -29.907 -22.758  -4.729  1.00 77.43           O  
ATOM   4358  CG  ASN B 116     -32.532 -20.688  -5.975  1.00 77.43           C  
ATOM   4359  ND2 ASN B 116     -33.504 -19.784  -5.953  1.00 77.43           N  
ATOM   4360  OD1 ASN B 116     -31.341 -20.386  -5.863  1.00 77.43           O  
ATOM   4361  N   ASP B 117     -30.409 -23.802  -6.594  1.00 75.99           N  
ATOM   4362  CA  ASP B 117     -29.049 -24.051  -7.061  1.00 75.99           C  
ATOM   4363  C   ASP B 117     -28.333 -22.743  -7.389  1.00 75.99           C  
ATOM   4364  CB  ASP B 117     -29.062 -24.965  -8.288  1.00 75.99           C  
ATOM   4365  O   ASP B 117     -27.116 -22.637  -7.225  1.00 75.99           O  
ATOM   4366  CG  ASP B 117     -29.365 -26.413  -7.945  1.00 75.99           C  
ATOM   4367  OD1 ASP B 117     -29.290 -26.786  -6.754  1.00 75.99           O  
ATOM   4368  OD2 ASP B 117     -29.678 -27.189  -8.874  1.00 75.99           O  
ATOM   4369  N   VAL B 118     -29.181 -21.757  -7.875  1.00 80.00           N  
ATOM   4370  CA  VAL B 118     -28.607 -20.466  -8.240  1.00 80.00           C  
ATOM   4371  C   VAL B 118     -28.007 -19.799  -7.003  1.00 80.00           C  
ATOM   4372  CB  VAL B 118     -29.660 -19.538  -8.887  1.00 80.00           C  
ATOM   4373  O   VAL B 118     -26.870 -19.324  -7.037  1.00 80.00           O  
ATOM   4374  CG1 VAL B 118     -29.078 -18.147  -9.129  1.00 80.00           C  
ATOM   4375  CG2 VAL B 118     -30.171 -20.142 -10.194  1.00 80.00           C  
ATOM   4376  N   GLU B 119     -28.807 -19.760  -5.881  1.00 82.33           N  
ATOM   4377  CA  GLU B 119     -28.322 -19.167  -4.638  1.00 82.33           C  
ATOM   4378  C   GLU B 119     -27.157 -19.967  -4.063  1.00 82.33           C  
ATOM   4379  CB  GLU B 119     -29.453 -19.072  -3.611  1.00 82.33           C  
ATOM   4380  O   GLU B 119     -26.227 -19.395  -3.490  1.00 82.33           O  
ATOM   4381  CG  GLU B 119     -30.524 -18.052  -3.967  1.00 82.33           C  
ATOM   4382  CD  GLU B 119     -30.049 -16.613  -3.838  1.00 82.33           C  
ATOM   4383  OE1 GLU B 119     -30.658 -15.715  -4.462  1.00 82.33           O  
ATOM   4384  OE2 GLU B 119     -29.060 -16.383  -3.107  1.00 82.33           O  
ATOM   4385  N   PHE B 120     -27.241 -21.293  -4.222  1.00 87.50           N  
ATOM   4386  CA  PHE B 120     -26.157 -22.175  -3.808  1.00 87.50           C  
ATOM   4387  C   PHE B 120     -24.863 -21.818  -4.529  1.00 87.50           C  
ATOM   4388  CB  PHE B 120     -26.520 -23.639  -4.075  1.00 87.50           C  
ATOM   4389  O   PHE B 120     -23.824 -21.625  -3.894  1.00 87.50           O  
ATOM   4390  CG  PHE B 120     -25.398 -24.603  -3.802  1.00 87.50           C  
ATOM   4391  CD1 PHE B 120     -24.579 -25.049  -4.833  1.00 87.50           C  
ATOM   4392  CD2 PHE B 120     -25.161 -25.064  -2.514  1.00 87.50           C  
ATOM   4393  CE1 PHE B 120     -23.539 -25.941  -4.583  1.00 87.50           C  
ATOM   4394  CE2 PHE B 120     -24.124 -25.956  -2.256  1.00 87.50           C  
ATOM   4395  CZ  PHE B 120     -23.315 -26.394  -3.292  1.00 87.50           C  
ATOM   4396  N   ASN B 121     -24.902 -21.738  -5.870  1.00 82.00           N  
ATOM   4397  CA  ASN B 121     -23.723 -21.427  -6.672  1.00 82.00           C  
ATOM   4398  C   ASN B 121     -23.196 -20.027  -6.373  1.00 82.00           C  
ATOM   4399  CB  ASN B 121     -24.034 -21.571  -8.163  1.00 82.00           C  
ATOM   4400  O   ASN B 121     -21.984 -19.819  -6.294  1.00 82.00           O  
ATOM   4401  CG  ASN B 121     -24.125 -23.019  -8.604  1.00 82.00           C  
ATOM   4402  ND2 ASN B 121     -24.991 -23.290  -9.573  1.00 82.00           N  
ATOM   4403  OD1 ASN B 121     -23.424 -23.886  -8.076  1.00 82.00           O  
ATOM   4404  N   ARG B 122     -24.176 -19.044  -6.211  1.00 83.03           N  
ATOM   4405  CA  ARG B 122     -23.799 -17.677  -5.865  1.00 83.03           C  
ATOM   4406  C   ARG B 122     -23.049 -17.635  -4.539  1.00 83.03           C  
ATOM   4407  CB  ARG B 122     -25.036 -16.779  -5.796  1.00 83.03           C  
ATOM   4408  O   ARG B 122     -22.051 -16.924  -4.406  1.00 83.03           O  
ATOM   4409  CG  ARG B 122     -24.716 -15.300  -5.650  1.00 83.03           C  
ATOM   4410  CD  ARG B 122     -25.979 -14.450  -5.623  1.00 83.03           C  
ATOM   4411  NE  ARG B 122     -25.671 -13.033  -5.454  1.00 83.03           N  
ATOM   4412  NH1 ARG B 122     -27.876 -12.348  -5.397  1.00 83.03           N  
ATOM   4413  NH2 ARG B 122     -26.188 -10.810  -5.198  1.00 83.03           N  
ATOM   4414  CZ  ARG B 122     -26.579 -12.067  -5.350  1.00 83.03           C  
ATOM   4415  N   THR B 123     -23.510 -18.393  -3.559  1.00 87.56           N  
ATOM   4416  CA  THR B 123     -22.887 -18.439  -2.241  1.00 87.56           C  
ATOM   4417  C   THR B 123     -21.520 -19.115  -2.312  1.00 87.56           C  
ATOM   4418  CB  THR B 123     -23.778 -19.182  -1.228  1.00 87.56           C  
ATOM   4419  O   THR B 123     -20.553 -18.636  -1.716  1.00 87.56           O  
ATOM   4420  CG2 THR B 123     -23.199 -19.095   0.181  1.00 87.56           C  
ATOM   4421  OG1 THR B 123     -25.086 -18.597  -1.232  1.00 87.56           O  
ATOM   4422  N   VAL B 124     -21.394 -20.210  -3.082  1.00 85.78           N  
ATOM   4423  CA  VAL B 124     -20.145 -20.951  -3.224  1.00 85.78           C  
ATOM   4424  C   VAL B 124     -19.093 -20.068  -3.890  1.00 85.78           C  
ATOM   4425  CB  VAL B 124     -20.346 -22.249  -4.038  1.00 85.78           C  
ATOM   4426  O   VAL B 124     -17.949 -20.004  -3.434  1.00 85.78           O  
ATOM   4427  CG1 VAL B 124     -18.999 -22.865  -4.413  1.00 85.78           C  
ATOM   4428  CG2 VAL B 124     -21.193 -23.247  -3.251  1.00 85.78           C  
ATOM   4429  N   VAL B 125     -19.498 -19.398  -4.972  1.00 83.35           N  
ATOM   4430  CA  VAL B 125     -18.587 -18.518  -5.698  1.00 83.35           C  
ATOM   4431  C   VAL B 125     -18.111 -17.396  -4.779  1.00 83.35           C  
ATOM   4432  CB  VAL B 125     -19.255 -17.927  -6.960  1.00 83.35           C  
ATOM   4433  O   VAL B 125     -16.926 -17.052  -4.772  1.00 83.35           O  
ATOM   4434  CG1 VAL B 125     -18.390 -16.820  -7.560  1.00 83.35           C  
ATOM   4435  CG2 VAL B 125     -19.514 -19.025  -7.990  1.00 83.35           C  
ATOM   4436  N   SER B 126     -19.085 -16.857  -3.996  1.00 83.94           N  
ATOM   4437  CA  SER B 126     -18.758 -15.767  -3.083  1.00 83.94           C  
ATOM   4438  C   SER B 126     -17.770 -16.220  -2.013  1.00 83.94           C  
ATOM   4439  CB  SER B 126     -20.025 -15.224  -2.421  1.00 83.94           C  
ATOM   4440  O   SER B 126     -16.803 -15.516  -1.716  1.00 83.94           O  
ATOM   4441  OG  SER B 126     -20.883 -14.635  -3.384  1.00 83.94           O  
ATOM   4442  N   LEU B 127     -17.967 -17.376  -1.461  1.00 85.39           N  
ATOM   4443  CA  LEU B 127     -17.079 -17.904  -0.432  1.00 85.39           C  
ATOM   4444  C   LEU B 127     -15.698 -18.204  -1.007  1.00 85.39           C  
ATOM   4445  CB  LEU B 127     -17.671 -19.172   0.190  1.00 85.39           C  
ATOM   4446  O   LEU B 127     -14.681 -17.935  -0.363  1.00 85.39           O  
ATOM   4447  CG  LEU B 127     -18.902 -18.980   1.077  1.00 85.39           C  
ATOM   4448  CD1 LEU B 127     -19.471 -20.332   1.493  1.00 85.39           C  
ATOM   4449  CD2 LEU B 127     -18.554 -18.141   2.301  1.00 85.39           C  
ATOM   4450  N   LYS B 128     -15.600 -18.740  -2.254  1.00 81.27           N  
ATOM   4451  CA  LYS B 128     -14.332 -19.014  -2.924  1.00 81.27           C  
ATOM   4452  C   LYS B 128     -13.565 -17.723  -3.197  1.00 81.27           C  
ATOM   4453  CB  LYS B 128     -14.568 -19.770  -4.232  1.00 81.27           C  
ATOM   4454  O   LYS B 128     -12.342 -17.679  -3.048  1.00 81.27           O  
ATOM   4455  CG  LYS B 128     -14.797 -21.263  -4.052  1.00 81.27           C  
ATOM   4456  CD  LYS B 128     -14.902 -21.979  -5.392  1.00 81.27           C  
ATOM   4457  CE  LYS B 128     -15.129 -23.474  -5.213  1.00 81.27           C  
ATOM   4458  NZ  LYS B 128     -15.263 -24.175  -6.525  1.00 81.27           N  
ATOM   4459  N   ASN B 129     -14.331 -16.688  -3.587  1.00 80.80           N  
ATOM   4460  CA  ASN B 129     -13.712 -15.402  -3.889  1.00 80.80           C  
ATOM   4461  C   ASN B 129     -13.085 -14.776  -2.647  1.00 80.80           C  
ATOM   4462  CB  ASN B 129     -14.735 -14.446  -4.507  1.00 80.80           C  
ATOM   4463  O   ASN B 129     -12.155 -13.974  -2.752  1.00 80.80           O  
ATOM   4464  CG  ASN B 129     -15.059 -14.788  -5.948  1.00 80.80           C  
ATOM   4465  ND2 ASN B 129     -16.130 -14.204  -6.470  1.00 80.80           N  
ATOM   4466  OD1 ASN B 129     -14.352 -15.572  -6.586  1.00 80.80           O  
ATOM   4467  N   LEU B 130     -13.609 -15.203  -1.488  1.00 78.27           N  
ATOM   4468  CA  LEU B 130     -13.064 -14.702  -0.231  1.00 78.27           C  
ATOM   4469  C   LEU B 130     -11.960 -15.619   0.286  1.00 78.27           C  
ATOM   4470  CB  LEU B 130     -14.169 -14.571   0.819  1.00 78.27           C  
ATOM   4471  O   LEU B 130     -11.493 -15.459   1.416  1.00 78.27           O  
ATOM   4472  CG  LEU B 130     -15.188 -13.452   0.597  1.00 78.27           C  
ATOM   4473  CD1 LEU B 130     -16.333 -13.571   1.596  1.00 78.27           C  
ATOM   4474  CD2 LEU B 130     -14.515 -12.088   0.706  1.00 78.27           C  
ATOM   4475  N   ASN B 131     -11.499 -16.630  -0.548  1.00 72.47           N  
ATOM   4476  CA  ASN B 131     -10.389 -17.548  -0.318  1.00 72.47           C  
ATOM   4477  C   ASN B 131     -10.725 -18.577   0.757  1.00 72.47           C  
ATOM   4478  CB  ASN B 131      -9.124 -16.775   0.065  1.00 72.47           C  
ATOM   4479  O   ASN B 131      -9.845 -19.016   1.500  1.00 72.47           O  
ATOM   4480  CG  ASN B 131      -8.456 -16.120  -1.129  1.00 72.47           C  
ATOM   4481  ND2 ASN B 131      -7.649 -15.099  -0.870  1.00 72.47           N  
ATOM   4482  OD1 ASN B 131      -8.665 -16.529  -2.274  1.00 72.47           O  
ATOM   4483  N   PHE B 132     -12.045 -18.840   1.023  1.00 81.60           N  
ATOM   4484  CA  PHE B 132     -12.402 -19.954   1.894  1.00 81.60           C  
ATOM   4485  C   PHE B 132     -12.234 -21.284   1.169  1.00 81.60           C  
ATOM   4486  CB  PHE B 132     -13.843 -19.806   2.394  1.00 81.60           C  
ATOM   4487  O   PHE B 132     -12.490 -21.378  -0.033  1.00 81.60           O  
ATOM   4488  CG  PHE B 132     -14.020 -18.724   3.424  1.00 81.60           C  
ATOM   4489  CD1 PHE B 132     -13.446 -18.843   4.684  1.00 81.60           C  
ATOM   4490  CD2 PHE B 132     -14.762 -17.586   3.133  1.00 81.60           C  
ATOM   4491  CE1 PHE B 132     -13.608 -17.843   5.640  1.00 81.60           C  
ATOM   4492  CE2 PHE B 132     -14.928 -16.583   4.083  1.00 81.60           C  
ATOM   4493  CZ  PHE B 132     -14.352 -16.714   5.336  1.00 81.60           C  
ATOM   4494  N   VAL B 133     -11.621 -22.309   1.796  1.00 72.23           N  
ATOM   4495  CA  VAL B 133     -11.506 -23.656   1.247  1.00 72.23           C  
ATOM   4496  C   VAL B 133     -12.852 -24.371   1.344  1.00 72.23           C  
ATOM   4497  CB  VAL B 133     -10.414 -24.474   1.972  1.00 72.23           C  
ATOM   4498  O   VAL B 133     -13.435 -24.465   2.427  1.00 72.23           O  
ATOM   4499  CG1 VAL B 133     -10.341 -25.893   1.412  1.00 72.23           C  
ATOM   4500  CG2 VAL B 133      -9.060 -23.778   1.852  1.00 72.23           C  
ATOM   4501  N   LEU B 134     -13.402 -24.689   0.153  1.00 78.45           N  
ATOM   4502  CA  LEU B 134     -14.661 -25.425   0.100  1.00 78.45           C  
ATOM   4503  C   LEU B 134     -14.429 -26.868  -0.335  1.00 78.45           C  
ATOM   4504  CB  LEU B 134     -15.641 -24.742  -0.857  1.00 78.45           C  
ATOM   4505  O   LEU B 134     -13.896 -27.116  -1.419  1.00 78.45           O  
ATOM   4506  CG  LEU B 134     -16.620 -23.748  -0.230  1.00 78.45           C  
ATOM   4507  CD1 LEU B 134     -15.879 -22.499   0.239  1.00 78.45           C  
ATOM   4508  CD2 LEU B 134     -17.720 -23.383  -1.220  1.00 78.45           C  
ATOM   4509  N   ARG B 135     -14.650 -27.824   0.504  1.00 76.19           N  
ATOM   4510  CA  ARG B 135     -14.479 -29.242   0.204  1.00 76.19           C  
ATOM   4511  C   ARG B 135     -15.809 -29.887  -0.171  1.00 76.19           C  
ATOM   4512  CB  ARG B 135     -13.860 -29.973   1.397  1.00 76.19           C  
ATOM   4513  O   ARG B 135     -16.864 -29.474   0.316  1.00 76.19           O  
ATOM   4514  CG  ARG B 135     -12.425 -29.566   1.692  1.00 76.19           C  
ATOM   4515  CD  ARG B 135     -11.778 -30.483   2.720  1.00 76.19           C  
ATOM   4516  NE  ARG B 135     -10.405 -30.082   3.013  1.00 76.19           N  
ATOM   4517  NH1 ARG B 135     -10.070 -31.675   4.652  1.00 76.19           N  
ATOM   4518  NH2 ARG B 135      -8.391 -30.212   4.108  1.00 76.19           N  
ATOM   4519  CZ  ARG B 135      -9.625 -30.657   3.923  1.00 76.19           C  
ATOM   4520  N   THR B 136     -15.721 -30.772  -1.181  1.00 71.33           N  
ATOM   4521  CA  THR B 136     -16.906 -31.520  -1.584  1.00 71.33           C  
ATOM   4522  C   THR B 136     -17.258 -32.578  -0.541  1.00 71.33           C  
ATOM   4523  CB  THR B 136     -16.703 -32.193  -2.954  1.00 71.33           C  
ATOM   4524  O   THR B 136     -16.380 -33.290  -0.051  1.00 71.33           O  
ATOM   4525  CG2 THR B 136     -18.041 -32.508  -3.616  1.00 71.33           C  
ATOM   4526  OG1 THR B 136     -15.956 -31.315  -3.805  1.00 71.33           O  
ATOM   4527  N   ALA B 137     -18.469 -32.543   0.110  1.00 60.88           N  
ATOM   4528  CA  ALA B 137     -18.887 -33.501   1.131  1.00 60.88           C  
ATOM   4529  C   ALA B 137     -19.195 -34.862   0.512  1.00 60.88           C  
ATOM   4530  CB  ALA B 137     -20.104 -32.976   1.887  1.00 60.88           C  
ATOM   4531  O   ALA B 137     -19.643 -34.943  -0.634  1.00 60.88           O  
ATOM   4532  N   ARG B 138     -18.591 -36.204   1.085  1.00 41.07           N  
ATOM   4533  CA  ARG B 138     -18.953 -37.569   0.714  1.00 41.07           C  
ATOM   4534  C   ARG B 138     -20.165 -38.047   1.506  1.00 41.07           C  
ATOM   4535  CB  ARG B 138     -17.774 -38.518   0.936  1.00 41.07           C  
ATOM   4536  O   ARG B 138     -20.332 -37.689   2.674  1.00 41.07           O  
ATOM   4537  CG  ARG B 138     -16.806 -38.582  -0.234  1.00 41.07           C  
ATOM   4538  CD  ARG B 138     -15.751 -39.661  -0.035  1.00 41.07           C  
ATOM   4539  NE  ARG B 138     -15.093 -40.011  -1.291  1.00 41.07           N  
ATOM   4540  NH1 ARG B 138     -13.582 -41.472  -0.333  1.00 41.07           N  
ATOM   4541  NH2 ARG B 138     -13.555 -41.108  -2.596  1.00 41.07           N  
ATOM   4542  CZ  ARG B 138     -14.078 -40.863  -1.404  1.00 41.07           C  
ATOM   4543  N   THR B 139     -21.239 -38.701   0.886  1.00 38.35           N  
ATOM   4544  CA  THR B 139     -22.375 -39.447   1.416  1.00 38.35           C  
ATOM   4545  C   THR B 139     -21.929 -40.806   1.947  1.00 38.35           C  
ATOM   4546  CB  THR B 139     -23.463 -39.643   0.345  1.00 38.35           C  
ATOM   4547  O   THR B 139     -21.045 -41.444   1.372  1.00 38.35           O  
ATOM   4548  CG2 THR B 139     -24.218 -38.344   0.083  1.00 38.35           C  
ATOM   4549  OG1 THR B 139     -22.852 -40.081  -0.875  1.00 38.35           O  
ATOM   4550  N   SER B 140     -21.949 -41.194   3.254  1.00 28.12           N  
ATOM   4551  CA  SER B 140     -22.099 -42.590   3.652  1.00 28.12           C  
ATOM   4552  C   SER B 140     -23.483 -43.120   3.293  1.00 28.12           C  
ATOM   4553  CB  SER B 140     -21.857 -42.749   5.153  1.00 28.12           C  
ATOM   4554  O   SER B 140     -24.493 -42.463   3.555  1.00 28.12           O  
ATOM   4555  OG  SER B 140     -23.009 -42.379   5.891  1.00 28.12           O  
ATOM   4556  N   ILE B 141     -23.845 -43.401   2.074  1.00 25.00           N  
ATOM   4557  CA  ILE B 141     -24.955 -44.330   1.894  1.00 25.00           C  
ATOM   4558  C   ILE B 141     -24.951 -45.363   3.019  1.00 25.00           C  
ATOM   4559  CB  ILE B 141     -24.886 -45.034   0.520  1.00 25.00           C  
ATOM   4560  O   ILE B 141     -23.942 -46.033   3.251  1.00 25.00           O  
ATOM   4561  CG1 ILE B 141     -24.928 -44.001  -0.612  1.00 25.00           C  
ATOM   4562  CG2 ILE B 141     -26.022 -46.050   0.376  1.00 25.00           C  
ATOM   4563  CD1 ILE B 141     -24.566 -44.565  -1.979  1.00 25.00           C  
ATOM   4564  N   ALA B 142     -25.217 -45.103   4.260  1.00 24.34           N  
ATOM   4565  CA  ALA B 142     -25.822 -46.150   5.081  1.00 24.34           C  
ATOM   4566  C   ALA B 142     -26.615 -47.130   4.222  1.00 24.34           C  
ATOM   4567  CB  ALA B 142     -26.721 -45.535   6.150  1.00 24.34           C  
ATOM   4568  O   ALA B 142     -27.416 -46.720   3.379  1.00 24.34           O  
ATOM   4569  N   GLN B 143     -25.961 -47.969   3.352  1.00 21.88           N  
ATOM   4570  CA  GLN B 143     -26.568 -49.239   2.968  1.00 21.88           C  
ATOM   4571  C   GLN B 143     -27.735 -49.591   3.887  1.00 21.88           C  
ATOM   4572  CB  GLN B 143     -25.527 -50.360   2.989  1.00 21.88           C  
ATOM   4573  O   GLN B 143     -27.532 -49.930   5.055  1.00 21.88           O  
ATOM   4574  CG  GLN B 143     -24.739 -50.490   1.693  1.00 21.88           C  
ATOM   4575  CD  GLN B 143     -23.701 -51.596   1.746  1.00 21.88           C  
ATOM   4576  NE2 GLN B 143     -23.123 -51.922   0.595  1.00 21.88           N  
ATOM   4577  OE1 GLN B 143     -23.420 -52.151   2.813  1.00 21.88           O  
ATOM   4578  N   SER B 144     -28.676 -48.659   4.189  1.00 22.03           N  
ATOM   4579  CA  SER B 144     -29.950 -49.222   4.624  1.00 22.03           C  
ATOM   4580  C   SER B 144     -30.670 -49.913   3.471  1.00 22.03           C  
ATOM   4581  CB  SER B 144     -30.844 -48.132   5.215  1.00 22.03           C  
ATOM   4582  O   SER B 144     -30.666 -49.417   2.343  1.00 22.03           O  
ATOM   4583  OG  SER B 144     -31.213 -47.191   4.223  1.00 22.03           O  
ATOM   4584  N   THR B 145     -30.254 -51.124   3.026  1.00 25.49           N  
ATOM   4585  CA  THR B 145     -31.062 -52.181   2.429  1.00 25.49           C  
ATOM   4586  C   THR B 145     -32.412 -51.636   1.971  1.00 25.49           C  
ATOM   4587  CB  THR B 145     -31.283 -53.341   3.417  1.00 25.49           C  
ATOM   4588  O   THR B 145     -33.200 -51.150   2.785  1.00 25.49           O  
ATOM   4589  CG2 THR B 145     -31.705 -54.612   2.688  1.00 25.49           C  
ATOM   4590  OG1 THR B 145     -30.065 -53.593   4.129  1.00 25.49           O  
ATOM   4591  N   ILE B 146     -32.521 -50.769   0.954  1.00 21.78           N  
ATOM   4592  CA  ILE B 146     -33.731 -50.879   0.147  1.00 21.78           C  
ATOM   4593  C   ILE B 146     -33.421 -51.622  -1.150  1.00 21.78           C  
ATOM   4594  CB  ILE B 146     -34.332 -49.489  -0.161  1.00 21.78           C  
ATOM   4595  O   ILE B 146     -32.468 -51.281  -1.856  1.00 21.78           O  
ATOM   4596  CG1 ILE B 146     -34.724 -48.776   1.138  1.00 21.78           C  
ATOM   4597  CG2 ILE B 146     -35.536 -49.618  -1.100  1.00 21.78           C  
ATOM   4598  CD1 ILE B 146     -35.169 -47.333   0.943  1.00 21.78           C  
ATOM   4599  N   THR B 147     -33.357 -52.930  -1.111  1.00 22.60           N  
ATOM   4600  CA  THR B 147     -33.907 -53.855  -2.095  1.00 22.60           C  
ATOM   4601  C   THR B 147     -34.840 -53.128  -3.059  1.00 22.60           C  
ATOM   4602  CB  THR B 147     -34.667 -55.008  -1.413  1.00 22.60           C  
ATOM   4603  O   THR B 147     -35.837 -52.537  -2.640  1.00 22.60           O  
ATOM   4604  CG2 THR B 147     -34.407 -56.333  -2.123  1.00 22.60           C  
ATOM   4605  OG1 THR B 147     -34.237 -55.116  -0.051  1.00 22.60           O  
ATOM   4606  N   SER B 148     -34.460 -52.269  -3.962  1.00 21.17           N  
ATOM   4607  CA  SER B 148     -35.168 -52.220  -5.237  1.00 21.17           C  
ATOM   4608  C   SER B 148     -34.388 -52.943  -6.330  1.00 21.17           C  
ATOM   4609  CB  SER B 148     -35.423 -50.772  -5.654  1.00 21.17           C  
ATOM   4610  O   SER B 148     -33.183 -52.735  -6.481  1.00 21.17           O  
ATOM   4611  OG  SER B 148     -34.882 -50.516  -6.939  1.00 21.17           O  
ATOM   4612  N   GLN B 149     -34.358 -54.198  -6.308  1.00 23.21           N  
ATOM   4613  CA  GLN B 149     -34.638 -55.122  -7.403  1.00 23.21           C  
ATOM   4614  C   GLN B 149     -34.681 -54.392  -8.742  1.00 23.21           C  
ATOM   4615  CB  GLN B 149     -35.957 -55.857  -7.162  1.00 23.21           C  
ATOM   4616  O   GLN B 149     -35.498 -53.489  -8.936  1.00 23.21           O  
ATOM   4617  CG  GLN B 149     -35.797 -57.190  -6.445  1.00 23.21           C  
ATOM   4618  CD  GLN B 149     -37.097 -57.965  -6.348  1.00 23.21           C  
ATOM   4619  NE2 GLN B 149     -37.013 -59.210  -5.892  1.00 23.21           N  
ATOM   4620  OE1 GLN B 149     -38.169 -57.449  -6.681  1.00 23.21           O  
ATOM   4621  N   VAL B 150     -33.549 -53.970  -9.309  1.00 24.69           N  
ATOM   4622  CA  VAL B 150     -33.572 -54.098 -10.763  1.00 24.69           C  
ATOM   4623  C   VAL B 150     -32.343 -54.872 -11.234  1.00 24.69           C  
ATOM   4624  CB  VAL B 150     -33.629 -52.717 -11.453  1.00 24.69           C  
ATOM   4625  O   VAL B 150     -31.214 -54.539 -10.867  1.00 24.69           O  
ATOM   4626  CG1 VAL B 150     -33.575 -52.869 -12.972  1.00 24.69           C  
ATOM   4627  CG2 VAL B 150     -34.889 -51.963 -11.033  1.00 24.69           C  
ATOM   4628  N   GLN B 151     -32.304 -56.122 -11.044  1.00 22.22           N  
ATOM   4629  CA  GLN B 151     -32.078 -57.193 -12.009  1.00 22.22           C  
ATOM   4630  C   GLN B 151     -31.523 -56.644 -13.320  1.00 22.22           C  
ATOM   4631  CB  GLN B 151     -33.374 -57.964 -12.270  1.00 22.22           C  
ATOM   4632  O   GLN B 151     -32.100 -55.728 -13.910  1.00 22.22           O  
ATOM   4633  CG  GLN B 151     -33.168 -59.457 -12.484  1.00 22.22           C  
ATOM   4634  CD  GLN B 151     -34.447 -60.256 -12.312  1.00 22.22           C  
ATOM   4635  NE2 GLN B 151     -34.336 -61.577 -12.396  1.00 22.22           N  
ATOM   4636  OE1 GLN B 151     -35.525 -59.690 -12.103  1.00 22.22           O  
ATOM   4637  N   GLY B 152     -30.241 -56.657 -13.579  1.00 23.18           N  
ATOM   4638  CA  GLY B 152     -29.747 -57.171 -14.847  1.00 23.18           C  
ATOM   4639  C   GLY B 152     -28.350 -56.683 -15.184  1.00 23.18           C  
ATOM   4640  O   GLY B 152     -28.038 -55.505 -15.003  1.00 23.18           O  
ATOM   4641  N   ASN B 153     -27.278 -57.475 -14.963  1.00 22.26           N  
ATOM   4642  CA  ASN B 153     -26.401 -58.240 -15.842  1.00 22.26           C  
ATOM   4643  C   ASN B 153     -25.525 -57.325 -16.693  1.00 22.26           C  
ATOM   4644  CB  ASN B 153     -27.219 -59.174 -16.736  1.00 22.26           C  
ATOM   4645  O   ASN B 153     -26.016 -56.363 -17.286  1.00 22.26           O  
ATOM   4646  CG  ASN B 153     -27.394 -60.554 -16.134  1.00 22.26           C  
ATOM   4647  ND2 ASN B 153     -28.077 -61.434 -16.855  1.00 22.26           N  
ATOM   4648  OD1 ASN B 153     -26.919 -60.827 -15.028  1.00 22.26           O  
ATOM   4649  N   ASN B 154     -24.169 -57.249 -16.472  1.00 23.10           N  
ATOM   4650  CA  ASN B 154     -23.032 -57.701 -17.266  1.00 23.10           C  
ATOM   4651  C   ASN B 154     -22.171 -56.530 -17.731  1.00 23.10           C  
ATOM   4652  CB  ASN B 154     -23.507 -58.522 -18.467  1.00 23.10           C  
ATOM   4653  O   ASN B 154     -22.695 -55.508 -18.177  1.00 23.10           O  
ATOM   4654  CG  ASN B 154     -23.884 -59.942 -18.092  1.00 23.10           C  
ATOM   4655  ND2 ASN B 154     -24.529 -60.647 -19.013  1.00 23.10           N  
ATOM   4656  OD1 ASN B 154     -23.598 -60.401 -16.983  1.00 23.10           O  
ATOM   4657  N   ASN B 155     -20.861 -56.338 -17.283  1.00 21.45           N  
ATOM   4658  CA  ASN B 155     -19.553 -56.410 -17.926  1.00 21.45           C  
ATOM   4659  C   ASN B 155     -19.505 -55.564 -19.195  1.00 21.45           C  
ATOM   4660  CB  ASN B 155     -19.189 -57.862 -18.241  1.00 21.45           C  
ATOM   4661  O   ASN B 155     -20.364 -55.698 -20.068  1.00 21.45           O  
ATOM   4662  CG  ASN B 155     -18.710 -58.623 -17.020  1.00 21.45           C  
ATOM   4663  ND2 ASN B 155     -18.552 -59.933 -17.162  1.00 21.45           N  
ATOM   4664  OD1 ASN B 155     -18.484 -58.037 -15.958  1.00 21.45           O  
ATOM   4665  N   GLY B 156     -18.750 -54.454 -19.325  1.00 23.06           N  
ATOM   4666  CA  GLY B 156     -17.847 -54.187 -20.432  1.00 23.06           C  
ATOM   4667  C   GLY B 156     -18.245 -52.970 -21.247  1.00 23.06           C  
ATOM   4668  O   GLY B 156     -19.419 -52.797 -21.581  1.00 23.06           O  
ATOM   4669  N   THR B 157     -17.598 -51.759 -21.260  1.00 20.98           N  
ATOM   4670  CA  THR B 157     -17.145 -50.855 -22.312  1.00 20.98           C  
ATOM   4671  C   THR B 157     -18.119 -49.693 -22.483  1.00 20.98           C  
ATOM   4672  CB  THR B 157     -16.984 -51.595 -23.653  1.00 20.98           C  
ATOM   4673  O   THR B 157     -19.334 -49.895 -22.525  1.00 20.98           O  
ATOM   4674  CG2 THR B 157     -15.809 -51.039 -24.450  1.00 20.98           C  
ATOM   4675  OG1 THR B 157     -16.760 -52.988 -23.400  1.00 20.98           O  
ATOM   4676  N   LYS B 158     -17.698 -48.439 -22.447  1.00 21.01           N  
ATOM   4677  CA  LYS B 158     -17.565 -47.201 -23.210  1.00 21.01           C  
ATOM   4678  C   LYS B 158     -18.752 -46.274 -22.968  1.00 21.01           C  
ATOM   4679  CB  LYS B 158     -17.432 -47.504 -24.704  1.00 21.01           C  
ATOM   4680  O   LYS B 158     -19.906 -46.702 -23.045  1.00 21.01           O  
ATOM   4681  CG  LYS B 158     -16.210 -46.875 -25.356  1.00 21.01           C  
ATOM   4682  CD  LYS B 158     -16.161 -47.169 -26.850  1.00 21.01           C  
ATOM   4683  CE  LYS B 158     -14.937 -46.542 -27.504  1.00 21.01           C  
ATOM   4684  NZ  LYS B 158     -14.885 -46.827 -28.970  1.00 21.01           N  
ATOM   4685  N   VAL B 159     -18.583 -45.112 -22.480  1.00 24.27           N  
ATOM   4686  CA  VAL B 159     -19.232 -44.042 -23.230  1.00 24.27           C  
ATOM   4687  C   VAL B 159     -18.638 -42.694 -22.826  1.00 24.27           C  
ATOM   4688  CB  VAL B 159     -20.761 -44.040 -23.008  1.00 24.27           C  
ATOM   4689  O   VAL B 159     -18.493 -42.404 -21.636  1.00 24.27           O  
ATOM   4690  CG1 VAL B 159     -21.413 -42.880 -23.758  1.00 24.27           C  
ATOM   4691  CG2 VAL B 159     -21.365 -45.372 -23.447  1.00 24.27           C  
ATOM   4692  N   CYS B 160     -17.609 -42.163 -23.637  1.00 17.60           N  
ATOM   4693  CA  CYS B 160     -17.191 -40.881 -24.192  1.00 17.60           C  
ATOM   4694  C   CYS B 160     -18.398 -40.036 -24.582  1.00 17.60           C  
ATOM   4695  CB  CYS B 160     -16.290 -41.091 -25.409  1.00 17.60           C  
ATOM   4696  O   CYS B 160     -19.312 -40.522 -25.251  1.00 17.60           O  
ATOM   4697  SG  CYS B 160     -14.545 -41.304 -24.994  1.00 17.60           S  
ATOM   4698  N   PHE B 161     -18.617 -38.857 -24.024  1.00 23.47           N  
ATOM   4699  CA  PHE B 161     -19.476 -37.775 -24.492  1.00 23.47           C  
ATOM   4700  C   PHE B 161     -18.644 -36.584 -24.952  1.00 23.47           C  
ATOM   4701  CB  PHE B 161     -20.448 -37.343 -23.389  1.00 23.47           C  
ATOM   4702  O   PHE B 161     -17.681 -36.199 -24.286  1.00 23.47           O  
ATOM   4703  CG  PHE B 161     -21.612 -38.279 -23.205  1.00 23.47           C  
ATOM   4704  CD1 PHE B 161     -22.726 -38.196 -24.031  1.00 23.47           C  
ATOM   4705  CD2 PHE B 161     -21.592 -39.242 -22.205  1.00 23.47           C  
ATOM   4706  CE1 PHE B 161     -23.805 -39.062 -23.863  1.00 23.47           C  
ATOM   4707  CE2 PHE B 161     -22.666 -40.110 -22.030  1.00 23.47           C  
ATOM   4708  CZ  PHE B 161     -23.772 -40.017 -22.860  1.00 23.47           C  
ATOM   4709  N   THR B 162     -18.448 -36.264 -26.433  1.00 23.50           N  
ATOM   4710  CA  THR B 162     -18.433 -35.314 -27.540  1.00 23.50           C  
ATOM   4711  C   THR B 162     -19.408 -34.168 -27.282  1.00 23.50           C  
ATOM   4712  CB  THR B 162     -18.787 -36.002 -28.871  1.00 23.50           C  
ATOM   4713  O   THR B 162     -20.503 -34.384 -26.759  1.00 23.50           O  
ATOM   4714  CG2 THR B 162     -17.560 -36.663 -29.491  1.00 23.50           C  
ATOM   4715  OG1 THR B 162     -19.786 -37.002 -28.636  1.00 23.50           O  
ATOM   4716  N   GLU B 163     -19.181 -32.834 -27.631  1.00 19.82           N  
ATOM   4717  CA  GLU B 163     -19.519 -31.618 -28.365  1.00 19.82           C  
ATOM   4718  C   GLU B 163     -21.024 -31.511 -28.594  1.00 19.82           C  
ATOM   4719  CB  GLU B 163     -18.778 -31.574 -29.704  1.00 19.82           C  
ATOM   4720  O   GLU B 163     -21.650 -32.453 -29.083  1.00 19.82           O  
ATOM   4721  CG  GLU B 163     -17.620 -30.588 -29.734  1.00 19.82           C  
ATOM   4722  CD  GLU B 163     -16.836 -30.623 -31.036  1.00 19.82           C  
ATOM   4723  OE1 GLU B 163     -15.817 -29.905 -31.151  1.00 19.82           O  
ATOM   4724  OE2 GLU B 163     -17.245 -31.374 -31.950  1.00 19.82           O  
ATOM   4725  N   GLY B 164     -21.764 -30.509 -28.170  1.00 21.77           N  
ATOM   4726  CA  GLY B 164     -22.658 -29.609 -28.880  1.00 21.77           C  
ATOM   4727  C   GLY B 164     -23.286 -28.560 -27.982  1.00 21.77           C  
ATOM   4728  O   GLY B 164     -23.450 -28.782 -26.780  1.00 21.77           O  
ATOM   4729  N   PRO B 165     -23.630 -27.262 -28.426  1.00 33.41           N  
ATOM   4730  CA  PRO B 165     -24.481 -26.229 -27.832  1.00 33.41           C  
ATOM   4731  C   PRO B 165     -25.942 -26.349 -28.260  1.00 33.41           C  
ATOM   4732  CB  PRO B 165     -23.866 -24.925 -28.349  1.00 33.41           C  
ATOM   4733  O   PRO B 165     -26.228 -26.801 -29.371  1.00 33.41           O  
ATOM   4734  CG  PRO B 165     -23.322 -25.269 -29.698  1.00 33.41           C  
ATOM   4735  CD  PRO B 165     -23.531 -26.736 -29.937  1.00 33.41           C  
ATOM   4736  N   LYS B 166     -26.985 -26.756 -27.387  1.00 20.82           N  
ATOM   4737  CA  LYS B 166     -28.399 -26.397 -27.429  1.00 20.82           C  
ATOM   4738  C   LYS B 166     -29.077 -26.675 -26.090  1.00 20.82           C  
ATOM   4739  CB  LYS B 166     -29.114 -27.157 -28.547  1.00 20.82           C  
ATOM   4740  O   LYS B 166     -28.904 -27.751 -25.513  1.00 20.82           O  
ATOM   4741  CG  LYS B 166     -29.156 -26.413 -29.873  1.00 20.82           C  
ATOM   4742  CD  LYS B 166     -30.002 -27.152 -30.902  1.00 20.82           C  
ATOM   4743  CE  LYS B 166     -29.983 -26.448 -32.252  1.00 20.82           C  
ATOM   4744  NZ  LYS B 166     -30.822 -27.161 -33.261  1.00 20.82           N  
ATOM   4745  N   VAL B 167     -29.503 -25.784 -25.232  1.00 20.55           N  
ATOM   4746  CA  VAL B 167     -30.708 -25.301 -24.566  1.00 20.55           C  
ATOM   4747  C   VAL B 167     -31.778 -26.390 -24.581  1.00 20.55           C  
ATOM   4748  CB  VAL B 167     -31.247 -24.014 -25.229  1.00 20.55           C  
ATOM   4749  O   VAL B 167     -32.097 -26.942 -25.637  1.00 20.55           O  
ATOM   4750  CG1 VAL B 167     -32.484 -23.504 -24.493  1.00 20.55           C  
ATOM   4751  CG2 VAL B 167     -30.162 -22.939 -25.267  1.00 20.55           C  
ATOM   4752  N   SER B 168     -32.055 -27.166 -23.500  1.00 21.25           N  
ATOM   4753  CA  SER B 168     -33.380 -27.707 -23.215  1.00 21.25           C  
ATOM   4754  C   SER B 168     -33.696 -27.640 -21.725  1.00 21.25           C  
ATOM   4755  CB  SER B 168     -33.485 -29.152 -23.703  1.00 21.25           C  
ATOM   4756  O   SER B 168     -32.829 -27.902 -20.889  1.00 21.25           O  
ATOM   4757  OG  SER B 168     -32.737 -30.020 -22.869  1.00 21.25           O  
ATOM   4758  N   SER B 169     -34.483 -26.693 -21.245  1.00 18.37           N  
ATOM   4759  CA  SER B 169     -35.679 -26.552 -20.420  1.00 18.37           C  
ATOM   4760  C   SER B 169     -36.165 -27.906 -19.915  1.00 18.37           C  
ATOM   4761  CB  SER B 169     -36.794 -25.861 -21.206  1.00 18.37           C  
ATOM   4762  O   SER B 169     -36.294 -28.854 -20.693  1.00 18.37           O  
ATOM   4763  OG  SER B 169     -37.208 -26.662 -22.300  1.00 18.37           O  
ATOM   4764  N   TYR B 170     -35.903 -28.290 -18.701  1.00 20.29           N  
ATOM   4765  CA  TYR B 170     -36.591 -29.314 -17.923  1.00 20.29           C  
ATOM   4766  C   TYR B 170     -37.384 -28.691 -16.780  1.00 20.29           C  
ATOM   4767  CB  TYR B 170     -35.590 -30.332 -17.370  1.00 20.29           C  
ATOM   4768  O   TYR B 170     -36.878 -27.821 -16.068  1.00 20.29           O  
ATOM   4769  CG  TYR B 170     -35.310 -31.481 -18.308  1.00 20.29           C  
ATOM   4770  CD1 TYR B 170     -36.143 -32.597 -18.341  1.00 20.29           C  
ATOM   4771  CD2 TYR B 170     -34.213 -31.453 -19.162  1.00 20.29           C  
ATOM   4772  CE1 TYR B 170     -35.889 -33.659 -19.203  1.00 20.29           C  
ATOM   4773  CE2 TYR B 170     -33.949 -32.509 -20.028  1.00 20.29           C  
ATOM   4774  OH  TYR B 170     -34.534 -34.654 -20.897  1.00 20.29           O  
ATOM   4775  CZ  TYR B 170     -34.791 -33.606 -20.042  1.00 20.29           C  
ATOM   4776  N   THR B 171     -38.792 -28.638 -16.917  1.00 19.08           N  
ATOM   4777  CA  THR B 171     -40.088 -29.014 -16.363  1.00 19.08           C  
ATOM   4778  C   THR B 171     -39.938 -30.163 -15.370  1.00 19.08           C  
ATOM   4779  CB  THR B 171     -41.075 -29.418 -17.474  1.00 19.08           C  
ATOM   4780  O   THR B 171     -39.256 -31.150 -15.652  1.00 19.08           O  
ATOM   4781  CG2 THR B 171     -42.502 -29.018 -17.113  1.00 19.08           C  
ATOM   4782  OG1 THR B 171     -40.703 -28.768 -18.695  1.00 19.08           O  
ATOM   4783  N   ASN B 172     -40.062 -29.948 -14.118  1.00 21.81           N  
ATOM   4784  CA  ASN B 172     -40.669 -30.427 -12.881  1.00 21.81           C  
ATOM   4785  C   ASN B 172     -40.984 -31.918 -12.952  1.00 21.81           C  
ATOM   4786  CB  ASN B 172     -41.936 -29.631 -12.561  1.00 21.81           C  
ATOM   4787  O   ASN B 172     -41.684 -32.366 -13.862  1.00 21.81           O  
ATOM   4788  CG  ASN B 172     -42.059 -29.296 -11.088  1.00 21.81           C  
ATOM   4789  ND2 ASN B 172     -43.038 -28.465 -10.749  1.00 21.81           N  
ATOM   4790  OD1 ASN B 172     -41.281 -29.779 -10.262  1.00 21.81           O  
ATOM   4791  N   PRO B 173     -40.454 -32.749 -12.047  1.00 21.91           N  
ATOM   4792  CA  PRO B 173     -41.352 -33.681 -11.362  1.00 21.91           C  
ATOM   4793  C   PRO B 173     -41.292 -33.548  -9.842  1.00 21.91           C  
ATOM   4794  CB  PRO B 173     -40.845 -35.054 -11.810  1.00 21.91           C  
ATOM   4795  O   PRO B 173     -40.275 -33.114  -9.296  1.00 21.91           O  
ATOM   4796  CG  PRO B 173     -39.368 -34.884 -11.965  1.00 21.91           C  
ATOM   4797  CD  PRO B 173     -39.027 -33.441 -11.728  1.00 21.91           C  
ATOM   4798  N   ASN B 174     -42.279 -32.940  -9.184  1.00 19.44           N  
ATOM   4799  CA  ASN B 174     -43.106 -33.320  -8.044  1.00 19.44           C  
ATOM   4800  C   ASN B 174     -42.748 -34.711  -7.530  1.00 19.44           C  
ATOM   4801  CB  ASN B 174     -44.590 -33.256  -8.412  1.00 19.44           C  
ATOM   4802  O   ASN B 174     -43.038 -35.714  -8.186  1.00 19.44           O  
ATOM   4803  CG  ASN B 174     -45.358 -32.255  -7.571  1.00 19.44           C  
ATOM   4804  ND2 ASN B 174     -46.654 -32.133  -7.831  1.00 19.44           N  
ATOM   4805  OD1 ASN B 174     -44.790 -31.596  -6.696  1.00 19.44           O  
ATOM   4806  N   THR B 175     -41.667 -34.978  -6.797  1.00 21.63           N  
ATOM   4807  CA  THR B 175     -41.437 -35.949  -5.733  1.00 21.63           C  
ATOM   4808  C   THR B 175     -40.702 -35.305  -4.562  1.00 21.63           C  
ATOM   4809  CB  THR B 175     -40.632 -37.159  -6.245  1.00 21.63           C  
ATOM   4810  O   THR B 175     -39.747 -34.550  -4.761  1.00 21.63           O  
ATOM   4811  CG2 THR B 175     -41.535 -38.370  -6.458  1.00 21.63           C  
ATOM   4812  OG1 THR B 175     -40.008 -36.818  -7.489  1.00 21.63           O  
ATOM   4813  N   GLN B 176     -41.402 -34.682  -3.588  1.00 19.68           N  
ATOM   4814  CA  GLN B 176     -41.327 -34.610  -2.132  1.00 19.68           C  
ATOM   4815  C   GLN B 176     -40.132 -35.398  -1.603  1.00 19.68           C  
ATOM   4816  CB  GLN B 176     -42.619 -35.130  -1.501  1.00 19.68           C  
ATOM   4817  O   GLN B 176     -40.121 -36.630  -1.657  1.00 19.68           O  
ATOM   4818  CG  GLN B 176     -43.269 -34.150  -0.533  1.00 19.68           C  
ATOM   4819  CD  GLN B 176     -44.513 -34.715   0.127  1.00 19.68           C  
ATOM   4820  NE2 GLN B 176     -44.984 -34.045   1.173  1.00 19.68           N  
ATOM   4821  OE1 GLN B 176     -45.046 -35.743  -0.301  1.00 19.68           O  
ATOM   4822  N   PHE B 177     -38.844 -35.295  -2.143  1.00 20.49           N  
ATOM   4823  CA  PHE B 177     -37.610 -35.820  -1.572  1.00 20.49           C  
ATOM   4824  C   PHE B 177     -37.312 -35.163  -0.230  1.00 20.49           C  
ATOM   4825  CB  PHE B 177     -36.436 -35.607  -2.533  1.00 20.49           C  
ATOM   4826  O   PHE B 177     -37.291 -33.935  -0.125  1.00 20.49           O  
ATOM   4827  CG  PHE B 177     -36.194 -36.766  -3.462  1.00 20.49           C  
ATOM   4828  CD1 PHE B 177     -35.461 -37.869  -3.042  1.00 20.49           C  
ATOM   4829  CD2 PHE B 177     -36.699 -36.752  -4.755  1.00 20.49           C  
ATOM   4830  CE1 PHE B 177     -35.235 -38.943  -3.900  1.00 20.49           C  
ATOM   4831  CE2 PHE B 177     -36.477 -37.821  -5.618  1.00 20.49           C  
ATOM   4832  CZ  PHE B 177     -35.744 -38.916  -5.189  1.00 20.49           C  
ATOM   4833  N   GLN B 178     -38.103 -35.473   0.861  1.00 20.98           N  
ATOM   4834  CA  GLN B 178     -37.580 -35.527   2.222  1.00 20.98           C  
ATOM   4835  C   GLN B 178     -36.079 -35.800   2.224  1.00 20.98           C  
ATOM   4836  CB  GLN B 178     -38.310 -36.596   3.037  1.00 20.98           C  
ATOM   4837  O   GLN B 178     -35.638 -36.877   1.816  1.00 20.98           O  
ATOM   4838  CG  GLN B 178     -39.387 -36.039   3.957  1.00 20.98           C  
ATOM   4839  CD  GLN B 178     -40.141 -37.124   4.703  1.00 20.98           C  
ATOM   4840  NE2 GLN B 178     -41.186 -36.732   5.424  1.00 20.98           N  
ATOM   4841  OE1 GLN B 178     -39.788 -38.306   4.630  1.00 20.98           O  
ATOM   4842  N   THR B 179     -35.190 -35.026   1.493  1.00 25.63           N  
ATOM   4843  CA  THR B 179     -33.751 -35.263   1.445  1.00 25.63           C  
ATOM   4844  C   THR B 179     -33.099 -34.903   2.776  1.00 25.63           C  
ATOM   4845  CB  THR B 179     -33.090 -34.457   0.312  1.00 25.63           C  
ATOM   4846  O   THR B 179     -33.237 -33.776   3.257  1.00 25.63           O  
ATOM   4847  CG2 THR B 179     -32.893 -35.317  -0.933  1.00 25.63           C  
ATOM   4848  OG1 THR B 179     -33.923 -33.339  -0.021  1.00 25.63           O  
ATOM   4849  N   GLN B 180     -33.362 -35.646   3.896  1.00 23.91           N  
ATOM   4850  CA  GLN B 180     -32.379 -35.808   4.962  1.00 23.91           C  
ATOM   4851  C   GLN B 180     -31.011 -36.178   4.397  1.00 23.91           C  
ATOM   4852  CB  GLN B 180     -32.839 -36.870   5.961  1.00 23.91           C  
ATOM   4853  O   GLN B 180     -30.814 -37.294   3.912  1.00 23.91           O  
ATOM   4854  CG  GLN B 180     -33.544 -36.300   7.185  1.00 23.91           C  
ATOM   4855  CD  GLN B 180     -34.022 -37.376   8.142  1.00 23.91           C  
ATOM   4856  NE2 GLN B 180     -34.546 -36.959   9.289  1.00 23.91           N  
ATOM   4857  OE1 GLN B 180     -33.920 -38.573   7.852  1.00 23.91           O  
ATOM   4858  N   ASN B 181     -30.364 -35.504   3.313  1.00 28.54           N  
ATOM   4859  CA  ASN B 181     -29.019 -35.682   2.774  1.00 28.54           C  
ATOM   4860  C   ASN B 181     -27.952 -35.415   3.832  1.00 28.54           C  
ATOM   4861  CB  ASN B 181     -28.803 -34.775   1.561  1.00 28.54           C  
ATOM   4862  O   ASN B 181     -27.898 -34.325   4.404  1.00 28.54           O  
ATOM   4863  CG  ASN B 181     -29.512 -35.281   0.320  1.00 28.54           C  
ATOM   4864  ND2 ASN B 181     -29.783 -34.380  -0.617  1.00 28.54           N  
ATOM   4865  OD1 ASN B 181     -29.814 -36.472   0.205  1.00 28.54           O  
ATOM   4866  N   MET B 182     -27.731 -36.324   4.891  1.00 35.22           N  
ATOM   4867  CA  MET B 182     -26.638 -36.461   5.850  1.00 35.22           C  
ATOM   4868  C   MET B 182     -25.287 -36.281   5.166  1.00 35.22           C  
ATOM   4869  CB  MET B 182     -26.697 -37.824   6.542  1.00 35.22           C  
ATOM   4870  O   MET B 182     -25.002 -36.939   4.164  1.00 35.22           O  
ATOM   4871  CG  MET B 182     -27.423 -37.803   7.877  1.00 35.22           C  
ATOM   4872  SD  MET B 182     -27.090 -39.301   8.883  1.00 35.22           S  
ATOM   4873  CE  MET B 182     -28.132 -40.507   8.016  1.00 35.22           C  
ATOM   4874  N   ILE B 183     -24.690 -35.048   4.932  1.00 32.72           N  
ATOM   4875  CA  ILE B 183     -23.287 -34.876   4.569  1.00 32.72           C  
ATOM   4876  C   ILE B 183     -22.396 -35.417   5.684  1.00 32.72           C  
ATOM   4877  CB  ILE B 183     -22.954 -33.393   4.288  1.00 32.72           C  
ATOM   4878  O   ILE B 183     -22.558 -35.050   6.850  1.00 32.72           O  
ATOM   4879  CG1 ILE B 183     -23.807 -32.864   3.130  1.00 32.72           C  
ATOM   4880  CG2 ILE B 183     -21.461 -33.222   3.991  1.00 32.72           C  
ATOM   4881  CD1 ILE B 183     -23.696 -31.361   2.915  1.00 32.72           C  
ATOM   4882  N   MET B 184     -21.843 -36.709   5.730  1.00 36.08           N  
ATOM   4883  CA  MET B 184     -20.796 -37.190   6.627  1.00 36.08           C  
ATOM   4884  C   MET B 184     -19.433 -36.642   6.218  1.00 36.08           C  
ATOM   4885  CB  MET B 184     -20.761 -38.719   6.643  1.00 36.08           C  
ATOM   4886  O   MET B 184     -19.089 -36.642   5.035  1.00 36.08           O  
ATOM   4887  CG  MET B 184     -21.673 -39.343   7.687  1.00 36.08           C  
ATOM   4888  SD  MET B 184     -21.347 -41.133   7.926  1.00 36.08           S  
ATOM   4889  CE  MET B 184     -21.576 -41.729   6.228  1.00 36.08           C  
ATOM   4890  N   ASP B 185     -18.728 -35.697   6.901  1.00 38.04           N  
ATOM   4891  CA  ASP B 185     -17.455 -35.022   7.138  1.00 38.04           C  
ATOM   4892  C   ASP B 185     -16.317 -36.031   7.281  1.00 38.04           C  
ATOM   4893  CB  ASP B 185     -17.538 -34.142   8.387  1.00 38.04           C  
ATOM   4894  O   ASP B 185     -16.516 -37.129   7.805  1.00 38.04           O  
ATOM   4895  CG  ASP B 185     -17.820 -32.685   8.067  1.00 38.04           C  
ATOM   4896  OD1 ASP B 185     -17.776 -32.301   6.878  1.00 38.04           O  
ATOM   4897  OD2 ASP B 185     -18.085 -31.912   9.013  1.00 38.04           O  
ATOM   4898  N   PHE B 186     -15.242 -36.112   6.377  1.00 25.26           N  
ATOM   4899  CA  PHE B 186     -13.915 -36.715   6.328  1.00 25.26           C  
ATOM   4900  C   PHE B 186     -13.208 -36.580   7.671  1.00 25.26           C  
ATOM   4901  CB  PHE B 186     -13.071 -36.070   5.224  1.00 25.26           C  
ATOM   4902  O   PHE B 186     -12.917 -35.468   8.116  1.00 25.26           O  
ATOM   4903  CG  PHE B 186     -13.349 -36.617   3.850  1.00 25.26           C  
ATOM   4904  CD1 PHE B 186     -12.735 -37.786   3.415  1.00 25.26           C  
ATOM   4905  CD2 PHE B 186     -14.224 -35.963   2.993  1.00 25.26           C  
ATOM   4906  CE1 PHE B 186     -12.990 -38.295   2.143  1.00 25.26           C  
ATOM   4907  CE2 PHE B 186     -14.484 -36.465   1.721  1.00 25.26           C  
ATOM   4908  CZ  PHE B 186     -13.865 -37.631   1.298  1.00 25.26           C  
ATOM   4909  N   SER B 187     -13.542 -37.224   8.807  1.00 32.44           N  
ATOM   4910  CA  SER B 187     -12.530 -37.459   9.831  1.00 32.44           C  
ATOM   4911  C   SER B 187     -12.000 -38.888   9.768  1.00 32.44           C  
ATOM   4912  CB  SER B 187     -13.099 -37.179  11.223  1.00 32.44           C  
ATOM   4913  O   SER B 187     -11.009 -39.217  10.422  1.00 32.44           O  
ATOM   4914  OG  SER B 187     -13.045 -35.794  11.519  1.00 32.44           O  
ATOM   4915  N   GLN B 188     -11.745 -39.606   8.556  1.00 25.11           N  
ATOM   4916  CA  GLN B 188     -11.135 -40.915   8.761  1.00 25.11           C  
ATOM   4917  C   GLN B 188     -10.068 -41.196   7.707  1.00 25.11           C  
ATOM   4918  CB  GLN B 188     -12.198 -42.014   8.737  1.00 25.11           C  
ATOM   4919  O   GLN B 188      -9.370 -42.210   7.777  1.00 25.11           O  
ATOM   4920  CG  GLN B 188     -12.161 -42.933   9.951  1.00 25.11           C  
ATOM   4921  CD  GLN B 188     -13.443 -43.724  10.128  1.00 25.11           C  
ATOM   4922  NE2 GLN B 188     -13.613 -44.323  11.301  1.00 25.11           N  
ATOM   4923  OE1 GLN B 188     -14.275 -43.796   9.217  1.00 25.11           O  
ATOM   4924  N   ARG B 189      -9.283 -40.283   7.167  1.00 23.46           N  
ATOM   4925  CA  ARG B 189      -8.089 -40.873   6.570  1.00 23.46           C  
ATOM   4926  C   ARG B 189      -6.823 -40.266   7.166  1.00 23.46           C  
ATOM   4927  CB  ARG B 189      -8.097 -40.683   5.052  1.00 23.46           C  
ATOM   4928  O   ARG B 189      -5.711 -40.635   6.781  1.00 23.46           O  
ATOM   4929  CG  ARG B 189      -8.673 -41.863   4.286  1.00 23.46           C  
ATOM   4930  CD  ARG B 189      -8.256 -41.844   2.822  1.00 23.46           C  
ATOM   4931  NE  ARG B 189      -9.088 -42.731   2.013  1.00 23.46           N  
ATOM   4932  NH1 ARG B 189      -7.749 -42.611   0.134  1.00 23.46           N  
ATOM   4933  NH2 ARG B 189      -9.652 -43.889   0.112  1.00 23.46           N  
ATOM   4934  CZ  ARG B 189      -8.827 -43.075   0.755  1.00 23.46           C  
ATOM   4935  N   TYR B 190      -6.744 -39.695   8.344  1.00 25.08           N  
ATOM   4936  CA  TYR B 190      -5.388 -39.432   8.813  1.00 25.08           C  
ATOM   4937  C   TYR B 190      -4.932 -40.504   9.796  1.00 25.08           C  
ATOM   4938  CB  TYR B 190      -5.304 -38.051   9.470  1.00 25.08           C
[truncated: 429,181 more chars]
