# Supplementary material for: Phosphoregulation of DSB-1 mediates control of meiotic double-strand break activity
Source: eLife. 2022 Jun 27;11:e77956. doi: 10.7554/eLife.77956 (PMC9278955; doi:10.7554/eLife.77956)
Supplement: Figure 6—source data 1. — Related to Figure 6A. [file elife-77956-fig6-data1.zip › Guo_et_al_AlphaFold_data/c_inopinata_settings.txt]

notebook=https://colab.research.google.com/github/sokrypton/ColabFold/blob/main/beta/AlphaFold2_advanced.ipynb
sequence=MSVLYHKGSIHNWQIIKYKPIRRCGREEHTDVRVILEESSKKLTVVCGSEELDSIYCNMEVSKYPALKMKDTQLYVAVNNQSQGFRLTFRYEDKAQFLSIIRKIAYISETPVKNHMNRSFTNTDRWCTNVGKTQITSSSSHPISFSQPPSLTETSLKKAAAKNLFKVSTPEFYQNSDSPSSPSPFYSQPVDSSYPRPESNASSVSSSIYSAYSSLNEDSPFSGFSQWSSCSSFQSSCSAIPATPSSVNSVGSSHSSSLKLLLDPYSSKNPVVHTKNQYVQTEGCSFDELLKNPAFMEEYLERVKKSDELIRLVKLLRSQIQKIPLSNFTEFKKAIQSLRQGGHIVPPSIPLVNHQSSELENTDN:MCTYQVSVVKYYRLEAKCDAQTQNVIALVDPETRELSVFCDGFEREKVGLPVDSKTYPRLFFRDQHLYALFSMNQMDGFRLSFNSGERDDFLKIMHSVGCLLNTSVNRPFSQPSVICHTPPPQASIVRRDSTTVFNHNQRYSPYTSFPMSQLTTTLRNPSPLVPPTSCSQFQQFSEYGRYAADGDKTRMSRVDYSLPATQPIKCCPEMVSIAIQTDNLVDLLSRDEEFLAKTLMLLMNHKEFIKRVARTTEKLEDMNLDSDRLRNATTPDSGNHIMPPPITGINSEGE:MANILDDENFVLSAALAFALELIESEEMQKRSLSENKKIEYFSWENTCNEDFNDAYRPQIIDVATEVDPLLIYSDDEAPVPVAECEAVDDNSIHIIETITPKQPTVKQKRANTVSEQTKITRSSSRLKIRTFSCVEASKKLVKQKRIIQEKVKKLRRKAKLQKIETQKQKKIIIEAAKTALRPFRNVASAKSNTGDRHFQAWRDLTRANILFLKRLKNGPTRMSNFFVHFTNCGAALVNTMIAARPRPVNTHKLMLKFIVDYNKAYTVSLSLGIHKIMGEIGAVFEKVIGKYLCCPKKMNPSHLPWIQTREVFETLFSIIGTPAAVYDLLTLIYKILVYFLSRWSNIWTCGGTFVTYAISQLNDFCSILLKRLAQLNIRNGIDV
msa_method=mmseqs2
homooligomer=1:1:1
pair_msa=False
max_msa=512:1024
subsample_msa=<function subsample_msa at 0x7fd9b06d7b00>
cov=0
num_relax=1
use_turbo=True
use_ptm=True
rank_by=pTMscore
num_models=5
num_samples=1
num_ensemble=1
max_recycles=12
tol=0
is_training=False
use_templates=False
-------------------------------------------------
rank_1_model_1_ptm_seed_0 pLDDT:47.92 pTMscore:0.3547
rank_2_model_5_ptm_seed_0 pLDDT:55.67 pTMscore:0.3378
rank_3_model_2_ptm_seed_0 pLDDT:54.77 pTMscore:0.3376
rank_4_model_4_ptm_seed_0 pLDDT:54.52 pTMscore:0.3367
rank_5_model_3_ptm_seed_0 pLDDT:55.01 pTMscore:0.3262
