# Supplementary material for: Phosphoregulation of DSB-1 mediates control of meiotic double-strand break activity
Source: eLife. 2022 Jun 27;11:e77956. doi: 10.7554/eLife.77956 (PMC9278955; doi:10.7554/eLife.77956)
Supplement: Figure 6—source data 1. — Related to Figure 6A. [file elife-77956-fig6-data1.zip › Guo_et_al_AlphaFold_data/c_elegans-11c0d-DSB1_2_3_rank_1_model_1_relaxed.pdb]

ATOM      1  N   MET A   1     -26.542  21.743   4.175  1.00 36.27           N  
ATOM      2  H   MET A   1     -26.586  20.738   4.260  1.00 36.27           H  
ATOM      3  H2  MET A   1     -27.459  22.140   4.323  1.00 36.27           H  
ATOM      4  H3  MET A   1     -26.230  21.954   3.237  1.00 36.27           H  
ATOM      5  CA  MET A   1     -25.569  22.262   5.166  1.00 36.27           C  
ATOM      6  HA  MET A   1     -25.423  23.331   5.005  1.00 36.27           H  
ATOM      7  C   MET A   1     -24.243  21.558   4.932  1.00 36.27           C  
ATOM      8  CB  MET A   1     -26.074  22.040   6.603  1.00 36.27           C  
ATOM      9  HB2 MET A   1     -27.035  22.541   6.718  1.00 36.27           H  
ATOM     10  HB3 MET A   1     -26.223  20.974   6.772  1.00 36.27           H  
ATOM     11  O   MET A   1     -24.274  20.389   4.569  1.00 36.27           O  
ATOM     12  CG  MET A   1     -25.117  22.576   7.676  1.00 36.27           C  
ATOM     13  HG2 MET A   1     -24.178  22.024   7.624  1.00 36.27           H  
ATOM     14  HG3 MET A   1     -24.914  23.630   7.487  1.00 36.27           H  
ATOM     15  SD  MET A   1     -25.760  22.407   9.358  1.00 36.27           S  
ATOM     16  CE  MET A   1     -24.318  22.986  10.295  1.00 36.27           C  
ATOM     17  HE1 MET A   1     -23.450  22.373  10.052  1.00 36.27           H  
ATOM     18  HE2 MET A   1     -24.109  24.026  10.044  1.00 36.27           H  
ATOM     19  HE3 MET A   1     -24.523  22.909  11.363  1.00 36.27           H  
ATOM     20  N   PHE A   2     -23.114  22.245   5.104  1.00 33.41           N  
ATOM     21  H   PHE A   2     -23.143  23.195   5.446  1.00 33.41           H  
ATOM     22  CA  PHE A   2     -21.778  21.659   4.941  1.00 33.41           C  
ATOM     23  HA  PHE A   2     -21.841  20.833   4.233  1.00 33.41           H  
ATOM     24  C   PHE A   2     -21.233  21.115   6.275  1.00 33.41           C  
ATOM     25  CB  PHE A   2     -20.834  22.719   4.350  1.00 33.41           C  
ATOM     26  HB2 PHE A   2     -19.858  22.269   4.169  1.00 33.41           H  
ATOM     27  HB3 PHE A   2     -20.689  23.510   5.086  1.00 33.41           H  
ATOM     28  O   PHE A   2     -21.615  21.636   7.326  1.00 33.41           O  
ATOM     29  CG  PHE A   2     -21.331  23.327   3.051  1.00 33.41           C  
ATOM     30  CD1 PHE A   2     -21.419  22.532   1.892  1.00 33.41           C  
ATOM     31  HD1 PHE A   2     -21.108  21.498   1.913  1.00 33.41           H  
ATOM     32  CD2 PHE A   2     -21.728  24.677   3.004  1.00 33.41           C  
ATOM     33  HD2 PHE A   2     -21.646  25.301   3.882  1.00 33.41           H  
ATOM     34  CE1 PHE A   2     -21.909  23.083   0.694  1.00 33.41           C  
ATOM     35  HE1 PHE A   2     -21.971  22.476  -0.197  1.00 33.41           H  
ATOM     36  CE2 PHE A   2     -22.217  25.227   1.805  1.00 33.41           C  
ATOM     37  HE2 PHE A   2     -22.509  26.266   1.763  1.00 33.41           H  
ATOM     38  CZ  PHE A   2     -22.309  24.430   0.651  1.00 33.41           C  
ATOM     39  HZ  PHE A   2     -22.675  24.852  -0.273  1.00 33.41           H  
ATOM     40  N   PRO A   3     -20.341  20.107   6.262  1.00 39.91           N  
ATOM     41  CA  PRO A   3     -19.551  19.755   7.439  1.00 39.91           C  
ATOM     42  HA  PRO A   3     -20.205  19.577   8.293  1.00 39.91           H  
ATOM     43  C   PRO A   3     -18.563  20.878   7.789  1.00 39.91           C  
ATOM     44  CB  PRO A   3     -18.829  18.457   7.065  1.00 39.91           C  
ATOM     45  HB2 PRO A   3     -19.479  17.607   7.272  1.00 39.91           H  
ATOM     46  HB3 PRO A   3     -17.878  18.346   7.587  1.00 39.91           H  
ATOM     47  O   PRO A   3     -18.082  21.592   6.908  1.00 39.91           O  
ATOM     48  CG  PRO A   3     -18.636  18.596   5.554  1.00 39.91           C  
ATOM     49  HG2 PRO A   3     -18.539  17.626   5.066  1.00 39.91           H  
ATOM     50  HG3 PRO A   3     -17.763  19.216   5.351  1.00 39.91           H  
ATOM     51  CD  PRO A   3     -19.901  19.330   5.109  1.00 39.91           C  
ATOM     52  HD2 PRO A   3     -20.674  18.607   4.847  1.00 39.91           H  
ATOM     53  HD3 PRO A   3     -19.675  19.965   4.252  1.00 39.91           H  
ATOM     54  N   GLU A   4     -18.225  21.010   9.072  1.00 42.85           N  
ATOM     55  H   GLU A   4     -18.631  20.385   9.754  1.00 42.85           H  
ATOM     56  CA  GLU A   4     -17.200  21.947   9.543  1.00 42.85           C  
ATOM     57  HA  GLU A   4     -17.485  22.957   9.248  1.00 42.85           H  
ATOM     58  C   GLU A   4     -15.832  21.618   8.921  1.00 42.85           C  
ATOM     59  CB  GLU A   4     -17.136  21.891  11.078  1.00 42.85           C  
ATOM     60  HB2 GLU A   4     -16.868  20.879  11.380  1.00 42.85           H  
ATOM     61  HB3 GLU A   4     -18.125  22.115  11.479  1.00 42.85           H  
ATOM     62  O   GLU A   4     -15.404  20.462   8.924  1.00 42.85           O  
ATOM     63  CG  GLU A   4     -16.125  22.874  11.683  1.00 42.85           C  
ATOM     64  HG2 GLU A   4     -16.417  23.892  11.424  1.00 42.85           H  
ATOM     65  HG3 GLU A   4     -15.136  22.690  11.264  1.00 42.85           H  
ATOM     66  CD  GLU A   4     -16.062  22.704  13.206  1.00 42.85           C  
ATOM     67  OE1 GLU A   4     -16.843  23.402  13.888  1.00 42.85           O  
ATOM     68  OE2 GLU A   4     -15.253  21.854  13.661  1.00 42.85           O  
ATOM     69  N   LEU A   5     -15.131  22.632   8.402  1.00 51.53           N  
ATOM     70  H   LEU A   5     -15.535  23.558   8.441  1.00 51.53           H  
ATOM     71  CA  LEU A   5     -13.758  22.514   7.903  1.00 51.53           C  
ATOM     72  HA  LEU A   5     -13.611  21.519   7.483  1.00 51.53           H  
ATOM     73  C   LEU A   5     -12.775  22.641   9.072  1.00 51.53           C  
ATOM     74  CB  LEU A   5     -13.506  23.555   6.794  1.00 51.53           C  
ATOM     75  HB2 LEU A   5     -12.455  23.500   6.510  1.00 51.53           H  
ATOM     76  HB3 LEU A   5     -13.683  24.549   7.204  1.00 51.53           H  
ATOM     77  O   LEU A   5     -12.209  23.706   9.313  1.00 51.53           O  
ATOM     78  CG  LEU A   5     -14.365  23.383   5.528  1.00 51.53           C  
ATOM     79  HG  LEU A   5     -15.418  23.501   5.783  1.00 51.53           H  
ATOM     80  CD1 LEU A   5     -13.990  24.462   4.512  1.00 51.53           C  
ATOM     81 HD11 LEU A   5     -12.944  24.362   4.223  1.00 51.53           H  
ATOM     82 HD12 LEU A   5     -14.620  24.371   3.628  1.00 51.53           H  
ATOM     83 HD13 LEU A   5     -14.149  25.448   4.950  1.00 51.53           H  
ATOM     84  CD2 LEU A   5     -14.168  22.018   4.862  1.00 51.53           C  
ATOM     85 HD21 LEU A   5     -14.717  21.990   3.921  1.00 51.53           H  
ATOM     86 HD22 LEU A   5     -13.109  21.843   4.671  1.00 51.53           H  
ATOM     87 HD23 LEU A   5     -14.567  21.236   5.508  1.00 51.53           H  
ATOM     88  N   GLN A   6     -12.604  21.558   9.827  1.00 77.08           N  
ATOM     89  H   GLN A   6     -13.064  20.701   9.555  1.00 77.08           H  
ATOM     90  CA  GLN A   6     -11.876  21.574  11.087  1.00 77.08           C  
ATOM     91  HA  GLN A   6     -12.263  22.404  11.677  1.00 77.08           H  
ATOM     92  C   GLN A   6     -10.372  21.804  10.872  1.00 77.08           C  
ATOM     93  CB  GLN A   6     -12.199  20.290  11.860  1.00 77.08           C  
ATOM     94  HB2 GLN A   6     -11.840  19.417  11.315  1.00 77.08           H  
ATOM     95  HB3 GLN A   6     -13.283  20.214  11.949  1.00 77.08           H  
ATOM     96  O   GLN A   6      -9.626  20.913  10.455  1.00 77.08           O  
ATOM     97  CG  GLN A   6     -11.584  20.313  13.266  1.00 77.08           C  
ATOM     98  HG2 GLN A   6     -10.506  20.159  13.203  1.00 77.08           H  
ATOM     99  HG3 GLN A   6     -11.777  21.280  13.731  1.00 77.08           H  
ATOM    100  CD  GLN A   6     -12.199  19.240  14.147  1.00 77.08           C  
ATOM    101  NE2 GLN A   6     -13.433  19.432  14.565  1.00 77.08           N  
ATOM    102 HE21 GLN A   6     -13.949  20.254  14.287  1.00 77.08           H  
ATOM    103 HE22 GLN A   6     -13.863  18.717  15.134  1.00 77.08           H  
ATOM    104  OE1 GLN A   6     -11.586  18.229  14.463  1.00 77.08           O  
ATOM    105  N   THR A   7      -9.921  23.017  11.186  1.00 83.20           N  
ATOM    106  H   THR A   7     -10.602  23.736  11.381  1.00 83.20           H  
ATOM    107  CA  THR A   7      -8.508  23.410  11.226  1.00 83.20           C  
ATOM    108  HA  THR A   7      -7.912  22.687  10.669  1.00 83.20           H  
ATOM    109  C   THR A   7      -7.999  23.451  12.660  1.00 83.20           C  
ATOM    110  CB  THR A   7      -8.286  24.788  10.593  1.00 83.20           C  
ATOM    111  HB  THR A   7      -7.262  25.105  10.794  1.00 83.20           H  
ATOM    112  O   THR A   7      -8.579  24.132  13.504  1.00 83.20           O  
ATOM    113  CG2 THR A   7      -8.492  24.763   9.081  1.00 83.20           C  
ATOM    114 HG21 THR A   7      -7.799  24.051   8.632  1.00 83.20           H  
ATOM    115 HG22 THR A   7      -8.300  25.755   8.674  1.00 83.20           H  
ATOM    116 HG23 THR A   7      -9.517  24.475   8.847  1.00 83.20           H  
ATOM    117  OG1 THR A   7      -9.168  25.737  11.146  1.00 83.20           O  
ATOM    118  HG1 THR A   7      -9.159  25.620  12.098  1.00 83.20           H  
ATOM    119  N   LEU A   8      -6.880  22.781  12.924  1.00 87.71           N  
ATOM    120  H   LEU A   8      -6.448  22.264  12.171  1.00 87.71           H  
ATOM    121  CA  LEU A   8      -6.183  22.789  14.212  1.00 87.71           C  
ATOM    122  HA  LEU A   8      -6.738  23.385  14.936  1.00 87.71           H  
ATOM    123  C   LEU A   8      -4.814  23.453  14.009  1.00 87.71           C  
ATOM    124  CB  LEU A   8      -6.087  21.341  14.732  1.00 87.71           C  
ATOM    125  HB2 LEU A   8      -5.602  21.349  15.708  1.00 87.71           H  
ATOM    126  HB3 LEU A   8      -5.453  20.779  14.046  1.00 87.71           H  
ATOM    127  O   LEU A   8      -4.173  23.186  12.995  1.00 87.71           O  
ATOM    128  CG  LEU A   8      -7.445  20.611  14.844  1.00 87.71           C  
ATOM    129  HG  LEU A   8      -7.937  20.594  13.871  1.00 87.71           H  
ATOM    130  CD1 LEU A   8      -7.237  19.159  15.273  1.00 87.71           C  
ATOM    131 HD11 LEU A   8      -6.549  18.669  14.584  1.00 87.71           H  
ATOM    132 HD12 LEU A   8      -6.840  19.131  16.288  1.00 87.71           H  
ATOM    133 HD13 LEU A   8      -8.193  18.637  15.246  1.00 87.71           H  
ATOM    134  CD2 LEU A   8      -8.381  21.265  15.861  1.00 87.71           C  
ATOM    135 HD21 LEU A   8      -7.900  21.323  16.837  1.00 87.71           H  
ATOM    136 HD22 LEU A   8      -8.650  22.268  15.529  1.00 87.71           H  
ATOM    137 HD23 LEU A   8      -9.300  20.683  15.942  1.00 87.71           H  
ATOM    138  N   GLN A   9      -4.376  24.346  14.903  1.00 89.83           N  
ATOM    139  H   GLN A   9      -4.887  24.493  15.761  1.00 89.83           H  
ATOM    140  CA  GLN A   9      -3.167  25.153  14.678  1.00 89.83           C  
ATOM    141  HA  GLN A   9      -2.548  24.619  13.957  1.00 89.83           H  
ATOM    142  C   GLN A   9      -2.285  25.322  15.918  1.00 89.83           C  
ATOM    143  CB  GLN A   9      -3.520  26.512  14.042  1.00 89.83           C  
ATOM    144  HB2 GLN A   9      -2.590  27.005  13.762  1.00 89.83           H  
ATOM    145  HB3 GLN A   9      -4.094  26.328  13.134  1.00 89.83           H  
ATOM    146  O   GLN A   9      -2.784  25.369  17.041  1.00 89.83           O  
ATOM    147  CG  GLN A   9      -4.327  27.464  14.942  1.00 89.83           C  
ATOM    148  HG2 GLN A   9      -5.289  27.007  15.175  1.00 89.83           H  
ATOM    149  HG3 GLN A   9      -3.792  27.623  15.878  1.00 89.83           H  
ATOM    150  CD  GLN A   9      -4.574  28.838  14.313  1.00 89.83           C  
ATOM    151  NE2 GLN A   9      -5.405  29.655  14.921  1.00 89.83           N  
ATOM    152 HE21 GLN A   9      -5.554  30.554  14.485  1.00 89.83           H  
ATOM    153 HE22 GLN A   9      -5.871  29.377  15.773  1.00 89.83           H  
ATOM    154  OE1 GLN A   9      -4.022  29.223  13.291  1.00 89.83           O  
ATOM    155  N   TRP A  10      -0.977  25.457  15.683  1.00 90.15           N  
ATOM    156  H   TRP A  10      -0.674  25.423  14.720  1.00 90.15           H  
ATOM    157  CA  TRP A  10       0.073  25.523  16.701  1.00 90.15           C  
ATOM    158  HA  TRP A  10      -0.388  25.746  17.663  1.00 90.15           H  
ATOM    159  C   TRP A  10       1.107  26.612  16.357  1.00 90.15           C  
ATOM    160  CB  TRP A  10       0.751  24.150  16.810  1.00 90.15           C  
ATOM    161  HB2 TRP A  10       1.524  24.202  17.576  1.00 90.15           H  
ATOM    162  HB3 TRP A  10       1.240  23.918  15.864  1.00 90.15           H  
ATOM    163  O   TRP A  10       1.485  26.739  15.186  1.00 90.15           O  
ATOM    164  CG  TRP A  10      -0.180  23.026  17.150  1.00 90.15           C  
ATOM    165  CD1 TRP A  10      -0.504  22.647  18.404  1.00 90.15           C  
ATOM    166  HD1 TRP A  10      -0.116  23.112  19.298  1.00 90.15           H  
ATOM    167  CD2 TRP A  10      -0.974  22.178  16.261  1.00 90.15           C  
ATOM    168  CE2 TRP A  10      -1.750  21.290  17.062  1.00 90.15           C  
ATOM    169  CE3 TRP A  10      -1.134  22.076  14.860  1.00 90.15           C  
ATOM    170  HE3 TRP A  10      -0.592  22.756  14.219  1.00 90.15           H  
ATOM    171  NE1 TRP A  10      -1.443  21.634  18.358  1.00 90.15           N  
ATOM    172  HE1 TRP A  10      -1.894  21.259  19.180  1.00 90.15           H  
ATOM    173  CH2 TRP A  10      -2.721  20.234  15.114  1.00 90.15           C  
ATOM    174  HH2 TRP A  10      -3.380  19.504  14.668  1.00 90.15           H  
ATOM    175  CZ2 TRP A  10      -2.610  20.331  16.511  1.00 90.15           C  
ATOM    176  HZ2 TRP A  10      -3.178  19.691  17.169  1.00 90.15           H  
ATOM    177  CZ3 TRP A  10      -1.990  21.112  14.293  1.00 90.15           C  
ATOM    178  HZ3 TRP A  10      -2.098  21.059  13.220  1.00 90.15           H  
ATOM    179  N   PRO A  11       1.587  27.403  17.335  1.00 87.23           N  
ATOM    180  CA  PRO A  11       2.591  28.437  17.102  1.00 87.23           C  
ATOM    181  HA  PRO A  11       2.305  29.047  16.245  1.00 87.23           H  
ATOM    182  C   PRO A  11       3.978  27.832  16.835  1.00 87.23           C  
ATOM    183  CB  PRO A  11       2.570  29.308  18.361  1.00 87.23           C  
ATOM    184  HB2 PRO A  11       3.535  29.776  18.556  1.00 87.23           H  
ATOM    185  HB3 PRO A  11       1.791  30.065  18.266  1.00 87.23           H  
ATOM    186  O   PRO A  11       4.378  26.838  17.444  1.00 87.23           O  
ATOM    187  CG  PRO A  11       2.185  28.312  19.453  1.00 87.23           C  
ATOM    188  HG2 PRO A  11       3.071  27.759  19.766  1.00 87.23           H  
ATOM    189  HG3 PRO A  11       1.713  28.799  20.307  1.00 87.23           H  
ATOM    190  CD  PRO A  11       1.218  27.366  18.743  1.00 87.23           C  
ATOM    191  HD2 PRO A  11       1.311  26.360  19.152  1.00 87.23           H  
ATOM    192  HD3 PRO A  11       0.197  27.726  18.863  1.00 87.23           H  
ATOM    193  N   ILE A  12       4.735  28.464  15.939  1.00 84.78           N  
ATOM    194  H   ILE A  12       4.383  29.314  15.522  1.00 84.78           H  
ATOM    195  CA  ILE A  12       6.075  28.045  15.522  1.00 84.78           C  
ATOM    196  HA  ILE A  12       6.365  27.151  16.074  1.00 84.78           H  
ATOM    197  C   ILE A  12       7.087  29.130  15.887  1.00 84.78           C  
ATOM    198  CB  ILE A  12       6.071  27.703  14.014  1.00 84.78           C  
ATOM    199  HB  ILE A  12       5.613  28.540  13.486  1.00 84.78           H  
ATOM    200  O   ILE A  12       6.917  30.300  15.570  1.00 84.78           O  
ATOM    201  CG1 ILE A  12       5.226  26.448  13.695  1.00 84.78           C  
ATOM    202 HG12 ILE A  12       5.292  26.246  12.626  1.00 84.78           H  
ATOM    203 HG13 ILE A  12       4.180  26.659  13.917  1.00 84.78           H  
ATOM    204  CG2 ILE A  12       7.489  27.544  13.437  1.00 84.78           C  
ATOM    205 HG21 ILE A  12       8.064  26.822  14.017  1.00 84.78           H  
ATOM    206 HG22 ILE A  12       7.996  28.508  13.441  1.00 84.78           H  
ATOM    207 HG23 ILE A  12       7.434  27.213  12.400  1.00 84.78           H  
ATOM    208  CD1 ILE A  12       5.626  25.179  14.462  1.00 84.78           C  
ATOM    209 HD11 ILE A  12       5.330  25.272  15.507  1.00 84.78           H  
ATOM    210 HD12 ILE A  12       6.702  25.015  14.416  1.00 84.78           H  
ATOM    211 HD13 ILE A  12       5.117  24.315  14.034  1.00 84.78           H  
ATOM    212  N   ILE A  13       8.178  28.726  16.537  1.00 82.01           N  
ATOM    213  H   ILE A  13       8.262  27.743  16.751  1.00 82.01           H  
ATOM    214  CA  ILE A  13       9.261  29.629  16.951  1.00 82.01           C  
ATOM    215  HA  ILE A  13       8.832  30.568  17.300  1.00 82.01           H  
ATOM    216  C   ILE A  13      10.174  29.963  15.758  1.00 82.01           C  
ATOM    217  CB  ILE A  13      10.044  28.977  18.122  1.00 82.01           C  
ATOM    218  HB  ILE A  13      10.426  28.015  17.781  1.00 82.01           H  
ATOM    219  O   ILE A  13      10.729  31.059  15.671  1.00 82.01           O  
ATOM    220  CG1 ILE A  13       9.114  28.726  19.337  1.00 82.01           C  
ATOM    221 HG12 ILE A  13       8.785  29.684  19.741  1.00 82.01           H  
ATOM    222 HG13 ILE A  13       8.227  28.179  19.019  1.00 82.01           H  
ATOM    223  CG2 ILE A  13      11.247  29.845  18.543  1.00 82.01           C  
ATOM    224 HG21 ILE A  13      10.904  30.831  18.854  1.00 82.01           H  
ATOM    225 HG22 ILE A  13      11.797  29.380  19.361  1.00 82.01           H  
ATOM    226 HG23 ILE A  13      11.948  29.962  17.716  1.00 82.01           H  
ATOM    227  CD1 ILE A  13       9.750  27.905  20.467  1.00 82.01           C  
ATOM    228 HD11 ILE A  13       8.997  27.703  21.228  1.00 82.01           H  
ATOM    229 HD12 ILE A  13      10.123  26.959  20.074  1.00 82.01           H  
ATOM    230 HD13 ILE A  13      10.566  28.455  20.938  1.00 82.01           H  
ATOM    231  N   LYS A  14      10.372  28.993  14.855  1.00 84.58           N  
ATOM    232  H   LYS A  14       9.824  28.150  14.953  1.00 84.58           H  
ATOM    233  CA  LYS A  14      11.449  29.009  13.857  1.00 84.58           C  
ATOM    234  HA  LYS A  14      11.632  30.041  13.558  1.00 84.58           H  
ATOM    235  C   LYS A  14      11.110  28.200  12.611  1.00 84.58           C  
ATOM    236  CB  LYS A  14      12.704  28.453  14.548  1.00 84.58           C  
ATOM    237  HB2 LYS A  14      12.573  27.388  14.742  1.00 84.58           H  
ATOM    238  HB3 LYS A  14      12.787  28.958  15.510  1.00 84.58           H  
ATOM    239  O   LYS A  14      10.605  27.082  12.722  1.00 84.58           O  
ATOM    240  CG  LYS A  14      14.018  28.644  13.776  1.00 84.58           C  
ATOM    241  HG2 LYS A  14      14.126  27.868  13.018  1.00 84.58           H  
ATOM    242  HG3 LYS A  14      14.012  29.615  13.282  1.00 84.58           H  
ATOM    243  CD  LYS A  14      15.183  28.580  14.778  1.00 84.58           C  
ATOM    244  HD2 LYS A  14      14.929  29.206  15.633  1.00 84.58           H  
ATOM    245  HD3 LYS A  14      15.311  27.558  15.134  1.00 84.58           H  
ATOM    246  CE  LYS A  14      16.491  29.103  14.180  1.00 84.58           C  
ATOM    247  HE2 LYS A  14      16.243  29.847  13.423  1.00 84.58           H  
ATOM    248  HE3 LYS A  14      17.031  28.286  13.702  1.00 84.58           H  
ATOM    249  NZ  LYS A  14      17.308  29.763  15.229  1.00 84.58           N  
ATOM    250  HZ1 LYS A  14      16.762  30.526  15.603  1.00 84.58           H  
ATOM    251  HZ2 LYS A  14      17.528  29.152  16.002  1.00 84.58           H  
ATOM    252  HZ3 LYS A  14      18.132  30.202  14.844  1.00 84.58           H  
ATOM    253  N   TYR A  15      11.480  28.736  11.451  1.00 86.54           N  
ATOM    254  H   TYR A  15      11.842  29.679  11.470  1.00 86.54           H  
ATOM    255  CA  TYR A  15      11.412  28.092  10.142  1.00 86.54           C  
ATOM    256  HA  TYR A  15      11.154  27.040  10.271  1.00 86.54           H  
ATOM    257  C   TYR A  15      12.773  28.164   9.425  1.00 86.54           C  
ATOM    258  CB  TYR A  15      10.289  28.741   9.322  1.00 86.54           C  
ATOM    259  HB2 TYR A  15       9.332  28.488   9.777  1.00 86.54           H  
ATOM    260  HB3 TYR A  15      10.391  29.824   9.385  1.00 86.54           H  
ATOM    261  O   TYR A  15      13.439  29.205   9.404  1.00 86.54           O  
ATOM    262  CG  TYR A  15      10.258  28.347   7.857  1.00 86.54           C  
ATOM    263  CD1 TYR A  15      10.950  29.115   6.897  1.00 86.54           C  
ATOM    264  HD1 TYR A  15      11.498  29.997   7.196  1.00 86.54           H  
ATOM    265  CD2 TYR A  15       9.530  27.214   7.453  1.00 86.54           C  
ATOM    266  HD2 TYR A  15       8.970  26.642   8.178  1.00 86.54           H  
ATOM    267  CE1 TYR A  15      10.914  28.750   5.536  1.00 86.54           C  
ATOM    268  HE1 TYR A  15      11.435  29.350   4.805  1.00 86.54           H  
ATOM    269  CE2 TYR A  15       9.495  26.844   6.097  1.00 86.54           C  
ATOM    270  HE2 TYR A  15       8.915  25.992   5.773  1.00 86.54           H  
ATOM    271  OH  TYR A  15      10.132  27.238   3.833  1.00 86.54           O  
ATOM    272  HH  TYR A  15      10.468  27.902   3.226  1.00 86.54           H  
ATOM    273  CZ  TYR A  15      10.182  27.611   5.135  1.00 86.54           C  
ATOM    274  N   LYS A  16      13.185  27.043   8.822  1.00 84.72           N  
ATOM    275  H   LYS A  16      12.591  26.232   8.919  1.00 84.72           H  
ATOM    276  CA  LYS A  16      14.340  26.933   7.913  1.00 84.72           C  
ATOM    277  HA  LYS A  16      14.551  27.912   7.481  1.00 84.72           H  
ATOM    278  C   LYS A  16      13.977  25.989   6.767  1.00 84.72           C  
ATOM    279  CB  LYS A  16      15.587  26.454   8.699  1.00 84.72           C  
ATOM    280  HB2 LYS A  16      15.310  25.598   9.313  1.00 84.72           H  
ATOM    281  HB3 LYS A  16      15.904  27.260   9.361  1.00 84.72           H  
ATOM    282  O   LYS A  16      13.692  24.819   7.022  1.00 84.72           O  
ATOM    283  CG  LYS A  16      16.773  26.039   7.800  1.00 84.72           C  
ATOM    284  HG2 LYS A  16      16.486  25.146   7.244  1.00 84.72           H  
ATOM    285  HG3 LYS A  16      16.979  26.840   7.089  1.00 84.72           H  
ATOM    286  CD  LYS A  16      18.065  25.715   8.574  1.00 84.72           C  
ATOM    287  HD2 LYS A  16      18.446  26.631   9.025  1.00 84.72           H  
ATOM    288  HD3 LYS A  16      17.847  24.990   9.358  1.00 84.72           H  
ATOM    289  CE  LYS A  16      19.117  25.127   7.615  1.00 84.72           C  
ATOM    290  HE2 LYS A  16      19.231  25.805   6.769  1.00 84.72           H  
ATOM    291  HE3 LYS A  16      18.743  24.183   7.218  1.00 84.72           H  
ATOM    292  NZ  LYS A  16      20.444  24.907   8.252  1.00 84.72           N  
ATOM    293  HZ1 LYS A  16      20.865  25.743   8.631  1.00 84.72           H  
ATOM    294  HZ2 LYS A  16      20.480  24.181   8.953  1.00 84.72           H  
ATOM    295  HZ3 LYS A  16      21.120  24.527   7.605  1.00 84.72           H  
ATOM    296  N   GLN A  17      14.035  26.462   5.522  1.00 83.63           N  
ATOM    297  H   GLN A  17      14.267  27.432   5.364  1.00 83.63           H  
ATOM    298  CA  GLN A  17      13.912  25.582   4.358  1.00 83.63           C  
ATOM    299  HA  GLN A  17      13.081  24.903   4.551  1.00 83.63           H  
ATOM    300  C   GLN A  17      15.185  24.725   4.190  1.00 83.63           C  
ATOM    301  CB  GLN A  17      13.544  26.396   3.103  1.00 83.63           C  
ATOM    302  HB2 GLN A  17      12.931  27.248   3.395  1.00 83.63           H  
ATOM    303  HB3 GLN A  17      14.450  26.774   2.629  1.00 83.63           H  
ATOM    304  O   GLN A  17      16.275  25.093   4.636  1.00 83.63           O  
ATOM    305  CG  GLN A  17      12.733  25.549   2.105  1.00 83.63           C  
ATOM    306  HG2 GLN A  17      11.860  25.139   2.611  1.00 83.63           H  
ATOM    307  HG3 GLN A  17      13.341  24.722   1.737  1.00 83.63           H  
ATOM    308  CD  GLN A  17      12.263  26.351   0.899  1.00 83.63           C  
ATOM    309  NE2 GLN A  17      10.990  26.315   0.569  1.00 83.63           N  
ATOM    310 HE21 GLN A  17      10.686  26.831  -0.244  1.00 83.63           H  
ATOM    311 HE22 GLN A  17      10.331  25.719   1.049  1.00 83.63           H  
ATOM    312  OE1 GLN A  17      13.047  27.022   0.240  1.00 83.63           O  
ATOM    313  N   LEU A  18      15.047  23.551   3.580  1.00 73.91           N  
ATOM    314  H   LEU A  18      14.131  23.315   3.226  1.00 73.91           H  
ATOM    315  CA  LEU A  18      16.105  22.561   3.382  1.00 73.91           C  
ATOM    316  HA  LEU A  18      16.987  22.849   3.954  1.00 73.91           H  
ATOM    317  C   LEU A  18      16.487  22.520   1.898  1.00 73.91           C  
ATOM    318  CB  LEU A  18      15.632  21.181   3.887  1.00 73.91           C  
ATOM    319  HB2 LEU A  18      16.458  20.476   3.792  1.00 73.91           H  
ATOM    320  HB3 LEU A  18      14.832  20.834   3.233  1.00 73.91           H  
ATOM    321  O   LEU A  18      15.617  22.356   1.044  1.00 73.91           O  
ATOM    322  CG  LEU A  18      15.110  21.142   5.338  1.00 73.91           C  
ATOM    323  HG  LEU A  18      14.275  21.834   5.443  1.00 73.91           H  
ATOM    324  CD1 LEU A  18      14.597  19.741   5.674  1.00 73.91           C  
ATOM    325 HD11 LEU A  18      13.816  19.461   4.968  1.00 73.91           H  
ATOM    326 HD12 LEU A  18      14.168  19.736   6.676  1.00 73.91           H  
ATOM    327 HD13 LEU A  18      15.410  19.017   5.615  1.00 73.91           H  
ATOM    328  CD2 LEU A  18      16.179  21.531   6.363  1.00 73.91           C  
ATOM    329 HD21 LEU A  18      15.765  21.444   7.367  1.00 73.91           H  
ATOM    330 HD22 LEU A  18      16.477  22.567   6.202  1.00 73.91           H  
ATOM    331 HD23 LEU A  18      17.045  20.877   6.265  1.00 73.91           H  
ATOM    332  N   ARG A  19      17.784  22.681   1.592  1.00 62.72           N  
ATOM    333  H   ARG A  19      18.416  22.835   2.366  1.00 62.72           H  
ATOM    334  CA  ARG A  19      18.354  22.667   0.223  1.00 62.72           C  
ATOM    335  HA  ARG A  19      19.317  23.176   0.268  1.00 62.72           H  
ATOM    336  C   ARG A  19      17.574  23.522  -0.801  1.00 62.72           C  
ATOM    337  CB  ARG A  19      18.632  21.211  -0.215  1.00 62.72           C  
ATOM    338  HB2 ARG A  19      18.767  21.166  -1.296  1.00 62.72           H  
ATOM    339  HB3 ARG A  19      17.788  20.575   0.053  1.00 62.72           H  
ATOM    340  O   ARG A  19      17.475  23.179  -1.978  1.00 62.72           O  
ATOM    341  CG  ARG A  19      19.917  20.673   0.434  1.00 62.72           C  
ATOM    342  HG2 ARG A  19      19.845  20.742   1.520  1.00 62.72           H  
ATOM    343  HG3 ARG A  19      20.758  21.278   0.095  1.00 62.72           H  
ATOM    344  CD  ARG A  19      20.161  19.211   0.044  1.00 62.72           C  
ATOM    345  HD2 ARG A  19      19.440  18.594   0.581  1.00 62.72           H  
ATOM    346  HD3 ARG A  19      19.993  19.094  -1.026  1.00 62.72           H  
ATOM    347  NE  ARG A  19      21.538  18.779   0.363  1.00 62.72           N  
ATOM    348  HE  ARG A  19      22.203  19.501   0.604  1.00 62.72           H  
ATOM    349  NH1 ARG A  19      21.230  16.521   0.068  1.00 62.72           N  
ATOM    350 HH11 ARG A  19      21.618  15.589   0.085  1.00 62.72           H  
ATOM    351 HH12 ARG A  19      20.271  16.686  -0.204  1.00 62.72           H  
ATOM    352  NH2 ARG A  19      23.239  17.290   0.631  1.00 62.72           N  
ATOM    353 HH21 ARG A  19      23.914  18.025   0.787  1.00 62.72           H  
ATOM    354 HH22 ARG A  19      23.584  16.343   0.696  1.00 62.72           H  
ATOM    355  CZ  ARG A  19      21.991  17.537   0.354  1.00 62.72           C  
ATOM    356  N   GLY A  20      17.063  24.661  -0.341  1.00 54.41           N  
ATOM    357  H   GLY A  20      17.203  24.870   0.637  1.00 54.41           H  
ATOM    358  CA  GLY A  20      16.479  25.741  -1.136  1.00 54.41           C  
ATOM    359  HA2 GLY A  20      15.391  25.691  -1.082  1.00 54.41           H  
ATOM    360  HA3 GLY A  20      16.785  25.656  -2.178  1.00 54.41           H  
ATOM    361  C   GLY A  20      16.938  27.095  -0.592  1.00 54.41           C  
ATOM    362  O   GLY A  20      17.544  27.159   0.478  1.00 54.41           O  
ATOM    363  N   SER A  21      16.665  28.175  -1.322  1.00 42.01           N  
ATOM    364  H   SER A  21      16.175  28.074  -2.200  1.00 42.01           H  
ATOM    365  CA  SER A  21      17.012  29.550  -0.929  1.00 42.01           C  
ATOM    366  HA  SER A  21      17.929  29.522  -0.341  1.00 42.01           H  
ATOM    367  C   SER A  21      15.959  30.229  -0.037  1.00 42.01           C  
ATOM    368  CB  SER A  21      17.305  30.381  -2.184  1.00 42.01           C  
ATOM    369  HB2 SER A  21      17.442  31.430  -1.919  1.00 42.01           H  
ATOM    370  HB3 SER A  21      18.225  30.016  -2.641  1.00 42.01           H  
ATOM    371  O   SER A  21      16.110  31.407   0.285  1.00 42.01           O  
ATOM    372  OG  SER A  21      16.249  30.244  -3.119  1.00 42.01           O  
ATOM    373  HG  SER A  21      15.860  31.109  -3.269  1.00 42.01           H  
ATOM    374  N   GLY A  22      14.899  29.515   0.368  1.00 50.15           N  
ATOM    375  H   GLY A  22      14.808  28.555   0.068  1.00 50.15           H  
ATOM    376  CA  GLY A  22      13.869  30.021   1.276  1.00 50.15           C  
ATOM    377  HA2 GLY A  22      13.362  30.862   0.802  1.00 50.15           H  
ATOM    378  HA3 GLY A  22      13.131  29.243   1.468  1.00 50.15           H  
ATOM    379  C   GLY A  22      14.459  30.463   2.615  1.00 50.15           C  
ATOM    380  O   GLY A  22      15.137  29.697   3.302  1.00 50.15           O  
ATOM    381  N   ASN A  23      14.214  31.724   2.963  1.00 54.15           N  
ATOM    382  H   ASN A  23      13.627  32.276   2.353  1.00 54.15           H  
ATOM    383  CA  ASN A  23      14.974  32.422   3.993  1.00 54.15           C  
ATOM    384  HA  ASN A  23      16.024  32.234   3.768  1.00 54.15           H  
ATOM    385  C   ASN A  23      14.720  31.881   5.414  1.00 54.15           C  
ATOM    386  CB  ASN A  23      14.712  33.938   3.850  1.00 54.15           C  
ATOM    387  HB2 ASN A  23      13.996  34.271   4.601  1.00 54.15           H  
ATOM    388  HB3 ASN A  23      14.288  34.148   2.868  1.00 54.15           H  
ATOM    389  O   ASN A  23      13.658  31.335   5.720  1.00 54.15           O  
ATOM    390  CG  ASN A  23      15.979  34.765   3.979  1.00 54.15           C  
ATOM    391  ND2 ASN A  23      16.019  35.928   3.371  1.00 54.15           N  
ATOM    392 HD21 ASN A  23      16.874  36.457   3.466  1.00 54.15           H  
ATOM    393 HD22 ASN A  23      15.227  36.270   2.845  1.00 54.15           H  
ATOM    394  OD1 ASN A  23      16.946  34.371   4.611  1.00 54.15           O  
ATOM    395  N   ARG A  24      15.696  32.074   6.309  1.00 54.91           N  
ATOM    396  H   ARG A  24      16.489  32.617   5.997  1.00 54.91           H  
ATOM    397  CA  ARG A  24      15.552  31.803   7.750  1.00 54.91           C  
ATOM    398  HA  ARG A  24      15.201  30.782   7.899  1.00 54.91           H  
ATOM    399  C   ARG A  24      14.502  32.756   8.328  1.00 54.91           C  
ATOM    400  CB  ARG A  24      16.931  31.993   8.414  1.00 54.91           C  
ATOM    401  HB2 ARG A  24      17.601  31.208   8.063  1.00 54.91           H  
ATOM    402  HB3 ARG A  24      17.334  32.950   8.082  1.00 54.91           H  
ATOM    403  O   ARG A  24      14.701  33.965   8.266  1.00 54.91           O  
ATOM    404  CG  ARG A  24      16.916  31.993   9.953  1.00 54.91           C  
ATOM    405  HG2 ARG A  24      16.208  32.739  10.314  1.00 54.91           H  
ATOM    406  HG3 ARG A  24      16.617  31.013  10.323  1.00 54.91           H  
ATOM    407  CD  ARG A  24      18.308  32.358  10.490  1.00 54.91           C  
ATOM    408  HD2 ARG A  24      18.650  33.255   9.973  1.00 54.91           H  
ATOM    409  HD3 ARG A  24      19.002  31.544  10.280  1.00 54.91           H  
ATOM    410  NE  ARG A  24      18.267  32.629  11.936  1.00 54.91           N  
ATOM    411  HE  ARG A  24      17.409  32.420  12.428  1.00 54.91           H  
ATOM    412  NH1 ARG A  24      20.283  33.711  12.205  1.00 54.91           N  
ATOM    413 HH11 ARG A  24      20.910  34.240  12.794  1.00 54.91           H  
ATOM    414 HH12 ARG A  24      20.487  33.584  11.224  1.00 54.91           H  
ATOM    415  NH2 ARG A  24      18.854  33.520  13.915  1.00 54.91           N  
ATOM    416 HH21 ARG A  24      17.931  33.236  14.211  1.00 54.91           H  
ATOM    417 HH22 ARG A  24      19.421  34.119  14.497  1.00 54.91           H  
ATOM    418  CZ  ARG A  24      19.142  33.287  12.670  1.00 54.91           C  
ATOM    419  N   GLN A  25      13.443  32.228   8.941  1.00 62.98           N  
ATOM    420  H   GLN A  25      13.349  31.224   8.979  1.00 62.98           H  
ATOM    421  CA  GLN A  25      12.426  33.041   9.619  1.00 62.98           C  
ATOM    422  HA  GLN A  25      12.706  34.093   9.568  1.00 62.98           H  
ATOM    423  C   GLN A  25      12.316  32.672  11.102  1.00 62.98           C  
ATOM    424  CB  GLN A  25      11.056  32.914   8.941  1.00 62.98           C  
ATOM    425  HB2 GLN A  25      10.340  33.488   9.530  1.00 62.98           H  
ATOM    426  HB3 GLN A  25      10.748  31.869   8.965  1.00 62.98           H  
ATOM    427  O   GLN A  25      12.189  31.501  11.463  1.00 62.98           O  
ATOM    428  CG  GLN A  25      10.977  33.412   7.489  1.00 62.98           C  
ATOM    429  HG2 GLN A  25      11.646  32.824   6.860  1.00 62.98           H  
ATOM    430  HG3 GLN A  25      11.284  34.457   7.446  1.00 62.98           H  
ATOM    431  CD  GLN A  25       9.555  33.289   6.937  1.00 62.98           C  
ATOM    432  NE2 GLN A  25       9.298  33.721   5.722  1.00 62.98           N  
ATOM    433 HE21 GLN A  25       8.339  33.627   5.418  1.00 62.98           H  
ATOM    434 HE22 GLN A  25      10.006  34.160   5.151  1.00 62.98           H  
ATOM    435  OE1 GLN A  25       8.648  32.801   7.588  1.00 62.98           O  
ATOM    436  N   GLU A  26      12.336  33.692  11.956  1.00 57.35           N  
ATOM    437  H   GLU A  26      12.440  34.623  11.578  1.00 57.35           H  
ATOM    438  CA  GLU A  26      12.049  33.642  13.393  1.00 57.35           C  
ATOM    439  HA  GLU A  26      11.453  32.763  13.638  1.00 57.35           H  
ATOM    440  C   GLU A  26      11.225  34.898  13.701  1.00 57.35           C  
ATOM    441  CB  GLU A  26      13.363  33.604  14.204  1.00 57.35           C  
ATOM    442  HB2 GLU A  26      14.042  34.375  13.840  1.00 57.35           H  
ATOM    443  HB3 GLU A  26      13.145  33.799  15.254  1.00 57.35           H  
ATOM    444  O   GLU A  26      11.698  36.011  13.474  1.00 57.35           O  
ATOM    445  CG  GLU A  26      14.038  32.233  14.093  1.00 57.35           C  
ATOM    446  HG2 GLU A  26      14.134  31.962  13.042  1.00 57.35           H  
ATOM    447  HG3 GLU A  26      13.402  31.491  14.576  1.00 57.35           H  
ATOM    448  CD  GLU A  26      15.442  32.167  14.693  1.00 57.35           C  
ATOM    449  OE1 GLU A  26      15.614  31.766  15.862  1.00 57.35           O  
ATOM    450  OE2 GLU A  26      16.439  32.269  13.937  1.00 57.35           O  
ATOM    451  N   GLY A  27       9.971  34.738  14.127  1.00 57.68           N  
ATOM    452  H   GLY A  27       9.631  33.811  14.341  1.00 57.68           H  
ATOM    453  CA  GLY A  27       8.994  35.830  14.156  1.00 57.68           C  
ATOM    454  HA2 GLY A  27       8.627  36.013  13.147  1.00 57.68           H  
ATOM    455  HA3 GLY A  27       9.480  36.739  14.510  1.00 57.68           H  
ATOM    456  C   GLY A  27       7.802  35.529  15.061  1.00 57.68           C  
ATOM    457  O   GLY A  27       7.551  34.378  15.406  1.00 57.68           O  
ATOM    458  N   LYS A  28       7.078  36.575  15.478  1.00 56.76           N  
ATOM    459  H   LYS A  28       7.306  37.487  15.108  1.00 56.76           H  
ATOM    460  CA  LYS A  28       6.041  36.478  16.526  1.00 56.76           C  
ATOM    461  HA  LYS A  28       6.387  35.764  17.274  1.00 56.76           H  
ATOM    462  C   LYS A  28       4.701  35.884  16.067  1.00 56.76           C  
ATOM    463  CB  LYS A  28       5.855  37.837  17.224  1.00 56.76           C  
ATOM    464  HB2 LYS A  28       5.674  38.612  16.479  1.00 56.76           H  
ATOM    465  HB3 LYS A  28       4.982  37.781  17.874  1.00 56.76           H  
ATOM    466  O   LYS A  28       3.882  35.565  16.920  1.00 56.76           O  
ATOM    467  CG  LYS A  28       7.075  38.202  18.086  1.00 56.76           C  
ATOM    468  HG2 LYS A  28       7.268  37.387  18.784  1.00 56.76           H  
ATOM    469  HG3 LYS A  28       7.950  38.334  17.450  1.00 56.76           H  
ATOM    470  CD  LYS A  28       6.833  39.490  18.886  1.00 56.76           C  
ATOM    471  HD2 LYS A  28       5.920  39.380  19.470  1.00 56.76           H  
ATOM    472  HD3 LYS A  28       6.714  40.323  18.192  1.00 56.76           H  
ATOM    473  CE  LYS A  28       8.017  39.755  19.825  1.00 56.76           C  
ATOM    474  HE2 LYS A  28       8.137  38.891  20.478  1.00 56.76           H  
ATOM    475  HE3 LYS A  28       8.923  39.848  19.227  1.00 56.76           H  
ATOM    476  NZ  LYS A  28       7.811  40.981  20.639  1.00 56.76           N  
ATOM    477  HZ1 LYS A  28       8.598  41.138  21.252  1.00 56.76           H  
ATOM    478  HZ2 LYS A  28       7.707  41.790  20.043  1.00 56.76           H  
ATOM    479  HZ3 LYS A  28       6.980  40.895  21.206  1.00 56.76           H  
ATOM    480  N   ASP A  29       4.500  35.713  14.761  1.00 74.69           N  
ATOM    481  H   ASP A  29       5.221  36.018  14.124  1.00 74.69           H  
ATOM    482  CA  ASP A  29       3.358  34.992  14.183  1.00 74.69           C  
ATOM    483  HA  ASP A  29       2.982  34.287  14.924  1.00 74.69           H  
ATOM    484  C   ASP A  29       3.797  34.148  12.973  1.00 74.69           C  
ATOM    485  CB  ASP A  29       2.207  35.960  13.864  1.00 74.69           C  
ATOM    486  HB2 ASP A  29       2.548  36.694  13.135  1.00 74.69           H  
ATOM    487  HB3 ASP A  29       1.924  36.489  14.774  1.00 74.69           H  
ATOM    488  O   ASP A  29       3.394  34.380  11.833  1.00 74.69           O  
ATOM    489  CG  ASP A  29       0.975  35.226  13.319  1.00 74.69           C  
ATOM    490  OD1 ASP A  29       0.763  34.035  13.657  1.00 74.69           O  
ATOM    491  OD2 ASP A  29       0.236  35.840  12.520  1.00 74.69           O  
ATOM    492  N   ILE A  30       4.673  33.172  13.233  1.00 84.01           N  
ATOM    493  H   ILE A  30       4.995  33.080  14.186  1.00 84.01           H  
ATOM    494  CA  ILE A  30       4.786  31.969  12.401  1.00 84.01           C  
ATOM    495  HA  ILE A  30       4.367  32.172  11.416  1.00 84.01           H  
ATOM    496  C   ILE A  30       3.934  30.892  13.086  1.00 84.01           C  
ATOM    497  CB  ILE A  30       6.249  31.493  12.213  1.00 84.01           C  
ATOM    498  HB  ILE A  30       6.591  31.074  13.159  1.00 84.01           H  
ATOM    499  O   ILE A  30       4.031  30.693  14.300  1.00 84.01           O  
ATOM    500  CG1 ILE A  30       7.227  32.627  11.821  1.00 84.01           C  
ATOM    501 HG12 ILE A  30       7.106  33.468  12.504  1.00 84.01           H  
ATOM    502 HG13 ILE A  30       6.999  32.971  10.812  1.00 84.01           H  
ATOM    503  CG2 ILE A  30       6.292  30.384  11.140  1.00 84.01           C  
ATOM    504 HG21 ILE A  30       6.011  30.795  10.170  1.00 84.01           H  
ATOM    505 HG22 ILE A  30       5.604  29.574  11.385  1.00 84.01           H  
ATOM    506 HG23 ILE A  30       7.292  29.958  11.069  1.00 84.01           H  
ATOM    507  CD1 ILE A  30       8.705  32.219  11.881  1.00 84.01           C  
ATOM    508 HD11 ILE A  30       8.937  31.489  11.106  1.00 84.01           H  
ATOM    509 HD12 ILE A  30       9.323  33.102  11.717  1.00 84.01           H  
ATOM    510 HD13 ILE A  30       8.939  31.801  12.861  1.00 84.01           H  
ATOM    511  N   ARG A  31       3.106  30.170  12.333  1.00 89.23           N  
ATOM    512  H   ARG A  31       3.042  30.396  11.350  1.00 89.23           H  
ATOM    513  CA  ARG A  31       2.264  29.083  12.853  1.00 89.23           C  
ATOM    514  HA  ARG A  31       2.767  28.632  13.708  1.00 89.23           H  
ATOM    515  C   ARG A  31       2.085  27.968  11.831  1.00 89.23           C  
ATOM    516  CB  ARG A  31       0.929  29.656  13.366  1.00 89.23           C  
ATOM    517  HB2 ARG A  31       1.150  30.384  14.146  1.00 89.23           H  
ATOM    518  HB3 ARG A  31       0.348  28.854  13.821  1.00 89.23           H  
ATOM    519  O   ARG A  31       2.251  28.173  10.632  1.00 89.23           O  
ATOM    520  CG  ARG A  31       0.070  30.337  12.290  1.00 89.23           C  
ATOM    521  HG2 ARG A  31      -0.289  29.587  11.584  1.00 89.23           H  
ATOM    522  HG3 ARG A  31       0.661  31.078  11.752  1.00 89.23           H  
ATOM    523  CD  ARG A  31      -1.127  31.036  12.949  1.00 89.23           C  
ATOM    524  HD2 ARG A  31      -1.674  30.307  13.548  1.00 89.23           H  
ATOM    525  HD3 ARG A  31      -0.764  31.817  13.617  1.00 89.23           H  
ATOM    526  NE  ARG A  31      -2.042  31.615  11.950  1.00 89.23           N  
ATOM    527  HE  ARG A  31      -2.894  31.102  11.774  1.00 89.23           H  
ATOM    528  NH1 ARG A  31      -0.816  33.506  11.487  1.00 89.23           N  
ATOM    529 HH11 ARG A  31      -0.239  33.405  12.310  1.00 89.23           H  
ATOM    530 HH12 ARG A  31      -0.780  34.444  11.114  1.00 89.23           H  
ATOM    531  NH2 ARG A  31      -2.687  33.171  10.401  1.00 89.23           N  
ATOM    532 HH21 ARG A  31      -2.437  34.032   9.935  1.00 89.23           H  
ATOM    533 HH22 ARG A  31      -3.530  32.661  10.180  1.00 89.23           H  
ATOM    534  CZ  ARG A  31      -1.845  32.748  11.295  1.00 89.23           C  
ATOM    535  N   VAL A  32       1.744  26.776  12.305  1.00 90.45           N  
ATOM    536  H   VAL A  32       1.599  26.686  13.301  1.00 90.45           H  
ATOM    537  CA  VAL A  32       1.403  25.629  11.457  1.00 90.45           C  
ATOM    538  HA  VAL A  32       1.452  25.943  10.414  1.00 90.45           H  
ATOM    539  C   VAL A  32      -0.038  25.209  11.716  1.00 90.45           C  
ATOM    540  CB  VAL A  32       2.424  24.487  11.611  1.00 90.45           C  
ATOM    541  HB  VAL A  32       3.414  24.909  11.435  1.00 90.45           H  
ATOM    542  O   VAL A  32      -0.467  25.112  12.863  1.00 90.45           O  
ATOM    543  CG1 VAL A  32       2.435  23.839  13.001  1.00 90.45           C  
ATOM    544 HG11 VAL A  32       2.600  24.598  13.765  1.00 90.45           H  
ATOM    545 HG12 VAL A  32       1.484  23.343  13.197  1.00 90.45           H  
ATOM    546 HG13 VAL A  32       3.237  23.103  13.059  1.00 90.45           H  
ATOM    547  CG2 VAL A  32       2.202  23.400  10.555  1.00 90.45           C  
ATOM    548 HG21 VAL A  32       2.987  22.648  10.628  1.00 90.45           H  
ATOM    549 HG22 VAL A  32       1.233  22.922  10.704  1.00 90.45           H  
ATOM    550 HG23 VAL A  32       2.230  23.841   9.558  1.00 90.45           H  
ATOM    551  N   VAL A  33      -0.782  24.970  10.641  1.00 90.19           N  
ATOM    552  H   VAL A  33      -0.350  25.084   9.735  1.00 90.19           H  
ATOM    553  CA  VAL A  33      -2.184  24.547  10.647  1.00 90.19           C  
ATOM    554  HA  VAL A  33      -2.550  24.509  11.673  1.00 90.19           H  
ATOM    555  C   VAL A  33      -2.269  23.152  10.037  1.00 90.19           C  
ATOM    556  CB  VAL A  33      -3.067  25.533   9.850  1.00 90.19           C  
ATOM    557  HB  VAL A  33      -2.834  25.439   8.790  1.00 90.19           H  
ATOM    558  O   VAL A  33      -1.653  22.903   9.004  1.00 90.19           O  
ATOM    559  CG1 VAL A  33      -4.557  25.220  10.042  1.00 90.19           C  
ATOM    560 HG11 VAL A  33      -5.160  25.945   9.496  1.00 90.19           H  
ATOM    561 HG12 VAL A  33      -4.789  24.229   9.652  1.00 90.19           H  
ATOM    562 HG13 VAL A  33      -4.816  25.263  11.100  1.00 90.19           H  
ATOM    563  CG2 VAL A  33      -2.829  26.999  10.244  1.00 90.19           C  
ATOM    564 HG21 VAL A  33      -3.539  27.641   9.722  1.00 90.19           H  
ATOM    565 HG22 VAL A  33      -1.822  27.305   9.959  1.00 90.19           H  
ATOM    566 HG23 VAL A  33      -2.953  27.133  11.318  1.00 90.19           H  
ATOM    567  N   MET A  34      -3.049  22.248  10.628  1.00 87.65           N  
ATOM    568  H   MET A  34      -3.518  22.512  11.482  1.00 87.65           H  
ATOM    569  CA  MET A  34      -3.505  21.035   9.954  1.00 87.65           C  
ATOM    570  HA  MET A  34      -3.014  20.981   8.982  1.00 87.65           H  
ATOM    571  C   MET A  34      -5.009  21.111   9.696  1.00 87.65           C  
ATOM    572  CB  MET A  34      -3.107  19.764  10.715  1.00 87.65           C  
ATOM    573  HB2 MET A  34      -2.060  19.831  11.011  1.00 87.65           H  
ATOM    574  HB3 MET A  34      -3.723  19.647  11.607  1.00 87.65           H  
ATOM    575  O   MET A  34      -5.812  21.302  10.608  1.00 87.65           O  
ATOM    576  CG  MET A  34      -3.279  18.553   9.788  1.00 87.65           C  
ATOM    577  HG2 MET A  34      -2.713  18.743   8.877  1.00 87.65           H  
ATOM    578  HG3 MET A  34      -4.331  18.456   9.517  1.00 87.65           H  
ATOM    579  SD  MET A  34      -2.721  16.970  10.464  1.00 87.65           S  
ATOM    580  CE  MET A  34      -2.788  15.989   8.941  1.00 87.65           C  
ATOM    581  HE1 MET A  34      -2.397  14.990   9.130  1.00 87.65           H  
ATOM    582  HE2 MET A  34      -2.185  16.468   8.169  1.00 87.65           H  
ATOM    583  HE3 MET A  34      -3.821  15.915   8.601  1.00 87.65           H  
ATOM    584  N   GLU A  35      -5.381  20.932   8.436  1.00 88.10           N  
ATOM    585  H   GLU A  35      -4.655  20.805   7.745  1.00 88.10           H  
ATOM    586  CA  GLU A  35      -6.761  20.814   7.977  1.00 88.10           C  
ATOM    587  HA  GLU A  35      -7.431  21.430   8.578  1.00 88.10           H  
ATOM    588  C   GLU A  35      -7.194  19.345   8.069  1.00 88.10           C  
ATOM    589  CB  GLU A  35      -6.807  21.274   6.519  1.00 88.10           C  
ATOM    590  HB2 GLU A  35      -7.779  21.021   6.094  1.00 88.10           H  
ATOM    591  HB3 GLU A  35      -6.037  20.709   5.994  1.00 88.10           H  
ATOM    592  O   GLU A  35      -6.799  18.525   7.237  1.00 88.10           O  
ATOM    593  CG  GLU A  35      -6.538  22.763   6.276  1.00 88.10           C  
ATOM    594  HG2 GLU A  35      -5.800  23.133   6.988  1.00 88.10           H  
ATOM    595  HG3 GLU A  35      -7.462  23.325   6.409  1.00 88.10           H  
ATOM    596  CD  GLU A  35      -6.008  22.953   4.852  1.00 88.10           C  
ATOM    597  OE1 GLU A  35      -4.924  23.560   4.673  1.00 88.10           O  
ATOM    598  OE2 GLU A  35      -6.617  22.419   3.890  1.00 88.10           O  
ATOM    599  N   VAL A  36      -8.014  18.983   9.057  1.00 80.91           N  
ATOM    600  H   VAL A  36      -8.355  19.686   9.696  1.00 80.91           H  
ATOM    601  CA  VAL A  36      -8.417  17.581   9.284  1.00 80.91           C  
ATOM    602  HA  VAL A  36      -7.518  16.981   9.423  1.00 80.91           H  
ATOM    603  C   VAL A  36      -9.154  17.012   8.062  1.00 80.91           C  
ATOM    604  CB  VAL A  36      -9.267  17.468  10.566  1.00 80.91           C  
ATOM    605  HB  VAL A  36     -10.162  18.080  10.457  1.00 80.91           H  
ATOM    606  O   VAL A  36      -8.873  15.897   7.625  1.00 80.91           O  
ATOM    607  CG1 VAL A  36      -9.698  16.021  10.831  1.00 80.91           C  
ATOM    608 HG11 VAL A  36     -10.382  15.683  10.052  1.00 80.91           H  
ATOM    609 HG12 VAL A  36     -10.217  15.960  11.787  1.00 80.91           H  
ATOM    610 HG13 VAL A  36      -8.822  15.373  10.849  1.00 80.91           H  
ATOM    611  CG2 VAL A  36      -8.479  17.951  11.795  1.00 80.91           C  
ATOM    612 HG21 VAL A  36      -9.084  17.824  12.693  1.00 80.91           H  
ATOM    613 HG22 VAL A  36      -7.555  17.381  11.893  1.00 80.91           H  
ATOM    614 HG23 VAL A  36      -8.237  19.009  11.701  1.00 80.91           H  
ATOM    615  N   ASN A  37     -10.028  17.813   7.447  1.00 78.36           N  
ATOM    616  H   ASN A  37     -10.264  18.675   7.918  1.00 78.36           H  
ATOM    617  CA  ASN A  37     -10.851  17.433   6.293  1.00 78.36           C  
ATOM    618  HA  ASN A  37     -11.336  16.482   6.516  1.00 78.36           H  
ATOM    619  C   ASN A  37     -10.054  17.235   4.984  1.00 78.36           C  
ATOM    620  CB  ASN A  37     -11.942  18.504   6.075  1.00 78.36           C  
ATOM    621  HB2 ASN A  37     -12.568  18.193   5.239  1.00 78.36           H  
ATOM    622  HB3 ASN A  37     -11.472  19.448   5.800  1.00 78.36           H  
ATOM    623  O   ASN A  37     -10.564  16.605   4.057  1.00 78.36           O  
ATOM    624  CG  ASN A  37     -12.834  18.776   7.277  1.00 78.36           C  
ATOM    625  ND2 ASN A  37     -14.130  18.809   7.092  1.00 78.36           N  
ATOM    626 HD21 ASN A  37     -14.670  19.171   7.865  1.00 78.36           H  
ATOM    627 HD22 ASN A  37     -14.545  18.652   6.185  1.00 78.36           H  
ATOM    628  OD1 ASN A  37     -12.374  19.032   8.375  1.00 78.36           O  
ATOM    629  N   SER A  38      -8.833  17.777   4.875  1.00 80.85           N  
ATOM    630  H   SER A  38      -8.465  18.284   5.667  1.00 80.85           H  
ATOM    631  CA  SER A  38      -8.000  17.698   3.658  1.00 80.85           C  
ATOM    632  HA  SER A  38      -8.539  17.134   2.896  1.00 80.85           H  
ATOM    633  C   SER A  38      -6.663  16.970   3.861  1.00 80.85           C  
ATOM    634  CB  SER A  38      -7.769  19.108   3.089  1.00 80.85           C  
ATOM    635  HB2 SER A  38      -7.476  19.025   2.042  1.00 80.85           H  
ATOM    636  HB3 SER A  38      -8.691  19.686   3.151  1.00 80.85           H  
ATOM    637  O   SER A  38      -6.007  16.616   2.882  1.00 80.85           O  
ATOM    638  OG  SER A  38      -6.737  19.760   3.797  1.00 80.85           O  
ATOM    639  HG  SER A  38      -6.846  20.714   3.763  1.00 80.85           H  
ATOM    640  N   ARG A  39      -6.256  16.756   5.122  1.00 86.13           N  
ATOM    641  H   ARG A  39      -6.863  17.111   5.847  1.00 86.13           H  
ATOM    642  CA  ARG A  39      -4.910  16.354   5.572  1.00 86.13           C  
ATOM    643  HA  ARG A  39      -4.901  16.496   6.653  1.00 86.13           H  
ATOM    644  C   ARG A  39      -3.763  17.243   5.071  1.00 86.13           C  
ATOM    645  CB  ARG A  39      -4.620  14.871   5.304  1.00 86.13           C  
ATOM    646  HB2 ARG A  39      -3.642  14.639   5.728  1.00 86.13           H  
ATOM    647  HB3 ARG A  39      -4.553  14.723   4.227  1.00 86.13           H  
ATOM    648  O   ARG A  39      -2.613  16.800   5.081  1.00 86.13           O  
ATOM    649  CG  ARG A  39      -5.613  13.862   5.887  1.00 86.13           C  
ATOM    650  HG2 ARG A  39      -6.576  13.948   5.383  1.00 86.13           H  
ATOM    651  HG3 ARG A  39      -5.730  14.018   6.959  1.00 86.13           H  
ATOM    652  CD  ARG A  39      -4.987  12.491   5.618  1.00 86.13           C  
ATOM    653  HD2 ARG A  39      -4.061  12.413   6.188  1.00 86.13           H  
ATOM    654  HD3 ARG A  39      -4.743  12.435   4.558  1.00 86.13           H  
ATOM    655  NE  ARG A  39      -5.858  11.361   5.974  1.00 86.13           N  
ATOM    656  HE  ARG A  39      -6.635  11.547   6.591  1.00 86.13           H  
ATOM    657  NH1 ARG A  39      -4.642   9.814   4.800  1.00 86.13           N  
ATOM    658 HH11 ARG A  39      -4.495   8.872   4.465  1.00 86.13           H  
ATOM    659 HH12 ARG A  39      -4.032  10.570   4.522  1.00 86.13           H  
ATOM    660  NH2 ARG A  39      -6.448   9.159   5.942  1.00 86.13           N  
ATOM    661 HH21 ARG A  39      -6.259   8.210   5.653  1.00 86.13           H  
ATOM    662 HH22 ARG A  39      -7.202   9.357   6.584  1.00 86.13           H  
ATOM    663  CZ  ARG A  39      -5.648  10.119   5.575  1.00 86.13           C  
ATOM    664  N   LYS A  40      -4.023  18.484   4.649  1.00 89.90           N  
ATOM    665  H   LYS A  40      -4.979  18.810   4.658  1.00 89.90           H  
ATOM    666  CA  LYS A  40      -2.943  19.445   4.385  1.00 89.90           C  
ATOM    667  HA  LYS A  40      -2.126  18.921   3.890  1.00 89.90           H  
ATOM    668  C   LYS A  40      -2.386  19.974   5.707  1.00 89.90           C  
ATOM    669  CB  LYS A  40      -3.396  20.574   3.449  1.00 89.90           C  
ATOM    670  HB2 LYS A  40      -2.596  21.312   3.383  1.00 89.90           H  
ATOM    671  HB3 LYS A  40      -4.280  21.052   3.869  1.00 89.90           H  
ATOM    672  O   LYS A  40      -3.138  20.419   6.574  1.00 89.90           O  
ATOM    673  CG  LYS A  40      -3.702  20.040   2.040  1.00 89.90           C  
ATOM    674  HG2 LYS A  40      -2.869  19.416   1.718  1.00 89.90           H  
ATOM    675  HG3 LYS A  40      -4.591  19.409   2.079  1.00 89.90           H  
ATOM    676  CD  LYS A  40      -3.911  21.121   0.966  1.00 89.90           C  
ATOM    677  HD2 LYS A  40      -2.989  21.687   0.831  1.00 89.90           H  
ATOM    678  HD3 LYS A  40      -4.114  20.604   0.029  1.00 89.90           H  
ATOM    679  CE  LYS A  40      -5.080  22.078   1.233  1.00 89.90           C  
ATOM    680  HE2 LYS A  40      -5.877  21.530   1.736  1.00 89.90           H  
ATOM    681  HE3 LYS A  40      -5.469  22.430   0.277  1.00 89.90           H  
ATOM    682  NZ  LYS A  40      -4.697  23.249   2.058  1.00 89.90           N  
ATOM    683  HZ1 LYS A  40      -3.970  23.832   1.667  1.00 89.90           H  
ATOM    684  HZ2 LYS A  40      -4.432  22.976   2.993  1.00 89.90           H  
ATOM    685  HZ3 LYS A  40      -5.513  23.793   2.296  1.00 89.90           H  
ATOM    686  N   LEU A  41      -1.065  19.907   5.837  1.00 90.08           N  
ATOM    687  H   LEU A  41      -0.550  19.461   5.091  1.00 90.08           H  
ATOM    688  CA  LEU A  41      -0.270  20.584   6.850  1.00 90.08           C  
ATOM    689  HA  LEU A  41      -0.921  20.885   7.670  1.00 90.08           H  
ATOM    690  C   LEU A  41       0.329  21.838   6.196  1.00 90.08           C  
ATOM    691  CB  LEU A  41       0.789  19.599   7.379  1.00 90.08           C  
ATOM    692  HB2 LEU A  41       1.486  19.378   6.571  1.00 90.08           H  
ATOM    693  HB3 LEU A  41       0.297  18.667   7.657  1.00 90.08           H  
ATOM    694  O   LEU A  41       1.106  21.739   5.244  1.00 90.08           O  
ATOM    695  CG  LEU A  41       1.574  20.120   8.595  1.00 90.08           C  
ATOM    696  HG  LEU A  41       1.955  21.120   8.387  1.00 90.08           H  
ATOM    697  CD1 LEU A  41       0.706  20.159   9.855  1.00 90.08           C  
ATOM    698 HD11 LEU A  41       1.310  20.458  10.711  1.00 90.08           H  
ATOM    699 HD12 LEU A  41      -0.098  20.885   9.733  1.00 90.08           H  
ATOM    700 HD13 LEU A  41       0.276  19.176  10.048  1.00 90.08           H  
ATOM    701  CD2 LEU A  41       2.763  19.202   8.887  1.00 90.08           C  
ATOM    702 HD21 LEU A  41       2.406  18.205   9.145  1.00 90.08           H  
ATOM    703 HD22 LEU A  41       3.402  19.141   8.006  1.00 90.08           H  
ATOM    704 HD23 LEU A  41       3.345  19.609   9.713  1.00 90.08           H  
ATOM    705  N   THR A  42      -0.077  23.003   6.685  1.00 91.12           N  
ATOM    706  H   THR A  42      -0.694  22.977   7.484  1.00 91.12           H  
ATOM    707  CA  THR A  42       0.061  24.308   6.027  1.00 91.12           C  
ATOM    708  HA  THR A  42       0.625  24.206   5.100  1.00 91.12           H  
ATOM    709  C   THR A  42       0.812  25.260   6.963  1.00 91.12           C  
ATOM    710  CB  THR A  42      -1.347  24.838   5.676  1.00 91.12           C  
ATOM    711  HB  THR A  42      -1.918  24.958   6.597  1.00 91.12           H  
ATOM    712  O   THR A  42       0.387  25.472   8.099  1.00 91.12           O  
ATOM    713  CG2 THR A  42      -1.306  26.179   4.945  1.00 91.12           C  
ATOM    714 HG21 THR A  42      -2.315  26.470   4.655  1.00 91.12           H  
ATOM    715 HG22 THR A  42      -0.683  26.100   4.054  1.00 91.12           H  
ATOM    716 HG23 THR A  42      -0.896  26.949   5.599  1.00 91.12           H  
ATOM    717  OG1 THR A  42      -2.038  23.922   4.840  1.00 91.12           O  
ATOM    718  HG1 THR A  42      -2.979  23.990   5.019  1.00 91.12           H  
ATOM    719  N   VAL A  43       1.941  25.821   6.522  1.00 89.63           N  
ATOM    720  H   VAL A  43       2.210  25.663   5.561  1.00 89.63           H  
ATOM    721  CA  VAL A  43       2.785  26.731   7.324  1.00 89.63           C  
ATOM    722  HA  VAL A  43       2.558  26.599   8.382  1.00 89.63           H  
ATOM    723  C   VAL A  43       2.470  28.172   6.942  1.00 89.63           C  
ATOM    724  CB  VAL A  43       4.287  26.448   7.127  1.00 89.63           C  
ATOM    725  HB  VAL A  43       4.567  26.719   6.109  1.00 89.63           H  
ATOM    726  O   VAL A  43       2.564  28.515   5.767  1.00 89.63           O  
ATOM    727  CG1 VAL A  43       5.142  27.274   8.099  1.00 89.63           C  
ATOM    728 HG11 VAL A  43       4.993  28.339   7.920  1.00 89.63           H  
ATOM    729 HG12 VAL A  43       6.198  27.054   7.941  1.00 89.63           H  
ATOM    730 HG13 VAL A  43       4.872  27.045   9.130  1.00 89.63           H  
ATOM    731  CG2 VAL A  43       4.633  24.968   7.345  1.00 89.63           C  
ATOM    732 HG21 VAL A  43       4.108  24.348   6.619  1.00 89.63           H  
ATOM    733 HG22 VAL A  43       5.702  24.818   7.194  1.00 89.63           H  
ATOM    734 HG23 VAL A  43       4.354  24.663   8.354  1.00 89.63           H  
ATOM    735  N   ILE A  44       2.106  29.007   7.916  1.00 87.52           N  
ATOM    736  H   ILE A  44       2.132  28.677   8.870  1.00 87.52           H  
ATOM    737  CA  ILE A  44       1.626  30.379   7.704  1.00 87.52           C  
ATOM    738  HA  ILE A  44       1.725  30.615   6.645  1.00 87.52           H  
ATOM    739  C   ILE A  44       2.491  31.376   8.482  1.00 87.52           C  
ATOM    740  CB  ILE A  44       0.123  30.505   8.070  1.00 87.52           C  
ATOM    741  HB  ILE A  44       0.011  30.283   9.132  1.00 87.52           H  
ATOM    742  O   ILE A  44       2.830  31.130   9.640  1.00 87.52           O  
ATOM    743  CG1 ILE A  44      -0.723  29.480   7.274  1.00 87.52           C  
ATOM    744 HG12 ILE A  44      -0.391  28.473   7.530  1.00 87.52           H  
ATOM    745 HG13 ILE A  44      -0.559  29.629   6.207  1.00 87.52           H  
ATOM    746  CG2 ILE A  44      -0.391  31.940   7.830  1.00 87.52           C  
ATOM    747 HG21 ILE A  44       0.147  32.653   8.454  1.00 87.52           H  
ATOM    748 HG22 ILE A  44      -1.445  32.025   8.094  1.00 87.52           H  
ATOM    749 HG23 ILE A  44      -0.266  32.211   6.781  1.00 87.52           H  
ATOM    750  CD1 ILE A  44      -2.231  29.527   7.548  1.00 87.52           C  
ATOM    751 HD11 ILE A  44      -2.673  30.411   7.088  1.00 87.52           H  
ATOM    752 HD12 ILE A  44      -2.703  28.644   7.118  1.00 87.52           H  
ATOM    753 HD13 ILE A  44      -2.412  29.543   8.623  1.00 87.52           H  
ATOM    754  N   HIS A  45       2.793  32.522   7.870  1.00 83.23           N  
ATOM    755  H   HIS A  45       2.511  32.633   6.906  1.00 83.23           H  
ATOM    756  CA  HIS A  45       3.338  33.700   8.549  1.00 83.23           C  
ATOM    757  HA  HIS A  45       3.399  33.504   9.619  1.00 83.23           H  
ATOM    758  C   HIS A  45       2.404  34.899   8.340  1.00 83.23           C  
ATOM    759  CB  HIS A  45       4.758  33.971   8.045  1.00 83.23           C  
ATOM    760  HB2 HIS A  45       4.736  34.036   6.957  1.00 83.23           H  
ATOM    761  HB3 HIS A  45       5.398  33.136   8.330  1.00 83.23           H  
ATOM    762  O   HIS A  45       2.142  35.295   7.201  1.00 83.23           O  
ATOM    763  CG  HIS A  45       5.364  35.243   8.582  1.00 83.23           C  
ATOM    764  CD2 HIS A  45       5.755  35.493   9.869  1.00 83.23           C  
ATOM    765  HD2 HIS A  45       5.670  34.806  10.699  1.00 83.23           H  
ATOM    766  ND1 HIS A  45       5.613  36.383   7.855  1.00 83.23           N  
ATOM    767  HD1 HIS A  45       5.399  36.515   6.877  1.00 83.23           H  
ATOM    768  CE1 HIS A  45       6.152  37.293   8.683  1.00 83.23           C  
ATOM    769  HE1 HIS A  45       6.446  38.291   8.395  1.00 83.23           H  
ATOM    770  NE2 HIS A  45       6.266  36.796   9.927  1.00 83.23           N  
ATOM    771  N   GLY A  46       1.857  35.459   9.424  1.00 80.99           N  
ATOM    772  H   GLY A  46       2.134  35.124  10.336  1.00 80.99           H  
ATOM    773  CA  GLY A  46       0.819  36.495   9.355  1.00 80.99           C  
ATOM    774  HA2 GLY A  46       1.196  37.343   8.783  1.00 80.99           H  
ATOM    775  HA3 GLY A  46       0.583  36.849  10.359  1.00 80.99           H  
ATOM    776  C   GLY A  46      -0.468  35.978   8.700  1.00 80.99           C  
ATOM    777  O   GLY A  46      -1.347  35.421   9.363  1.00 80.99           O  
ATOM    778  N   VAL A  47      -0.562  36.129   7.377  1.00 79.23           N  
ATOM    779  H   VAL A  47       0.240  36.529   6.912  1.00 79.23           H  
ATOM    780  CA  VAL A  47      -1.659  35.620   6.530  1.00 79.23           C  
ATOM    781  HA  VAL A  47      -2.281  34.952   7.126  1.00 79.23           H  
ATOM    782  C   VAL A  47      -1.184  34.773   5.339  1.00 79.23           C  
ATOM    783  CB  VAL A  47      -2.568  36.769   6.039  1.00 79.23           C  
ATOM    784  HB  VAL A  47      -3.361  36.342   5.426  1.00 79.23           H  
ATOM    785  O   VAL A  47      -2.015  34.191   4.649  1.00 79.23           O  
ATOM    786  CG1 VAL A  47      -3.245  37.492   7.211  1.00 79.23           C  
ATOM    787 HG11 VAL A  47      -3.962  38.218   6.828  1.00 79.23           H  
ATOM    788 HG12 VAL A  47      -3.774  36.769   7.833  1.00 79.23           H  
ATOM    789 HG13 VAL A  47      -2.506  38.013   7.819  1.00 79.23           H  
ATOM    790  CG2 VAL A  47      -1.819  37.806   5.190  1.00 79.23           C  
ATOM    791 HG21 VAL A  47      -2.520  38.561   4.834  1.00 79.23           H  
ATOM    792 HG22 VAL A  47      -1.366  37.325   4.323  1.00 79.23           H  
ATOM    793 HG23 VAL A  47      -1.042  38.296   5.776  1.00 79.23           H  
ATOM    794  N   GLU A  48       0.125  34.682   5.085  1.00 79.99           N  
ATOM    795  H   GLU A  48       0.789  35.070   5.740  1.00 79.99           H  
ATOM    796  CA  GLU A  48       0.678  34.041   3.885  1.00 79.99           C  
ATOM    797  HA  GLU A  48      -0.070  34.094   3.095  1.00 79.99           H  
ATOM    798  C   GLU A  48       1.058  32.567   4.140  1.00 79.99           C  
ATOM    799  CB  GLU A  48       1.884  34.852   3.387  1.00 79.99           C  
ATOM    800  HB2 GLU A  48       1.563  35.879   3.214  1.00 79.99           H  
ATOM    801  HB3 GLU A  48       2.661  34.857   4.151  1.00 79.99           H  
ATOM    802  O   GLU A  48       1.848  32.303   5.052  1.00 79.99           O  
ATOM    803  CG  GLU A  48       2.454  34.285   2.080  1.00 79.99           C  
ATOM    804  HG2 GLU A  48       1.645  34.180   1.358  1.00 79.99           H  
ATOM    805  HG3 GLU A  48       2.870  33.294   2.263  1.00 79.99           H  
ATOM    806  CD  GLU A  48       3.546  35.201   1.518  1.00 79.99           C  
ATOM    807  OE1 GLU A  48       3.264  35.873   0.501  1.00 79.99           O  
ATOM    808  OE2 GLU A  48       4.645  35.228   2.120  1.00 79.99           O  
ATOM    809  N   PRO A  49       0.536  31.598   3.357  1.00 85.39           N  
ATOM    810  CA  PRO A  49       0.940  30.196   3.435  1.00 85.39           C  
ATOM    811  HA  PRO A  49       1.097  29.915   4.476  1.00 85.39           H  
ATOM    812  C   PRO A  49       2.236  29.948   2.640  1.00 85.39           C  
ATOM    813  CB  PRO A  49      -0.258  29.410   2.894  1.00 85.39           C  
ATOM    814  HB2 PRO A  49       0.037  28.456   2.458  1.00 85.39           H  
ATOM    815  HB3 PRO A  49      -0.977  29.252   3.697  1.00 85.39           H  
ATOM    816  O   PRO A  49       2.221  29.880   1.413  1.00 85.39           O  
ATOM    817  CG  PRO A  49      -0.859  30.356   1.854  1.00 85.39           C  
ATOM    818  HG2 PRO A  49      -0.351  30.227   0.898  1.00 85.39           H  
ATOM    819  HG3 PRO A  49      -1.930  30.194   1.736  1.00 85.39           H  
ATOM    820  CD  PRO A  49      -0.560  31.751   2.409  1.00 85.39           C  
ATOM    821  HD2 PRO A  49      -0.281  32.422   1.596  1.00 85.39           H  
ATOM    822  HD3 PRO A  49      -1.438  32.133   2.929  1.00 85.39           H  
ATOM    823  N   ILE A  50       3.356  29.787   3.348  1.00 83.47           N  
ATOM    824  H   ILE A  50       3.264  29.806   4.354  1.00 83.47           H  
ATOM    825  CA  ILE A  50       4.709  29.640   2.775  1.00 83.47           C  
ATOM    826  HA  ILE A  50       4.827  30.357   1.963  1.00 83.47           H  
ATOM    827  C   ILE A  50       4.930  28.233   2.194  1.00 83.47           C  
ATOM    828  CB  ILE A  50       5.779  29.930   3.860  1.00 83.47           C  
ATOM    829  HB  ILE A  50       5.688  29.164   4.629  1.00 83.47           H  
ATOM    830  O   ILE A  50       5.541  28.067   1.142  1.00 83.47           O  
ATOM    831  CG1 ILE A  50       5.598  31.310   4.537  1.00 83.47           C  
ATOM    832 HG12 ILE A  50       5.947  32.095   3.866  1.00 83.47           H  
ATOM    833 HG13 ILE A  50       4.547  31.504   4.750  1.00 83.47           H  
ATOM    834  CG2 ILE A  50       7.201  29.848   3.260  1.00 83.47           C  
ATOM    835 HG21 ILE A  50       7.306  30.581   2.461  1.00 83.47           H  
ATOM    836 HG22 ILE A  50       7.391  28.855   2.852  1.00 83.47           H  
ATOM    837 HG23 ILE A  50       7.960  30.031   4.021  1.00 83.47           H  
ATOM    838  CD1 ILE A  50       6.342  31.410   5.873  1.00 83.47           C  
ATOM    839 HD11 ILE A  50       5.902  30.723   6.596  1.00 83.47           H  
ATOM    840 HD12 ILE A  50       6.255  32.430   6.248  1.00 83.47           H  
ATOM    841 HD13 ILE A  50       7.402  31.184   5.758  1.00 83.47           H  
ATOM    842  N   GLU A  51       4.452  27.211   2.906  1.00 86.01           N  
ATOM    843  H   GLU A  51       3.890  27.438   3.714  1.00 86.01           H  
ATOM    844  CA  GLU A  51       4.663  25.788   2.610  1.00 86.01           C  
ATOM    845  HA  GLU A  51       4.951  25.658   1.567  1.00 86.01           H  
ATOM    846  C   GLU A  51       3.357  25.018   2.847  1.00 86.01           C  
ATOM    847  CB  GLU A  51       5.781  25.219   3.503  1.00 86.01           C  
ATOM    848  HB2 GLU A  51       5.670  25.629   4.507  1.00 86.01           H  
ATOM    849  HB3 GLU A  51       5.651  24.141   3.595  1.00 86.01           H  
ATOM    850  O   GLU A  51       2.553  25.374   3.714  1.00 86.01           O  
ATOM    851  CG  GLU A  51       7.215  25.513   3.022  1.00 86.01           C  
ATOM    852  HG2 GLU A  51       7.292  26.553   2.705  1.00 86.01           H  
ATOM    853  HG3 GLU A  51       7.872  25.386   3.882  1.00 86.01           H  
ATOM    854  CD  GLU A  51       7.726  24.585   1.907  1.00 86.01           C  
ATOM    855  OE1 GLU A  51       8.946  24.660   1.609  1.00 86.01           O  
ATOM    856  OE2 GLU A  51       6.931  23.753   1.408  1.00 86.01           O  
ATOM    857  N   THR A  52       3.108  23.954   2.080  1.00 88.56           N  
ATOM    858  H   THR A  52       3.802  23.683   1.398  1.00 88.56           H  
ATOM    859  CA  THR A  52       1.883  23.140   2.199  1.00 88.56           C  
ATOM    860  HA  THR A  52       1.572  23.113   3.243  1.00 88.56           H  
ATOM    861  C   THR A  52       2.134  21.707   1.739  1.00 88.56           C  
ATOM    862  CB  THR A  52       0.735  23.754   1.382  1.00 88.56           C  
ATOM    863  HB  THR A  52       1.042  23.860   0.341  1.00 88.56           H  
ATOM    864  O   THR A  52       2.487  21.472   0.586  1.00 88.56           O  
ATOM    865  CG2 THR A  52      -0.557  22.939   1.448  1.00 88.56           C  
ATOM    866 HG21 THR A  52      -0.423  21.981   0.946  1.00 88.56           H  
ATOM    867 HG22 THR A  52      -0.832  22.777   2.490  1.00 88.56           H  
ATOM    868 HG23 THR A  52      -1.350  23.493   0.945  1.00 88.56           H  
ATOM    869  OG1 THR A  52       0.392  25.019   1.893  1.00 88.56           O  
ATOM    870  HG1 THR A  52       1.137  25.335   2.410  1.00 88.56           H  
ATOM    871  N   VAL A  53       1.916  20.734   2.627  1.00 89.01           N  
ATOM    872  H   VAL A  53       1.609  20.999   3.552  1.00 89.01           H  
ATOM    873  CA  VAL A  53       2.209  19.311   2.386  1.00 89.01           C  
ATOM    874  HA  VAL A  53       2.420  19.162   1.326  1.00 89.01           H  
ATOM    875  C   VAL A  53       1.000  18.448   2.743  1.00 89.01           C  
ATOM    876  CB  VAL A  53       3.467  18.882   3.173  1.00 89.01           C  
ATOM    877  HB  VAL A  53       3.313  19.077   4.234  1.00 89.01           H  
ATOM    878  O   VAL A  53       0.407  18.616   3.804  1.00 89.01           O  
ATOM    879  CG1 VAL A  53       3.795  17.394   2.998  1.00 89.01           C  
ATOM    880 HG11 VAL A  53       4.718  17.158   3.528  1.00 89.01           H  
ATOM    881 HG12 VAL A  53       3.917  17.158   1.940  1.00 89.01           H  
ATOM    882 HG13 VAL A  53       3.002  16.778   3.421  1.00 89.01           H  
ATOM    883  CG2 VAL A  53       4.696  19.672   2.702  1.00 89.01           C  
ATOM    884 HG21 VAL A  53       4.557  20.734   2.904  1.00 89.01           H  
ATOM    885 HG22 VAL A  53       5.590  19.341   3.232  1.00 89.01           H  
ATOM    886 HG23 VAL A  53       4.844  19.538   1.631  1.00 89.01           H  
ATOM    887  N   TYR A  54       0.632  17.503   1.875  1.00 87.87           N  
ATOM    888  H   TYR A  54       1.168  17.390   1.026  1.00 87.87           H  
ATOM    889  CA  TYR A  54      -0.395  16.501   2.179  1.00 87.87           C  
ATOM    890  HA  TYR A  54      -1.201  16.978   2.737  1.00 87.87           H  
ATOM    891  C   TYR A  54       0.175  15.373   3.050  1.00 87.87           C  
ATOM    892  CB  TYR A  54      -0.996  15.945   0.881  1.00 87.87           C  
ATOM    893  HB2 TYR A  54      -1.518  16.748   0.360  1.00 87.87           H  
ATOM    894  HB3 TYR A  54      -0.189  15.600   0.235  1.00 87.87           H  
ATOM    895  O   TYR A  54       1.208  14.786   2.723  1.00 87.87           O  
ATOM    896  CG  TYR A  54      -1.961  14.795   1.111  1.00 87.87           C  
ATOM    897  CD1 TYR A  54      -1.499  13.465   1.035  1.00 87.87           C  
ATOM    898  HD1 TYR A  54      -0.467  13.267   0.788  1.00 87.87           H  
ATOM    899  CD2 TYR A  54      -3.304  15.052   1.449  1.00 87.87           C  
ATOM    900  HD2 TYR A  54      -3.665  16.067   1.527  1.00 87.87           H  
ATOM    901  CE1 TYR A  54      -2.375  12.393   1.294  1.00 87.87           C  
ATOM    902  HE1 TYR A  54      -2.015  11.377   1.234  1.00 87.87           H  
ATOM    903  CE2 TYR A  54      -4.182  13.982   1.706  1.00 87.87           C  
ATOM    904  HE2 TYR A  54      -5.213  14.177   1.965  1.00 87.87           H  
ATOM    905  OH  TYR A  54      -4.565  11.620   1.896  1.00 87.87           O  
ATOM    906  HH  TYR A  54      -4.177  10.787   1.618  1.00 87.87           H  
ATOM    907  CZ  TYR A  54      -3.719  12.653   1.638  1.00 87.87           C  
ATOM    908  N   CYS A  55      -0.523  15.034   4.132  1.00 83.40           N  
ATOM    909  H   CYS A  55      -1.331  15.588   4.378  1.00 83.40           H  
ATOM    910  CA  CYS A  55      -0.145  13.951   5.030  1.00 83.40           C  
ATOM    911  HA  CYS A  55       0.938  13.826   5.000  1.00 83.40           H  
ATOM    912  C   CYS A  55      -0.778  12.605   4.638  1.00 83.40           C  
ATOM    913  CB  CYS A  55      -0.523  14.343   6.458  1.00 83.40           C  
ATOM    914  HB2 CYS A  55      -0.417  13.463   7.091  1.00 83.40           H  
ATOM    915  HB3 CYS A  55      -1.564  14.665   6.489  1.00 83.40           H  
ATOM    916  O   CYS A  55      -2.000  12.432   4.672  1.00 83.40           O  
ATOM    917  SG  CYS A  55       0.551  15.679   7.063  1.00 83.40           S  
ATOM    918  HG  CYS A  55       1.715  15.033   6.953  1.00 83.40           H  
ATOM    919  N   ASN A  56       0.066  11.607   4.363  1.00 77.52           N  
ATOM    920  H   ASN A  56       1.057  11.801   4.365  1.00 77.52           H  
ATOM    921  CA  ASN A  56      -0.341  10.203   4.385  1.00 77.52           C  
ATOM    922  HA  ASN A  56      -1.396  10.151   4.114  1.00 77.52           H  
ATOM    923  C   ASN A  56      -0.210   9.627   5.814  1.00 77.52           C  
ATOM    924  CB  ASN A  56       0.444   9.418   3.311  1.00 77.52           C  
ATOM    925  HB2 ASN A  56       1.463   9.246   3.657  1.00 77.52           H  
ATOM    926  HB3 ASN A  56       0.487  10.006   2.394  1.00 77.52           H  
ATOM    927  O   ASN A  56       0.550  10.142   6.634  1.00 77.52           O  
ATOM    928  CG  ASN A  56      -0.192   8.077   2.964  1.00 77.52           C  
ATOM    929  ND2 ASN A  56       0.374   7.351   2.035  1.00 77.52           N  
ATOM    930 HD21 ASN A  56       1.198   7.665   1.542  1.00 77.52           H  
ATOM    931 HD22 ASN A  56      -0.005   6.434   1.848  1.00 77.52           H  
ATOM    932  OD1 ASN A  56      -1.201   7.682   3.532  1.00 77.52           O  
ATOM    933  N   MET A  57      -0.962   8.565   6.109  1.00 67.12           N  
ATOM    934  H   MET A  57      -1.489   8.164   5.346  1.00 67.12           H  
ATOM    935  CA  MET A  57      -0.888   7.781   7.353  1.00 67.12           C  
ATOM    936  HA  MET A  57      -0.432   8.388   8.135  1.00 67.12           H  
ATOM    937  C   MET A  57      -0.004   6.530   7.217  1.00 67.12           C  
ATOM    938  CB  MET A  57      -2.302   7.405   7.819  1.00 67.12           C  
ATOM    939  HB2 MET A  57      -2.224   6.791   8.716  1.00 67.12           H  
ATOM    940  HB3 MET A  57      -2.805   6.827   7.044  1.00 67.12           H  
ATOM    941  O   MET A  57       0.283   5.873   8.211  1.00 67.12           O  
ATOM    942  CG  MET A  57      -3.130   8.651   8.149  1.00 67.12           C  
ATOM    943  HG2 MET A  57      -3.257   9.243   7.242  1.00 67.12           H  
ATOM    944  HG3 MET A  57      -2.567   9.252   8.863  1.00 67.12           H  
ATOM    945  SD  MET A  57      -4.773   8.328   8.846  1.00 67.12           S  
ATOM    946  CE  MET A  57      -4.295   7.923  10.548  1.00 67.12           C  
ATOM    947  HE1 MET A  57      -5.190   7.778  11.154  1.00 67.12           H  
ATOM    948  HE2 MET A  57      -3.713   8.742  10.972  1.00 67.12           H  
ATOM    949  HE3 MET A  57      -3.694   7.014  10.563  1.00 67.12           H  
ATOM    950  N   GLU A  58       0.428   6.202   5.998  1.00 65.89           N  
ATOM    951  H   GLU A  58       0.127   6.770   5.219  1.00 65.89           H  
ATOM    952  CA  GLU A  58       1.438   5.178   5.718  1.00 65.89           C  
ATOM    953  HA  GLU A  58       1.340   4.362   6.434  1.00 65.89           H  
ATOM    954  C   GLU A  58       2.862   5.751   5.831  1.00 65.89           C  
ATOM    955  CB  GLU A  58       1.231   4.624   4.299  1.00 65.89           C  
ATOM    956  HB2 GLU A  58       1.460   5.420   3.591  1.00 65.89           H  
ATOM    957  HB3 GLU A  58       1.940   3.814   4.128  1.00 65.89           H  
ATOM    958  O   GLU A  58       3.055   6.968   5.845  1.00 65.89           O  
ATOM    959  CG  GLU A  58      -0.182   4.089   4.023  1.00 65.89           C  
ATOM    960  HG2 GLU A  58      -0.357   3.211   4.643  1.00 65.89           H  
ATOM    961  HG3 GLU A  58      -0.932   4.838   4.277  1.00 65.89           H  
ATOM    962  CD  GLU A  58      -0.336   3.736   2.543  1.00 65.89           C  
ATOM    963  OE1 GLU A  58      -0.573   2.542   2.235  1.00 65.89           O  
ATOM    964  OE2 GLU A  58      -0.225   4.651   1.703  1.00 65.89           O  
ATOM    965  N   VAL A  59       3.876   4.878   5.823  1.00 66.04           N  
ATOM    966  H   VAL A  59       3.654   3.892   5.824  1.00 66.04           H  
ATOM    967  CA  VAL A  59       5.305   5.248   5.830  1.00 66.04           C  
ATOM    968  HA  VAL A  59       5.422   6.061   6.546  1.00 66.04           H  
ATOM    969  C   VAL A  59       5.747   5.786   4.455  1.00 66.04           C  
ATOM    970  CB  VAL A  59       6.197   4.079   6.319  1.00 66.04           C  
ATOM    971  HB  VAL A  59       6.289   3.333   5.530  1.00 66.04           H  
ATOM    972  O   VAL A  59       6.561   5.186   3.750  1.00 66.04           O  
ATOM    973  CG1 VAL A  59       7.597   4.587   6.698  1.00 66.04           C  
ATOM    974 HG11 VAL A  59       7.524   5.307   7.514  1.00 66.04           H  
ATOM    975 HG12 VAL A  59       8.214   3.748   7.020  1.00 66.04           H  
ATOM    976 HG13 VAL A  59       8.078   5.056   5.840  1.00 66.04           H  
ATOM    977  CG2 VAL A  59       5.617   3.374   7.553  1.00 66.04           C  
ATOM    978 HG21 VAL A  59       6.329   2.646   7.941  1.00 66.04           H  
ATOM    979 HG22 VAL A  59       5.394   4.106   8.330  1.00 66.04           H  
ATOM    980 HG23 VAL A  59       4.705   2.837   7.297  1.00 66.04           H  
ATOM    981  N   SER A  60       5.191   6.921   4.025  1.00 62.58           N  
ATOM    982  H   SER A  60       4.503   7.373   4.611  1.00 62.58           H  
ATOM    983  CA  SER A  60       5.562   7.560   2.761  1.00 62.58           C  
ATOM    984  HA  SER A  60       5.461   6.810   1.977  1.00 62.58           H  
ATOM    985  C   SER A  60       7.028   8.006   2.792  1.00 62.58           C  
ATOM    986  CB  SER A  60       4.603   8.703   2.395  1.00 62.58           C  
ATOM    987  HB2 SER A  60       4.999   9.261   1.547  1.00 62.58           H  
ATOM    988  HB3 SER A  60       3.651   8.263   2.097  1.00 62.58           H  
ATOM    989  O   SER A  60       7.450   8.807   3.633  1.00 62.58           O  
ATOM    990  OG  SER A  60       4.356   9.585   3.470  1.00 62.58           O  
ATOM    991  HG  SER A  60       5.059  10.238   3.508  1.00 62.58           H  
ATOM    992  N   ARG A  61       7.832   7.473   1.856  1.00 65.63           N  
ATOM    993  H   ARG A  61       7.450   6.742   1.274  1.00 65.63           H  
ATOM    994  CA  ARG A  61       9.270   7.793   1.771  1.00 65.63           C  
ATOM    995  HA  ARG A  61       9.684   7.651   2.769  1.00 65.63           H  
ATOM    996  C   ARG A  61       9.493   9.271   1.443  1.00 65.63           C  
ATOM    997  CB  ARG A  61       9.992   6.842   0.794  1.00 65.63           C  
ATOM    998  HB2 ARG A  61       9.995   7.267  -0.210  1.00 65.63           H  
ATOM    999  HB3 ARG A  61       9.461   5.891   0.765  1.00 65.63           H  
ATOM   1000  O   ARG A  61      10.415   9.863   1.989  1.00 65.63           O  
ATOM   1001  CG  ARG A  61      11.434   6.562   1.258  1.00 65.63           C  
ATOM   1002  HG2 ARG A  61      11.996   7.495   1.310  1.00 65.63           H  
ATOM   1003  HG3 ARG A  61      11.385   6.135   2.260  1.00 65.63           H  
ATOM   1004  CD  ARG A  61      12.170   5.577   0.332  1.00 65.63           C  
ATOM   1005  HD2 ARG A  61      11.439   4.896  -0.105  1.00 65.63           H  
ATOM   1006  HD3 ARG A  61      12.634   6.140  -0.478  1.00 65.63           H  
ATOM   1007  NE  ARG A  61      13.161   4.759   1.071  1.00 65.63           N  
ATOM   1008  HE  ARG A  61      12.822   4.308   1.909  1.00 65.63           H  
ATOM   1009  NH1 ARG A  61      14.998   4.958  -0.309  1.00 65.63           N  
ATOM   1010 HH11 ARG A  61      14.510   5.651  -0.857  1.00 65.63           H  
ATOM   1011 HH12 ARG A  61      15.956   4.708  -0.509  1.00 65.63           H  
ATOM   1012  NH2 ARG A  61      15.091   3.614   1.468  1.00 65.63           N  
ATOM   1013 HH21 ARG A  61      16.038   3.354   1.231  1.00 65.63           H  
ATOM   1014 HH22 ARG A  61      14.685   3.168   2.278  1.00 65.63           H  
ATOM   1015  CZ  ARG A  61      14.406   4.452   0.739  1.00 65.63           C  
ATOM   1016  N   TYR A  62       8.599   9.844   0.630  1.00 78.13           N  
ATOM   1017  H   TYR A  62       7.886   9.244   0.241  1.00 78.13           H  
ATOM   1018  CA  TYR A  62       8.353  11.281   0.468  1.00 78.13           C  
ATOM   1019  HA  TYR A  62       8.660  11.783   1.385  1.00 78.13           H  
ATOM   1020  C   TYR A  62       6.844  11.500   0.200  1.00 78.13           C  
ATOM   1021  CB  TYR A  62       9.183  11.859  -0.691  1.00 78.13           C  
ATOM   1022  HB2 TYR A  62       9.070  12.943  -0.683  1.00 78.13           H  
ATOM   1023  HB3 TYR A  62       8.782  11.493  -1.636  1.00 78.13           H  
ATOM   1024  O   TYR A  62       6.262  10.678  -0.511  1.00 78.13           O  
ATOM   1025  CG  TYR A  62      10.657  11.520  -0.611  1.00 78.13           C  
ATOM   1026  CD1 TYR A  62      11.472  12.156   0.345  1.00 78.13           C  
ATOM   1027  HD1 TYR A  62      11.062  12.941   0.963  1.00 78.13           H  
ATOM   1028  CD2 TYR A  62      11.173  10.472  -1.397  1.00 78.13           C  
ATOM   1029  HD2 TYR A  62      10.541   9.986  -2.126  1.00 78.13           H  
ATOM   1030  CE1 TYR A  62      12.788  11.704   0.559  1.00 78.13           C  
ATOM   1031  HE1 TYR A  62      13.400  12.171   1.317  1.00 78.13           H  
ATOM   1032  CE2 TYR A  62      12.487  10.018  -1.185  1.00 78.13           C  
ATOM   1033  HE2 TYR A  62      12.885   9.196  -1.762  1.00 78.13           H  
ATOM   1034  OH  TYR A  62      14.540  10.142   0.032  1.00 78.13           O  
ATOM   1035  HH  TYR A  62      14.972  10.610   0.751  1.00 78.13           H  
ATOM   1036  CZ  TYR A  62      13.287  10.617  -0.191  1.00 78.13           C  
ATOM   1037  N   PRO A  63       6.205  12.562   0.730  1.00 83.00           N  
ATOM   1038  CA  PRO A  63       6.708  13.396   1.819  1.00 83.00           C  
ATOM   1039  HA  PRO A  63       7.665  13.837   1.541  1.00 83.00           H  
ATOM   1040  C   PRO A  63       6.867  12.569   3.103  1.00 83.00           C  
ATOM   1041  CB  PRO A  63       5.669  14.508   1.994  1.00 83.00           C  
ATOM   1042  HB2 PRO A  63       5.630  14.878   3.018  1.00 83.00           H  
ATOM   1043  HB3 PRO A  63       5.887  15.322   1.302  1.00 83.00           H  
ATOM   1044  O   PRO A  63       6.113  11.626   3.336  1.00 83.00           O  
ATOM   1045  CG  PRO A  63       4.364  13.825   1.585  1.00 83.00           C  
ATOM   1046  HG2 PRO A  63       3.623  14.545   1.236  1.00 83.00           H  
ATOM   1047  HG3 PRO A  63       3.970  13.246   2.420  1.00 83.00           H  
ATOM   1048  CD  PRO A  63       4.808  12.883   0.464  1.00 83.00           C  
ATOM   1049  HD2 PRO A  63       4.189  11.986   0.461  1.00 83.00           H  
ATOM   1050  HD3 PRO A  63       4.734  13.390  -0.497  1.00 83.00           H  
ATOM   1051  N   SER A  64       7.856  12.905   3.930  1.00 87.52           N  
ATOM   1052  H   SER A  64       8.464  13.668   3.669  1.00 87.52           H  
ATOM   1053  CA  SER A  64       8.149  12.184   5.172  1.00 87.52           C  
ATOM   1054  HA  SER A  64       7.314  11.524   5.407  1.00 87.52           H  
ATOM   1055  C   SER A  64       8.313  13.163   6.331  1.00 87.52           C  
ATOM   1056  CB  SER A  64       9.396  11.310   4.994  1.00 87.52           C  
ATOM   1057  HB2 SER A  64       9.513  11.064   3.939  1.00 87.52           H  
ATOM   1058  HB3 SER A  64      10.285  11.849   5.323  1.00 87.52           H  
ATOM   1059  O   SER A  64       9.130  14.084   6.261  1.00 87.52           O  
ATOM   1060  OG  SER A  64       9.256  10.102   5.718  1.00 87.52           O  
ATOM   1061  HG  SER A  64       8.626   9.570   5.225  1.00 87.52           H  
ATOM   1062  N   LEU A  65       7.517  12.971   7.385  1.00 91.07           N  
ATOM   1063  H   LEU A  65       6.886  12.182   7.372  1.00 91.07           H  
ATOM   1064  CA  LEU A  65       7.511  13.796   8.591  1.00 91.07           C  
ATOM   1065  HA  LEU A  65       7.969  14.763   8.384  1.00 91.07           H  
ATOM   1066  C   LEU A  65       8.330  13.094   9.681  1.00 91.07           C  
ATOM   1067  CB  LEU A  65       6.066  14.035   9.070  1.00 91.07           C  
ATOM   1068  HB2 LEU A  65       5.545  13.078   9.113  1.00 91.07           H  
ATOM   1069  HB3 LEU A  65       6.133  14.412  10.090  1.00 91.07           H  
ATOM   1070  O   LEU A  65       8.045  11.944  10.030  1.00 91.07           O  
ATOM   1071  CG  LEU A  65       5.212  15.038   8.270  1.00 91.07           C  
ATOM   1072  HG  LEU A  65       5.756  15.978   8.185  1.00 91.07           H  
ATOM   1073  CD1 LEU A  65       4.830  14.564   6.865  1.00 91.07           C  
ATOM   1074 HD11 LEU A  65       5.715  14.510   6.232  1.00 91.07           H  
ATOM   1075 HD12 LEU A  65       4.139  15.274   6.410  1.00 91.07           H  
ATOM   1076 HD13 LEU A  65       4.356  13.584   6.919  1.00 91.07           H  
ATOM   1077  CD2 LEU A  65       3.914  15.301   9.036  1.00 91.07           C  
ATOM   1078 HD21 LEU A  65       3.305  16.026   8.496  1.00 91.07           H  
ATOM   1079 HD22 LEU A  65       4.140  15.710  10.021  1.00 91.07           H  
ATOM   1080 HD23 LEU A  65       3.353  14.374   9.154  1.00 91.07           H  
ATOM   1081  N   LYS A  66       9.344  13.774  10.225  1.00 90.33           N  
ATOM   1082  H   LYS A  66       9.538  14.702   9.875  1.00 90.33           H  
ATOM   1083  CA  LYS A  66      10.227  13.228  11.267  1.00 90.33           C  
ATOM   1084  HA  LYS A  66       9.699  12.403  11.745  1.00 90.33           H  
ATOM   1085  C   LYS A  66      10.509  14.254  12.362  1.00 90.33           C  
ATOM   1086  CB  LYS A  66      11.528  12.675  10.648  1.00 90.33           C  
ATOM   1087  HB2 LYS A  66      12.102  13.492  10.210  1.00 90.33           H  
ATOM   1088  HB3 LYS A  66      12.120  12.225  11.445  1.00 90.33           H  
ATOM   1089  O   LYS A  66      10.752  15.416  12.059  1.00 90.33           O  
ATOM   1090  CG  LYS A  66      11.252  11.613   9.566  1.00 90.33           C  
ATOM   1091  HG2 LYS A  66      10.505  10.917   9.947  1.00 90.33           H  
ATOM   1092  HG3 LYS A  66      10.839  12.099   8.683  1.00 90.33           H  
ATOM   1093  CD  LYS A  66      12.500  10.825   9.145  1.00 90.33           C  
ATOM   1094  HD2 LYS A  66      12.984  10.391  10.019  1.00 90.33           H  
ATOM   1095  HD3 LYS A  66      13.197  11.516   8.671  1.00 90.33           H  
ATOM   1096  CE  LYS A  66      12.133   9.719   8.140  1.00 90.33           C  
ATOM   1097  HE2 LYS A  66      11.421  10.125   7.421  1.00 90.33           H  
ATOM   1098  HE3 LYS A  66      13.031   9.433   7.593  1.00 90.33           H  
ATOM   1099  NZ  LYS A  66      11.556   8.518   8.799  1.00 90.33           N  
ATOM   1100  HZ1 LYS A  66      10.797   8.769   9.417  1.00 90.33           H  
ATOM   1101  HZ2 LYS A  66      11.193   7.860   8.124  1.00 90.33           H  
ATOM   1102  HZ3 LYS A  66      12.234   8.048   9.381  1.00 90.33           H  
ATOM   1103  N   MET A  67      10.485  13.835  13.626  1.00 91.10           N  
ATOM   1104  H   MET A  67      10.330  12.852  13.795  1.00 91.10           H  
ATOM   1105  CA  MET A  67      10.670  14.725  14.786  1.00 91.10           C  
ATOM   1106  HA  MET A  67      10.713  15.758  14.442  1.00 91.10           H  
ATOM   1107  C   MET A  67      11.974  14.417  15.537  1.00 91.10           C  
ATOM   1108  CB  MET A  67       9.453  14.606  15.720  1.00 91.10           C  
ATOM   1109  HB2 MET A  67       9.505  13.626  16.195  1.00 91.10           H  
ATOM   1110  HB3 MET A  67       8.535  14.659  15.135  1.00 91.10           H  
ATOM   1111  O   MET A  67      12.354  13.250  15.686  1.00 91.10           O  
ATOM   1112  CG  MET A  67       9.383  15.656  16.840  1.00 91.10           C  
ATOM   1113  HG2 MET A  67       8.623  15.336  17.554  1.00 91.10           H  
ATOM   1114  HG3 MET A  67      10.328  15.666  17.382  1.00 91.10           H  
ATOM   1115  SD  MET A  67       8.987  17.351  16.333  1.00 91.10           S  
ATOM   1116  CE  MET A  67       7.192  17.248  16.133  1.00 91.10           C  
ATOM   1117  HE1 MET A  67       6.740  17.034  17.101  1.00 91.10           H  
ATOM   1118  HE2 MET A  67       6.941  16.461  15.422  1.00 91.10           H  
ATOM   1119  HE3 MET A  67       6.806  18.199  15.765  1.00 91.10           H  
ATOM   1120  N   LYS A  68      12.631  15.455  16.072  1.00 88.33           N  
ATOM   1121  H   LYS A  68      12.308  16.383  15.836  1.00 88.33           H  
ATOM   1122  CA  LYS A  68      13.591  15.308  17.178  1.00 88.33           C  
ATOM   1123  HA  LYS A  68      13.332  14.385  17.698  1.00 88.33           H  
ATOM   1124  C   LYS A  68      13.449  16.440  18.200  1.00 88.33           C  
ATOM   1125  CB  LYS A  68      15.028  15.147  16.646  1.00 88.33           C  
ATOM   1126  HB2 LYS A  68      15.023  14.410  15.843  1.00 88.33           H  
ATOM   1127  HB3 LYS A  68      15.399  16.094  16.253  1.00 88.33           H  
ATOM   1128  O   LYS A  68      13.533  17.623  17.850  1.00 88.33           O  
ATOM   1129  CG  LYS A  68      15.939  14.646  17.778  1.00 88.33           C  
ATOM   1130  HG2 LYS A  68      15.405  13.864  18.317  1.00 88.33           H  
ATOM   1131  HG3 LYS A  68      16.126  15.468  18.470  1.00 88.33           H  
ATOM   1132  CD  LYS A  68      17.295  14.102  17.299  1.00 88.33           C  
ATOM   1133  HD2 LYS A  68      17.164  13.525  16.384  1.00 88.33           H  
ATOM   1134  HD3 LYS A  68      17.954  14.941  17.076  1.00 88.33           H  
ATOM   1135  CE  LYS A  68      17.958  13.204  18.360  1.00 88.33           C  
ATOM   1136  HE2 LYS A  68      18.936  12.899  17.988  1.00 88.33           H  
ATOM   1137  HE3 LYS A  68      18.108  13.774  19.276  1.00 88.33           H  
ATOM   1138  NZ  LYS A  68      17.133  11.998  18.635  1.00 88.33           N  
ATOM   1139  HZ1 LYS A  68      16.770  11.599  17.781  1.00 88.33           H  
ATOM   1140  HZ2 LYS A  68      16.315  12.214  19.186  1.00 88.33           H  
ATOM   1141  HZ3 LYS A  68      17.613  11.263  19.134  1.00 88.33           H  
ATOM   1142  N   ASN A  69      13.211  16.069  19.460  1.00 89.30           N  
ATOM   1143  H   ASN A  69      13.186  15.079  19.658  1.00 89.30           H  
ATOM   1144  CA  ASN A  69      12.792  16.973  20.536  1.00 89.30           C  
ATOM   1145  HA  ASN A  69      12.399  16.351  21.340  1.00 89.30           H  
ATOM   1146  C   ASN A  69      11.590  17.827  20.064  1.00 89.30           C  
ATOM   1147  CB  ASN A  69      14.012  17.724  21.122  1.00 89.30           C  
ATOM   1148  HB2 ASN A  69      14.432  18.394  20.372  1.00 89.30           H  
ATOM   1149  HB3 ASN A  69      13.696  18.321  21.978  1.00 89.30           H  
ATOM   1150  O   ASN A  69      10.554  17.258  19.733  1.00 89.30           O  
ATOM   1151  CG  ASN A  69      15.126  16.781  21.569  1.00 89.30           C  
ATOM   1152  ND2 ASN A  69      15.184  16.407  22.826  1.00 89.30           N  
ATOM   1153 HD21 ASN A  69      14.548  16.748  23.532  1.00 89.30           H  
ATOM   1154 HD22 ASN A  69      15.941  15.799  23.104  1.00 89.30           H  
ATOM   1155  OD1 ASN A  69      15.936  16.352  20.765  1.00 89.30           O  
ATOM   1156  N   THR A  70      11.709  19.156  19.976  1.00 90.27           N  
ATOM   1157  H   THR A  70      12.567  19.591  20.284  1.00 90.27           H  
ATOM   1158  CA  THR A  70      10.647  20.073  19.496  1.00 90.27           C  
ATOM   1159  HA  THR A  70       9.675  19.618  19.686  1.00 90.27           H  
ATOM   1160  C   THR A  70      10.683  20.374  17.985  1.00 90.27           C  
ATOM   1161  CB  THR A  70      10.695  21.396  20.278  1.00 90.27           C  
ATOM   1162  HB  THR A  70       9.980  22.098  19.851  1.00 90.27           H  
ATOM   1163  O   THR A  70       9.994  21.281  17.514  1.00 90.27           O  
ATOM   1164  CG2 THR A  70      10.355  21.216  21.756  1.00 90.27           C  
ATOM   1165 HG21 THR A  70       9.360  20.780  21.849  1.00 90.27           H  
ATOM   1166 HG22 THR A  70      10.349  22.190  22.247  1.00 90.27           H  
ATOM   1167 HG23 THR A  70      11.083  20.570  22.246  1.00 90.27           H  
ATOM   1168  OG1 THR A  70      11.996  21.944  20.211  1.00 90.27           O  
ATOM   1169  HG1 THR A  70      11.913  22.841  20.542  1.00 90.27           H  
ATOM   1170  N   ASN A  71      11.513  19.673  17.203  1.00 92.16           N  
ATOM   1171  H   ASN A  71      12.002  18.886  17.606  1.00 92.16           H  
ATOM   1172  CA  ASN A  71      11.844  20.052  15.824  1.00 92.16           C  
ATOM   1173  HA  ASN A  71      11.419  21.033  15.612  1.00 92.16           H  
ATOM   1174  C   ASN A  71      11.271  19.071  14.801  1.00 92.16           C  
ATOM   1175  CB  ASN A  71      13.366  20.177  15.669  1.00 92.16           C  
ATOM   1176  HB2 ASN A  71      13.589  20.537  14.665  1.00 92.16           H  
ATOM   1177  HB3 ASN A  71      13.831  19.199  15.788  1.00 92.16           H  
ATOM   1178  O   ASN A  71      11.760  17.944  14.687  1.00 92.16           O  
ATOM   1179  CG  ASN A  71      13.954  21.136  16.674  1.00 92.16           C  
ATOM   1180  ND2 ASN A  71      14.359  20.647  17.820  1.00 92.16           N  
ATOM   1181 HD21 ASN A  71      14.226  19.662  17.997  1.00 92.16           H  
ATOM   1182 HD22 ASN A  71      14.607  21.294  18.555  1.00 92.16           H  
ATOM   1183  OD1 ASN A  71      14.078  22.327  16.416  1.00 92.16           O  
ATOM   1184  N   LEU A  72      10.281  19.524  14.029  1.00 92.29           N  
ATOM   1185  H   LEU A  72      10.009  20.492  14.126  1.00 92.29           H  
ATOM   1186  CA  LEU A  72       9.688  18.755  12.939  1.00 92.29           C  
ATOM   1187  HA  LEU A  72       9.781  17.694  13.172  1.00 92.29           H  
ATOM   1188  C   LEU A  72      10.440  19.040  11.640  1.00 92.29           C  
ATOM   1189  CB  LEU A  72       8.193  19.094  12.801  1.00 92.29           C  
ATOM   1190  HB2 LEU A  72       7.699  18.956  13.763  1.00 92.29           H  
ATOM   1191  HB3 LEU A  72       8.105  20.146  12.530  1.00 92.29           H  
ATOM   1192  O   LEU A  72      10.520  20.184  11.200  1.00 92.29           O  
ATOM   1193  CG  LEU A  72       7.469  18.245  11.734  1.00 92.29           C  
ATOM   1194  HG  LEU A  72       8.044  18.238  10.808  1.00 92.29           H  
ATOM   1195  CD1 LEU A  72       7.257  16.800  12.190  1.00 92.29           C  
ATOM   1196 HD11 LEU A  72       6.660  16.779  13.102  1.00 92.29           H  
ATOM   1197 HD12 LEU A  72       8.217  16.317  12.374  1.00 92.29           H  
ATOM   1198 HD13 LEU A  72       6.737  16.246  11.409  1.00 92.29           H  
ATOM   1199  CD2 LEU A  72       6.106  18.858  11.434  1.00 92.29           C  
ATOM   1200 HD21 LEU A  72       5.544  18.969  12.361  1.00 92.29           H  
ATOM   1201 HD22 LEU A  72       6.240  19.839  10.979  1.00 92.29           H  
ATOM   1202 HD23 LEU A  72       5.553  18.226  10.738  1.00 92.29           H  
ATOM   1203  N   PHE A  73      10.930  17.990  10.997  1.00 91.88           N  
ATOM   1204  H   PHE A  73      10.820  17.083  11.426  1.00 91.88           H  
ATOM   1205  CA  PHE A  73      11.466  18.006   9.645  1.00 91.88           C  
ATOM   1206  HA  PHE A  73      11.663  19.031   9.331  1.00 91.88           H  
ATOM   1207  C   PHE A  73      10.416  17.400   8.709  1.00 91.88           C  
ATOM   1208  CB  PHE A  73      12.787  17.225   9.603  1.00 91.88           C  
ATOM   1209  HB2 PHE A  73      13.132  17.195   8.569  1.00 91.88           H  
ATOM   1210  HB3 PHE A  73      12.597  16.196   9.906  1.00 91.88           H  
ATOM   1211  O   PHE A  73       9.934  16.291   8.946  1.00 91.88           O  
ATOM   1212  CG  PHE A  73      13.903  17.781  10.476  1.00 91.88           C  
ATOM   1213  CD1 PHE A  73      14.985  18.467   9.892  1.00 91.88           C  
ATOM   1214  HD1 PHE A  73      15.012  18.620   8.823  1.00 91.88           H  
ATOM   1215  CD2 PHE A  73      13.891  17.567  11.870  1.00 91.88           C  
ATOM   1216  HD2 PHE A  73      13.076  17.027  12.329  1.00 91.88           H  
ATOM   1217  CE1 PHE A  73      16.053  18.918  10.689  1.00 91.88           C  
ATOM   1218  HE1 PHE A  73      16.899  19.404  10.226  1.00 91.88           H  
ATOM   1219  CE2 PHE A  73      14.946  18.037  12.671  1.00 91.88           C  
ATOM   1220  HE2 PHE A  73      14.927  17.856  13.735  1.00 91.88           H  
ATOM   1221  CZ  PHE A  73      16.034  18.703  12.080  1.00 91.88           C  
ATOM   1222  HZ  PHE A  73      16.863  19.025  12.693  1.00 91.88           H  
ATOM   1223  N   VAL A  74      10.067  18.120   7.646  1.00 90.96           N  
ATOM   1224  H   VAL A  74      10.484  19.032   7.527  1.00 90.96           H  
ATOM   1225  CA  VAL A  74       9.130  17.680   6.608  1.00 90.96           C  
ATOM   1226  HA  VAL A  74       8.773  16.675   6.835  1.00 90.96           H  
ATOM   1227  C   VAL A  74       9.904  17.629   5.298  1.00 90.96           C  
ATOM   1228  CB  VAL A  74       7.899  18.607   6.526  1.00 90.96           C  
ATOM   1229  HB  VAL A  74       8.202  19.585   6.152  1.00 90.96           H  
ATOM   1230  O   VAL A  74      10.186  18.662   4.694  1.00 90.96           O  
ATOM   1231  CG1 VAL A  74       6.853  18.012   5.576  1.00 90.96           C  
ATOM   1232 HG11 VAL A  74       5.982  18.667   5.539  1.00 90.96           H  
ATOM   1233 HG12 VAL A  74       7.264  17.936   4.569  1.00 90.96           H  
ATOM   1234 HG13 VAL A  74       6.544  17.025   5.920  1.00 90.96           H  
ATOM   1235  CG2 VAL A  74       7.240  18.802   7.899  1.00 90.96           C  
ATOM   1236 HG21 VAL A  74       7.054  17.837   8.371  1.00 90.96           H  
ATOM   1237 HG22 VAL A  74       6.298  19.340   7.788  1.00 90.96           H  
ATOM   1238 HG23 VAL A  74       7.893  19.396   8.539  1.00 90.96           H  
ATOM   1239  N   ILE A  75      10.319  16.427   4.892  1.00 89.91           N  
ATOM   1240  H   ILE A  75      10.030  15.620   5.425  1.00 89.91           H  
ATOM   1241  CA  ILE A  75      11.185  16.216   3.723  1.00 89.91           C  
ATOM   1242  HA  ILE A  75      11.651  17.163   3.449  1.00 89.91           H  
ATOM   1243  C   ILE A  75      10.317  15.769   2.546  1.00 89.91           C  
ATOM   1244  CB  ILE A  75      12.327  15.227   4.049  1.00 89.91           C  
ATOM   1245  HB  ILE A  75      11.891  14.282   4.373  1.00 89.91           H  
ATOM   1246  O   ILE A  75       9.654  14.734   2.621  1.00 89.91           O  
ATOM   1247  CG1 ILE A  75      13.237  15.780   5.174  1.00 89.91           C  
ATOM   1248 HG12 ILE A  75      12.635  16.222   5.968  1.00 89.91           H  
ATOM   1249 HG13 ILE A  75      13.865  16.572   4.766  1.00 89.91           H  
ATOM   1250  CG2 ILE A  75      13.173  14.986   2.782  1.00 89.91           C  
ATOM   1251 HG21 ILE A  75      14.005  14.314   2.991  1.00 89.91           H  
ATOM   1252 HG22 ILE A  75      13.563  15.935   2.414  1.00 89.91           H  
ATOM   1253 HG23 ILE A  75      12.570  14.529   1.998  1.00 89.91           H  
ATOM   1254  CD1 ILE A  75      14.136  14.724   5.831  1.00 89.91           C  
ATOM   1255 HD11 ILE A  75      13.521  14.028   6.401  1.00 89.91           H  
ATOM   1256 HD12 ILE A  75      14.713  14.175   5.087  1.00 89.91           H  
ATOM   1257 HD13 ILE A  75      14.828  15.219   6.512  1.00 89.91           H  
ATOM   1258  N   VAL A  76      10.320  16.542   1.457  1.00 86.64           N  
ATOM   1259  H   VAL A  76      10.932  17.346   1.452  1.00 86.64           H  
ATOM   1260  CA  VAL A  76       9.379  16.384   0.333  1.00 86.64           C  
ATOM   1261  HA  VAL A  76       8.571  15.728   0.659  1.00 86.64           H  
ATOM   1262  C   VAL A  76       9.974  15.693  -0.896  1.00 86.64           C  
ATOM   1263  CB  VAL A  76       8.697  17.716  -0.047  1.00 86.64           C  
ATOM   1264  HB  VAL A  76       7.950  17.505  -0.812  1.00 86.64           H  
ATOM   1265  O   VAL A  76       9.213  15.261  -1.758  1.00 86.64           O  
ATOM   1266  CG1 VAL A  76       7.962  18.327   1.155  1.00 86.64           C  
ATOM   1267 HG11 VAL A  76       7.252  17.608   1.563  1.00 86.64           H  
ATOM   1268 HG12 VAL A  76       8.666  18.622   1.933  1.00 86.64           H  
ATOM   1269 HG13 VAL A  76       7.414  19.213   0.834  1.00 86.64           H  
ATOM   1270  CG2 VAL A  76       9.670  18.754  -0.617  1.00 86.64           C  
ATOM   1271 HG21 VAL A  76      10.400  19.044   0.139  1.00 86.64           H  
ATOM   1272 HG22 VAL A  76      10.185  18.358  -1.492  1.00 86.64           H  
ATOM   1273 HG23 VAL A  76       9.115  19.643  -0.918  1.00 86.64           H  
ATOM   1274  N   ASN A  77      11.302  15.539  -0.996  1.00 84.52           N  
ATOM   1275  H   ASN A  77      11.893  15.913  -0.268  1.00 84.52           H  
ATOM   1276  CA  ASN A  77      11.929  14.780  -2.088  1.00 84.52           C  
ATOM   1277  HA  ASN A  77      11.265  13.950  -2.328  1.00 84.52           H  
ATOM   1278  C   ASN A  77      13.284  14.138  -1.724  1.00 84.52           C  
ATOM   1279  CB  ASN A  77      12.017  15.672  -3.349  1.00 84.52           C  
ATOM   1280  HB2 ASN A  77      12.245  15.050  -4.214  1.00 84.52           H  
ATOM   1281  HB3 ASN A  77      11.040  16.120  -3.532  1.00 84.52           H  
ATOM   1282  O   ASN A  77      13.903  14.434  -0.698  1.00 84.52           O  
ATOM   1283  CG  ASN A  77      13.056  16.780  -3.299  1.00 84.52           C  
ATOM   1284  ND2 ASN A  77      12.877  17.800  -4.101  1.00 84.52           N  
ATOM   1285 HD21 ASN A  77      12.050  17.870  -4.677  1.00 84.52           H  
ATOM   1286 HD22 ASN A  77      13.546  18.556  -4.067  1.00 84.52           H  
ATOM   1287  OD1 ASN A  77      14.054  16.719  -2.596  1.00 84.52           O  
ATOM   1288  N   ASN A  78      13.781  13.289  -2.628  1.00 81.36           N  
ATOM   1289  H   ASN A  78      13.234  13.105  -3.457  1.00 81.36           H  
ATOM   1290  CA  ASN A  78      15.046  12.560  -2.498  1.00 81.36           C  
ATOM   1291  HA  ASN A  78      15.094  12.156  -1.487  1.00 81.36           H  
ATOM   1292  C   ASN A  78      16.321  13.413  -2.657  1.00 81.36           C  
ATOM   1293  CB  ASN A  78      15.027  11.380  -3.481  1.00 81.36           C  
ATOM   1294  HB2 ASN A  78      15.886  10.735  -3.294  1.00 81.36           H  
ATOM   1295  HB3 ASN A  78      14.122  10.789  -3.337  1.00 81.36           H  
ATOM   1296  O   ASN A  78      17.414  12.853  -2.647  1.00 81.36           O  
ATOM   1297  CG  ASN A  78      15.067  11.857  -4.918  1.00 81.36           C  
ATOM   1298  ND2 ASN A  78      16.235  12.092  -5.468  1.00 81.36           N  
ATOM   1299 HD21 ASN A  78      16.231  12.440  -6.416  1.00 81.36           H  
ATOM   1300 HD22 ASN A  78      17.080  12.001  -4.921  1.00 81.36           H  
ATOM   1301  OD1 ASN A  78      14.041  12.084  -5.531  1.00 81.36           O  
ATOM   1302  N   GLN A  79      16.213  14.738  -2.805  1.00 79.90           N  
ATOM   1303  H   GLN A  79      15.294  15.156  -2.822  1.00 79.90           H  
ATOM   1304  CA  GLN A  79      17.358  15.652  -2.686  1.00 79.90           C  
ATOM   1305  HA  GLN A  79      18.264  15.123  -2.980  1.00 79.90           H  
ATOM   1306  C   GLN A  79      17.570  16.114  -1.232  1.00 79.90           C  
ATOM   1307  CB  GLN A  79      17.204  16.851  -3.642  1.00 79.90           C  
ATOM   1308  HB2 GLN A  79      16.411  17.510  -3.290  1.00 79.90           H  
ATOM   1309  HB3 GLN A  79      18.138  17.413  -3.633  1.00 79.90           H  
ATOM   1310  O   GLN A  79      18.545  16.809  -0.946  1.00 79.90           O  
ATOM   1311  CG  GLN A  79      16.899  16.428  -5.087  1.00 79.90           C  
ATOM   1312  HG2 GLN A  79      15.859  16.112  -5.166  1.00 79.90           H  
ATOM   1313  HG3 GLN A  79      17.538  15.588  -5.359  1.00 79.90           H  
ATOM   1314  CD  GLN A  79      17.150  17.552  -6.085  1.00 79.90           C  
ATOM   1315  NE2 GLN A  79      16.273  18.519  -6.226  1.00 79.90           N  
ATOM   1316 HE21 GLN A  79      15.512  18.653  -5.575  1.00 79.90           H  
ATOM   1317 HE22 GLN A  79      16.512  19.226  -6.906  1.00 79.90           H  
ATOM   1318  OE1 GLN A  79      18.164  17.586  -6.757  1.00 79.90           O  
ATOM   1319  N   ALA A  80      16.673  15.718  -0.316  1.00 76.18           N  
ATOM   1320  H   ALA A  80      15.917  15.132  -0.639  1.00 76.18           H  
ATOM   1321  CA  ALA A  80      16.507  16.272   1.028  1.00 76.18           C  
ATOM   1322  HA  ALA A  80      15.647  15.751   1.449  1.00 76.18           H  
ATOM   1323  C   ALA A  80      16.095  17.756   1.026  1.00 76.18           C  
ATOM   1324  CB  ALA A  80      17.692  15.908   1.932  1.00 76.18           C  
ATOM   1325  HB1 ALA A  80      17.459  16.168   2.965  1.00 76.18           H  
ATOM   1326  HB2 ALA A  80      17.869  14.834   1.869  1.00 76.18           H  
ATOM   1327  HB3 ALA A  80      18.589  16.448   1.630  1.00 76.18           H  
ATOM   1328  O   ALA A  80      16.573  18.551   1.836  1.00 76.18           O  
ATOM   1329  N   GLN A  81      15.194  18.118   0.108  1.00 82.79           N  
ATOM   1330  H   GLN A  81      14.855  17.421  -0.541  1.00 82.79           H  
ATOM   1331  CA  GLN A  81      14.474  19.393   0.144  1.00 82.79           C  
ATOM   1332  HA  GLN A  81      15.097  20.118   0.667  1.00 82.79           H  
ATOM   1333  C   GLN A  81      13.169  19.276   0.943  1.00 82.79           C  
ATOM   1334  CB  GLN A  81      14.235  19.922  -1.276  1.00 82.79           C  
ATOM   1335  HB2 GLN A  81      13.623  20.823  -1.228  1.00 82.79           H  
ATOM   1336  HB3 GLN A  81      13.687  19.173  -1.849  1.00 82.79           H  
ATOM   1337  O   GLN A  81      12.646  18.176   1.150  1.00 82.79           O  
ATOM   1338  CG  GLN A  81      15.555  20.274  -1.976  1.00 82.79           C  
ATOM   1339  HG2 GLN A  81      16.254  19.440  -1.923  1.00 82.79           H  
ATOM   1340  HG3 GLN A  81      15.996  21.122  -1.452  1.00 82.79           H  
ATOM   1341  CD  GLN A  81      15.364  20.630  -3.443  1.00 82.79           C  
ATOM   1342  NE2 GLN A  81      15.894  21.741  -3.898  1.00 82.79           N  
ATOM   1343 HE21 GLN A  81      16.421  22.340  -3.278  1.00 82.79           H  
ATOM   1344 HE22 GLN A  81      15.737  21.979  -4.867  1.00 82.79           H  
ATOM   1345  OE1 GLN A  81      14.760  19.892  -4.211  1.00 82.79           O  
ATOM   1346  N   GLY A  82      12.652  20.415   1.402  1.00 88.25           N  
ATOM   1347  H   GLY A  82      13.139  21.276   1.199  1.00 88.25           H  
ATOM   1348  CA  GLY A  82      11.515  20.524   2.321  1.00 88.25           C  
ATOM   1349  HA2 GLY A  82      10.615  20.810   1.776  1.00 88.25           H  
ATOM   1350  HA3 GLY A  82      11.341  19.565   2.810  1.00 88.25           H  
ATOM   1351  C   GLY A  82      11.795  21.589   3.378  1.00 88.25           C  
ATOM   1352  O   GLY A  82      12.520  22.539   3.096  1.00 88.25           O  
ATOM   1353  N   PHE A  83      11.296  21.430   4.604  1.00 90.47           N  
ATOM   1354  H   PHE A  83      10.725  20.620   4.798  1.00 90.47           H  
ATOM   1355  CA  PHE A  83      11.485  22.423   5.671  1.00 90.47           C  
ATOM   1356  HA  PHE A  83      12.401  22.980   5.475  1.00 90.47           H  
ATOM   1357  C   PHE A  83      11.656  21.814   7.068  1.00 90.47           C  
ATOM   1358  CB  PHE A  83      10.341  23.447   5.634  1.00 90.47           C  
ATOM   1359  HB2 PHE A  83      10.478  24.160   6.448  1.00 90.47           H  
ATOM   1360  HB3 PHE A  83      10.418  24.014   4.706  1.00 90.47           H  
ATOM   1361  O   PHE A  83      11.277  20.673   7.335  1.00 90.47           O  
ATOM   1362  CG  PHE A  83       8.946  22.860   5.719  1.00 90.47           C  
ATOM   1363  CD1 PHE A  83       8.268  22.508   4.539  1.00 90.47           C  
ATOM   1364  HD1 PHE A  83       8.737  22.655   3.577  1.00 90.47           H  
ATOM   1365  CD2 PHE A  83       8.313  22.688   6.963  1.00 90.47           C  
ATOM   1366  HD2 PHE A  83       8.830  22.960   7.871  1.00 90.47           H  
ATOM   1367  CE1 PHE A  83       6.962  22.000   4.598  1.00 90.47           C  
ATOM   1368  HE1 PHE A  83       6.446  21.775   3.677  1.00 90.47           H  
ATOM   1369  CE2 PHE A  83       7.001  22.181   7.024  1.00 90.47           C  
ATOM   1370  HE2 PHE A  83       6.507  22.063   7.977  1.00 90.47           H  
ATOM   1371  CZ  PHE A  83       6.321  21.843   5.839  1.00 90.47           C  
ATOM   1372  HZ  PHE A  83       5.306  21.477   5.878  1.00 90.47           H  
ATOM   1373  N   ARG A  84      12.227  22.609   7.979  1.00 90.75           N  
ATOM   1374  H   ARG A  84      12.557  23.507   7.654  1.00 90.75           H  
ATOM   1375  CA  ARG A  84      12.247  22.384   9.428  1.00 90.75           C  
ATOM   1376  HA  ARG A  84      11.801  21.413   9.640  1.00 90.75           H  
ATOM   1377  C   ARG A  84      11.408  23.452  10.126  1.00 90.75           C  
ATOM   1378  CB  ARG A  84      13.697  22.371   9.942  1.00 90.75           C  
ATOM   1379  HB2 ARG A  84      14.190  23.284   9.609  1.00 90.75           H  
ATOM   1380  HB3 ARG A  84      14.215  21.520   9.501  1.00 90.75           H  
ATOM   1381  O   ARG A  84      11.626  24.644   9.904  1.00 90.75           O  
ATOM   1382  CG  ARG A  84      13.801  22.284  11.479  1.00 90.75           C  
ATOM   1383  HG2 ARG A  84      13.349  21.356  11.829  1.00 90.75           H  
ATOM   1384  HG3 ARG A  84      13.284  23.128  11.935  1.00 90.75           H  
ATOM   1385  CD  ARG A  84      15.271  22.338  11.908  1.00 90.75           C  
ATOM   1386  HD2 ARG A  84      15.764  21.430  11.559  1.00 90.75           H  
ATOM   1387  HD3 ARG A  84      15.741  23.196  11.426  1.00 90.75           H  
ATOM   1388  NE  ARG A  84      15.430  22.472  13.371  1.00 90.75           N  
ATOM   1389  HE  ARG A  84      14.607  22.715  13.904  1.00 90.75           H  
ATOM   1390  NH1 ARG A  84      17.690  22.054  13.460  1.00 90.75           N  
ATOM   1391 HH11 ARG A  84      17.687  21.858  12.469  1.00 90.75           H  
ATOM   1392 HH12 ARG A  84      18.540  21.963  13.998  1.00 90.75           H  
ATOM   1393  NH2 ARG A  84      16.600  22.573  15.324  1.00 90.75           N  
ATOM   1394 HH21 ARG A  84      17.453  22.465  15.853  1.00 90.75           H  
ATOM   1395 HH22 ARG A  84      15.732  22.744  15.812  1.00 90.75           H  
ATOM   1396  CZ  ARG A  84      16.565  22.365  14.042  1.00 90.75           C  
ATOM   1397  N   LEU A  85      10.535  23.008  11.025  1.00 91.35           N  
ATOM   1398  H   LEU A  85      10.466  22.007  11.137  1.00 91.35           H  
ATOM   1399  CA  LEU A  85       9.842  23.824  12.021  1.00 91.35           C  
ATOM   1400  HA  LEU A  85       9.969  24.880  11.781  1.00 91.35           H  
ATOM   1401  C   LEU A  85      10.432  23.571  13.417  1.00 91.35           C  
ATOM   1402  CB  LEU A  85       8.334  23.499  12.032  1.00 91.35           C  
ATOM   1403  HB2 LEU A  85       7.848  24.212  12.697  1.00 91.35           H  
ATOM   1404  HB3 LEU A  85       8.201  22.505  12.460  1.00 91.35           H  
ATOM   1405  O   LEU A  85      10.933  22.478  13.696  1.00 91.35           O  
ATOM   1406  CG  LEU A  85       7.602  23.534  10.680  1.00 91.35           C  
ATOM   1407  HG  LEU A  85       8.014  22.761  10.032  1.00 91.35           H  
ATOM   1408  CD1 LEU A  85       6.118  23.238  10.894  1.00 91.35           C  
ATOM   1409 HD11 LEU A  85       5.672  24.005  11.528  1.00 91.35           H  
ATOM   1410 HD12 LEU A  85       5.997  22.266  11.372  1.00 91.35           H  
ATOM   1411 HD13 LEU A  85       5.601  23.227   9.934  1.00 91.35           H  
ATOM   1412  CD2 LEU A  85       7.731  24.890   9.991  1.00 91.35           C  
ATOM   1413 HD21 LEU A  85       8.783  25.114   9.812  1.00 91.35           H  
ATOM   1414 HD22 LEU A  85       7.293  25.673  10.609  1.00 91.35           H  
ATOM   1415 HD23 LEU A  85       7.214  24.863   9.031  1.00 91.35           H  
ATOM   1416  N   THR A  86      10.289  24.539  14.320  1.00 90.57           N  
ATOM   1417  H   THR A  86       9.967  25.441  13.999  1.00 90.57           H  
ATOM   1418  CA  THR A  86      10.460  24.334  15.768  1.00 90.57           C  
ATOM   1419  HA  THR A  86      10.619  23.274  15.968  1.00 90.57           H  
ATOM   1420  C   THR A  86       9.186  24.752  16.502  1.00 90.57           C  
ATOM   1421  CB  THR A  86      11.689  25.082  16.310  1.00 90.57           C  
ATOM   1422  HB  THR A  86      11.539  26.153  16.178  1.00 90.57           H  
ATOM   1423  O   THR A  86       8.808  25.924  16.473  1.00 90.57           O  
ATOM   1424  CG2 THR A  86      11.949  24.799  17.787  1.00 90.57           C  
ATOM   1425 HG21 THR A  86      11.154  25.236  18.390  1.00 90.57           H  
ATOM   1426 HG22 THR A  86      11.984  23.724  17.967  1.00 90.57           H  
ATOM   1427 HG23 THR A  86      12.893  25.252  18.090  1.00 90.57           H  
ATOM   1428  OG1 THR A  86      12.866  24.686  15.631  1.00 90.57           O  
ATOM   1429  HG1 THR A  86      13.123  23.840  16.003  1.00 90.57           H  
ATOM   1430  N   LEU A  87       8.535  23.785  17.150  1.00 88.81           N  
ATOM   1431  H   LEU A  87       8.954  22.866  17.157  1.00 88.81           H  
ATOM   1432  CA  LEU A  87       7.399  23.978  18.058  1.00 88.81           C  
ATOM   1433  HA  LEU A  87       6.707  24.711  17.643  1.00 88.81           H  
ATOM   1434  C   LEU A  87       7.880  24.494  19.424  1.00 88.81           C  
ATOM   1435  CB  LEU A  87       6.677  22.623  18.228  1.00 88.81           C  
ATOM   1436  HB2 LEU A  87       7.428  21.872  18.475  1.00 88.81           H  
ATOM   1437  HB3 LEU A  87       5.992  22.670  19.075  1.00 88.81           H  
ATOM   1438  O   LEU A  87       9.071  24.432  19.746  1.00 88.81           O  
ATOM   1439  CG  LEU A  87       5.882  22.172  16.989  1.00 88.81           C  
ATOM   1440  HG  LEU A  87       6.406  22.474  16.082  1.00 88.81           H  
ATOM   1441  CD1 LEU A  87       5.751  20.650  16.975  1.00 88.81           C  
ATOM   1442 HD11 LEU A  87       6.743  20.200  16.960  1.00 88.81           H  
ATOM   1443 HD12 LEU A  87       5.214  20.315  17.863  1.00 88.81           H  
ATOM   1444 HD13 LEU A  87       5.205  20.341  16.084  1.00 88.81           H  
ATOM   1445  CD2 LEU A  87       4.475  22.771  16.979  1.00 88.81           C  
ATOM   1446 HD21 LEU A  87       3.976  22.528  16.040  1.00 88.81           H  
ATOM   1447 HD22 LEU A  87       4.520  23.855  17.087  1.00 88.81           H  
ATOM   1448 HD23 LEU A  87       3.889  22.366  17.804  1.00 88.81           H  
ATOM   1449  N   ARG A  88       6.944  24.939  20.268  1.00 86.64           N  
ATOM   1450  H   ARG A  88       5.986  24.966  19.949  1.00 86.64           H  
ATOM   1451  CA  ARG A  88       7.201  25.091  21.707  1.00 86.64           C  
ATOM   1452  HA  ARG A  88       8.125  25.654  21.844  1.00 86.64           H  
ATOM   1453  C   ARG A  88       7.384  23.728  22.396  1.00 86.64           C  
ATOM   1454  CB  ARG A  88       6.051  25.847  22.380  1.00 86.64           C  
ATOM   1455  HB2 ARG A  88       6.330  26.009  23.421  1.00 86.64           H  
ATOM   1456  HB3 ARG A  88       5.171  25.205  22.372  1.00 86.64           H  
ATOM   1457  O   ARG A  88       7.069  22.683  21.829  1.00 86.64           O  
ATOM   1458  CG  ARG A  88       5.653  27.200  21.768  1.00 86.64           C  
ATOM   1459  HG2 ARG A  88       5.119  27.045  20.831  1.00 86.64           H  
ATOM   1460  HG3 ARG A  88       6.528  27.830  21.610  1.00 86.64           H  
ATOM   1461  CD  ARG A  88       4.737  27.831  22.817  1.00 86.64           C  
ATOM   1462  HD2 ARG A  88       5.349  28.107  23.675  1.00 86.64           H  
ATOM   1463  HD3 ARG A  88       4.012  27.078  23.126  1.00 86.64           H  
ATOM   1464  NE  ARG A  88       3.973  29.004  22.382  1.00 86.64           N  
ATOM   1465  HE  ARG A  88       3.909  29.182  21.390  1.00 86.64           H  
ATOM   1466  NH1 ARG A  88       3.056  29.349  24.469  1.00 86.64           N  
ATOM   1467 HH11 ARG A  88       2.236  29.551  25.024  1.00 86.64           H  
ATOM   1468 HH12 ARG A  88       3.608  28.596  24.853  1.00 86.64           H  
ATOM   1469  NH2 ARG A  88       2.291  30.504  22.733  1.00 86.64           N  
ATOM   1470 HH21 ARG A  88       1.644  30.930  23.382  1.00 86.64           H  
ATOM   1471 HH22 ARG A  88       2.263  30.712  21.745  1.00 86.64           H  
ATOM   1472  CZ  ARG A  88       3.118  29.609  23.193  1.00 86.64           C  
ATOM   1473  N   GLY A  89       7.835  23.748  23.653  1.00 82.00           N  
ATOM   1474  H   GLY A  89       8.070  24.641  24.061  1.00 82.00           H  
ATOM   1475  CA  GLY A  89       7.834  22.562  24.521  1.00 82.00           C  
ATOM   1476  HA2 GLY A  89       8.328  22.802  25.462  1.00 82.00           H  
ATOM   1477  HA3 GLY A  89       8.379  21.752  24.037  1.00 82.00           H  
ATOM   1478  C   GLY A  89       6.414  22.074  24.832  1.00 82.00           C  
ATOM   1479  O   GLY A  89       6.100  20.914  24.579  1.00 82.00           O  
ATOM   1480  N   GLU A  90       5.541  22.979  25.290  1.00 85.08           N  
ATOM   1481  H   GLU A  90       5.866  23.916  25.483  1.00 85.08           H  
ATOM   1482  CA  GLU A  90       4.118  22.703  25.562  1.00 85.08           C  
ATOM   1483  HA  GLU A  90       4.052  21.922  26.319  1.00 85.08           H  
ATOM   1484  C   GLU A  90       3.373  22.180  24.317  1.00 85.08           C  
ATOM   1485  CB  GLU A  90       3.465  23.981  26.140  1.00 85.08           C  
ATOM   1486  HB2 GLU A  90       2.487  23.731  26.552  1.00 85.08           H  
ATOM   1487  HB3 GLU A  90       4.089  24.344  26.957  1.00 85.08           H  
ATOM   1488  O   GLU A  90       2.580  21.242  24.398  1.00 85.08           O  
ATOM   1489  CG  GLU A  90       3.292  25.100  25.099  1.00 85.08           C  
ATOM   1490  HG2 GLU A  90       4.120  25.049  24.392  1.00 85.08           H  
ATOM   1491  HG3 GLU A  90       2.374  24.927  24.538  1.00 85.08           H  
ATOM   1492  CD  GLU A  90       3.289  26.512  25.694  1.00 85.08           C  
ATOM   1493  OE1 GLU A  90       4.370  27.147  25.659  1.00 85.08           O  
ATOM   1494  OE2 GLU A  90       2.216  27.049  26.033  1.00 85.08           O  
ATOM   1495  N   ASP A  91       3.698  22.717  23.136  1.00 85.54           N  
ATOM   1496  H   ASP A  91       4.316  23.516  23.129  1.00 85.54           H  
ATOM   1497  CA  ASP A  91       3.052  22.334  21.884  1.00 85.54           C  
ATOM   1498  HA  ASP A  91       1.993  22.213  22.109  1.00 85.54           H  
ATOM   1499  C   ASP A  91       3.539  20.996  21.314  1.00 85.54           C  
ATOM   1500  CB  ASP A  91       3.167  23.453  20.841  1.00 85.54           C  
ATOM   1501  HB2 ASP A  91       4.195  23.810  20.786  1.00 85.54           H  
ATOM   1502  HB3 ASP A  91       2.898  23.062  19.860  1.00 85.54           H  
ATOM   1503  O   ASP A  91       2.931  20.489  20.373  1.00 85.54           O  
ATOM   1504  CG  ASP A  91       2.202  24.590  21.158  1.00 85.54           C  
ATOM   1505  OD1 ASP A  91       0.981  24.302  21.185  1.00 85.54           O  
ATOM   1506  OD2 ASP A  91       2.697  25.722  21.345  1.00 85.54           O  
ATOM   1507  N   ARG A  92       4.601  20.388  21.865  1.00 87.74           N  
ATOM   1508  H   ARG A  92       5.036  20.825  22.664  1.00 87.74           H  
ATOM   1509  CA  ARG A  92       5.213  19.185  21.281  1.00 87.74           C  
ATOM   1510  HA  ARG A  92       5.495  19.434  20.258  1.00 87.74           H  
ATOM   1511  C   ARG A  92       4.214  18.029  21.159  1.00 87.74           C  
ATOM   1512  CB  ARG A  92       6.494  18.808  22.047  1.00 87.74           C  
ATOM   1513  HB2 ARG A  92       7.169  19.664  22.070  1.00 87.74           H  
ATOM   1514  HB3 ARG A  92       6.236  18.537  23.071  1.00 87.74           H  
ATOM   1515  O   ARG A  92       4.014  17.535  20.053  1.00 87.74           O  
ATOM   1516  CG  ARG A  92       7.195  17.626  21.363  1.00 87.74           C  
ATOM   1517  HG2 ARG A  92       7.502  17.909  20.357  1.00 87.74           H  
ATOM   1518  HG3 ARG A  92       6.470  16.816  21.282  1.00 87.74           H  
ATOM   1519  CD  ARG A  92       8.408  17.083  22.129  1.00 87.74           C  
ATOM   1520  HD2 ARG A  92       9.270  17.721  21.940  1.00 87.74           H  
ATOM   1521  HD3 ARG A  92       8.204  17.100  23.200  1.00 87.74           H  
ATOM   1522  NE  ARG A  92       8.685  15.698  21.692  1.00 87.74           N  
ATOM   1523  HE  ARG A  92       9.253  15.575  20.866  1.00 87.74           H  
ATOM   1524  NH1 ARG A  92       7.182  14.647  23.088  1.00 87.74           N  
ATOM   1525 HH11 ARG A  92       7.135  15.439  23.714  1.00 87.74           H  
ATOM   1526 HH12 ARG A  92       6.478  13.923  23.094  1.00 87.74           H  
ATOM   1527  NH2 ARG A  92       7.968  13.548  21.384  1.00 87.74           N  
ATOM   1528 HH21 ARG A  92       7.242  12.871  21.568  1.00 87.74           H  
ATOM   1529 HH22 ARG A  92       8.414  13.458  20.483  1.00 87.74           H  
ATOM   1530  CZ  ARG A  92       7.974  14.644  22.062  1.00 87.74           C  
ATOM   1531  N   GLU A  93       3.563  17.613  22.249  1.00 86.12           N  
ATOM   1532  H   GLU A  93       3.750  18.080  23.125  1.00 86.12           H  
ATOM   1533  CA  GLU A  93       2.527  16.560  22.192  1.00 86.12           C  
ATOM   1534  HA  GLU A  93       2.729  15.928  21.328  1.00 86.12           H  
ATOM   1535  C   GLU A  93       1.113  17.096  21.928  1.00 86.12           C  
ATOM   1536  CB  GLU A  93       2.568  15.615  23.405  1.00 86.12           C  
ATOM   1537  HB2 GLU A  93       1.679  14.984  23.399  1.00 86.12           H  
ATOM   1538  HB3 GLU A  93       2.544  16.213  24.316  1.00 86.12           H  
ATOM   1539  O   GLU A  93       0.266  16.328  21.477  1.00 86.12           O  
ATOM   1540  CG  GLU A  93       3.805  14.698  23.438  1.00 86.12           C  
ATOM   1541  HG2 GLU A  93       3.785  14.144  24.376  1.00 86.12           H  
ATOM   1542  HG3 GLU A  93       4.686  15.340  23.464  1.00 86.12           H  
ATOM   1543  CD  GLU A  93       3.946  13.683  22.278  1.00 86.12           C  
ATOM   1544  OE1 GLU A  93       5.080  13.171  22.113  1.00 86.12           O  
ATOM   1545  OE2 GLU A  93       2.971  13.420  21.531  1.00 86.12           O  
ATOM   1546  N   ASN A  94       0.859  18.402  22.086  1.00 88.56           N  
ATOM   1547  H   ASN A  94       1.584  18.993  22.467  1.00 88.56           H  
ATOM   1548  CA  ASN A  94      -0.346  19.054  21.550  1.00 88.56           C  
ATOM   1549  HA  ASN A  94      -1.235  18.636  22.022  1.00 88.56           H  
ATOM   1550  C   ASN A  94      -0.444  18.805  20.027  1.00 88.56           C  
ATOM   1551  CB  ASN A  94      -0.245  20.558  21.881  1.00 88.56           C  
ATOM   1552  HB2 ASN A  94       0.591  20.975  21.320  1.00 88.56           H  
ATOM   1553  HB3 ASN A  94      -0.061  20.698  22.946  1.00 88.56           H  
ATOM   1554  O   ASN A  94      -1.442  18.279  19.521  1.00 88.56           O  
ATOM   1555  CG  ASN A  94      -1.457  21.386  21.502  1.00 88.56           C  
ATOM   1556  ND2 ASN A  94      -1.362  22.693  21.565  1.00 88.56           N  
ATOM   1557 HD21 ASN A  94      -0.484  23.164  21.728  1.00 88.56           H  
ATOM   1558 HD22 ASN A  94      -2.165  23.236  21.281  1.00 88.56           H  
ATOM   1559  OD1 ASN A  94      -2.480  20.878  21.074  1.00 88.56           O  
ATOM   1560  N   PHE A  95       0.660  19.091  19.327  1.00 90.51           N  
ATOM   1561  H   PHE A  95       1.421  19.542  19.814  1.00 90.51           H  
ATOM   1562  CA  PHE A  95       0.871  18.807  17.914  1.00 90.51           C  
ATOM   1563  HA  PHE A  95       0.019  19.181  17.347  1.00 90.51           H  
ATOM   1564  C   PHE A  95       0.971  17.301  17.657  1.00 90.51           C  
ATOM   1565  CB  PHE A  95       2.129  19.551  17.438  1.00 90.51           C  
ATOM   1566  HB2 PHE A  95       2.989  19.209  18.013  1.00 90.51           H  
ATOM   1567  HB3 PHE A  95       2.001  20.613  17.647  1.00 90.51           H  
ATOM   1568  O   PHE A  95       0.130  16.752  16.949  1.00 90.51           O  
ATOM   1569  CG  PHE A  95       2.440  19.382  15.963  1.00 90.51           C  
ATOM   1570  CD1 PHE A  95       3.200  18.286  15.508  1.00 90.51           C  
ATOM   1571  HD1 PHE A  95       3.585  17.565  16.214  1.00 90.51           H  
ATOM   1572  CD2 PHE A  95       1.969  20.331  15.040  1.00 90.51           C  
ATOM   1573  HD2 PHE A  95       1.401  21.182  15.386  1.00 90.51           H  
ATOM   1574  CE1 PHE A  95       3.459  18.126  14.135  1.00 90.51           C  
ATOM   1575  HE1 PHE A  95       4.026  17.276  13.786  1.00 90.51           H  
ATOM   1576  CE2 PHE A  95       2.232  20.177  13.669  1.00 90.51           C  
ATOM   1577  HE2 PHE A  95       1.849  20.903  12.966  1.00 90.51           H  
ATOM   1578  CZ  PHE A  95       2.971  19.072  13.215  1.00 90.51           C  
ATOM   1579  HZ  PHE A  95       3.150  18.945  12.158  1.00 90.51           H  
ATOM   1580  N   LEU A  96       1.965  16.603  18.226  1.00 89.54           N  
ATOM   1581  H   LEU A  96       2.613  17.086  18.831  1.00 89.54           H  
ATOM   1582  CA  LEU A  96       2.255  15.211  17.862  1.00 89.54           C  
ATOM   1583  HA  LEU A  96       2.450  15.167  16.790  1.00 89.54           H  
ATOM   1584  C   LEU A  96       1.075  14.280  18.126  1.00 89.54           C  
ATOM   1585  CB  LEU A  96       3.481  14.681  18.608  1.00 89.54           C  
ATOM   1586  HB2 LEU A  96       3.451  13.591  18.594  1.00 89.54           H  
ATOM   1587  HB3 LEU A  96       3.403  14.991  19.650  1.00 89.54           H  
ATOM   1588  O   LEU A  96       0.666  13.586  17.201  1.00 89.54           O  
ATOM   1589  CG  LEU A  96       4.843  15.118  18.067  1.00 89.54           C  
ATOM   1590  HG  LEU A  96       4.847  16.194  17.898  1.00 89.54           H  
ATOM   1591  CD1 LEU A  96       5.902  14.769  19.103  1.00 89.54           C  
ATOM   1592 HD11 LEU A  96       6.876  15.154  18.802  1.00 89.54           H  
ATOM   1593 HD12 LEU A  96       5.629  15.199  20.066  1.00 89.54           H  
ATOM   1594 HD13 LEU A  96       5.961  13.687  19.225  1.00 89.54           H  
ATOM   1595  CD2 LEU A  96       5.185  14.391  16.763  1.00 89.54           C  
ATOM   1596 HD21 LEU A  96       6.226  14.578  16.501  1.00 89.54           H  
ATOM   1597 HD22 LEU A  96       4.539  14.752  15.962  1.00 89.54           H  
ATOM   1598 HD23 LEU A  96       5.055  13.316  16.889  1.00 89.54           H  
ATOM   1599  N   SER A  97       0.474  14.286  19.321  1.00 86.14           N  
ATOM   1600  H   SER A  97       0.836  14.882  20.052  1.00 86.14           H  
ATOM   1601  CA  SER A  97      -0.675  13.419  19.628  1.00 86.14           C  
ATOM   1602  HA  SER A  97      -0.377  12.390  19.424  1.00 86.14           H  
ATOM   1603  C   SER A  97      -1.907  13.713  18.760  1.00 86.14           C  
ATOM   1604  CB  SER A  97      -1.055  13.497  21.111  1.00 86.14           C  
ATOM   1605  HB2 SER A  97      -0.159  13.460  21.730  1.00 86.14           H  
ATOM   1606  HB3 SER A  97      -1.683  12.641  21.358  1.00 86.14           H  
ATOM   1607  O   SER A  97      -2.853  12.924  18.751  1.00 86.14           O  
ATOM   1608  OG  SER A  97      -1.783  14.680  21.377  1.00 86.14           O  
ATOM   1609  HG  SER A  97      -1.135  15.382  21.476  1.00 86.14           H  
ATOM   1610  N   THR A  98      -1.919  14.831  18.023  1.00 84.79           N  
ATOM   1611  H   THR A  98      -1.121  15.445  18.101  1.00 84.79           H  
ATOM   1612  CA  THR A  98      -2.992  15.243  17.110  1.00 84.79           C  
ATOM   1613  HA  THR A  98      -3.870  14.621  17.287  1.00 84.79           H  
ATOM   1614  C   THR A  98      -2.663  14.992  15.650  1.00 84.79           C  
ATOM   1615  CB  THR A  98      -3.409  16.688  17.391  1.00 84.79           C  
ATOM   1616  HB  THR A  98      -2.556  17.356  17.270  1.00 84.79           H  
ATOM   1617  O   THR A  98      -3.483  14.404  14.955  1.00 84.79           O  
ATOM   1618  CG2 THR A  98      -4.562  17.161  16.510  1.00 84.79           C  
ATOM   1619 HG21 THR A  98      -5.417  16.491  16.598  1.00 84.79           H  
ATOM   1620 HG22 THR A  98      -4.245  17.212  15.468  1.00 84.79           H  
ATOM   1621 HG23 THR A  98      -4.860  18.160  16.828  1.00 84.79           H  
ATOM   1622  OG1 THR A  98      -3.876  16.728  18.722  1.00 84.79           O  
ATOM   1623  HG1 THR A  98      -3.246  17.282  19.190  1.00 84.79           H  
ATOM   1624  N   VAL A  99      -1.458  15.300  15.185  1.00 86.36           N  
ATOM   1625  H   VAL A  99      -0.812  15.793  15.786  1.00 86.36           H  
ATOM   1626  CA  VAL A  99      -1.036  14.961  13.823  1.00 86.36           C  
ATOM   1627  HA  VAL A  99      -1.847  15.227  13.145  1.00 86.36           H  
ATOM   1628  C   VAL A  99      -0.852  13.441  13.676  1.00 86.36           C  
ATOM   1629  CB  VAL A  99       0.174  15.820  13.407  1.00 86.36           C  
ATOM   1630  HB  VAL A  99       1.008  15.634  14.083  1.00 86.36           H  
ATOM   1631  O   VAL A  99      -1.242  12.893  12.650  1.00 86.36           O  
ATOM   1632  CG1 VAL A  99       0.618  15.516  11.975  1.00 86.36           C  
ATOM   1633 HG11 VAL A  99      -0.224  15.601  11.289  1.00 86.36           H  
ATOM   1634 HG12 VAL A  99       1.400  16.211  11.669  1.00 86.36           H  
ATOM   1635 HG13 VAL A  99       1.021  14.504  11.934  1.00 86.36           H  
ATOM   1636  CG2 VAL A  99      -0.203  17.309  13.463  1.00 86.36           C  
ATOM   1637 HG21 VAL A  99      -1.113  17.494  12.892  1.00 86.36           H  
ATOM   1638 HG22 VAL A  99      -0.357  17.631  14.493  1.00 86.36           H  
ATOM   1639 HG23 VAL A  99       0.598  17.916  13.040  1.00 86.36           H  
ATOM   1640  N   ARG A 100      -0.469  12.713  14.741  1.00 89.17           N  
ATOM   1641  H   ARG A 100      -0.153  13.215  15.559  1.00 89.17           H  
ATOM   1642  CA  ARG A 100      -0.544  11.233  14.834  1.00 89.17           C  
ATOM   1643  HA  ARG A 100       0.056  10.795  14.037  1.00 89.17           H  
ATOM   1644  C   ARG A 100      -1.960  10.657  14.634  1.00 89.17           C  
ATOM   1645  CB  ARG A 100       0.003  10.752  16.199  1.00 89.17           C  
ATOM   1646  HB2 ARG A 100      -0.307   9.719  16.357  1.00 89.17           H  
ATOM   1647  HB3 ARG A 100      -0.458  11.342  16.992  1.00 89.17           H  
ATOM   1648  O   ARG A 100      -2.086   9.467  14.363  1.00 89.17           O  
ATOM   1649  CG  ARG A 100       1.538  10.781  16.336  1.00 89.17           C  
ATOM   1650  HG2 ARG A 100       1.946   9.971  15.732  1.00 89.17           H  
ATOM   1651  HG3 ARG A 100       1.940  11.720  15.954  1.00 89.17           H  
ATOM   1652  CD  ARG A 100       1.978  10.604  17.806  1.00 89.17           C  
ATOM   1653  HD2 ARG A 100       1.321   9.879  18.287  1.00 89.17           H  
ATOM   1654  HD3 ARG A 100       1.876  11.554  18.330  1.00 89.17           H  
ATOM   1655  NE  ARG A 100       3.362  10.103  17.904  1.00 89.17           N  
ATOM   1656  HE  ARG A 100       3.615   9.379  17.247  1.00 89.17           H  
ATOM   1657  NH1 ARG A 100       4.258  11.367  19.669  1.00 89.17           N  
ATOM   1658 HH11 ARG A 100       5.081  11.602  20.207  1.00 89.17           H  
ATOM   1659 HH12 ARG A 100       3.416  11.852  19.944  1.00 89.17           H  
ATOM   1660  NH2 ARG A 100       5.481   9.873  18.610  1.00 89.17           N  
ATOM   1661 HH21 ARG A 100       6.250  10.289  19.116  1.00 89.17           H  
ATOM   1662 HH22 ARG A 100       5.657   9.143  17.934  1.00 89.17           H  
ATOM   1663  CZ  ARG A 100       4.333  10.461  18.732  1.00 89.17           C  
ATOM   1664  N   LYS A 101      -3.033  11.458  14.744  1.00 84.95           N  
ATOM   1665  H   LYS A 101      -2.881  12.437  14.944  1.00 84.95           H  
ATOM   1666  CA  LYS A 101      -4.411  11.018  14.427  1.00 84.95           C  
ATOM   1667  HA  LYS A 101      -4.561  10.013  14.821  1.00 84.95           H  
ATOM   1668  C   LYS A 101      -4.653  10.927  12.911  1.00 84.95           C  
ATOM   1669  CB  LYS A 101      -5.466  11.957  15.055  1.00 84.95           C  
ATOM   1670  HB2 LYS A 101      -6.454  11.550  14.836  1.00 84.95           H  
ATOM   1671  HB3 LYS A 101      -5.409  12.922  14.552  1.00 84.95           H  
ATOM   1672  O   LYS A 101      -5.556  10.209  12.489  1.00 84.95           O  
ATOM   1673  CG  LYS A 101      -5.369  12.177  16.579  1.00 84.95           C  
ATOM   1674  HG2 LYS A 101      -5.614  11.246  17.091  1.00 84.95           H  
ATOM   1675  HG3 LYS A 101      -4.347  12.459  16.836  1.00 84.95           H  
ATOM   1676  CD  LYS A 101      -6.334  13.293  17.037  1.00 84.95           C  
ATOM   1677  HD2 LYS A 101      -7.326  13.039  16.665  1.00 84.95           H  
ATOM   1678  HD3 LYS A 101      -6.050  14.233  16.564  1.00 84.95           H  
ATOM   1679  CE  LYS A 101      -6.456  13.489  18.564  1.00 84.95           C  
ATOM   1680  HE2 LYS A 101      -6.618  12.513  19.020  1.00 84.95           H  
ATOM   1681  HE3 LYS A 101      -7.347  14.089  18.750  1.00 84.95           H  
ATOM   1682  NZ  LYS A 101      -5.290  14.156  19.208  1.00 84.95           N  
ATOM   1683  HZ1 LYS A 101      -5.397  14.239  20.209  1.00 84.95           H  
ATOM   1684  HZ2 LYS A 101      -5.117  15.088  18.859  1.00 84.95           H  
ATOM   1685  HZ3 LYS A 101      -4.443  13.629  19.053  1.00 84.95           H  
ATOM   1686  N   PHE A 102      -3.872  11.655  12.104  1.00 82.75           N  
ATOM   1687  H   PHE A 102      -3.139  12.198  12.538  1.00 82.75           H  
ATOM   1688  CA  PHE A 102      -4.164  11.944  10.691  1.00 82.75           C  
ATOM   1689  HA  PHE A 102      -4.943  11.266  10.340  1.00 82.75           H  
ATOM   1690  C   PHE A 102      -2.966  11.765   9.737  1.00 82.75           C  
ATOM   1691  CB  PHE A 102      -4.697  13.385  10.595  1.00 82.75           C  
ATOM   1692  HB2 PHE A 102      -5.067  13.559   9.585  1.00 82.75           H  
ATOM   1693  HB3 PHE A 102      -3.856  14.059  10.759  1.00 82.75           H  
ATOM   1694  O   PHE A 102      -3.142  11.848   8.521  1.00 82.75           O  
ATOM   1695  CG  PHE A 102      -5.800  13.753  11.577  1.00 82.75           C  
ATOM   1696  CD1 PHE A 102      -6.983  12.992  11.642  1.00 82.75           C  
ATOM   1697  HD1 PHE A 102      -7.120  12.145  10.986  1.00 82.75           H  
ATOM   1698  CD2 PHE A 102      -5.635  14.854  12.441  1.00 82.75           C  
ATOM   1699  HD2 PHE A 102      -4.733  15.446  12.401  1.00 82.75           H  
ATOM   1700  CE1 PHE A 102      -7.988  13.322  12.570  1.00 82.75           C  
ATOM   1701  HE1 PHE A 102      -8.897  12.741  12.610  1.00 82.75           H  
ATOM   1702  CE2 PHE A 102      -6.643  15.189  13.362  1.00 82.75           C  
ATOM   1703  HE2 PHE A 102      -6.518  16.044  14.010  1.00 82.75           H  
ATOM   1704  CZ  PHE A 102      -7.821  14.424  13.426  1.00 82.75           C  
ATOM   1705  HZ  PHE A 102      -8.605  14.698  14.116  1.00 82.75           H  
ATOM   1706  N   ALA A 103      -1.764  11.517  10.264  1.00 84.78           N  
ATOM   1707  H   ALA A 103      -1.673  11.523  11.269  1.00 84.78           H  
ATOM   1708  CA  ALA A 103      -0.509  11.399   9.526  1.00 84.78           C  
ATOM   1709  HA  ALA A 103      -0.720  11.091   8.501  1.00 84.78           H  
ATOM   1710  C   ALA A 103       0.448  10.388  10.177  1.00 84.78           C  
ATOM   1711  CB  ALA A 103       0.175  12.769   9.516  1.00 84.78           C  
ATOM   1712  HB1 ALA A 103       1.002  12.767   8.805  1.00 84.78           H  
ATOM   1713  HB2 ALA A 103      -0.537  13.554   9.261  1.00 84.78           H  
ATOM   1714  HB3 ALA A 103       0.575  12.968  10.510  1.00 84.78           H  
ATOM   1715  O   ALA A 103       0.393  10.158  11.386  1.00 84.78           O  
ATOM   1716  N   TYR A 104       1.389   9.857   9.395  1.00 85.30           N  
ATOM   1717  H   TYR A 104       1.376  10.072   8.408  1.00 85.30           H  
ATOM   1718  CA  TYR A 104       2.561   9.165   9.924  1.00 85.30           C  
ATOM   1719  HA  TYR A 104       2.263   8.581  10.795  1.00 85.30           H  
ATOM   1720  C   TYR A 104       3.637  10.173  10.357  1.00 85.30           C  
ATOM   1721  CB  TYR A 104       3.109   8.188   8.878  1.00 85.30           C  
ATOM   1722  HB2 TYR A 104       2.313   7.505   8.581  1.00 85.30           H  
ATOM   1723  HB3 TYR A 104       3.413   8.744   7.991  1.00 85.30           H  
ATOM   1724  O   TYR A 104       3.999  11.067   9.591  1.00 85.30           O  
ATOM   1725  CG  TYR A 104       4.281   7.371   9.384  1.00 85.30           C  
ATOM   1726  CD1 TYR A 104       5.599   7.810   9.154  1.00 85.30           C  
ATOM   1727  HD1 TYR A 104       5.771   8.719   8.596  1.00 85.30           H  
ATOM   1728  CD2 TYR A 104       4.048   6.191  10.118  1.00 85.30           C  
ATOM   1729  HD2 TYR A 104       3.037   5.849  10.283  1.00 85.30           H  
ATOM   1730  CE1 TYR A 104       6.684   7.064   9.650  1.00 85.30           C  
ATOM   1731  HE1 TYR A 104       7.699   7.384   9.469  1.00 85.30           H  
ATOM   1732  CE2 TYR A 104       5.131   5.446  10.623  1.00 85.30           C  
ATOM   1733  HE2 TYR A 104       4.950   4.533  11.170  1.00 85.30           H  
ATOM   1734  OH  TYR A 104       7.510   5.150  10.825  1.00 85.30           O  
ATOM   1735  HH  TYR A 104       7.234   4.341  11.263  1.00 85.30           H  
ATOM   1736  CZ  TYR A 104       6.453   5.878  10.380  1.00 85.30           C  
ATOM   1737  N   ILE A 105       4.188  10.000  11.563  1.00 87.85           N  
ATOM   1738  H   ILE A 105       3.842   9.244  12.137  1.00 87.85           H  
ATOM   1739  CA  ILE A 105       5.407  10.682  12.023  1.00 87.85           C  
ATOM   1740  HA  ILE A 105       5.949  11.056  11.155  1.00 87.85           H  
ATOM   1741  C   ILE A 105       6.287   9.655  12.735  1.00 87.85           C  
ATOM   1742  CB  ILE A 105       5.113  11.883  12.962  1.00 87.85           C  
ATOM   1743  HB  ILE A 105       4.629  11.510  13.865  1.00 87.85           H  
ATOM   1744  O   ILE A 105       5.902   9.138  13.784  1.00 87.85           O  
ATOM   1745  CG1 ILE A 105       4.161  12.911  12.307  1.00 87.85           C  
ATOM   1746 HG12 ILE A 105       3.209  12.427  12.089  1.00 87.85           H  
ATOM   1747 HG13 ILE A 105       4.591  13.242  11.361  1.00 87.85           H  
ATOM   1748  CG2 ILE A 105       6.445  12.556  13.371  1.00 87.85           C  
ATOM   1749 HG21 ILE A 105       6.271  13.331  14.117  1.00 87.85           H  
ATOM   1750 HG22 ILE A 105       7.122  11.837  13.832  1.00 87.85           H  
ATOM   1751 HG23 ILE A 105       6.928  12.993  12.497  1.00 87.85           H  
ATOM   1752  CD1 ILE A 105       3.855  14.148  13.161  1.00 87.85           C  
ATOM   1753 HD11 ILE A 105       3.180  14.804  12.611  1.00 87.85           H  
ATOM   1754 HD12 ILE A 105       3.381  13.846  14.095  1.00 87.85           H  
ATOM   1755 HD13 ILE A 105       4.760  14.720  13.364  1.00 87.85           H  
ATOM   1756  N   SER A 106       7.493   9.417  12.215  1.00 83.98           N  
ATOM   1757  H   SER A 106       7.746   9.886  11.356  1.00 83.98           H  
ATOM   1758  CA  SER A 106       8.544   8.726  12.970  1.00 83.98           C  
ATOM   1759  HA  SER A 106       8.092   8.034  13.681  1.00 83.98           H  
ATOM   1760  C   SER A 106       9.363   9.757  13.743  1.00 83.98           C  
ATOM   1761  CB  SER A 106       9.455   7.899  12.056  1.00 83.98           C  
ATOM   1762  HB2 SER A 106      10.185   7.369  12.667  1.00 83.98           H  
ATOM   1763  HB3 SER A 106       8.865   7.170  11.501  1.00 83.98           H  
ATOM   1764  O   SER A 106      10.053  10.583  13.137  1.00 83.98           O  
ATOM   1765  OG  SER A 106      10.130   8.763  11.158  1.00 83.98           O  
ATOM   1766  HG  SER A 106      10.314   9.540  11.691  1.00 83.98           H  
ATOM   1767  N   GLU A 107       9.325   9.718  15.067  1.00 77.32           N  
ATOM   1768  H   GLU A 107       8.784   8.996  15.522  1.00 77.32           H  
ATOM   1769  CA  GLU A 107      10.332  10.420  15.862  1.00 77.32           C  
ATOM   1770  HA  GLU A 107      10.510  11.405  15.430  1.00 77.32           H  
ATOM   1771  C   GLU A 107      11.659   9.653  15.817  1.00 77.32           C  
ATOM   1772  CB  GLU A 107       9.853  10.641  17.301  1.00 77.32           C  
ATOM   1773  HB2 GLU A 107       9.850   9.694  17.841  1.00 77.32           H  
ATOM   1774  HB3 GLU A 107      10.559  11.314  17.788  1.00 77.32           H  
ATOM   1775  O   GLU A 107      11.688   8.471  15.479  1.00 77.32           O  
ATOM   1776  CG  GLU A 107       8.445  11.248  17.344  1.00 77.32           C  
ATOM   1777  HG2 GLU A 107       8.287  11.916  16.498  1.00 77.32           H  
ATOM   1778  HG3 GLU A 107       7.718  10.442  17.242  1.00 77.32           H  
ATOM   1779  CD  GLU A 107       8.213  12.016  18.643  1.00 77.32           C  
ATOM   1780  OE1 GLU A 107       8.822  13.097  18.820  1.00 77.32           O  
ATOM   1781  OE2 GLU A 107       7.390  11.544  19.460  1.00 77.32           O  
ATOM   1782  N   THR A 108      12.758  10.314  16.168  1.00 68.83           N  
ATOM   1783  H   THR A 108      12.650  11.278  16.452  1.00 68.83           H  
ATOM   1784  CA  THR A 108      13.963   9.595  16.611  1.00 68.83           C  
ATOM   1785  HA  THR A 108      13.930   8.573  16.233  1.00 68.83           H  
ATOM   1786  C   THR A 108      13.965   9.550  18.138  1.00 68.83           C  
ATOM   1787  CB  THR A 108      15.262  10.225  16.092  1.00 68.83           C  
ATOM   1788  HB  THR A 108      16.110   9.692  16.522  1.00 68.83           H  
ATOM   1789  O   THR A 108      13.710  10.599  18.743  1.00 68.83           O  
ATOM   1790  CG2 THR A 108      15.373  10.168  14.571  1.00 68.83           C  
ATOM   1791 HG21 THR A 108      16.325  10.596  14.257  1.00 68.83           H  
ATOM   1792 HG22 THR A 108      14.555  10.720  14.108  1.00 68.83           H  
ATOM   1793 HG23 THR A 108      15.331   9.129  14.245  1.00 68.83           H  
ATOM   1794  OG1 THR A 108      15.350  11.588  16.446  1.00 68.83           O  
ATOM   1795  HG1 THR A 108      14.528  11.985  16.148  1.00 68.83           H  
ATOM   1796  N   PRO A 109      14.284   8.408  18.777  1.00 40.81           N  
ATOM   1797  CA  PRO A 109      14.455   8.365  20.225  1.00 40.81           C  
ATOM   1798  HA  PRO A 109      13.524   8.647  20.717  1.00 40.81           H  
ATOM   1799  C   PRO A 109      15.559   9.335  20.658  1.00 40.81           C  
ATOM   1800  CB  PRO A 109      14.783   6.908  20.571  1.00 40.81           C  
ATOM   1801  HB2 PRO A 109      13.859   6.362  20.761  1.00 40.81           H  
ATOM   1802  HB3 PRO A 109      15.453   6.822  21.427  1.00 40.81           H  
ATOM   1803  O   PRO A 109      16.460   9.684  19.881  1.00 40.81           O  
ATOM   1804  CG  PRO A 109      15.427   6.378  19.292  1.00 40.81           C  
ATOM   1805  HG2 PRO A 109      15.316   5.298  19.198  1.00 40.81           H  
ATOM   1806  HG3 PRO A 109      16.480   6.659  19.266  1.00 40.81           H  
ATOM   1807  CD  PRO A 109      14.666   7.125  18.195  1.00 40.81           C  
ATOM   1808  HD2 PRO A 109      15.309   7.246  17.323  1.00 40.81           H  
ATOM   1809  HD3 PRO A 109      13.769   6.566  17.927  1.00 40.81           H  
ATOM   1810  N   VAL A 110      15.484   9.810  21.896  1.00 37.90           N  
ATOM   1811  H   VAL A 110      14.774   9.450  22.518  1.00 37.90           H  
ATOM   1812  CA  VAL A 110      16.515  10.661  22.492  1.00 37.90           C  
ATOM   1813  HA  VAL A 110      17.225  10.965  21.723  1.00 37.90           H  
ATOM   1814  C   VAL A 110      17.276   9.821  23.512  1.00 37.90           C  
ATOM   1815  CB  VAL A 110      15.934  11.955  23.101  1.00 37.90           C  
ATOM   1816  HB  VAL A 110      15.436  11.724  24.042  1.00 37.90           H  
ATOM   1817  O   VAL A 110      16.673   9.148  24.340  1.00 37.90           O  
ATOM   1818  CG1 VAL A 110      17.066  12.966  23.325  1.00 37.90           C  
ATOM   1819 HG11 VAL A 110      16.666  13.849  23.822  1.00 37.90           H  
ATOM   1820 HG12 VAL A 110      17.538  13.254  22.385  1.00 37.90           H  
ATOM   1821 HG13 VAL A 110      17.813  12.546  23.998  1.00 37.90           H  
ATOM   1822  CG2 VAL A 110      14.919  12.645  22.171  1.00 37.90           C  
ATOM   1823 HG21 VAL A 110      14.575  13.566  22.642  1.00 37.90           H  
ATOM   1824 HG22 VAL A 110      15.376  12.875  21.208  1.00 37.90           H  
ATOM   1825 HG23 VAL A 110      14.050  12.003  22.024  1.00 37.90           H  
ATOM   1826  N   LYS A 111      18.607   9.830  23.417  1.00 32.58           N  
ATOM   1827  H   LYS A 111      19.030  10.396  22.695  1.00 32.58           H  
ATOM   1828  CA  LYS A 111      19.487   9.388  24.497  1.00 32.58           C  
ATOM   1829  HA  LYS A 111      18.930   8.794  25.222  1.00 32.58           H  
ATOM   1830  C   LYS A 111      19.939  10.638  25.232  1.00 32.58           C  
ATOM   1831  CB  LYS A 111      20.656   8.539  23.963  1.00 32.58           C  
ATOM   1832  HB2 LYS A 111      21.507   8.675  24.631  1.00 32.58           H  
ATOM   1833  HB3 LYS A 111      20.953   8.874  22.969  1.00 32.58           H  
ATOM   1834  O   LYS A 111      20.935  11.251  24.855  1.00 32.58           O  
ATOM   1835  CG  LYS A 111      20.304   7.042  23.943  1.00 32.58           C  
ATOM   1836  HG2 LYS A 111      19.533   6.852  23.196  1.00 32.58           H  
ATOM   1837  HG3 LYS A 111      19.908   6.774  24.922  1.00 32.58           H  
ATOM   1838  CD  LYS A 111      21.544   6.180  23.642  1.00 32.58           C  
ATOM   1839  HD2 LYS A 111      22.406   6.577  24.179  1.00 32.58           H  
ATOM   1840  HD3 LYS A 111      21.762   6.244  22.576  1.00 32.58           H  
ATOM   1841  CE  LYS A 111      21.378   4.701  24.032  1.00 32.58           C  
ATOM   1842  HE2 LYS A 111      22.272   4.168  23.709  1.00 32.58           H  
ATOM   1843  HE3 LYS A 111      20.529   4.278  23.495  1.00 32.58           H  
ATOM   1844  NZ  LYS A 111      21.203   4.519  25.498  1.00 32.58           N  
ATOM   1845  HZ1 LYS A 111      20.282   4.812  25.792  1.00 32.58           H  
ATOM   1846  HZ2 LYS A 111      21.842   5.102  26.020  1.00 32.58           H  
ATOM   1847  HZ3 LYS A 111      21.337   3.559  25.782  1.00 32.58           H  
ATOM   1848  N   ASP A 112      19.157  11.043  26.225  1.00 28.05           N  
ATOM   1849  H   ASP A 112      18.284  10.565  26.394  1.00 28.05           H  
ATOM   1850  CA  ASP A 112      19.497  12.144  27.122  1.00 28.05           C  
ATOM   1851  HA  ASP A 112      19.892  12.972  26.534  1.00 28.05           H  
ATOM   1852  C   ASP A 112      20.617  11.672  28.063  1.00 28.05           C  
ATOM   1853  CB  ASP A 112      18.228  12.663  27.814  1.00 28.05           C  
ATOM   1854  HB2 ASP A 112      17.728  11.846  28.333  1.00 28.05           H  
ATOM   1855  HB3 ASP A 112      18.506  13.421  28.547  1.00 28.05           H  
ATOM   1856  O   ASP A 112      20.399  11.160  29.159  1.00 28.05           O  
ATOM   1857  CG  ASP A 112      17.285  13.291  26.779  1.00 28.05           C  
ATOM   1858  OD1 ASP A 112      17.567  14.428  26.334  1.00 28.05           O  
ATOM   1859  OD2 ASP A 112      16.334  12.598  26.352  1.00 28.05           O  
ATOM   1860  N   HIS A 113      21.845  11.738  27.550  1.00 27.96           N  
ATOM   1861  H   HIS A 113      21.928  12.080  26.603  1.00 27.96           H  
ATOM   1862  CA  HIS A 113      23.092  11.352  28.206  1.00 27.96           C  
ATOM   1863  HA  HIS A 113      22.900  11.127  29.256  1.00 27.96           H  
ATOM   1864  C   HIS A 113      24.035  12.563  28.128  1.00 27.96           C  
ATOM   1865  CB  HIS A 113      23.677  10.095  27.536  1.00 27.96           C  
ATOM   1866  HB2 HIS A 113      23.931  10.341  26.505  1.00 27.96           H  
ATOM   1867  HB3 HIS A 113      24.600   9.829  28.050  1.00 27.96           H  
ATOM   1868  O   HIS A 113      24.137  13.207  27.082  1.00 27.96           O  
ATOM   1869  CG  HIS A 113      22.778   8.873  27.521  1.00 27.96           C  
ATOM   1870  CD2 HIS A 113      22.990   7.732  26.796  1.00 27.96           C  
ATOM   1871  HD2 HIS A 113      23.836   7.554  26.148  1.00 27.96           H  
ATOM   1872  ND1 HIS A 113      21.607   8.682  28.221  1.00 27.96           N  
ATOM   1873  HD1 HIS A 113      21.172   9.353  28.838  1.00 27.96           H  
ATOM   1874  CE1 HIS A 113      21.127   7.466  27.923  1.00 27.96           C  
ATOM   1875  HE1 HIS A 113      20.223   7.048  28.343  1.00 27.96           H  
ATOM   1876  NE2 HIS A 113      21.925   6.847  27.030  1.00 27.96           N  
ATOM   1877  N   LEU A 114      24.627  12.955  29.257  1.00 27.39           N  
ATOM   1878  H   LEU A 114      24.578  12.347  30.061  1.00 27.39           H  
ATOM   1879  CA  LEU A 114      24.950  14.365  29.502  1.00 27.39           C  
ATOM   1880  HA  LEU A 114      24.366  14.972  28.810  1.00 27.39           H  
ATOM   1881  C   LEU A 114      26.428  14.749  29.266  1.00 27.39           C  
ATOM   1882  CB  LEU A 114      24.496  14.748  30.931  1.00 27.39           C  
ATOM   1883  HB2 LEU A 114      24.842  13.991  31.634  1.00 27.39           H  
ATOM   1884  HB3 LEU A 114      24.995  15.682  31.192  1.00 27.39           H  
ATOM   1885  O   LEU A 114      27.343  13.968  29.509  1.00 27.39           O  
ATOM   1886  CG  LEU A 114      22.988  15.003  31.143  1.00 27.39           C  
ATOM   1887  HG  LEU A 114      22.664  15.779  30.450  1.00 27.39           H  
ATOM   1888  CD1 LEU A 114      22.100  13.775  30.950  1.00 27.39           C  
ATOM   1889 HD11 LEU A 114      22.471  12.937  31.540  1.00 27.39           H  
ATOM   1890 HD12 LEU A 114      22.061  13.504  29.895  1.00 27.39           H  
ATOM   1891 HD13 LEU A 114      21.080  13.997  31.263  1.00 27.39           H  
ATOM   1892  CD2 LEU A 114      22.770  15.513  32.569  1.00 27.39           C  
ATOM   1893 HD21 LEU A 114      21.716  15.748  32.719  1.00 27.39           H  
ATOM   1894 HD22 LEU A 114      23.353  16.418  32.738  1.00 27.39           H  
ATOM   1895 HD23 LEU A 114      23.066  14.750  33.289  1.00 27.39           H  
ATOM   1896  N   ASN A 115      26.615  16.046  28.981  1.00 26.42           N  
ATOM   1897  H   ASN A 115      25.770  16.564  28.784  1.00 26.42           H  
ATOM   1898  CA  ASN A 115      27.839  16.855  29.128  1.00 26.42           C  
ATOM   1899  HA  ASN A 115      27.479  17.883  29.116  1.00 26.42           H  
ATOM   1900  C   ASN A 115      28.927  16.821  28.025  1.00 26.42           C  
ATOM   1901  CB  ASN A 115      28.449  16.653  30.536  1.00 26.42           C  
ATOM   1902  HB2 ASN A 115      28.836  15.638  30.628  1.00 26.42           H  
ATOM   1903  HB3 ASN A 115      29.288  17.334  30.683  1.00 26.42           H  
ATOM   1904  O   ASN A 115      29.093  15.888  27.249  1.00 26.42           O  
ATOM   1905  CG  ASN A 115      27.465  16.932  31.654  1.00 26.42           C  
ATOM   1906  ND2 ASN A 115      27.317  16.036  32.601  1.00 26.42           N  
ATOM   1907 HD21 ASN A 115      26.657  16.252  33.335  1.00 26.42           H  
ATOM   1908 HD22 ASN A 115      27.785  15.143  32.544  1.00 26.42           H  
ATOM   1909  OD1 ASN A 115      26.825  17.967  31.675  1.00 26.42           O  
ATOM   1910  N   ARG A 116      29.747  17.886  28.063  1.00 24.67           N  
ATOM   1911  H   ARG A 116      29.442  18.627  28.677  1.00 24.67           H  
ATOM   1912  CA  ARG A 116      31.167  17.945  27.654  1.00 24.67           C  
ATOM   1913  HA  ARG A 116      31.477  18.961  27.900  1.00 24.67           H  
ATOM   1914  C   ARG A 116      31.544  17.863  26.160  1.00 24.67           C  
ATOM   1915  CB  ARG A 116      31.995  17.014  28.576  1.00 24.67           C  
ATOM   1916  HB2 ARG A 116      32.162  16.059  28.076  1.00 24.67           H  
ATOM   1917  HB3 ARG A 116      31.427  16.809  29.484  1.00 24.67           H  
ATOM   1918  O   ARG A 116      32.714  17.630  25.869  1.00 24.67           O  
ATOM   1919  CG  ARG A 116      33.342  17.617  29.014  1.00 24.67           C  
ATOM   1920  HG2 ARG A 116      33.989  17.754  28.147  1.00 24.67           H  
ATOM   1921  HG3 ARG A 116      33.161  18.587  29.478  1.00 24.67           H  
ATOM   1922  CD  ARG A 116      34.042  16.705  30.032  1.00 24.67           C  
ATOM   1923  HD2 ARG A 116      34.281  15.757  29.549  1.00 24.67           H  
ATOM   1924  HD3 ARG A 116      33.353  16.512  30.854  1.00 24.67           H  
ATOM   1925  NE  ARG A 116      35.279  17.318  30.562  1.00 24.67           N  
ATOM   1926  HE  ARG A 116      35.640  18.116  30.060  1.00 24.67           H  
ATOM   1927  NH1 ARG A 116      35.627  15.864  32.314  1.00 24.67           N  
ATOM   1928 HH11 ARG A 116      36.174  15.561  33.107  1.00 24.67           H  
ATOM   1929 HH12 ARG A 116      34.824  15.322  32.029  1.00 24.67           H  
ATOM   1930  NH2 ARG A 116      37.041  17.553  31.992  1.00 24.67           N  
ATOM   1931 HH21 ARG A 116      37.563  17.225  32.792  1.00 24.67           H  
ATOM   1932 HH22 ARG A 116      37.362  18.364  31.482  1.00 24.67           H  
ATOM   1933  CZ  ARG A 116      35.971  16.910  31.615  1.00 24.67           C  
ATOM   1934  N   SER A 117      30.649  18.163  25.211  1.00 25.29           N  
ATOM   1935  H   SER A 117      29.678  18.256  25.473  1.00 25.29           H  
ATOM   1936  CA  SER A 117      31.027  18.494  23.814  1.00 25.29           C  
ATOM   1937  HA  SER A 117      31.938  19.093  23.830  1.00 25.29           H  
ATOM   1938  C   SER A 117      29.964  19.314  23.069  1.00 25.29           C  
ATOM   1939  CB  SER A 117      31.326  17.215  23.024  1.00 25.29           C  
ATOM   1940  HB2 SER A 117      30.647  16.417  23.327  1.00 25.29           H  
ATOM   1941  HB3 SER A 117      31.210  17.392  21.955  1.00 25.29           H  
ATOM   1942  O   SER A 117      28.804  18.916  23.036  1.00 25.29           O  
ATOM   1943  OG  SER A 117      32.667  16.854  23.274  1.00 25.29           O  
ATOM   1944  HG  SER A 117      32.825  16.956  24.216  1.00 25.29           H  
ATOM   1945  N   SER A 118      30.364  20.441  22.452  1.00 25.04           N  
ATOM   1946  H   SER A 118      31.345  20.677  22.478  1.00 25.04           H  
ATOM   1947  CA  SER A 118      29.440  21.447  21.883  1.00 25.04           C  
ATOM   1948  HA  SER A 118      28.549  20.945  21.506  1.00 25.04           H  
ATOM   1949  C   SER A 118      30.057  22.263  20.724  1.00 25.04           C  
ATOM   1950  CB  SER A 118      29.003  22.433  22.987  1.00 25.04           C  
ATOM   1951  HB2 SER A 118      29.879  22.955  23.373  1.00 25.04           H  
ATOM   1952  HB3 SER A 118      28.325  23.168  22.555  1.00 25.04           H  
ATOM   1953  O   SER A 118      30.454  23.411  20.930  1.00 25.04           O  
ATOM   1954  OG  SER A 118      28.348  21.794  24.065  1.00 25.04           O  
ATOM   1955  HG  SER A 118      28.019  22.461  24.672  1.00 25.04           H  
ATOM   1956  N   THR A 119      30.134  21.718  19.499  1.00 26.59           N  
ATOM   1957  H   THR A 119      29.815  20.771  19.355  1.00 26.59           H  
ATOM   1958  CA  THR A 119      30.813  22.406  18.371  1.00 26.59           C  
ATOM   1959  HA  THR A 119      30.746  23.480  18.547  1.00 26.59           H  
ATOM   1960  C   THR A 119      30.190  22.130  16.990  1.00 26.59           C  
ATOM   1961  CB  THR A 119      32.316  22.039  18.303  1.00 26.59           C  
ATOM   1962  HB  THR A 119      32.442  21.160  17.670  1.00 26.59           H  
ATOM   1963  O   THR A 119      29.876  20.989  16.669  1.00 26.59           O  
ATOM   1964  CG2 THR A 119      33.154  23.189  17.741  1.00 26.59           C  
ATOM   1965 HG21 THR A 119      34.205  22.901  17.719  1.00 26.59           H  
ATOM   1966 HG22 THR A 119      33.041  24.071  18.371  1.00 26.59           H  
ATOM   1967 HG23 THR A 119      32.841  23.424  16.723  1.00 26.59           H  
ATOM   1968  OG1 THR A 119      32.871  21.742  19.565  1.00 26.59           O  
ATOM   1969  HG1 THR A 119      33.791  21.497  19.439  1.00 26.59           H  
ATOM   1970  N   ASN A 120      30.139  23.163  16.133  1.00 26.05           N  
ATOM   1971  H   ASN A 120      30.396  24.066  16.506  1.00 26.05           H  
ATOM   1972  CA  ASN A 120      29.772  23.126  14.699  1.00 26.05           C  
ATOM   1973  HA  ASN A 120      29.823  24.163  14.367  1.00 26.05           H  
ATOM   1974  C   ASN A 120      28.313  22.690  14.369  1.00 26.05           C  
ATOM   1975  CB  ASN A 120      30.881  22.371  13.927  1.00 26.05           C  
ATOM   1976  HB2 ASN A 120      30.683  21.300  13.968  1.00 26.05           H  
ATOM   1977  HB3 ASN A 120      31.844  22.552  14.405  1.00 26.05           H  
ATOM   1978  O   ASN A 120      27.499  22.485  15.267  1.00 26.05           O  
ATOM   1979  CG  ASN A 120      31.025  22.797  12.474  1.00 26.05           C  
ATOM   1980  ND2 ASN A 120      31.947  22.213  11.749  1.00 26.05           N  
ATOM   1981 HD21 ASN A 120      32.020  22.512  10.787  1.00 26.05           H  
ATOM   1982 HD22 ASN A 120      32.534  21.491  12.142  1.00 26.05           H  
ATOM   1983  OD1 ASN A 120      30.318  23.656  11.973  1.00 26.05           O  
ATOM   1984  N   THR A 121      27.927  22.672  13.080  1.00 26.77           N  
ATOM   1985  H   THR A 121      28.631  22.834  12.375  1.00 26.77           H  
ATOM   1986  CA  THR A 121      26.523  22.562  12.612  1.00 26.77           C  
ATOM   1987  HA  THR A 121      25.961  21.977  13.341  1.00 26.77           H  
ATOM   1988  C   THR A 121      26.349  21.871  11.241  1.00 26.77           C  
ATOM   1989  CB  THR A 121      25.867  23.957  12.513  1.00 26.77           C  
ATOM   1990  HB  THR A 121      24.842  23.832  12.165  1.00 26.77           H  
ATOM   1991  O   THR A 121      27.305  21.719  10.489  1.00 26.77           O  
ATOM   1992  CG2 THR A 121      25.797  24.731  13.829  1.00 26.77           C  
ATOM   1993 HG21 THR A 121      25.202  25.633  13.684  1.00 26.77           H  
ATOM   1994 HG22 THR A 121      26.795  25.019  14.159  1.00 26.77           H  
ATOM   1995 HG23 THR A 121      25.328  24.113  14.595  1.00 26.77           H  
ATOM   1996  OG1 THR A 121      26.542  24.780  11.592  1.00 26.77           O  
ATOM   1997  HG1 THR A 121      27.486  24.650  11.706  1.00 26.77           H  
ATOM   1998  N   ASP A 122      25.096  21.511  10.912  1.00 26.16           N  
ATOM   1999  H   ASP A 122      24.409  21.636  11.642  1.00 26.16           H  
ATOM   2000  CA  ASP A 122      24.503  21.237   9.576  1.00 26.16           C  
ATOM   2001  HA  ASP A 122      23.491  20.887   9.783  1.00 26.16           H  
ATOM   2002  C   ASP A 122      25.082  20.115   8.666  1.00 26.16           C  
ATOM   2003  CB  ASP A 122      24.337  22.573   8.807  1.00 26.16           C  
ATOM   2004  HB2 ASP A 122      24.797  22.472   7.824  1.00 26.16           H  
ATOM   2005  HB3 ASP A 122      24.875  23.370   9.319  1.00 26.16           H  
ATOM   2006  O   ASP A 122      24.355  19.611   7.807  1.00 26.16           O  
ATOM   2007  CG  ASP A 122      22.879  23.032   8.621  1.00 26.16           C  
ATOM   2008  OD1 ASP A 122      22.095  23.107   9.601  1.00 26.16           O  
ATOM   2009  OD2 ASP A 122      22.501  23.430   7.495  1.00 26.16           O  
ATOM   2010  N   VAL A 123      26.337  19.680   8.817  1.00 28.68           N  
ATOM   2011  H   VAL A 123      26.907  20.144   9.510  1.00 28.68           H  
ATOM   2012  CA  VAL A 123      27.002  18.755   7.870  1.00 28.68           C  
ATOM   2013  HA  VAL A 123      26.625  18.978   6.872  1.00 28.68           H  
ATOM   2014  C   VAL A 123      26.672  17.278   8.149  1.00 28.68           C  
ATOM   2015  CB  VAL A 123      28.529  19.002   7.823  1.00 28.68           C  
ATOM   2016  HB  VAL A 123      28.964  18.792   8.800  1.00 28.68           H  
ATOM   2017  O   VAL A 123      27.386  16.607   8.890  1.00 28.68           O  
ATOM   2018  CG1 VAL A 123      29.221  18.122   6.767  1.00 28.68           C  
ATOM   2019 HG11 VAL A 123      30.285  18.355   6.736  1.00 28.68           H  
ATOM   2020 HG12 VAL A 123      28.787  18.300   5.783  1.00 28.68           H  
ATOM   2021 HG13 VAL A 123      29.123  17.068   7.025  1.00 28.68           H  
ATOM   2022  CG2 VAL A 123      28.854  20.457   7.452  1.00 28.68           C  
ATOM   2023 HG21 VAL A 123      28.471  21.137   8.212  1.00 28.68           H  
ATOM   2024 HG22 VAL A 123      28.408  20.711   6.490  1.00 28.68           H  
ATOM   2025 HG23 VAL A 123      29.933  20.594   7.397  1.00 28.68           H  
ATOM   2026  N   TRP A 124      25.610  16.742   7.526  1.00 27.51           N  
ATOM   2027  H   TRP A 124      24.966  17.377   7.076  1.00 27.51           H  
ATOM   2028  CA  TRP A 124      25.280  15.300   7.605  1.00 27.51           C  
ATOM   2029  HA  TRP A 124      26.225  14.757   7.581  1.00 27.51           H  
ATOM   2030  C   TRP A 124      24.448  14.743   6.421  1.00 27.51           C  
ATOM   2031  CB  TRP A 124      24.633  14.986   8.975  1.00 27.51           C  
ATOM   2032  HB2 TRP A 124      23.549  15.078   8.916  1.00 27.51           H  
ATOM   2033  HB3 TRP A 124      24.959  15.726   9.706  1.00 27.51           H  
ATOM   2034  O   TRP A 124      23.457  14.050   6.636  1.00 27.51           O  
ATOM   2035  CG  TRP A 124      25.000  13.644   9.539  1.00 27.51           C  
ATOM   2036  CD1 TRP A 124      26.154  13.387  10.195  1.00 27.51           C  
ATOM   2037  HD1 TRP A 124      26.926  14.119  10.381  1.00 27.51           H  
ATOM   2038  CD2 TRP A 124      24.268  12.372   9.512  1.00 27.51           C  
ATOM   2039  CE2 TRP A 124      25.057  11.387  10.182  1.00 27.51           C  
ATOM   2040  CE3 TRP A 124      23.027  11.942   8.990  1.00 27.51           C  
ATOM   2041  HE3 TRP A 124      22.405  12.654   8.468  1.00 27.51           H  
ATOM   2042  NE1 TRP A 124      26.191  12.062  10.580  1.00 27.51           N  
ATOM   2043  HE1 TRP A 124      26.960  11.650  11.089  1.00 27.51           H  
ATOM   2044  CH2 TRP A 124      23.404   9.662   9.791  1.00 27.51           C  
ATOM   2045  HH2 TRP A 124      23.072   8.639   9.890  1.00 27.51           H  
ATOM   2046  CZ2 TRP A 124      24.642  10.055  10.326  1.00 27.51           C  
ATOM   2047  HZ2 TRP A 124      25.268   9.340  10.839  1.00 27.51           H  
ATOM   2048  CZ3 TRP A 124      22.601  10.605   9.124  1.00 27.51           C  
ATOM   2049  HZ3 TRP A 124      21.652  10.297   8.709  1.00 27.51           H  
ATOM   2050  N   TYR A 125      24.762  15.076   5.153  1.00 28.15           N  
ATOM   2051  H   TYR A 125      25.557  15.677   4.987  1.00 28.15           H  
ATOM   2052  CA  TYR A 125      23.900  14.650   4.021  1.00 28.15           C  
ATOM   2053  HA  TYR A 125      23.553  13.648   4.274  1.00 28.15           H  
ATOM   2054  C   TYR A 125      24.565  14.449   2.634  1.00 28.15           C  
ATOM   2055  CB  TYR A 125      22.634  15.540   3.966  1.00 28.15           C  
ATOM   2056  HB2 TYR A 125      22.596  16.177   4.850  1.00 28.15           H  
ATOM   2057  HB3 TYR A 125      22.670  16.222   3.116  1.00 28.15           H  
ATOM   2058  O   TYR A 125      23.939  14.717   1.602  1.00 28.15           O  
ATOM   2059  CG  TYR A 125      21.347  14.733   3.918  1.00 28.15           C  
ATOM   2060  CD1 TYR A 125      20.966  14.050   2.746  1.00 28.15           C  
ATOM   2061  HD1 TYR A 125      21.578  14.109   1.857  1.00 28.15           H  
ATOM   2062  CD2 TYR A 125      20.564  14.607   5.082  1.00 28.15           C  
ATOM   2063  HD2 TYR A 125      20.881  15.088   5.996  1.00 28.15           H  
ATOM   2064  CE1 TYR A 125      19.808  13.251   2.735  1.00 28.15           C  
ATOM   2065  HE1 TYR A 125      19.517  12.711   1.845  1.00 28.15           H  
ATOM   2066  CE2 TYR A 125      19.397  13.820   5.074  1.00 28.15           C  
ATOM   2067  HE2 TYR A 125      18.811  13.721   5.976  1.00 28.15           H  
ATOM   2068  OH  TYR A 125      17.889  12.383   3.879  1.00 28.15           O  
ATOM   2069  HH  TYR A 125      17.490  12.343   4.751  1.00 28.15           H  
ATOM   2070  CZ  TYR A 125      19.016  13.141   3.897  1.00 28.15           C  
ATOM   2071  N   ASN A 126      25.811  13.959   2.575  1.00 27.30           N  
ATOM   2072  H   ASN A 126      26.270  13.698   3.435  1.00 27.30           H  
ATOM   2073  CA  ASN A 126      26.505  13.633   1.314  1.00 27.30           C  
ATOM   2074  HA  ASN A 126      25.809  13.690   0.477  1.00 27.30           H  
ATOM   2075  C   ASN A 126      27.090  12.205   1.331  1.00 27.30           C  
ATOM   2076  CB  ASN A 126      27.644  14.645   1.058  1.00 27.30           C  
ATOM   2077  HB2 ASN A 126      28.245  14.747   1.962  1.00 27.30           H  
ATOM   2078  HB3 ASN A 126      28.296  14.239   0.286  1.00 27.30           H  
ATOM   2079  O   ASN A 126      27.949  11.916   2.156  1.00 27.30           O  
ATOM   2080  CG  ASN A 126      27.228  16.032   0.593  1.00 27.30           C  
ATOM   2081  ND2 ASN A 126      28.192  16.873   0.302  1.00 27.30           N  
ATOM   2082 HD21 ASN A 126      29.158  16.594   0.392  1.00 27.30           H  
ATOM   2083 HD22 ASN A 126      27.925  17.793  -0.019  1.00 27.30           H  
ATOM   2084  OD1 ASN A 126      26.067  16.391   0.472  1.00 27.30           O  
ATOM   2085  N   SER A 127      26.687  11.348   0.382  1.00 28.68           N  
ATOM   2086  H   SER A 127      25.902  11.611  -0.196  1.00 28.68           H  
ATOM   2087  CA  SER A 127      27.422  10.137  -0.036  1.00 28.68           C  
ATOM   2088  HA  SER A 127      28.477  10.381  -0.162  1.00 28.68           H  
ATOM   2089  C   SER A 127      26.857   9.625  -1.370  1.00 28.68           C  
ATOM   2090  CB  SER A 127      27.315   9.026   1.017  1.00 28.68           C  
ATOM   2091  HB2 SER A 127      26.277   8.712   1.126  1.00 28.68           H  
ATOM   2092  HB3 SER A 127      27.679   9.392   1.977  1.00 28.68           H  
ATOM   2093  O   SER A 127      25.693   9.231  -1.428  1.00 28.68           O  
ATOM   2094  OG  SER A 127      28.112   7.929   0.613  1.00 28.68           O  
ATOM   2095  HG  SER A 127      28.137   7.296   1.334  1.00 28.68           H  
ATOM   2096  N   VAL A 128      27.636   9.702  -2.459  1.00 28.39           N  
ATOM   2097  H   VAL A 128      28.585  10.026  -2.336  1.00 28.39           H  
ATOM   2098  CA  VAL A 128      27.204   9.350  -3.837  1.00 28.39           C  
ATOM   2099  HA  VAL A 128      26.489   8.532  -3.756  1.00 28.39           H  
ATOM   2100  C   VAL A 128      28.397   8.820  -4.665  1.00 28.39           C  
ATOM   2101  CB  VAL A 128      26.493  10.532  -4.562  1.00 28.39           C  
ATOM   2102  HB  VAL A 128      27.246  11.203  -4.977  1.00 28.39           H  
ATOM   2103  O   VAL A 128      28.653   9.257  -5.789  1.00 28.39           O  
ATOM   2104  CG1 VAL A 128      25.608  10.005  -5.704  1.00 28.39           C  
ATOM   2105 HG11 VAL A 128      24.816   9.374  -5.300  1.00 28.39           H  
ATOM   2106 HG12 VAL A 128      26.200   9.422  -6.408  1.00 28.39           H  
ATOM   2107 HG13 VAL A 128      25.161  10.840  -6.244  1.00 28.39           H  
ATOM   2108  CG2 VAL A 128      25.572  11.402  -3.689  1.00 28.39           C  
ATOM   2109 HG21 VAL A 128      26.149  11.884  -2.899  1.00 28.39           H  
ATOM   2110 HG22 VAL A 128      25.119  12.185  -4.297  1.00 28.39           H  
ATOM   2111 HG23 VAL A 128      24.782  10.792  -3.251  1.00 28.39           H  
ATOM   2112  N   GLU A 129      29.214   7.955  -4.056  1.00 32.81           N  
ATOM   2113  H   GLU A 129      28.938   7.591  -3.156  1.00 32.81           H  
ATOM   2114  CA  GLU A 129      30.619   7.776  -4.457  1.00 32.81           C  
ATOM   2115  HA  GLU A 129      30.894   8.706  -4.955  1.00 32.81           H  
ATOM   2116  C   GLU A 129      30.943   6.701  -5.510  1.00 32.81           C  
ATOM   2117  CB  GLU A 129      31.512   7.629  -3.210  1.00 32.81           C  
ATOM   2118  HB2 GLU A 129      32.412   7.065  -3.454  1.00 32.81           H  
ATOM   2119  HB3 GLU A 129      30.976   7.069  -2.443  1.00 32.81           H  
ATOM   2120  O   GLU A 129      30.202   5.743  -5.730  1.00 32.81           O  
ATOM   2121  CG  GLU A 129      31.934   8.994  -2.645  1.00 32.81           C  
ATOM   2122  HG2 GLU A 129      32.471   8.821  -1.712  1.00 32.81           H  
ATOM   2123  HG3 GLU A 129      31.037   9.567  -2.412  1.00 32.81           H  
ATOM   2124  CD  GLU A 129      32.833   9.802  -3.603  1.00 32.81           C  
ATOM   2125  OE1 GLU A 129      33.078   9.329  -4.744  1.00 32.81           O  
ATOM   2126  OE2 GLU A 129      33.217  10.918  -3.202  1.00 32.81           O  
ATOM   2127  N   LYS A 130      32.094   6.880  -6.178  1.00 30.12           N  
ATOM   2128  H   LYS A 130      32.658   7.661  -5.874  1.00 30.12           H  
ATOM   2129  CA  LYS A 130      32.443   6.231  -7.460  1.00 30.12           C  
ATOM   2130  HA  LYS A 130      31.627   5.576  -7.765  1.00 30.12           H  
ATOM   2131  C   LYS A 130      33.708   5.364  -7.354  1.00 30.12           C  
ATOM   2132  CB  LYS A 130      32.602   7.328  -8.530  1.00 30.12           C  
ATOM   2133  HB2 LYS A 130      33.410   7.988  -8.211  1.00 30.12           H  
ATOM   2134  HB3 LYS A 130      32.894   6.871  -9.475  1.00 30.12           H  
ATOM   2135  O   LYS A 130      34.782   5.755  -7.804  1.00 30.12           O  
ATOM   2136  CG  LYS A 130      31.332   8.166  -8.759  1.00 30.12           C  
ATOM   2137  HG2 LYS A 130      30.597   7.582  -9.313  1.00 30.12           H  
ATOM   2138  HG3 LYS A 130      30.897   8.457  -7.802  1.00 30.12           H  
ATOM   2139  CD  LYS A 130      31.678   9.447  -9.524  1.00 30.12           C  
ATOM   2140  HD2 LYS A 130      32.516   9.932  -9.022  1.00 30.12           H  
ATOM   2141  HD3 LYS A 130      31.966   9.205 -10.547  1.00 30.12           H  
ATOM   2142  CE  LYS A 130      30.478  10.397  -9.510  1.00 30.12           C  
ATOM   2143  HE2 LYS A 130      29.711  10.014 -10.184  1.00 30.12           H  
ATOM   2144  HE3 LYS A 130      30.063  10.404  -8.502  1.00 30.12           H  
ATOM   2145  NZ  LYS A 130      30.885  11.773  -9.887  1.00 30.12           N  
ATOM   2146  HZ1 LYS A 130      30.093  12.399  -9.856  1.00 30.12           H  
ATOM   2147  HZ2 LYS A 130      31.574  12.111  -9.230  1.00 30.12           H  
ATOM   2148  HZ3 LYS A 130      31.290  11.790 -10.812  1.00 30.12           H  
ATOM   2149  N   ARG A 131      33.598   4.167  -6.765  1.00 28.22           N  
ATOM   2150  H   ARG A 131      32.683   3.909  -6.423  1.00 28.22           H  
ATOM   2151  CA  ARG A 131      34.755   3.290  -6.475  1.00 28.22           C  
ATOM   2152  HA  ARG A 131      35.460   3.863  -5.873  1.00 28.22           H  
ATOM   2153  C   ARG A 131      35.545   2.835  -7.724  1.00 28.22           C  
ATOM   2154  CB  ARG A 131      34.322   2.065  -5.644  1.00 28.22           C  
ATOM   2155  HB2 ARG A 131      33.459   1.590  -6.110  1.00 28.22           H  
ATOM   2156  HB3 ARG A 131      35.142   1.347  -5.649  1.00 28.22           H  
ATOM   2157  O   ARG A 131      35.146   1.901  -8.416  1.00 28.22           O  
ATOM   2158  CG  ARG A 131      34.003   2.399  -4.176  1.00 28.22           C  
ATOM   2159  HG2 ARG A 131      34.842   2.948  -3.749  1.00 28.22           H  
ATOM   2160  HG3 ARG A 131      33.110   3.022  -4.125  1.00 28.22           H  
ATOM   2161  CD  ARG A 131      33.786   1.112  -3.363  1.00 28.22           C  
ATOM   2162  HD2 ARG A 131      34.651   0.464  -3.508  1.00 28.22           H  
ATOM   2163  HD3 ARG A 131      32.899   0.601  -3.737  1.00 28.22           H  
ATOM   2164  NE  ARG A 131      33.626   1.390  -1.921  1.00 28.22           N  
ATOM   2165  HE  ARG A 131      33.468   2.352  -1.658  1.00 28.22           H  
ATOM   2166  NH1 ARG A 131      33.896  -0.761  -1.134  1.00 28.22           N  
ATOM   2167 HH11 ARG A 131      34.016  -1.098  -2.078  1.00 28.22           H  
ATOM   2168 HH12 ARG A 131      33.953  -1.402  -0.356  1.00 28.22           H  
ATOM   2169  NH2 ARG A 131      33.565   0.902   0.307  1.00 28.22           N  
ATOM   2170 HH21 ARG A 131      33.431   1.877   0.531  1.00 28.22           H  
ATOM   2171 HH22 ARG A 131      33.628   0.232   1.060  1.00 28.22           H  
ATOM   2172  CZ  ARG A 131      33.696   0.512  -0.930  1.00 28.22           C  
ATOM   2173  N   LYS A 132      36.739   3.408  -7.902  1.00 32.03           N  
ATOM   2174  H   LYS A 132      36.909   4.254  -7.376  1.00 32.03           H  
ATOM   2175  CA  LYS A 132      37.945   2.791  -8.492  1.00 32.03           C  
ATOM   2176  HA  LYS A 132      37.837   1.706  -8.498  1.00 32.03           H  
ATOM   2177  C   LYS A 132      39.149   3.155  -7.603  1.00 32.03           C  
ATOM   2178  CB  LYS A 132      38.203   3.294  -9.926  1.00 32.03           C  
ATOM   2179  HB2 LYS A 132      39.241   3.070 -10.172  1.00 32.03           H  
ATOM   2180  HB3 LYS A 132      38.086   4.377  -9.959  1.00 32.03           H  
ATOM   2181  O   LYS A 132      39.141   4.229  -7.019  1.00 32.03           O  
ATOM   2182  CG  LYS A 132      37.316   2.645 -11.001  1.00 32.03           C  
ATOM   2183  HG2 LYS A 132      37.321   1.564 -10.865  1.00 32.03           H  
ATOM   2184  HG3 LYS A 132      36.294   3.012 -10.905  1.00 32.03           H  
ATOM   2185  CD  LYS A 132      37.863   2.975 -12.402  1.00 32.03           C  
ATOM   2186  HD2 LYS A 132      38.905   2.656 -12.450  1.00 32.03           H  
ATOM   2187  HD3 LYS A 132      37.822   4.053 -12.559  1.00 32.03           H  
ATOM   2188  CE  LYS A 132      37.071   2.258 -13.503  1.00 32.03           C  
ATOM   2189  HE2 LYS A 132      37.012   1.199 -13.251  1.00 32.03           H  
ATOM   2190  HE3 LYS A 132      36.056   2.654 -13.515  1.00 32.03           H  
ATOM   2191  NZ  LYS A 132      37.712   2.425 -14.834  1.00 32.03           N  
ATOM   2192  HZ1 LYS A 132      37.180   1.953 -15.551  1.00 32.03           H  
ATOM   2193  HZ2 LYS A 132      38.643   2.033 -14.830  1.00 32.03           H  
ATOM   2194  HZ3 LYS A 132      37.784   3.402 -15.079  1.00 32.03           H  
ATOM   2195  N   GLY A 133      40.187   2.329  -7.474  1.00 28.56           N  
ATOM   2196  H   GLY A 133      40.950   2.692  -6.920  1.00 28.56           H  
ATOM   2197  CA  GLY A 133      40.347   0.963  -7.986  1.00 28.56           C  
ATOM   2198  HA2 GLY A 133      39.630   0.303  -7.499  1.00 28.56           H  
ATOM   2199  HA3 GLY A 133      40.177   0.944  -9.063  1.00 28.56           H  
ATOM   2200  C   GLY A 133      41.769   0.450  -7.722  1.00 28.56           C  
ATOM   2201  O   GLY A 133      42.721   1.059  -8.196  1.00 28.56           O  
ATOM   2202  N   GLY A 134      41.903  -0.649  -6.972  1.00 27.65           N  
ATOM   2203  H   GLY A 134      41.062  -1.081  -6.616  1.00 27.65           H  
ATOM   2204  CA  GLY A 134      43.159  -1.021  -6.298  1.00 27.65           C  
ATOM   2205  HA2 GLY A 134      43.162  -2.098  -6.132  1.00 27.65           H  
ATOM   2206  HA3 GLY A 134      44.013  -0.766  -6.926  1.00 27.65           H  
ATOM   2207  C   GLY A 134      43.322  -0.304  -4.942  1.00 27.65           C  
ATOM   2208  O   GLY A 134      42.547   0.601  -4.641  1.00 27.65           O  
ATOM   2209  N   SER A 135      44.260  -0.692  -4.073  1.00 32.48           N  
ATOM   2210  H   SER A 135      44.299  -0.164  -3.213  1.00 32.48           H  
ATOM   2211  CA  SER A 135      45.191  -1.837  -4.138  1.00 32.48           C  
ATOM   2212  HA  SER A 135      44.745  -2.642  -4.723  1.00 32.48           H  
ATOM   2213  C   SER A 135      45.480  -2.404  -2.731  1.00 32.48           C  
ATOM   2214  CB  SER A 135      46.510  -1.424  -4.818  1.00 32.48           C  
ATOM   2215  HB2 SER A 135      46.285  -0.936  -5.766  1.00 32.48           H  
ATOM   2216  HB3 SER A 135      47.109  -2.311  -5.028  1.00 32.48           H  
ATOM   2217  O   SER A 135      45.017  -1.866  -1.730  1.00 32.48           O  
ATOM   2218  OG  SER A 135      47.268  -0.543  -4.016  1.00 32.48           O  
ATOM   2219  HG  SER A 135      47.819  -1.043  -3.409  1.00 32.48           H  
ATOM   2220  N   SER A 136      46.258  -3.489  -2.664  1.00 29.36           N  
ATOM   2221  H   SER A 136      46.601  -3.866  -3.536  1.00 29.36           H  
ATOM   2222  CA  SER A 136      46.975  -3.940  -1.452  1.00 29.36           C  
ATOM   2223  HA  SER A 136      46.375  -3.722  -0.569  1.00 29.36           H  
ATOM   2224  C   SER A 136      48.319  -3.171  -1.339  1.00 29.36           C  
ATOM   2225  CB  SER A 136      47.134  -5.459  -1.574  1.00 29.36           C  
ATOM   2226  HB2 SER A 136      46.227  -5.874  -2.014  1.00 29.36           H  
ATOM   2227  HB3 SER A 136      47.975  -5.698  -2.226  1.00 29.36           H  
ATOM   2228  O   SER A 136      48.675  -2.485  -2.303  1.00 29.36           O  
ATOM   2229  OG  SER A 136      47.307  -6.069  -0.322  1.00 29.36           O  
ATOM   2230  HG  SER A 136      48.255  -6.116  -0.179  1.00 29.36           H  
ATOM   2231  N   SER A 137      49.111  -3.169  -0.255  1.00 33.88           N  
ATOM   2232  H   SER A 137      49.866  -2.502  -0.336  1.00 33.88           H  
ATOM   2233  CA  SER A 137      49.102  -3.893   1.043  1.00 33.88           C  
ATOM   2234  HA  SER A 137      48.103  -4.266   1.270  1.00 33.88           H  
ATOM   2235  C   SER A 137      49.535  -2.924   2.188  1.00 33.88           C  
ATOM   2236  CB  SER A 137      50.096  -5.067   0.964  1.00 33.88           C  
ATOM   2237  HB2 SER A 137      51.112  -4.674   0.974  1.00 33.88           H  
ATOM   2238  HB3 SER A 137      49.941  -5.704   1.835  1.00 33.88           H  
ATOM   2239  O   SER A 137      49.715  -1.744   1.911  1.00 33.88           O  
ATOM   2240  OG  SER A 137      49.964  -5.908  -0.163  1.00 33.88           O  
ATOM   2241  HG  SER A 137      50.660  -6.565  -0.087  1.00 33.88           H  
ATOM   2242  N   GLN A 138      49.751  -3.274   3.471  1.00 32.47           N  
ATOM   2243  H   GLN A 138      49.995  -2.484   4.052  1.00 32.47           H  
ATOM   2244  CA  GLN A 138      49.736  -4.555   4.209  1.00 32.47           C  
ATOM   2245  HA  GLN A 138      48.957  -5.190   3.788  1.00 32.47           H  
ATOM   2246  C   GLN A 138      49.471  -4.310   5.722  1.00 32.47           C  
ATOM   2247  CB  GLN A 138      51.124  -5.230   4.085  1.00 32.47           C  
ATOM   2248  HB2 GLN A 138      51.780  -4.891   4.887  1.00 32.47           H  
ATOM   2249  HB3 GLN A 138      51.602  -4.911   3.159  1.00 32.47           H  
ATOM   2250  O   GLN A 138      49.844  -3.241   6.205  1.00 32.47           O  
ATOM   2251  CG  GLN A 138      51.055  -6.767   4.103  1.00 32.47           C  
ATOM   2252  HG2 GLN A 138      50.078  -7.107   3.759  1.00 32.47           H  
ATOM   2253  HG3 GLN A 138      51.200  -7.128   5.121  1.00 32.47           H  
ATOM   2254  CD  GLN A 138      52.095  -7.379   3.172  1.00 32.47           C  
ATOM   2255  NE2 GLN A 138      53.221  -7.834   3.675  1.00 32.47           N  
ATOM   2256 HE21 GLN A 138      53.882  -8.227   3.020  1.00 32.47           H  
ATOM   2257 HE22 GLN A 138      53.399  -7.795   4.668  1.00 32.47           H  
ATOM   2258  OE1 GLN A 138      51.912  -7.424   1.964  1.00 32.47           O  
ATOM   2259  N   PRO A 139      48.890  -5.260   6.489  1.00 30.67           N  
ATOM   2260  CA  PRO A 139      48.647  -5.095   7.931  1.00 30.67           C  
ATOM   2261  HA  PRO A 139      48.676  -4.041   8.209  1.00 30.67           H  
ATOM   2262  C   PRO A 139      49.633  -5.870   8.836  1.00 30.67           C  
ATOM   2263  CB  PRO A 139      47.215  -5.603   8.112  1.00 30.67           C  
ATOM   2264  HB2 PRO A 139      47.018  -5.929   9.133  1.00 30.67           H  
ATOM   2265  HB3 PRO A 139      46.514  -4.821   7.821  1.00 30.67           H  
ATOM   2266  O   PRO A 139      49.813  -7.073   8.664  1.00 30.67           O  
ATOM   2267  CG  PRO A 139      47.127  -6.764   7.116  1.00 30.67           C  
ATOM   2268  HG2 PRO A 139      46.111  -6.887   6.742  1.00 30.67           H  
ATOM   2269  HG3 PRO A 139      47.465  -7.686   7.589  1.00 30.67           H  
ATOM   2270  CD  PRO A 139      48.095  -6.378   5.991  1.00 30.67           C  
ATOM   2271  HD2 PRO A 139      47.516  -6.073   5.119  1.00 30.67           H  
ATOM   2272  HD3 PRO A 139      48.732  -7.227   5.746  1.00 30.67           H  
ATOM   2273  N   THR A 140      50.201  -5.203   9.851  1.00 34.43           N  
ATOM   2274  H   THR A 140      50.048  -4.206   9.908  1.00 34.43           H  
ATOM   2275  CA  THR A 140      51.078  -5.776  10.906  1.00 34.43           C  
ATOM   2276  HA  THR A 140      50.697  -6.757  11.193  1.00 34.43           H  
ATOM   2277  C   THR A 140      51.131  -4.856  12.142  1.00 34.43           C  
ATOM   2278  CB  THR A 140      52.545  -5.899  10.428  1.00 34.43           C  
ATOM   2279  HB  THR A 140      53.187  -6.032  11.299  1.00 34.43           H  
ATOM   2280  O   THR A 140      51.126  -3.644  11.947  1.00 34.43           O  
ATOM   2281  CG2 THR A 140      52.813  -7.067   9.483  1.00 34.43           C  
ATOM   2282 HG21 THR A 140      52.362  -6.877   8.509  1.00 34.43           H  
ATOM   2283 HG22 THR A 140      52.406  -7.986   9.905  1.00 34.43           H  
ATOM   2284 HG23 THR A 140      53.889  -7.182   9.357  1.00 34.43           H  
ATOM   2285  OG1 THR A 140      52.952  -4.723   9.759  1.00 34.43           O  
ATOM   2286  HG1 THR A 140      52.780  -3.985  10.349  1.00 34.43           H  
ATOM   2287  N   SER A 141      51.283  -5.297  13.402  1.00 30.87           N  
ATOM   2288  H   SER A 141      51.505  -4.555  14.051  1.00 30.87           H  
ATOM   2289  CA  SER A 141      51.011  -6.605  14.046  1.00 30.87           C  
ATOM   2290  HA  SER A 141      49.968  -6.880  13.893  1.00 30.87           H  
ATOM   2291  C   SER A 141      51.286  -6.512  15.568  1.00 30.87           C  
ATOM   2292  CB  SER A 141      51.909  -7.737  13.506  1.00 30.87           C  
ATOM   2293  HB2 SER A 141      51.595  -8.031  12.504  1.00 30.87           H  
ATOM   2294  HB3 SER A 141      51.808  -8.613  14.147  1.00 30.87           H  
ATOM   2295  O   SER A 141      52.453  -6.420  15.943  1.00 30.87           O  
ATOM   2296  OG  SER A 141      53.264  -7.346  13.467  1.00 30.87           O  
ATOM   2297  HG  SER A 141      53.478  -7.004  14.339  1.00 30.87           H  
ATOM   2298  N   PHE A 142      50.253  -6.627  16.421  1.00 29.88           N  
ATOM   2299  H   PHE A 142      49.324  -6.696  16.030  1.00 29.88           H  
ATOM   2300  CA  PHE A 142      50.351  -6.691  17.906  1.00 29.88           C  
ATOM   2301  HA  PHE A 142      49.331  -6.717  18.288  1.00 29.88           H  
ATOM   2302  C   PHE A 142      50.988  -5.423  18.569  1.00 29.88           C  
ATOM   2303  CB  PHE A 142      50.979  -8.051  18.275  1.00 29.88           C  
ATOM   2304  HB2 PHE A 142      52.051  -8.008  18.087  1.00 29.88           H  
ATOM   2305  HB3 PHE A 142      50.832  -8.245  19.338  1.00 29.88           H  
ATOM   2306  O   PHE A 142      51.279  -4.466  17.857  1.00 29.88           O  
ATOM   2307  CG  PHE A 142      50.394  -9.254  17.555  1.00 29.88           C  
ATOM   2308  CD1 PHE A 142      49.093  -9.696  17.866  1.00 29.88           C  
ATOM   2309  HD1 PHE A 142      48.513  -9.184  18.619  1.00 29.88           H  
ATOM   2310  CD2 PHE A 142      51.155  -9.946  16.593  1.00 29.88           C  
ATOM   2311  HD2 PHE A 142      52.162  -9.624  16.372  1.00 29.88           H  
ATOM   2312  CE1 PHE A 142      48.553 -10.818  17.212  1.00 29.88           C  
ATOM   2313  HE1 PHE A 142      47.561 -11.163  17.462  1.00 29.88           H  
ATOM   2314  CE2 PHE A 142      50.614 -11.066  15.938  1.00 29.88           C  
ATOM   2315  HE2 PHE A 142      51.205 -11.603  15.211  1.00 29.88           H  
ATOM   2316  CZ  PHE A 142      49.313 -11.502  16.247  1.00 29.88           C  
ATOM   2317  HZ  PHE A 142      48.904 -12.372  15.756  1.00 29.88           H  
ATOM   2318  N   SER A 143      51.121  -5.249  19.899  1.00 34.70           N  
ATOM   2319  H   SER A 143      51.496  -4.344  20.144  1.00 34.70           H  
ATOM   2320  CA  SER A 143      50.866  -6.131  21.061  1.00 34.70           C  
ATOM   2321  HA  SER A 143      50.153  -6.914  20.802  1.00 34.70           H  
ATOM   2322  C   SER A 143      50.330  -5.371  22.292  1.00 34.70           C  
ATOM   2323  CB  SER A 143      52.178  -6.764  21.570  1.00 34.70           C  
ATOM   2324  HB2 SER A 143      51.953  -7.419  22.411  1.00 34.70           H  
ATOM   2325  HB3 SER A 143      52.839  -5.973  21.926  1.00 34.70           H  
ATOM   2326  O   SER A 143      50.898  -4.347  22.649  1.00 34.70           O  
ATOM   2327  OG  SER A 143      52.870  -7.509  20.592  1.00 34.70           O  
ATOM   2328  HG  SER A 143      53.660  -7.869  21.001  1.00 34.70           H  
ATOM   2329  N   GLN A 144      49.377  -5.992  23.007  1.00 35.03           N  
ATOM   2330  H   GLN A 144      48.942  -6.791  22.567  1.00 35.03           H  
ATOM   2331  CA  GLN A 144      49.087  -5.842  24.456  1.00 35.03           C  
ATOM   2332  HA  GLN A 144      48.216  -6.474  24.624  1.00 35.03           H  
ATOM   2333  C   GLN A 144      48.647  -4.450  25.009  1.00 35.03           C  
ATOM   2334  CB  GLN A 144      50.252  -6.484  25.243  1.00 35.03           C  
ATOM   2335  HB2 GLN A 144      51.201  -6.119  24.851  1.00 35.03           H  
ATOM   2336  HB3 GLN A 144      50.209  -6.209  26.296  1.00 35.03           H  
ATOM   2337  O   GLN A 144      48.623  -3.476  24.260  1.00 35.03           O  
ATOM   2338  CG  GLN A 144      50.202  -8.019  25.140  1.00 35.03           C  
ATOM   2339  HG2 GLN A 144      50.027  -8.321  24.108  1.00 35.03           H  
ATOM   2340  HG3 GLN A 144      49.379  -8.395  25.749  1.00 35.03           H  
ATOM   2341  CD  GLN A 144      51.500  -8.669  25.594  1.00 35.03           C  
ATOM   2342  NE2 GLN A 144      51.736  -8.803  26.880  1.00 35.03           N  
ATOM   2343 HE21 GLN A 144      51.087  -8.456  27.572  1.00 35.03           H  
ATOM   2344 HE22 GLN A 144      52.616  -9.231  27.133  1.00 35.03           H  
ATOM   2345  OE1 GLN A 144      52.325  -9.062  24.786  1.00 35.03           O  
ATOM   2346  N   PRO A 145      48.192  -4.370  26.288  1.00 31.98           N  
ATOM   2347  CA  PRO A 145      47.639  -3.158  26.909  1.00 31.98           C  
ATOM   2348  HA  PRO A 145      47.609  -2.329  26.202  1.00 31.98           H  
ATOM   2349  C   PRO A 145      48.475  -2.702  28.140  1.00 31.98           C  
ATOM   2350  CB  PRO A 145      46.202  -3.603  27.221  1.00 31.98           C  
ATOM   2351  HB2 PRO A 145      45.690  -2.964  27.941  1.00 31.98           H  
ATOM   2352  HB3 PRO A 145      45.631  -3.626  26.293  1.00 31.98           H  
ATOM   2353  O   PRO A 145      49.673  -2.482  28.004  1.00 31.98           O  
ATOM   2354  CG  PRO A 145      46.391  -5.037  27.731  1.00 31.98           C  
ATOM   2355  HG2 PRO A 145      45.568  -5.672  27.403  1.00 31.98           H  
ATOM   2356  HG3 PRO A 145      46.465  -5.051  28.819  1.00 31.98           H  
ATOM   2357  CD  PRO A 145      47.722  -5.486  27.114  1.00 31.98           C  
ATOM   2358  HD2 PRO A 145      47.553  -6.397  26.540  1.00 31.98           H  
ATOM   2359  HD3 PRO A 145      48.443  -5.683  27.908  1.00 31.98           H  
ATOM   2360  N   CYS A 146      47.843  -2.618  29.321  1.00 29.83           N  
ATOM   2361  H   CYS A 146      46.859  -2.847  29.314  1.00 29.83           H  
ATOM   2362  CA  CYS A 146      48.378  -2.374  30.671  1.00 29.83           C  
ATOM   2363  HA  CYS A 146      47.549  -2.693  31.302  1.00 29.83           H  
ATOM   2364  C   CYS A 146      48.632  -0.918  31.144  1.00 29.83           C  
ATOM   2365  CB  CYS A 146      49.483  -3.371  31.043  1.00 29.83           C  
ATOM   2366  HB2 CYS A 146      50.276  -3.356  30.295  1.00 29.83           H  
ATOM   2367  HB3 CYS A 146      49.904  -3.085  32.007  1.00 29.83           H  
ATOM   2368  O   CYS A 146      49.732  -0.384  31.059  1.00 29.83           O  
ATOM   2369  SG  CYS A 146      48.750  -5.029  31.198  1.00 29.83           S  
ATOM   2370  HG  CYS A 146      47.962  -4.708  32.228  1.00 29.83           H  
ATOM   2371  N   ASP A 147      47.569  -0.347  31.726  1.00 31.85           N  
ATOM   2372  H   ASP A 147      46.707  -0.814  31.481  1.00 31.85           H  
ATOM   2373  CA  ASP A 147      47.463   0.048  33.149  1.00 31.85           C  
ATOM   2374  HA  ASP A 147      46.422   0.358  33.239  1.00 31.85           H  
ATOM   2375  C   ASP A 147      48.267   1.227  33.766  1.00 31.85           C  
ATOM   2376  CB  ASP A 147      47.530  -1.217  34.037  1.00 31.85           C  
ATOM   2377  HB2 ASP A 147      48.559  -1.575  34.062  1.00 31.85           H  
ATOM   2378  HB3 ASP A 147      47.238  -0.960  35.055  1.00 31.85           H  
ATOM   2379  O   ASP A 147      49.468   1.153  33.998  1.00 31.85           O  
ATOM   2380  CG  ASP A 147      46.616  -2.341  33.530  1.00 31.85           C  
ATOM   2381  OD1 ASP A 147      45.556  -2.001  32.954  1.00 31.85           O  
ATOM   2382  OD2 ASP A 147      47.057  -3.512  33.546  1.00 31.85           O  
ATOM   2383  N   ILE A 148      47.478   2.203  34.260  1.00 31.18           N  
ATOM   2384  H   ILE A 148      46.543   2.200  33.879  1.00 31.18           H  
ATOM   2385  CA  ILE A 148      47.582   2.879  35.581  1.00 31.18           C  
ATOM   2386  HA  ILE A 148      46.611   3.365  35.671  1.00 31.18           H  
ATOM   2387  C   ILE A 148      48.550   4.089  35.792  1.00 31.18           C  
ATOM   2388  CB  ILE A 148      47.551   1.800  36.711  1.00 31.18           C  
ATOM   2389  HB  ILE A 148      48.254   1.009  36.449  1.00 31.18           H  
ATOM   2390  O   ILE A 148      49.658   4.174  35.281  1.00 31.18           O  
ATOM   2391  CG1 ILE A 148      46.128   1.185  36.785  1.00 31.18           C  
ATOM   2392 HG12 ILE A 148      45.423   1.948  37.113  1.00 31.18           H  
ATOM   2393 HG13 ILE A 148      45.821   0.862  35.790  1.00 31.18           H  
ATOM   2394  CG2 ILE A 148      47.972   2.299  38.101  1.00 31.18           C  
ATOM   2395 HG21 ILE A 148      47.977   1.478  38.818  1.00 31.18           H  
ATOM   2396 HG22 ILE A 148      47.293   3.073  38.459  1.00 31.18           H  
ATOM   2397 HG23 ILE A 148      48.992   2.679  38.055  1.00 31.18           H  
ATOM   2398  CD1 ILE A 148      45.988  -0.031  37.711  1.00 31.18           C  
ATOM   2399 HD11 ILE A 148      46.075   0.270  38.755  1.00 31.18           H  
ATOM   2400 HD12 ILE A 148      45.007  -0.483  37.564  1.00 31.18           H  
ATOM   2401 HD13 ILE A 148      46.755  -0.770  37.477  1.00 31.18           H  
ATOM   2402  N   ASP A 149      48.028   5.035  36.592  1.00 31.03           N  
ATOM   2403  H   ASP A 149      47.123   4.775  36.956  1.00 31.03           H  
ATOM   2404  CA  ASP A 149      48.582   6.167  37.369  1.00 31.03           C  
ATOM   2405  HA  ASP A 149      47.644   6.665  37.615  1.00 31.03           H  
ATOM   2406  C   ASP A 149      49.388   7.381  36.823  1.00 31.03           C  
ATOM   2407  CB  ASP A 149      49.111   5.696  38.738  1.00 31.03           C  
ATOM   2408  HB2 ASP A 149      49.571   4.711  38.653  1.00 31.03           H  
ATOM   2409  HB3 ASP A 149      49.894   6.379  39.068  1.00 31.03           H  
ATOM   2410  O   ASP A 149      50.434   7.318  36.186  1.00 31.03           O  
ATOM   2411  CG  ASP A 149      48.009   5.681  39.809  1.00 31.03           C  
ATOM   2412  OD1 ASP A 149      46.825   5.512  39.432  1.00 31.03           O  
ATOM   2413  OD2 ASP A 149      48.351   5.947  40.980  1.00 31.03           O  
ATOM   2414  N   ILE A 150      48.881   8.546  37.260  1.00 36.53           N  
ATOM   2415  H   ILE A 150      47.952   8.419  37.635  1.00 36.53           H  
ATOM   2416  CA  ILE A 150      49.550   9.729  37.846  1.00 36.53           C  
ATOM   2417  HA  ILE A 150      48.826  10.533  37.711  1.00 36.53           H  
ATOM   2418  C   ILE A 150      50.859  10.273  37.212  1.00 36.53           C  
ATOM   2419  CB  ILE A 150      49.646   9.563  39.395  1.00 36.53           C  
ATOM   2420  HB  ILE A 150      50.265   8.693  39.614  1.00 36.53           H  
ATOM   2421  O   ILE A 150      51.979   9.854  37.484  1.00 36.53           O  
ATOM   2422  CG1 ILE A 150      48.233   9.335  40.001  1.00 36.53           C  
ATOM   2423 HG12 ILE A 150      47.586  10.171  39.736  1.00 36.53           H  
ATOM   2424 HG13 ILE A 150      47.796   8.433  39.572  1.00 36.53           H  
ATOM   2425  CG2 ILE A 150      50.293  10.792  40.070  1.00 36.53           C  
ATOM   2426 HG21 ILE A 150      51.321  10.915  39.730  1.00 36.53           H  
ATOM   2427 HG22 ILE A 150      49.713  11.692  39.862  1.00 36.53           H  
ATOM   2428 HG23 ILE A 150      50.353  10.640  41.147  1.00 36.53           H  
ATOM   2429  CD1 ILE A 150      48.186   9.155  41.525  1.00 36.53           C  
ATOM   2430 HD11 ILE A 150      48.353  10.107  42.030  1.00 36.53           H  
ATOM   2431 HD12 ILE A 150      47.203   8.781  41.812  1.00 36.53           H  
ATOM   2432 HD13 ILE A 150      48.941   8.435  41.839  1.00 36.53           H  
ATOM   2433  N   GLY A 151      50.725  11.462  36.605  1.00 29.44           N  
ATOM   2434  H   GLY A 151      49.797  11.657  36.258  1.00 29.44           H  
ATOM   2435  CA  GLY A 151      51.482  12.639  37.078  1.00 29.44           C  
ATOM   2436  HA2 GLY A 151      50.817  13.501  37.037  1.00 29.44           H  
ATOM   2437  HA3 GLY A 151      51.736  12.484  38.127  1.00 29.44           H  
ATOM   2438  C   GLY A 151      52.787  13.047  36.377  1.00 29.44           C  
ATOM   2439  O   GLY A 151      53.314  14.114  36.700  1.00 29.44           O  
ATOM   2440  N   GLY A 152      53.311  12.286  35.410  1.00 30.33           N  
ATOM   2441  H   GLY A 152      52.871  11.396  35.225  1.00 30.33           H  
ATOM   2442  CA  GLY A 152      54.543  12.647  34.680  1.00 30.33           C  
ATOM   2443  HA2 GLY A 152      54.735  11.893  33.915  1.00 30.33           H  
ATOM   2444  HA3 GLY A 152      55.379  12.638  35.380  1.00 30.33           H  
ATOM   2445  C   GLY A 152      54.471  14.025  33.989  1.00 30.33           C  
ATOM   2446  O   GLY A 152      53.594  14.258  33.162  1.00 30.33           O  
ATOM   2447  N   SER A 153      55.361  14.974  34.339  1.00 32.58           N  
ATOM   2448  H   SER A 153      56.046  14.734  35.040  1.00 32.58           H  
ATOM   2449  CA  SER A 153      55.110  16.410  34.065  1.00 32.58           C  
ATOM   2450  HA  SER A 153      54.609  16.498  33.102  1.00 32.58           H  
ATOM   2451  C   SER A 153      56.370  17.323  33.995  1.00 32.58           C  
ATOM   2452  CB  SER A 153      54.100  16.870  35.142  1.00 32.58           C  
ATOM   2453  HB2 SER A 153      54.577  16.871  36.123  1.00 32.58           H  
ATOM   2454  HB3 SER A 153      53.275  16.159  35.171  1.00 32.58           H  
ATOM   2455  O   SER A 153      57.511  16.873  33.843  1.00 32.58           O  
ATOM   2456  OG  SER A 153      53.541  18.145  34.875  1.00 32.58           O  
ATOM   2457  HG  SER A 153      52.667  18.151  35.272  1.00 32.58           H  
ATOM   2458  N   VAL A 154      56.144  18.641  34.090  1.00 35.62           N  
ATOM   2459  H   VAL A 154      55.164  18.858  34.202  1.00 35.62           H  
ATOM   2460  CA  VAL A 154      57.077  19.761  34.350  1.00 35.62           C  
ATOM   2461  HA  VAL A 154      56.431  20.638  34.344  1.00 35.62           H  
ATOM   2462  C   VAL A 154      58.127  20.069  33.266  1.00 35.62           C  
ATOM   2463  CB  VAL A 154      57.660  19.726  35.786  1.00 35.62           C  
ATOM   2464  HB  VAL A 154      58.465  18.993  35.838  1.00 35.62           H  
ATOM   2465  O   VAL A 154      59.334  20.008  33.501  1.00 35.62           O  
ATOM   2466  CG1 VAL A 154      58.207  21.107  36.197  1.00 35.62           C  
ATOM   2467 HG11 VAL A 154      59.015  21.410  35.530  1.00 35.62           H  
ATOM   2468 HG12 VAL A 154      57.404  21.843  36.171  1.00 35.62           H  
ATOM   2469 HG13 VAL A 154      58.606  21.047  37.210  1.00 35.62           H  
ATOM   2470  CG2 VAL A 154      56.607  19.365  36.845  1.00 35.62           C  
ATOM   2471 HG21 VAL A 154      57.029  19.455  37.846  1.00 35.62           H  
ATOM   2472 HG22 VAL A 154      55.737  20.016  36.762  1.00 35.62           H  
ATOM   2473 HG23 VAL A 154      56.292  18.329  36.724  1.00 35.62           H  
ATOM   2474  N   LYS A 155      57.658  20.518  32.095  1.00 39.25           N  
ATOM   2475  H   LYS A 155      56.665  20.427  31.935  1.00 39.25           H  
ATOM   2476  CA  LYS A 155      58.365  21.415  31.149  1.00 39.25           C  
ATOM   2477  HA  LYS A 155      59.144  21.956  31.685  1.00 39.25           H  
ATOM   2478  C   LYS A 155      57.302  22.411  30.634  1.00 39.25           C  
ATOM   2479  CB  LYS A 155      59.024  20.625  29.991  1.00 39.25           C  
ATOM   2480  HB2 LYS A 155      59.473  21.352  29.314  1.00 39.25           H  
ATOM   2481  HB3 LYS A 155      58.263  20.087  29.427  1.00 39.25           H  
ATOM   2482  O   LYS A 155      56.224  21.948  30.287  1.00 39.25           O  
ATOM   2483  CG  LYS A 155      60.139  19.646  30.422  1.00 39.25           C  
ATOM   2484  HG2 LYS A 155      60.689  20.087  31.253  1.00 39.25           H  
ATOM   2485  HG3 LYS A 155      60.841  19.532  29.596  1.00 39.25           H  
ATOM   2486  CD  LYS A 155      59.627  18.239  30.801  1.00 39.25           C  
ATOM   2487  HD2 LYS A 155      59.572  17.625  29.902  1.00 39.25           H  
ATOM   2488  HD3 LYS A 155      58.619  18.305  31.211  1.00 39.25           H  
ATOM   2489  CE  LYS A 155      60.538  17.570  31.840  1.00 39.25           C  
ATOM   2490  HE2 LYS A 155      60.751  18.297  32.623  1.00 39.25           H  
ATOM   2491  HE3 LYS A 155      61.481  17.300  31.362  1.00 39.25           H  
ATOM   2492  NZ  LYS A 155      59.895  16.376  32.448  1.00 39.25           N  
ATOM   2493  HZ1 LYS A 155      59.046  16.634  32.930  1.00 39.25           H  
ATOM   2494  HZ2 LYS A 155      60.499  15.941  33.131  1.00 39.25           H  
ATOM   2495  HZ3 LYS A 155      59.651  15.690  31.748  1.00 39.25           H  
ATOM   2496  N   LYS A 156      57.383  23.751  30.710  1.00 34.42           N  
ATOM   2497  H   LYS A 156      56.481  24.131  30.461  1.00 34.42           H  
ATOM   2498  CA  LYS A 156      58.470  24.768  30.715  1.00 34.42           C  
ATOM   2499  HA  LYS A 156      57.956  25.703  30.934  1.00 34.42           H  
ATOM   2500  C   LYS A 156      59.101  24.966  29.321  1.00 34.42           C  
ATOM   2501  CB  LYS A 156      59.510  24.602  31.842  1.00 34.42           C  
ATOM   2502  HB2 LYS A 156      60.166  25.472  31.823  1.00 34.42           H  
ATOM   2503  HB3 LYS A 156      60.143  23.737  31.645  1.00 34.42           H  
ATOM   2504  O   LYS A 156      59.444  23.975  28.693  1.00 34.42           O  
ATOM   2505  CG  LYS A 156      58.898  24.516  33.252  1.00 34.42           C  
ATOM   2506  HG2 LYS A 156      58.319  25.421  33.438  1.00 34.42           H  
ATOM   2507  HG3 LYS A 156      58.233  23.655  33.316  1.00 34.42           H  
ATOM   2508  CD  LYS A 156      59.988  24.382  34.327  1.00 34.42           C  
ATOM   2509  HD2 LYS A 156      60.713  25.188  34.209  1.00 34.42           H  
ATOM   2510  HD3 LYS A 156      60.496  23.427  34.194  1.00 34.42           H  
ATOM   2511  CE  LYS A 156      59.368  24.455  35.730  1.00 34.42           C  
ATOM   2512  HE2 LYS A 156      58.570  23.716  35.795  1.00 34.42           H  
ATOM   2513  HE3 LYS A 156      58.915  25.438  35.860  1.00 34.42           H  
ATOM   2514  NZ  LYS A 156      60.370  24.209  36.800  1.00 34.42           N  
ATOM   2515  HZ1 LYS A 156      59.938  24.263  37.712  1.00 34.42           H  
ATOM   2516  HZ2 LYS A 156      60.776  23.289  36.704  1.00 34.42           H  
ATOM   2517  HZ3 LYS A 156      61.113  24.892  36.764  1.00 34.42           H  
ATOM   2518  N   SER A 157      59.251  26.184  28.779  1.00 34.88           N  
ATOM   2519  H   SER A 157      59.553  26.160  27.816  1.00 34.88           H  
ATOM   2520  CA  SER A 157      59.131  27.541  29.372  1.00 34.88           C  
ATOM   2521  HA  SER A 157      58.638  27.505  30.344  1.00 34.88           H  
ATOM   2522  C   SER A 157      58.348  28.535  28.488  1.00 34.88           C  
ATOM   2523  CB  SER A 157      60.534  28.127  29.581  1.00 34.88           C  
ATOM   2524  HB2 SER A 157      61.079  28.101  28.638  1.00 34.88           H  
ATOM   2525  HB3 SER A 157      60.456  29.162  29.912  1.00 34.88           H  
ATOM   2526  O   SER A 157      58.295  28.373  27.275  1.00 34.88           O  
ATOM   2527  OG  SER A 157      61.239  27.390  30.559  1.00 34.88           O  
ATOM   2528  HG  SER A 157      62.171  27.608  30.485  1.00 34.88           H  
ATOM   2529  N   ALA A 158      57.803  29.598  29.095  1.00 30.78           N  
ATOM   2530  H   ALA A 158      57.915  29.692  30.095  1.00 30.78           H  
ATOM   2531  CA  ALA A 158      57.169  30.758  28.442  1.00 30.78           C  
ATOM   2532  HA  ALA A 158      57.632  30.925  27.469  1.00 30.78           H  
ATOM   2533  C   ALA A 158      57.374  32.029  29.304  1.00 30.78           C  
ATOM   2534  CB  ALA A 158      55.679  30.455  28.233  1.00 30.78           C  
ATOM   2535  HB1 ALA A 158      55.191  30.289  29.193  1.00 30.78           H  
ATOM   2536  HB2 ALA A 158      55.196  31.292  27.728  1.00 30.78           H  
ATOM   2537  HB3 ALA A 158      55.567  29.565  27.614  1.00 30.78           H  
ATOM   2538  O   ALA A 158      57.757  31.899  30.469  1.00 30.78           O  
ATOM   2539  N   ALA A 159      57.155  33.245  28.772  1.00 32.69           N  
ATOM   2540  H   ALA A 159      56.811  33.329  27.827  1.00 32.69           H  
ATOM   2541  CA  ALA A 159      57.443  34.492  29.504  1.00 32.69           C  
ATOM   2542  HA  ALA A 159      57.187  34.340  30.552  1.00 32.69           H  
ATOM   2543  C   ALA A 159      56.686  35.753  29.017  1.00 32.69           C  
ATOM   2544  CB  ALA A 159      58.958  34.749  29.407  1.00 32.69           C  
ATOM   2545  HB1 ALA A 159      59.226  35.626  29.996  1.00 32.69           H  
ATOM   2546  HB2 ALA A 159      59.511  33.893  29.795  1.00 32.69           H  
ATOM   2547  HB3 ALA A 159      59.239  34.916  28.368  1.00 32.69           H  
ATOM   2548  O   ALA A 159      56.399  35.881  27.834  1.00 32.69           O  
ATOM   2549  N   ARG A 160      56.538  36.717  29.949  1.00 36.38           N  
ATOM   2550  H   ARG A 160      56.750  36.416  30.890  1.00 36.38           H  
ATOM   2551  CA  ARG A 160      56.300  38.178  29.794  1.00 36.38           C  
ATOM   2552  HA  ARG A 160      56.273  38.590  30.803  1.00 36.38           H  
ATOM   2553  C   ARG A 160      55.001  38.701  29.133  1.00 36.38           C  
ATOM   2554  CB  ARG A 160      57.518  38.838  29.112  1.00 36.38           C  
ATOM   2555  HB2 ARG A 160      57.794  38.268  28.224  1.00 36.38           H  
ATOM   2556  HB3 ARG A 160      57.236  39.837  28.779  1.00 36.38           H  
ATOM   2557  O   ARG A 160      54.830  38.589  27.930  1.00 36.38           O  
ATOM   2558  CG  ARG A 160      58.734  38.984  30.038  1.00 36.38           C  
ATOM   2559  HG2 ARG A 160      59.068  38.000  30.369  1.00 36.38           H  
ATOM   2560  HG3 ARG A 160      58.450  39.577  30.907  1.00 36.38           H  
ATOM   2561  CD  ARG A 160      59.878  39.689  29.297  1.00 36.38           C  
ATOM   2562  HD2 ARG A 160      60.190  39.061  28.463  1.00 36.38           H  
ATOM   2563  HD3 ARG A 160      59.506  40.635  28.903  1.00 36.38           H  
ATOM   2564  NE  ARG A 160      61.027  39.951  30.187  1.00 36.38           N  
ATOM   2565  HE  ARG A 160      60.897  39.744  31.167  1.00 36.38           H  
ATOM   2566  NH1 ARG A 160      62.467  40.773  28.595  1.00 36.38           N  
ATOM   2567 HH11 ARG A 160      63.366  41.157  28.342  1.00 36.38           H  
ATOM   2568 HH12 ARG A 160      61.760  40.628  27.889  1.00 36.38           H  
ATOM   2569  NH2 ARG A 160      63.124  40.670  30.723  1.00 36.38           N  
ATOM   2570 HH21 ARG A 160      64.013  41.060  30.445  1.00 36.38           H  
ATOM   2571 HH22 ARG A 160      62.959  40.455  31.696  1.00 36.38           H  
ATOM   2572  CZ  ARG A 160      62.195  40.460  29.832  1.00 36.38           C  
ATOM   2573  N   ASN A 161      54.303  39.537  29.923  1.00 32.68           N  
ATOM   2574  H   ASN A 161      54.550  39.494  30.902  1.00 32.68           H  
ATOM   2575  CA  ASN A 161      53.622  40.796  29.538  1.00 32.68           C  
ATOM   2576  HA  ASN A 161      53.320  41.267  30.473  1.00 32.68           H  
ATOM   2577  C   ASN A 161      52.311  40.690  28.707  1.00 32.68           C  
ATOM   2578  CB  ASN A 161      54.684  41.729  28.902  1.00 32.68           C  
ATOM   2579  HB2 ASN A 161      54.197  42.626  28.520  1.00 32.68           H  
ATOM   2580  HB3 ASN A 161      55.128  41.241  28.035  1.00 32.68           H  
ATOM   2581  O   ASN A 161      52.151  39.773  27.918  1.00 32.68           O  
ATOM   2582  CG  ASN A 161      55.804  42.160  29.843  1.00 32.68           C  
ATOM   2583  ND2 ASN A 161      56.372  43.323  29.627  1.00 32.68           N  
ATOM   2584 HD21 ASN A 161      57.064  43.622  30.300  1.00 32.68           H  
ATOM   2585 HD22 ASN A 161      56.057  43.915  28.872  1.00 32.68           H  
ATOM   2586  OD1 ASN A 161      56.203  41.476  30.774  1.00 32.68           O  
ATOM   2587  N   LEU A 162      51.332  41.608  28.809  1.00 38.78           N  
ATOM   2588  H   LEU A 162      50.562  41.435  28.179  1.00 38.78           H  
ATOM   2589  CA  LEU A 162      51.079  42.721  29.756  1.00 38.78           C  
ATOM   2590  HA  LEU A 162      51.346  42.403  30.764  1.00 38.78           H  
ATOM   2591  C   LEU A 162      49.570  43.098  29.756  1.00 38.78           C  
ATOM   2592  CB  LEU A 162      51.888  43.979  29.345  1.00 38.78           C  
ATOM   2593  HB2 LEU A 162      51.207  44.795  29.106  1.00 38.78           H  
ATOM   2594  HB3 LEU A 162      52.420  43.785  28.414  1.00 38.78           H  
ATOM   2595  O   LEU A 162      48.869  42.722  28.828  1.00 38.78           O  
ATOM   2596  CG  LEU A 162      52.873  44.492  30.412  1.00 38.78           C  
ATOM   2597  HG  LEU A 162      53.556  43.688  30.687  1.00 38.78           H  
ATOM   2598  CD1 LEU A 162      53.689  45.653  29.844  1.00 38.78           C  
ATOM   2599 HD11 LEU A 162      54.195  45.345  28.929  1.00 38.78           H  
ATOM   2600 HD12 LEU A 162      53.030  46.490  29.613  1.00 38.78           H  
ATOM   2601 HD13 LEU A 162      54.432  45.977  30.573  1.00 38.78           H  
ATOM   2602  CD2 LEU A 162      52.170  44.980  31.681  1.00 38.78           C  
ATOM   2603 HD21 LEU A 162      51.672  44.153  32.187  1.00 38.78           H  
ATOM   2604 HD22 LEU A 162      51.448  45.757  31.431  1.00 38.78           H  
ATOM   2605 HD23 LEU A 162      52.906  45.397  32.368  1.00 38.78           H  
ATOM   2606  N   SER A 163      49.129  43.881  30.760  1.00 33.92           N  
ATOM   2607  H   SER A 163      49.811  44.048  31.486  1.00 33.92           H  
ATOM   2608  CA  SER A 163      47.980  44.833  30.789  1.00 33.92           C  
ATOM   2609  HA  SER A 163      47.731  44.970  31.842  1.00 33.92           H  
ATOM   2610  C   SER A 163      46.655  44.504  30.049  1.00 33.92           C  
ATOM   2611  CB  SER A 163      48.465  46.198  30.279  1.00 33.92           C  
ATOM   2612  HB2 SER A 163      47.645  46.915  30.298  1.00 33.92           H  
ATOM   2613  HB3 SER A 163      49.263  46.568  30.923  1.00 33.92           H  
ATOM   2614  O   SER A 163      46.648  44.355  28.835  1.00 33.92           O  
ATOM   2615  OG  SER A 163      48.947  46.087  28.956  1.00 33.92           O  
ATOM   2616  HG  SER A 163      48.346  45.511  28.477  1.00 33.92           H  
ATOM   2617  N   HIS A 164      45.465  44.594  30.659  1.00 37.04           N  
ATOM   2618  H   HIS A 164      44.687  44.332  30.070  1.00 37.04           H  
ATOM   2619  CA  HIS A 164      45.100  44.943  32.045  1.00 37.04           C  
ATOM   2620  HA  HIS A 164      45.753  44.395  32.725  1.00 37.04           H  
ATOM   2621  C   HIS A 164      43.650  44.485  32.363  1.00 37.04           C  
ATOM   2622  CB  HIS A 164      45.285  46.463  32.271  1.00 37.04           C  
ATOM   2623  HB2 HIS A 164      44.326  46.961  32.419  1.00 37.04           H  
ATOM   2624  HB3 HIS A 164      45.717  46.924  31.383  1.00 37.04           H  
ATOM   2625  O   HIS A 164      43.098  43.665  31.633  1.00 37.04           O  
ATOM   2626  CG  HIS A 164      46.181  46.768  33.448  1.00 37.04           C  
ATOM   2627  CD2 HIS A 164      47.282  47.582  33.432  1.00 37.04           C  
ATOM   2628  HD2 HIS A 164      47.644  48.147  32.586  1.00 37.04           H  
ATOM   2629  ND1 HIS A 164      46.086  46.243  34.722  1.00 37.04           N  
ATOM   2630  HD1 HIS A 164      45.376  45.618  35.075  1.00 37.04           H  
ATOM   2631  CE1 HIS A 164      47.107  46.730  35.447  1.00 37.04           C  
ATOM   2632  HE1 HIS A 164      47.295  46.508  36.487  1.00 37.04           H  
ATOM   2633  NE2 HIS A 164      47.872  47.536  34.696  1.00 37.04           N  
ATOM   2634  N   THR A 165      43.032  44.988  33.442  1.00 30.29           N  
ATOM   2635  H   THR A 165      43.472  45.739  33.955  1.00 30.29           H  
ATOM   2636  CA  THR A 165      41.787  44.441  34.024  1.00 30.29           C  
ATOM   2637  HA  THR A 165      41.232  43.896  33.260  1.00 30.29           H  
ATOM   2638  C   THR A 165      40.894  45.543  34.605  1.00 30.29           C  
ATOM   2639  CB  THR A 165      42.116  43.485  35.196  1.00 30.29           C  
ATOM   2640  HB  THR A 165      42.204  44.060  36.118  1.00 30.29           H  
ATOM   2641  O   THR A 165      41.435  46.413  35.282  1.00 30.29           O  
ATOM   2642  CG2 THR A 165      41.035  42.425  35.389  1.00 30.29           C  
ATOM   2643 HG21 THR A 165      40.077  42.903  35.595  1.00 30.29           H  
ATOM   2644 HG22 THR A 165      40.945  41.817  34.489  1.00 30.29           H  
ATOM   2645 HG23 THR A 165      41.288  41.786  36.235  1.00 30.29           H  
ATOM   2646  OG1 THR A 165      43.337  42.798  35.020  1.00 30.29           O  
ATOM   2647  HG1 THR A 165      43.313  42.026  35.590  1.00 30.29           H  
ATOM   2648  N   TYR A 166      39.565  45.478  34.414  1.00 35.66           N  
ATOM   2649  H   TYR A 166      39.209  44.794  33.763  1.00 35.66           H  
ATOM   2650  CA  TYR A 166      38.536  46.054  35.311  1.00 35.66           C  
ATOM   2651  HA  TYR A 166      38.736  45.664  36.309  1.00 35.66           H  
ATOM   2652  C   TYR A 166      37.108  45.560  34.957  1.00 35.66           C  
ATOM   2653  CB  TYR A 166      38.619  47.599  35.384  1.00 35.66           C  
ATOM   2654  HB2 TYR A 166      39.223  47.974  34.558  1.00 35.66           H  
ATOM   2655  HB3 TYR A 166      37.632  48.046  35.266  1.00 35.66           H  
ATOM   2656  O   TYR A 166      36.941  44.771  34.028  1.00 35.66           O  
ATOM   2657  CG  TYR A 166      39.193  48.090  36.709  1.00 35.66           C  
ATOM   2658  CD1 TYR A 166      38.570  47.739  37.927  1.00 35.66           C  
ATOM   2659  HD1 TYR A 166      37.653  47.169  37.930  1.00 35.66           H  
ATOM   2660  CD2 TYR A 166      40.380  48.849  36.731  1.00 35.66           C  
ATOM   2661  HD2 TYR A 166      40.868  49.105  35.803  1.00 35.66           H  
ATOM   2662  CE1 TYR A 166      39.153  48.108  39.154  1.00 35.66           C  
ATOM   2663  HE1 TYR A 166      38.692  47.832  40.091  1.00 35.66           H  
ATOM   2664  CE2 TYR A 166      40.963  49.227  37.957  1.00 35.66           C  
ATOM   2665  HE2 TYR A 166      41.883  49.792  37.964  1.00 35.66           H  
ATOM   2666  OH  TYR A 166      40.923  49.179  40.360  1.00 35.66           O  
ATOM   2667  HH  TYR A 166      41.724  49.695  40.243  1.00 35.66           H  
ATOM   2668  CZ  TYR A 166      40.355  48.845  39.172  1.00 35.66           C  
ATOM   2669  N   SER A 167      36.105  46.010  35.726  1.00 27.72           N  
ATOM   2670  H   SER A 167      36.329  46.763  36.361  1.00 27.72           H  
ATOM   2671  CA  SER A 167      34.688  45.575  35.755  1.00 27.72           C  
ATOM   2672  HA  SER A 167      34.440  45.069  34.821  1.00 27.72           H  
ATOM   2673  C   SER A 167      33.763  46.824  35.895  1.00 27.72           C  
ATOM   2674  CB  SER A 167      34.542  44.568  36.909  1.00 27.72           C  
ATOM   2675  HB2 SER A 167      33.526  44.174  36.938  1.00 27.72           H  
ATOM   2676  HB3 SER A 167      34.762  45.068  37.852  1.00 27.72           H  
ATOM   2677  O   SER A 167      34.284  47.935  35.883  1.00 27.72           O  
ATOM   2678  OG  SER A 167      35.422  43.470  36.759  1.00 27.72           O  
ATOM   2679  HG  SER A 167      35.302  42.874  37.502  1.00 27.72           H  
ATOM   2680  N   THR A 168      32.423  46.806  36.027  1.00 31.66           N  
ATOM   2681  H   THR A 168      32.002  47.718  35.916  1.00 31.66           H  
ATOM   2682  CA  THR A 168      31.464  45.753  36.443  1.00 31.66           C  
ATOM   2683  HA  THR A 168      31.758  44.797  36.010  1.00 31.66           H  
ATOM   2684  C   THR A 168      30.019  46.066  35.975  1.00 31.66           C  
ATOM   2685  CB  THR A 168      31.386  45.648  37.993  1.00 31.66           C  
ATOM   2686  HB  THR A 168      30.567  46.275  38.345  1.00 31.66           H  
ATOM   2687  O   THR A 168      29.743  47.164  35.513  1.00 31.66           O  
ATOM   2688  CG2 THR A 168      31.150  44.214  38.489  1.00 31.66           C  
ATOM   2689 HG21 THR A 168      32.071  43.785  38.884  1.00 31.66           H  
ATOM   2690 HG22 THR A 168      30.407  44.232  39.286  1.00 31.66           H  
ATOM   2691 HG23 THR A 168      30.790  43.567  37.689  1.00 31.66           H  
ATOM   2692  OG1 THR A 168      32.558  46.099  38.635  1.00 31.66           O  
ATOM   2693  HG1 THR A 168      32.583  47.055  38.552  1.00 31.66           H  
ATOM   2694  N   ASN A 169      29.125  45.084  36.147  1.00 29.95           N  
ATOM   2695  H   ASN A 169      29.522  44.194  36.410  1.00 29.95           H  
ATOM   2696  CA  ASN A 169      27.646  45.047  36.146  1.00 29.95           C  
ATOM   2697  HA  ASN A 169      27.347  44.451  35.283  1.00 29.95           H  
ATOM   2698  C   ASN A 169      26.785  46.344  36.127  1.00 29.95           C  
ATOM   2699  CB  ASN A 169      27.241  44.279  37.429  1.00 29.95           C  
ATOM   2700  HB2 ASN A 169      27.557  44.857  38.297  1.00 29.95           H  
ATOM   2701  HB3 ASN A 169      26.155  44.196  37.472  1.00 29.95           H  
ATOM   2702  O   ASN A 169      27.074  47.309  36.825  1.00 29.95           O  
ATOM   2703  CG  ASN A 169      27.791  42.871  37.568  1.00 29.95           C  
ATOM   2704  ND2 ASN A 169      27.475  42.196  38.646  1.00 29.95           N  
ATOM   2705 HD21 ASN A 169      26.886  42.604  39.358  1.00 29.95           H  
ATOM   2706 HD22 ASN A 169      27.853  41.263  38.720  1.00 29.95           H  
ATOM   2707  OD1 ASN A 169      28.519  42.364  36.732  1.00 29.95           O  
ATOM   2708  N   ILE A 170      25.574  46.177  35.553  1.00 34.22           N  
ATOM   2709  H   ILE A 170      25.481  45.351  34.980  1.00 34.22           H  
ATOM   2710  CA  ILE A 170      24.316  46.952  35.740  1.00 34.22           C  
ATOM   2711  HA  ILE A 170      23.552  46.332  35.271  1.00 34.22           H  
ATOM   2712  C   ILE A 170      24.180  48.286  34.966  1.00 34.22           C  
ATOM   2713  CB  ILE A 170      23.901  46.996  37.243  1.00 34.22           C  
ATOM   2714  HB  ILE A 170      24.772  47.277  37.835  1.00 34.22           H  
ATOM   2715  O   ILE A 170      25.142  48.992  34.690  1.00 34.22           O  
ATOM   2716  CG1 ILE A 170      23.429  45.589  37.690  1.00 34.22           C  
ATOM   2717 HG12 ILE A 170      24.055  44.823  37.231  1.00 34.22           H  
ATOM   2718 HG13 ILE A 170      22.411  45.418  37.339  1.00 34.22           H  
ATOM   2719  CG2 ILE A 170      22.794  48.015  37.579  1.00 34.22           C  
ATOM   2720 HG21 ILE A 170      21.876  47.787  37.038  1.00 34.22           H  
ATOM   2721 HG22 ILE A 170      23.126  49.024  37.333  1.00 34.22           H  
ATOM   2722 HG23 ILE A 170      22.581  48.005  38.648  1.00 34.22           H  
ATOM   2723  CD1 ILE A 170      23.476  45.368  39.208  1.00 34.22           C  
ATOM   2724 HD11 ILE A 170      22.773  46.029  39.715  1.00 34.22           H  
ATOM   2725 HD12 ILE A 170      24.484  45.556  39.579  1.00 34.22           H  
ATOM   2726 HD13 ILE A 170      23.204  44.336  39.430  1.00 34.22           H  
ATOM   2727  N   GLY A 171      22.931  48.592  34.585  1.00 28.71           N  
ATOM   2728  H   GLY A 171      22.194  47.957  34.854  1.00 28.71           H  
ATOM   2729  CA  GLY A 171      22.447  49.802  33.906  1.00 28.71           C  
ATOM   2730  HA2 GLY A 171      22.836  49.838  32.888  1.00 28.71           H  
ATOM   2731  HA3 GLY A 171      22.789  50.685  34.446  1.00 28.71           H  
ATOM   2732  C   GLY A 171      20.906  49.805  33.858  1.00 28.71           C  
ATOM   2733  O   GLY A 171      20.295  48.793  34.200  1.00 28.71           O  
ATOM   2734  N   GLU A 172      20.277  50.916  33.455  1.00 32.75           N  
ATOM   2735  H   GLU A 172      20.824  51.690  33.105  1.00 32.75           H  
ATOM   2736  CA  GLU A 172      18.810  51.116  33.500  1.00 32.75           C  
ATOM   2737  HA  GLU A 172      18.329  50.138  33.528  1.00 32.75           H  
ATOM   2738  C   GLU A 172      18.236  51.811  32.241  1.00 32.75           C  
ATOM   2739  CB  GLU A 172      18.421  51.870  34.794  1.00 32.75           C  
ATOM   2740  HB2 GLU A 172      19.306  52.350  35.212  1.00 32.75           H  
ATOM   2741  HB3 GLU A 172      17.709  52.666  34.575  1.00 32.75           H  
ATOM   2742  O   GLU A 172      18.978  52.256  31.363  1.00 32.75           O  
ATOM   2743  CG  GLU A 172      17.808  50.951  35.868  1.00 32.75           C  
ATOM   2744  HG2 GLU A 172      17.781  51.511  36.803  1.00 32.75           H  
ATOM   2745  HG3 GLU A 172      18.463  50.093  36.018  1.00 32.75           H  
ATOM   2746  CD  GLU A 172      16.381  50.466  35.540  1.00 32.75           C  
ATOM   2747  OE1 GLU A 172      15.999  50.487  34.343  1.00 32.75           O  
ATOM   2748  OE2 GLU A 172      15.670  50.081  36.491  1.00 32.75           O  
ATOM   2749  N   SER A 173      16.904  51.860  32.128  1.00 27.44           N  
ATOM   2750  H   SER A 173      16.386  51.503  32.919  1.00 27.44           H  
ATOM   2751  CA  SER A 173      16.150  52.039  30.878  1.00 27.44           C  
ATOM   2752  HA  SER A 173      16.839  51.940  30.038  1.00 27.44           H  
ATOM   2753  C   SER A 173      15.405  53.378  30.736  1.00 27.44           C  
ATOM   2754  CB  SER A 173      15.144  50.890  30.795  1.00 27.44           C  
ATOM   2755  HB2 SER A 173      15.676  49.944  30.896  1.00 27.44           H  
ATOM   2756  HB3 SER A 173      14.434  50.976  31.618  1.00 27.44           H  
ATOM   2757  O   SER A 173      14.757  53.854  31.671  1.00 27.44           O  
ATOM   2758  OG  SER A 173      14.444  50.899  29.563  1.00 27.44           O  
ATOM   2759  HG  SER A 173      13.863  50.135  29.570  1.00 27.44           H  
ATOM   2760  N   SER A 174      15.408  53.970  29.528  1.00 33.02           N  
ATOM   2761  H   SER A 174      15.987  53.561  28.809  1.00 33.02           H  
ATOM   2762  CA  SER A 174      14.455  55.028  29.135  1.00 33.02           C  
ATOM   2763  HA  SER A 174      13.456  54.704  29.426  1.00 33.02           H  
ATOM   2764  C   SER A 174      14.419  55.357  27.629  1.00 33.02           C  
ATOM   2765  CB  SER A 174      14.763  56.337  29.885  1.00 33.02           C  
ATOM   2766  HB2 SER A 174      14.495  57.198  29.272  1.00 33.02           H  
ATOM   2767  HB3 SER A 174      15.826  56.397  30.119  1.00 33.02           H  
ATOM   2768  O   SER A 174      15.349  55.971  27.120  1.00 33.02           O  
ATOM   2769  OG  SER A 174      13.994  56.386  31.068  1.00 33.02           O  
ATOM   2770  HG  SER A 174      14.217  55.592  31.559  1.00 33.02           H  
ATOM   2771  N   ARG A 175      13.237  55.144  27.012  1.00 33.64           N  
ATOM   2772  H   ARG A 175      12.596  54.549  27.517  1.00 33.64           H  
ATOM   2773  CA  ARG A 175      12.701  55.821  25.792  1.00 33.64           C  
ATOM   2774  HA  ARG A 175      11.682  55.450  25.682  1.00 33.64           H  
ATOM   2775  C   ARG A 175      13.419  55.461  24.456  1.00 33.64           C  
ATOM   2776  CB  ARG A 175      12.614  57.342  26.070  1.00 33.64           C  
ATOM   2777  HB2 ARG A 175      13.624  57.751  26.050  1.00 33.64           H  
ATOM   2778  HB3 ARG A 175      12.040  57.819  25.276  1.00 33.64           H  
ATOM   2779  O   ARG A 175      14.548  55.001  24.491  1.00 33.64           O  
ATOM   2780  CG  ARG A 175      11.936  57.724  27.404  1.00 33.64           C  
ATOM   2781  HG2 ARG A 175      10.865  57.530  27.334  1.00 33.64           H  
ATOM   2782  HG3 ARG A 175      12.336  57.127  28.224  1.00 33.64           H  
ATOM   2783  CD  ARG A 175      12.171  59.194  27.768  1.00 33.64           C  
ATOM   2784  HD2 ARG A 175      13.235  59.404  27.659  1.00 33.64           H  
ATOM   2785  HD3 ARG A 175      11.615  59.831  27.081  1.00 33.64           H  
ATOM   2786  NE  ARG A 175      11.752  59.453  29.162  1.00 33.64           N  
ATOM   2787  HE  ARG A 175      11.051  58.833  29.543  1.00 33.64           H  
ATOM   2788  NH1 ARG A 175      13.188  61.184  29.645  1.00 33.64           N  
ATOM   2789 HH11 ARG A 175      13.596  61.820  30.315  1.00 33.64           H  
ATOM   2790 HH12 ARG A 175      13.523  61.163  28.692  1.00 33.64           H  
ATOM   2791  NH2 ARG A 175      11.876  60.360  31.247  1.00 33.64           N  
ATOM   2792 HH21 ARG A 175      12.304  61.002  31.898  1.00 33.64           H  
ATOM   2793 HH22 ARG A 175      11.235  59.660  31.592  1.00 33.64           H  
ATOM   2794  CZ  ARG A 175      12.272  60.330  30.005  1.00 33.64           C  
ATOM   2795  N   MET A 176      12.848  55.478  23.236  1.00 31.00           N  
ATOM   2796  H   MET A 176      13.522  55.134  22.567  1.00 31.00           H  
ATOM   2797  CA  MET A 176      11.599  55.989  22.599  1.00 31.00           C  
ATOM   2798  HA  MET A 176      11.543  55.445  21.656  1.00 31.00           H  
ATOM   2799  C   MET A 176      11.584  57.488  22.203  1.00 31.00           C  
ATOM   2800  CB  MET A 176      10.321  55.615  23.376  1.00 31.00           C  
ATOM   2801  HB2 MET A 176      10.297  56.154  24.323  1.00 31.00           H  
ATOM   2802  HB3 MET A 176       9.453  55.959  22.814  1.00 31.00           H  
ATOM   2803  O   MET A 176      12.146  58.283  22.953  1.00 31.00           O  
ATOM   2804  CG  MET A 176      10.153  54.111  23.627  1.00 31.00           C  
ATOM   2805  HG2 MET A 176      11.065  53.715  24.073  1.00 31.00           H  
ATOM   2806  HG3 MET A 176       9.346  53.966  24.345  1.00 31.00           H  
ATOM   2807  SD  MET A 176       9.771  53.141  22.143  1.00 31.00           S  
ATOM   2808  CE  MET A 176       8.011  53.529  21.934  1.00 31.00           C  
ATOM   2809  HE1 MET A 176       7.458  53.216  22.820  1.00 31.00           H  
ATOM   2810  HE2 MET A 176       7.877  54.599  21.779  1.00 31.00           H  
ATOM   2811  HE3 MET A 176       7.625  52.993  21.067  1.00 31.00           H  
ATOM   2812  N   PRO A 177      10.866  57.927  21.133  1.00 34.84           N  
ATOM   2813  CA  PRO A 177      10.168  57.187  20.054  1.00 34.84           C  
ATOM   2814  HA  PRO A 177      10.296  56.108  20.132  1.00 34.84           H  
ATOM   2815  C   PRO A 177      10.536  57.644  18.602  1.00 34.84           C  
ATOM   2816  CB  PRO A 177       8.707  57.566  20.331  1.00 34.84           C  
ATOM   2817  HB2 PRO A 177       8.044  57.383  19.485  1.00 34.84           H  
ATOM   2818  HB3 PRO A 177       8.338  57.030  21.205  1.00 34.84           H  
ATOM   2819  O   PRO A 177      11.291  58.594  18.429  1.00 34.84           O  
ATOM   2820  CG  PRO A 177       8.810  59.063  20.653  1.00 34.84           C  
ATOM   2821  HG2 PRO A 177       8.061  59.355  21.389  1.00 34.84           H  
ATOM   2822  HG3 PRO A 177       8.695  59.651  19.743  1.00 34.84           H  
ATOM   2823  CD  PRO A 177      10.232  59.243  21.202  1.00 34.84           C  
ATOM   2824  HD2 PRO A 177      10.178  59.604  22.229  1.00 34.84           H  
ATOM   2825  HD3 PRO A 177      10.785  59.960  20.595  1.00 34.84           H  
ATOM   2826  N   ALA A 178       9.863  57.060  17.588  1.00 26.52           N  
ATOM   2827  H   ALA A 178       9.327  56.235  17.816  1.00 26.52           H  
ATOM   2828  CA  ALA A 178       9.625  57.615  16.228  1.00 26.52           C  
ATOM   2829  HA  ALA A 178       8.932  56.930  15.740  1.00 26.52           H  
ATOM   2830  C   ALA A 178      10.840  57.708  15.248  1.00 26.52           C  
ATOM   2831  CB  ALA A 178       8.860  58.937  16.422  1.00 26.52           C  
ATOM   2832  HB1 ALA A 178       8.036  58.797  17.121  1.00 26.52           H  
ATOM   2833  HB2 ALA A 178       8.445  59.290  15.478  1.00 26.52           H  
ATOM   2834  HB3 ALA A 178       9.533  59.703  16.808  1.00 26.52           H  
ATOM   2835  O   ALA A 178      11.980  57.534  15.661  1.00 26.52           O  
ATOM   2836  N   LEU A 179      10.687  57.930  13.924  1.00 34.34           N  
ATOM   2837  H   LEU A 179      11.561  57.930  13.418  1.00 34.34           H  
ATOM   2838  CA  LEU A 179       9.480  58.052  13.072  1.00 34.34           C  
ATOM   2839  HA  LEU A 179       8.610  58.145  13.723  1.00 34.34           H  
ATOM   2840  C   LEU A 179       9.181  56.737  12.297  1.00 34.34           C  
ATOM   2841  CB  LEU A 179       9.524  59.355  12.241  1.00 34.34           C  
ATOM   2842  HB2 LEU A 179       8.741  59.317  11.483  1.00 34.34           H  
ATOM   2843  HB3 LEU A 179      10.491  59.411  11.741  1.00 34.34           H  
ATOM   2844  O   LEU A 179       8.709  55.821  12.962  1.00 34.34           O  
ATOM   2845  CG  LEU A 179       9.311  60.651  13.045  1.00 34.34           C  
ATOM   2846  HG  LEU A 179       9.819  60.581  14.007  1.00 34.34           H  
ATOM   2847  CD1 LEU A 179       9.884  61.848  12.285  1.00 34.34           C  
ATOM   2848 HD11 LEU A 179       9.410  61.939  11.308  1.00 34.34           H  
ATOM   2849 HD12 LEU A 179       9.713  62.762  12.855  1.00 34.34           H  
ATOM   2850 HD13 LEU A 179      10.958  61.719  12.154  1.00 34.34           H  
ATOM   2851  CD2 LEU A 179       7.820  60.928  13.268  1.00 34.34           C  
ATOM   2852 HD21 LEU A 179       7.704  61.788  13.927  1.00 34.34           H  
ATOM   2853 HD22 LEU A 179       7.328  60.066  13.719  1.00 34.34           H  
ATOM   2854 HD23 LEU A 179       7.332  61.143  12.317  1.00 34.34           H  
ATOM   2855  N   THR A 180       9.358  56.505  10.979  1.00 34.60           N  
ATOM   2856  H   THR A 180       9.040  55.584  10.716  1.00 34.60           H  
ATOM   2857  CA  THR A 180       9.916  57.264   9.823  1.00 34.60           C  
ATOM   2858  HA  THR A 180       9.667  58.323   9.883  1.00 34.60           H  
ATOM   2859  C   THR A 180       9.299  56.716   8.510  1.00 34.60           C  
ATOM   2860  CB  THR A 180      11.450  57.112   9.764  1.00 34.60           C  
ATOM   2861  HB  THR A 180      11.701  56.075   9.538  1.00 34.60           H  
ATOM   2862  O   THR A 180       8.944  55.542   8.473  1.00 34.60           O  
ATOM   2863  CG2 THR A 180      12.113  58.028   8.734  1.00 34.60           C  
ATOM   2864 HG21 THR A 180      11.807  59.061   8.899  1.00 34.60           H  
ATOM   2865 HG22 THR A 180      11.838  57.724   7.723  1.00 34.60           H  
ATOM   2866 HG23 THR A 180      13.197  57.959   8.819  1.00 34.60           H  
ATOM   2867  OG1 THR A 180      12.036  57.455  11.001  1.00 34.60           O  
ATOM   2868  HG1 THR A 180      12.972  57.253  10.941  1.00 34.60           H  
ATOM   2869  N   ALA A 181       9.151  57.534   7.453  1.00 30.75           N  
ATOM   2870  H   ALA A 181       9.535  58.468   7.495  1.00 30.75           H  
ATOM   2871  CA  ALA A 181       8.340  57.247   6.246  1.00 30.75           C  
ATOM   2872  HA  ALA A 181       8.329  56.175   6.051  1.00 30.75           H  
ATOM   2873  C   ALA A 181       8.873  57.985   4.980  1.00 30.75           C  
ATOM   2874  CB  ALA A 181       6.920  57.721   6.603  1.00 30.75           C  
ATOM   2875  HB1 ALA A 181       6.542  57.147   7.449  1.00 30.75           H  
ATOM   2876  HB2 ALA A 181       6.235  57.580   5.766  1.00 30.75           H  
ATOM   2877  HB3 ALA A 181       6.932  58.781   6.859  1.00 30.75           H  
ATOM   2878  O   ALA A 181       9.540  59.003   5.153  1.00 30.75           O  
ATOM   2879  N   ASN A 182       8.616  57.600   3.711  1.00 30.72           N  
ATOM   2880  H   ASN A 182       8.979  58.229   3.010  1.00 30.72           H  
ATOM   2881  CA  ASN A 182       7.983  56.385   3.149  1.00 30.72           C  
ATOM   2882  HA  ASN A 182       8.329  55.514   3.707  1.00 30.72           H  
ATOM   2883  C   ASN A 182       8.343  56.155   1.648  1.00 30.72           C  
ATOM   2884  CB  ASN A 182       6.437  56.499   3.234  1.00 30.72           C  
ATOM   2885  HB2 ASN A 182       6.135  57.491   3.570  1.00 30.72           H  
ATOM   2886  HB3 ASN A 182       6.003  56.391   2.240  1.00 30.72           H  
ATOM   2887  O   ASN A 182       8.467  57.118   0.900  1.00 30.72           O  
ATOM   2888  CG  ASN A 182       5.785  55.454   4.126  1.00 30.72           C  
ATOM   2889  ND2 ASN A 182       4.539  55.130   3.900  1.00 30.72           N  
ATOM   2890 HD21 ASN A 182       4.115  55.384   3.019  1.00 30.72           H  
ATOM   2891 HD22 ASN A 182       4.139  54.393   4.463  1.00 30.72           H  
ATOM   2892  OD1 ASN A 182       6.385  54.916   5.040  1.00 30.72           O  
ATOM   2893  N   GLU A 183       8.336  54.881   1.216  1.00 30.22           N  
ATOM   2894  H   GLU A 183       8.289  54.186   1.947  1.00 30.22           H  
ATOM   2895  CA  GLU A 183       7.931  54.382  -0.130  1.00 30.22           C  
ATOM   2896  HA  GLU A 183       8.068  53.301  -0.093  1.00 30.22           H  
ATOM   2897  C   GLU A 183       8.706  54.787  -1.430  1.00 30.22           C  
ATOM   2898  CB  GLU A 183       6.402  54.594  -0.264  1.00 30.22           C  
ATOM   2899  HB2 GLU A 183       6.058  54.307  -1.258  1.00 30.22           H  
ATOM   2900  HB3 GLU A 183       6.174  55.650  -0.121  1.00 30.22           H  
ATOM   2901  O   GLU A 183       9.737  55.445  -1.413  1.00 30.22           O  
ATOM   2902  CG  GLU A 183       5.588  53.754   0.727  1.00 30.22           C  
ATOM   2903  HG2 GLU A 183       5.956  53.905   1.742  1.00 30.22           H  
ATOM   2904  HG3 GLU A 183       5.720  52.700   0.486  1.00 30.22           H  
ATOM   2905  CD  GLU A 183       4.106  54.136   0.656  1.00 30.22           C  
ATOM   2906  OE1 GLU A 183       3.351  53.397  -0.009  1.00 30.22           O  
ATOM   2907  OE2 GLU A 183       3.748  55.159   1.287  1.00 30.22           O  
ATOM   2908  N   PHE A 184       8.177  54.296  -2.569  1.00 32.40           N  
ATOM   2909  H   PHE A 184       7.339  53.753  -2.414  1.00 32.40           H  
ATOM   2910  CA  PHE A 184       8.371  54.676  -3.988  1.00 32.40           C  
ATOM   2911  HA  PHE A 184       7.636  54.049  -4.493  1.00 32.40           H  
ATOM   2912  C   PHE A 184       9.663  54.346  -4.796  1.00 32.40           C  
ATOM   2913  CB  PHE A 184       7.812  56.089  -4.245  1.00 32.40           C  
ATOM   2914  HB2 PHE A 184       8.271  56.796  -3.554  1.00 32.40           H  
ATOM   2915  HB3 PHE A 184       8.073  56.402  -5.256  1.00 32.40           H  
ATOM   2916  O   PHE A 184      10.477  55.211  -5.099  1.00 32.40           O  
ATOM   2917  CG  PHE A 184       6.298  56.134  -4.120  1.00 32.40           C  
ATOM   2918  CD1 PHE A 184       5.492  55.653  -5.171  1.00 32.40           C  
ATOM   2919  HD1 PHE A 184       5.945  55.328  -6.096  1.00 32.40           H  
ATOM   2920  CD2 PHE A 184       5.697  56.566  -2.924  1.00 32.40           C  
ATOM   2921  HD2 PHE A 184       6.308  56.938  -2.115  1.00 32.40           H  
ATOM   2922  CE1 PHE A 184       4.096  55.577  -5.015  1.00 32.40           C  
ATOM   2923  HE1 PHE A 184       3.480  55.199  -5.818  1.00 32.40           H  
ATOM   2924  CE2 PHE A 184       4.303  56.474  -2.761  1.00 32.40           C  
ATOM   2925  HE2 PHE A 184       3.849  56.764  -1.824  1.00 32.40           H  
ATOM   2926  CZ  PHE A 184       3.503  55.977  -3.804  1.00 32.40           C  
ATOM   2927  HZ  PHE A 184       2.435  55.897  -3.668  1.00 32.40           H  
ATOM   2928  N   PHE A 185       9.615  53.158  -5.433  1.00 31.89           N  
ATOM   2929  H   PHE A 185       9.043  52.459  -4.982  1.00 31.89           H  
ATOM   2930  CA  PHE A 185       9.816  52.947  -6.895  1.00 31.89           C  
ATOM   2931  HA  PHE A 185       9.521  51.913  -7.073  1.00 31.89           H  
ATOM   2932  C   PHE A 185      11.241  53.007  -7.535  1.00 31.89           C  
ATOM   2933  CB  PHE A 185       8.772  53.812  -7.658  1.00 31.89           C  
ATOM   2934  HB2 PHE A 185       8.443  54.653  -7.047  1.00 31.89           H  
ATOM   2935  HB3 PHE A 185       9.235  54.282  -8.526  1.00 31.89           H  
ATOM   2936  O   PHE A 185      12.258  53.181  -6.878  1.00 31.89           O  
ATOM   2937  CG  PHE A 185       7.529  53.076  -8.128  1.00 31.89           C  
ATOM   2938  CD1 PHE A 185       7.263  52.953  -9.507  1.00 31.89           C  
ATOM   2939  HD1 PHE A 185       7.943  53.377 -10.231  1.00 31.89           H  
ATOM   2940  CD2 PHE A 185       6.614  52.552  -7.195  1.00 31.89           C  
ATOM   2941  HD2 PHE A 185       6.792  52.661  -6.135  1.00 31.89           H  
ATOM   2942  CE1 PHE A 185       6.096  52.304  -9.947  1.00 31.89           C  
ATOM   2943  HE1 PHE A 185       5.888  52.223 -11.004  1.00 31.89           H  
ATOM   2944  CE2 PHE A 185       5.447  51.903  -7.636  1.00 31.89           C  
ATOM   2945  HE2 PHE A 185       4.742  51.513  -6.916  1.00 31.89           H  
ATOM   2946  CZ  PHE A 185       5.188  51.777  -9.011  1.00 31.89           C  
ATOM   2947  HZ  PHE A 185       4.286  51.288  -9.348  1.00 31.89           H  
ATOM   2948  N   SER A 186      11.275  52.817  -8.871  1.00 34.76           N  
ATOM   2949  H   SER A 186      10.372  52.641  -9.289  1.00 34.76           H  
ATOM   2950  CA  SER A 186      12.290  53.341  -9.823  1.00 34.76           C  
ATOM   2951  HA  SER A 186      11.769  53.296 -10.779  1.00 34.76           H  
ATOM   2952  C   SER A 186      13.593  52.575 -10.174  1.00 34.76           C  
ATOM   2953  CB  SER A 186      12.495  54.851  -9.627  1.00 34.76           C  
ATOM   2954  HB2 SER A 186      13.174  55.242 -10.384  1.00 34.76           H  
ATOM   2955  HB3 SER A 186      12.920  55.041  -8.641  1.00 34.76           H  
ATOM   2956  O   SER A 186      14.543  53.203 -10.625  1.00 34.76           O  
ATOM   2957  OG  SER A 186      11.245  55.510  -9.758  1.00 34.76           O  
ATOM   2958  HG  SER A 186      11.323  56.366  -9.331  1.00 34.76           H  
ATOM   2959  N   GLN A 187      13.564  51.231 -10.192  1.00 33.72           N  
ATOM   2960  H   GLN A 187      12.786  50.796  -9.717  1.00 33.72           H  
ATOM   2961  CA  GLN A 187      14.411  50.348 -11.050  1.00 33.72           C  
ATOM   2962  HA  GLN A 187      14.037  49.343 -10.853  1.00 33.72           H  
ATOM   2963  C   GLN A 187      15.954  50.262 -10.789  1.00 33.72           C  
ATOM   2964  CB  GLN A 187      14.125  50.650 -12.544  1.00 33.72           C  
ATOM   2965  HB2 GLN A 187      14.755  50.025 -13.176  1.00 33.72           H  
ATOM   2966  HB3 GLN A 187      14.414  51.680 -12.751  1.00 33.72           H  
ATOM   2967  O   GLN A 187      16.515  51.089 -10.074  1.00 33.72           O  
ATOM   2968  CG  GLN A 187      12.667  50.461 -13.005  1.00 33.72           C  
ATOM   2969  HG2 GLN A 187      12.583  50.866 -14.013  1.00 33.72           H  
ATOM   2970  HG3 GLN A 187      11.993  51.033 -12.368  1.00 33.72           H  
ATOM   2971  CD  GLN A 187      12.195  49.007 -13.048  1.00 33.72           C  
ATOM   2972  NE2 GLN A 187      11.037  48.747 -13.612  1.00 33.72           N  
ATOM   2973 HE21 GLN A 187      10.770  47.773 -13.636  1.00 33.72           H  
ATOM   2974 HE22 GLN A 187      10.488  49.483 -14.032  1.00 33.72           H  
ATOM   2975  OE1 GLN A 187      12.830  48.080 -12.575  1.00 33.72           O  
ATOM   2976  N   PRO A 188      16.667  49.236 -11.334  1.00 41.25           N  
ATOM   2977  CA  PRO A 188      18.113  49.013 -11.129  1.00 41.25           C  
ATOM   2978  HA  PRO A 188      18.483  49.621 -10.303  1.00 41.25           H  
ATOM   2979  C   PRO A 188      19.011  49.270 -12.367  1.00 41.25           C  
ATOM   2980  CB  PRO A 188      18.181  47.538 -10.732  1.00 41.25           C  
ATOM   2981  HB2 PRO A 188      19.175  47.112 -10.862  1.00 41.25           H  
ATOM   2982  HB3 PRO A 188      17.846  47.419  -9.702  1.00 41.25           H  
ATOM   2983  O   PRO A 188      18.538  49.300 -13.502  1.00 41.25           O  
ATOM   2984  CG  PRO A 188      17.162  46.908 -11.684  1.00 41.25           C  
ATOM   2985  HG2 PRO A 188      16.748  45.987 -11.273  1.00 41.25           H  
ATOM   2986  HG3 PRO A 188      17.627  46.715 -12.651  1.00 41.25           H  
ATOM   2987  CD  PRO A 188      16.087  47.988 -11.837  1.00 41.25           C  
ATOM   2988  HD2 PRO A 188      15.803  48.081 -12.885  1.00 41.25           H  
ATOM   2989  HD3 PRO A 188      15.223  47.698 -11.239  1.00 41.25           H  
ATOM   2990  N   VAL A 189      20.338  49.360 -12.157  1.00 37.70           N  
ATOM   2991  H   VAL A 189      20.666  49.289 -11.205  1.00 37.70           H  
ATOM   2992  CA  VAL A 189      21.392  49.492 -13.199  1.00 37.70           C  
ATOM   2993  HA  VAL A 189      20.998  49.102 -14.138  1.00 37.70           H  
ATOM   2994  C   VAL A 189      22.640  48.652 -12.827  1.00 37.70           C  
ATOM   2995  CB  VAL A 189      21.765  50.982 -13.425  1.00 37.70           C  
ATOM   2996  HB  VAL A 189      22.201  51.378 -12.507  1.00 37.70           H  
ATOM   2997  O   VAL A 189      22.873  48.375 -11.653  1.00 37.70           O  
ATOM   2998  CG1 VAL A 189      22.778  51.183 -14.564  1.00 37.70           C  
ATOM   2999 HG11 VAL A 189      23.752  50.779 -14.289  1.00 37.70           H  
ATOM   3000 HG12 VAL A 189      22.419  50.711 -15.479  1.00 37.70           H  
ATOM   3001 HG13 VAL A 189      22.921  52.247 -14.751  1.00 37.70           H  
ATOM   3002  CG2 VAL A 189      20.544  51.843 -13.785  1.00 37.70           C  
ATOM   3003 HG21 VAL A 189      20.042  51.437 -14.663  1.00 37.70           H  
ATOM   3004 HG22 VAL A 189      19.840  51.869 -12.953  1.00 37.70           H  
ATOM   3005 HG23 VAL A 189      20.849  52.870 -13.986  1.00 37.70           H  
ATOM   3006  N   TYR A 190      23.448  48.229 -13.812  1.00 32.35           N  
ATOM   3007  H   TYR A 190      23.238  48.542 -14.749  1.00 32.35           H  
ATOM   3008  CA  TYR A 190      24.682  47.432 -13.642  1.00 32.35           C  
ATOM   3009  HA  TYR A 190      24.588  46.793 -12.764  1.00 32.35           H  
ATOM   3010  C   TYR A 190      25.961  48.285 -13.490  1.00 32.35           C  
ATOM   3011  CB  TYR A 190      24.885  46.541 -14.888  1.00 32.35           C  
ATOM   3012  HB2 TYR A 190      24.484  47.048 -15.765  1.00 32.35           H  
ATOM   3013  HB3 TYR A 190      25.955  46.443 -15.070  1.00 32.35           H  
ATOM   3014  O   TYR A 190      26.195  49.156 -14.323  1.00 32.35           O  
ATOM   3015  CG  TYR A 190      24.312  45.137 -14.842  1.00 32.35           C  
ATOM   3016  CD1 TYR A 190      25.181  44.030 -14.946  1.00 32.35           C  
ATOM   3017  HD1 TYR A 190      26.248  44.184 -15.017  1.00 32.35           H  
ATOM   3018  CD2 TYR A 190      22.920  44.932 -14.780  1.00 32.35           C  
ATOM   3019  HD2 TYR A 190      22.249  45.775 -14.716  1.00 32.35           H  
ATOM   3020  CE1 TYR A 190      24.663  42.722 -14.995  1.00 32.35           C  
ATOM   3021  HE1 TYR A 190      25.331  41.879 -15.090  1.00 32.35           H  
ATOM   3022  CE2 TYR A 190      22.399  43.624 -14.825  1.00 32.35           C  
ATOM   3023  HE2 TYR A 190      21.333  43.455 -14.788  1.00 32.35           H  
ATOM   3024  OH  TYR A 190      22.760  41.261 -15.007  1.00 32.35           O  
ATOM   3025  HH  TYR A 190      23.448  40.600 -15.113  1.00 32.35           H  
ATOM   3026  CZ  TYR A 190      23.268  42.519 -14.940  1.00 32.35           C  
ATOM   3027  N   ASN A 191      26.857  47.934 -12.548  1.00 36.48           N  
ATOM   3028  H   ASN A 191      26.553  47.295 -11.828  1.00 36.48           H  
ATOM   3029  CA  ASN A 191      28.314  48.191 -12.646  1.00 36.48           C  
ATOM   3030  HA  ASN A 191      28.639  47.954 -13.659  1.00 36.48           H  
ATOM   3031  C   ASN A 191      29.162  47.323 -11.663  1.00 36.48           C  
ATOM   3032  CB  ASN A 191      28.603  49.692 -12.412  1.00 36.48           C  
ATOM   3033  HB2 ASN A 191      28.360  49.960 -11.384  1.00 36.48           H  
ATOM   3034  HB3 ASN A 191      27.992  50.305 -13.074  1.00 36.48           H  
ATOM   3035  O   ASN A 191      29.334  47.726 -10.512  1.00 36.48           O  
ATOM   3036  CG  ASN A 191      30.055  50.053 -12.687  1.00 36.48           C  
ATOM   3037  ND2 ASN A 191      30.433  51.286 -12.447  1.00 36.48           N  
ATOM   3038 HD21 ASN A 191      29.774  51.959 -12.084  1.00 36.48           H  
ATOM   3039 HD22 ASN A 191      31.398  51.505 -12.651  1.00 36.48           H  
ATOM   3040  OD1 ASN A 191      30.863  49.257 -13.138  1.00 36.48           O  
ATOM   3041  N   PRO A 192      29.684  46.140 -12.068  1.00 38.81           N  
ATOM   3042  CA  PRO A 192      30.494  45.276 -11.188  1.00 38.81           C  
ATOM   3043  HA  PRO A 192      30.704  45.758 -10.233  1.00 38.81           H  
ATOM   3044  C   PRO A 192      31.833  44.783 -11.799  1.00 38.81           C  
ATOM   3045  CB  PRO A 192      29.552  44.090 -10.961  1.00 38.81           C  
ATOM   3046  HB2 PRO A 192      30.089  43.183 -10.683  1.00 38.81           H  
ATOM   3047  HB3 PRO A 192      28.830  44.349 -10.186  1.00 38.81           H  
ATOM   3048  O   PRO A 192      31.821  44.139 -12.847  1.00 38.81           O  
ATOM   3049  CG  PRO A 192      28.823  43.934 -12.307  1.00 38.81           C  
ATOM   3050  HG2 PRO A 192      29.273  43.133 -12.894  1.00 38.81           H  
ATOM   3051  HG3 PRO A 192      27.765  43.727 -12.142  1.00 38.81           H  
ATOM   3052  CD  PRO A 192      29.012  45.276 -13.029  1.00 38.81           C  
ATOM   3053  HD2 PRO A 192      28.040  45.665 -13.330  1.00 38.81           H  
ATOM   3054  HD3 PRO A 192      29.641  45.144 -13.909  1.00 38.81           H  
ATOM   3055  N   TYR A 193      32.988  44.979 -11.135  1.00 35.79           N  
ATOM   3056  H   TYR A 193      32.984  45.517 -10.280  1.00 35.79           H  
ATOM   3057  CA  TYR A 193      34.266  44.342 -11.538  1.00 35.79           C  
ATOM   3058  HA  TYR A 193      34.047  43.301 -11.774  1.00 35.79           H  
ATOM   3059  C   TYR A 193      35.365  44.349 -10.446  1.00 35.79           C  
ATOM   3060  CB  TYR A 193      34.813  45.020 -12.816  1.00 35.79           C  
ATOM   3061  HB2 TYR A 193      34.053  45.672 -13.247  1.00 35.79           H  
ATOM   3062  HB3 TYR A 193      35.653  45.668 -12.567  1.00 35.79           H  
ATOM   3063  O   TYR A 193      35.347  45.210  -9.572  1.00 35.79           O  
ATOM   3064  CG  TYR A 193      35.234  44.031 -13.890  1.00 35.79           C  
ATOM   3065  CD1 TYR A 193      36.537  43.491 -13.916  1.00 35.79           C  
ATOM   3066  HD1 TYR A 193      37.273  43.821 -13.198  1.00 35.79           H  
ATOM   3067  CD2 TYR A 193      34.295  43.627 -14.858  1.00 35.79           C  
ATOM   3068  HD2 TYR A 193      33.297  44.039 -14.847  1.00 35.79           H  
ATOM   3069  CE1 TYR A 193      36.888  42.531 -14.887  1.00 35.79           C  
ATOM   3070  HE1 TYR A 193      37.885  42.116 -14.905  1.00 35.79           H  
ATOM   3071  CE2 TYR A 193      34.642  42.676 -15.834  1.00 35.79           C  
ATOM   3072  HE2 TYR A 193      33.920  42.360 -16.572  1.00 35.79           H  
ATOM   3073  OH  TYR A 193      36.257  41.191 -16.784  1.00 35.79           O  
ATOM   3074  HH  TYR A 193      37.166  40.890 -16.713  1.00 35.79           H  
ATOM   3075  CZ  TYR A 193      35.935  42.120 -15.846  1.00 35.79           C  
ATOM   3076  N   ASN A 194      36.390  43.484 -10.609  1.00 36.83           N  
ATOM   3077  H   ASN A 194      36.270  42.821 -11.361  1.00 36.83           H  
ATOM   3078  CA  ASN A 194      37.664  43.395  -9.844  1.00 36.83           C  
ATOM   3079  HA  ASN A 194      38.273  42.656 -10.365  1.00 36.83           H  
ATOM   3080  C   ASN A 194      37.558  42.876  -8.381  1.00 36.83           C  
ATOM   3081  CB  ASN A 194      38.395  44.759  -9.930  1.00 36.83           C  
ATOM   3082  HB2 ASN A 194      39.333  44.735  -9.376  1.00 36.83           H  
ATOM   3083  HB3 ASN A 194      37.793  45.523  -9.437  1.00 36.83           H  
ATOM   3084  O   ASN A 194      36.509  43.012  -7.769  1.00 36.83           O  
ATOM   3085  CG  ASN A 194      38.728  45.209 -11.338  1.00 36.83           C  
ATOM   3086  ND2 ASN A 194      38.152  46.296 -11.788  1.00 36.83           N  
ATOM   3087 HD21 ASN A 194      38.359  46.601 -12.728  1.00 36.83           H  
ATOM   3088 HD22 ASN A 194      37.479  46.778 -11.209  1.00 36.83           H  
ATOM   3089  OD1 ASN A 194      39.518  44.591 -12.043  1.00 36.83           O  
ATOM   3090  N   ARG A 195      38.588  42.306  -7.714  1.00 40.34           N  
ATOM   3091  H   ARG A 195      38.350  42.195  -6.739  1.00 40.34           H  
ATOM   3092  CA  ARG A 195      39.883  41.633  -8.059  1.00 40.34           C  
ATOM   3093  HA  ARG A 195      39.721  40.851  -8.801  1.00 40.34           H  
ATOM   3094  C   ARG A 195      40.437  40.958  -6.771  1.00 40.34           C  
ATOM   3095  CB  ARG A 195      40.962  42.649  -8.513  1.00 40.34           C  
ATOM   3096  HB2 ARG A 195      41.893  42.490  -7.970  1.00 40.34           H  
ATOM   3097  HB3 ARG A 195      40.662  43.660  -8.238  1.00 40.34           H  
ATOM   3098  O   ARG A 195      39.969  41.331  -5.698  1.00 40.34           O  
ATOM   3099  CG  ARG A 195      41.279  42.538 -10.010  1.00 40.34           C  
ATOM   3100  HG2 ARG A 195      41.707  41.559 -10.225  1.00 40.34           H  
ATOM   3101  HG3 ARG A 195      40.355  42.629 -10.580  1.00 40.34           H  
ATOM   3102  CD  ARG A 195      42.261  43.621 -10.471  1.00 40.34           C  
ATOM   3103  HD2 ARG A 195      41.959  44.576 -10.041  1.00 40.34           H  
ATOM   3104  HD3 ARG A 195      43.261  43.386 -10.106  1.00 40.34           H  
ATOM   3105  NE  ARG A 195      42.223  43.749 -11.939  1.00 40.34           N  
ATOM   3106  HE  ARG A 195      41.333  44.059 -12.302  1.00 40.34           H  
ATOM   3107  NH1 ARG A 195      44.385  43.159 -12.481  1.00 40.34           N  
ATOM   3108 HH11 ARG A 195      45.098  43.017 -13.182  1.00 40.34           H  
ATOM   3109 HH12 ARG A 195      44.617  43.107 -11.499  1.00 40.34           H  
ATOM   3110  NH2 ARG A 195      42.931  43.666 -14.094  1.00 40.34           N  
ATOM   3111 HH21 ARG A 195      42.016  43.976 -14.387  1.00 40.34           H  
ATOM   3112 HH22 ARG A 195      43.659  43.526 -14.780  1.00 40.34           H  
ATOM   3113  CZ  ARG A 195      43.180  43.523 -12.823  1.00 40.34           C  
ATOM   3114  N   PRO A 196      41.504  40.124  -6.813  1.00 41.19           N  
ATOM   3115  CA  PRO A 196      42.145  39.437  -7.947  1.00 41.19           C  
ATOM   3116  HA  PRO A 196      41.654  39.648  -8.897  1.00 41.19           H  
ATOM   3117  C   PRO A 196      42.229  37.899  -7.739  1.00 41.19           C  
ATOM   3118  CB  PRO A 196      43.562  40.031  -7.915  1.00 41.19           C  
ATOM   3119  HB2 PRO A 196      43.556  41.042  -8.323  1.00 41.19           H  
ATOM   3120  HB3 PRO A 196      44.295  39.429  -8.452  1.00 41.19           H  
ATOM   3121  O   PRO A 196      41.802  37.401  -6.706  1.00 41.19           O  
ATOM   3122  CG  PRO A 196      43.868  40.081  -6.412  1.00 41.19           C  
ATOM   3123  HG2 PRO A 196      44.492  40.940  -6.168  1.00 41.19           H  
ATOM   3124  HG3 PRO A 196      44.357  39.158  -6.099  1.00 41.19           H  
ATOM   3125  CD  PRO A 196      42.493  40.182  -5.737  1.00 41.19           C  
ATOM   3126  HD2 PRO A 196      42.425  41.124  -5.192  1.00 41.19           H  
ATOM   3127  HD3 PRO A 196      42.347  39.352  -5.046  1.00 41.19           H  
ATOM   3128  N   ALA A 197      42.918  37.199  -8.660  1.00 36.46           N  
ATOM   3129  H   ALA A 197      43.184  37.685  -9.504  1.00 36.46           H  
ATOM   3130  CA  ALA A 197      43.556  35.880  -8.453  1.00 36.46           C  
ATOM   3131  HA  ALA A 197      44.089  35.650  -9.375  1.00 36.46           H  
ATOM   3132  C   ALA A 197      42.624  34.660  -8.196  1.00 36.46           C  
ATOM   3133  CB  ALA A 197      44.624  36.074  -7.355  1.00 36.46           C  
ATOM   3134  HB1 ALA A 197      45.344  36.832  -7.661  1.00 36.46           H  
ATOM   3135  HB2 ALA A 197      45.156  35.144  -7.152  1.00 36.46           H  
ATOM   3136  HB3 ALA A 197      44.154  36.380  -6.420  1.00 36.46           H  
ATOM   3137  O   ALA A 197      41.468  34.808  -7.827  1.00 36.46           O  
ATOM   3138  N   SER A 198      43.052  33.403  -8.375  1.00 38.62           N  
ATOM   3139  H   SER A 198      42.423  32.713  -7.989  1.00 38.62           H  
ATOM   3140  CA  SER A 198      44.066  32.836  -9.292  1.00 38.62           C  
ATOM   3141  HA  SER A 198      43.945  33.291 -10.275  1.00 38.62           H  
ATOM   3142  C   SER A 198      43.857  31.317  -9.418  1.00 38.62           C  
ATOM   3143  CB  SER A 198      45.506  33.010  -8.779  1.00 38.62           C  
ATOM   3144  HB2 SER A 198      46.093  32.120  -9.004  1.00 38.62           H  
ATOM   3145  HB3 SER A 198      45.509  33.132  -7.696  1.00 38.62           H  
ATOM   3146  O   SER A 198      43.413  30.697  -8.460  1.00 38.62           O  
ATOM   3147  OG  SER A 198      46.130  34.107  -9.423  1.00 38.62           O  
ATOM   3148  HG  SER A 198      46.955  34.290  -8.967  1.00 38.62           H  
ATOM   3149  N   SER A 199      44.242  30.641 -10.504  1.00 37.23           N  
ATOM   3150  H   SER A 199      44.190  29.638 -10.398  1.00 37.23           H  
ATOM   3151  CA  SER A 199      44.522  31.089 -11.882  1.00 37.23           C  
ATOM   3152  HA  SER A 199      43.718  31.737 -12.232  1.00 37.23           H  
ATOM   3153  C   SER A 199      44.585  29.848 -12.783  1.00 37.23           C  
ATOM   3154  CB  SER A 199      45.869  31.818 -12.018  1.00 37.23           C  
ATOM   3155  HB2 SER A 199      46.553  31.514 -11.225  1.00 37.23           H  
ATOM   3156  HB3 SER A 199      46.324  31.563 -12.975  1.00 37.23           H  
ATOM   3157  O   SER A 199      45.239  28.879 -12.411  1.00 37.23           O  
ATOM   3158  OG  SER A 199      45.671  33.219 -12.002  1.00 37.23           O  
ATOM   3159  HG  SER A 199      45.875  33.556 -11.126  1.00 37.23           H  
ATOM   3160  N   ALA A 200      43.971  29.916 -13.972  1.00 34.49           N  
ATOM   3161  H   ALA A 200      43.488  30.776 -14.189  1.00 34.49           H  
ATOM   3162  CA  ALA A 200      43.785  28.804 -14.923  1.00 34.49           C  
ATOM   3163  HA  ALA A 200      43.206  29.224 -15.745  1.00 34.49           H  
ATOM   3164  C   ALA A 200      42.941  27.611 -14.392  1.00 34.49           C  
ATOM   3165  CB  ALA A 200      45.148  28.395 -15.512  1.00 34.49           C  
ATOM   3166  HB1 ALA A 200      45.762  27.924 -14.745  1.00 34.49           H  
ATOM   3167  HB2 ALA A 200      45.666  29.273 -15.898  1.00 34.49           H  
ATOM   3168  HB3 ALA A 200      45.016  27.682 -16.326  1.00 34.49           H  
ATOM   3169  O   ALA A 200      42.735  27.467 -13.192  1.00 34.49           O  
ATOM   3170  N   SER A 201      42.376  26.749 -15.244  1.00 35.91           N  
ATOM   3171  H   SER A 201      41.854  26.001 -14.810  1.00 35.91           H  
ATOM   3172  CA  SER A 201      42.238  26.822 -16.713  1.00 35.91           C  
ATOM   3173  HA  SER A 201      42.961  27.545 -17.091  1.00 35.91           H  
ATOM   3174  C   SER A 201      40.830  27.319 -17.109  1.00 35.91           C  
ATOM   3175  CB  SER A 201      42.582  25.454 -17.319  1.00 35.91           C  
ATOM   3176  HB2 SER A 201      43.641  25.255 -17.158  1.00 35.91           H  
ATOM   3177  HB3 SER A 201      42.393  25.463 -18.392  1.00 35.91           H  
ATOM   3178  O   SER A 201      39.888  27.139 -16.346  1.00 35.91           O  
ATOM   3179  OG  SER A 201      41.827  24.419 -16.719  1.00 35.91           O  
ATOM   3180  HG  SER A 201      41.971  23.608 -17.212  1.00 35.91           H  
ATOM   3181  N   THR A 202      40.553  28.077 -18.180  1.00 31.45           N  
ATOM   3182  H   THR A 202      39.596  28.393 -18.099  1.00 31.45           H  
ATOM   3183  CA  THR A 202      41.122  28.299 -19.537  1.00 31.45           C  
ATOM   3184  HA  THR A 202      40.586  29.184 -19.878  1.00 31.45           H  
ATOM   3185  C   THR A 202      40.816  27.194 -20.561  1.00 31.45           C  
ATOM   3186  CB  THR A 202      42.595  28.742 -19.642  1.00 31.45           C  
ATOM   3187  HB  THR A 202      42.779  29.027 -20.678  1.00 31.45           H  
ATOM   3188  O   THR A 202      41.368  26.107 -20.456  1.00 31.45           O  
ATOM   3189  CG2 THR A 202      42.920  29.961 -18.781  1.00 31.45           C  
ATOM   3190 HG21 THR A 202      42.367  30.825 -19.150  1.00 31.45           H  
ATOM   3191 HG22 THR A 202      43.987  30.173 -18.841  1.00 31.45           H  
ATOM   3192 HG23 THR A 202      42.645  29.781 -17.742  1.00 31.45           H  
ATOM   3193  OG1 THR A 202      43.497  27.706 -19.352  1.00 31.45           O  
ATOM   3194  HG1 THR A 202      43.248  26.950 -19.889  1.00 31.45           H  
ATOM   3195  N   VAL A 203      40.026  27.439 -21.616  1.00 35.76           N  
ATOM   3196  H   VAL A 203      39.888  26.657 -22.240  1.00 35.76           H  
ATOM   3197  CA  VAL A 203      39.271  28.663 -21.979  1.00 35.76           C  
ATOM   3198  HA  VAL A 203      38.820  29.081 -21.080  1.00 35.76           H  
ATOM   3199  C   VAL A 203      38.122  28.326 -22.948  1.00 35.76           C  
ATOM   3200  CB  VAL A 203      40.225  29.715 -22.606  1.00 35.76           C  
ATOM   3201  HB  VAL A 203      41.098  29.794 -21.959  1.00 35.76           H  
ATOM   3202  O   VAL A 203      38.226  27.338 -23.668  1.00 35.76           O  
ATOM   3203  CG1 VAL A 203      40.745  29.342 -23.999  1.00 35.76           C  
ATOM   3204 HG11 VAL A 203      41.498  30.063 -24.317  1.00 35.76           H  
ATOM   3205 HG12 VAL A 203      39.931  29.342 -24.724  1.00 35.76           H  
ATOM   3206 HG13 VAL A 203      41.198  28.351 -23.976  1.00 35.76           H  
ATOM   3207  CG2 VAL A 203      39.614  31.120 -22.648  1.00 35.76           C  
ATOM   3208 HG21 VAL A 203      40.386  31.838 -22.925  1.00 35.76           H  
ATOM   3209 HG22 VAL A 203      38.821  31.175 -23.393  1.00 35.76           H  
ATOM   3210 HG23 VAL A 203      39.222  31.392 -21.668  1.00 35.76           H  
ATOM   3211  N   SER A 204      37.095  29.191 -23.008  1.00 32.18           N  
ATOM   3212  H   SER A 204      37.138  29.995 -22.399  1.00 32.18           H  
ATOM   3213  CA  SER A 204      35.977  29.176 -23.981  1.00 32.18           C  
ATOM   3214  HA  SER A 204      35.387  30.072 -23.790  1.00 32.18           H  
ATOM   3215  C   SER A 204      34.992  27.992 -23.885  1.00 32.18           C  
ATOM   3216  CB  SER A 204      36.539  29.320 -25.405  1.00 32.18           C  
ATOM   3217  HB2 SER A 204      37.311  28.574 -25.589  1.00 32.18           H  
ATOM   3218  HB3 SER A 204      35.753  29.161 -26.144  1.00 32.18           H  
ATOM   3219  O   SER A 204      35.341  26.919 -23.411  1.00 32.18           O  
ATOM   3220  OG  SER A 204      37.078  30.621 -25.561  1.00 32.18           O  
ATOM   3221  HG  SER A 204      37.410  30.694 -26.460  1.00 32.18           H  
ATOM   3222  N   SER A 205      33.729  28.103 -24.315  1.00 33.97           N  
ATOM   3223  H   SER A 205      33.243  27.219 -24.353  1.00 33.97           H  
ATOM   3224  CA  SER A 205      32.840  29.270 -24.541  1.00 33.97           C  
ATOM   3225  HA  SER A 205      32.950  29.957 -23.702  1.00 33.97           H  
ATOM   3226  C   SER A 205      31.375  28.751 -24.545  1.00 33.97           C  
ATOM   3227  CB  SER A 205      33.197  30.014 -25.840  1.00 33.97           C  
ATOM   3228  HB2 SER A 205      34.180  30.472 -25.727  1.00 33.97           H  
ATOM   3229  HB3 SER A 205      32.510  30.843 -26.010  1.00 33.97           H  
ATOM   3230  O   SER A 205      31.168  27.565 -24.780  1.00 33.97           O  
ATOM   3231  OG  SER A 205      33.213  29.164 -26.966  1.00 33.97           O  
ATOM   3232  HG  SER A 205      32.311  29.038 -27.268  1.00 33.97           H  
ATOM   3233  N   SER A 206      30.299  29.471 -24.194  1.00 31.54           N  
ATOM   3234  H   SER A 206      29.505  28.861 -24.062  1.00 31.54           H  
ATOM   3235  CA  SER A 206      29.929  30.900 -24.320  1.00 31.54           C  
ATOM   3236  HA  SER A 206      29.022  31.013 -23.727  1.00 31.54           H  
ATOM   3237  C   SER A 206      29.563  31.306 -25.762  1.00 31.54           C  
ATOM   3238  CB  SER A 206      30.944  31.863 -23.684  1.00 31.54           C  
ATOM   3239  HB2 SER A 206      31.880  31.855 -24.243  1.00 31.54           H  
ATOM   3240  HB3 SER A 206      30.553  32.880 -23.714  1.00 31.54           H  
ATOM   3241  O   SER A 206      30.316  31.011 -26.679  1.00 31.54           O  
ATOM   3242  OG  SER A 206      31.190  31.505 -22.338  1.00 31.54           O  
ATOM   3243  HG  SER A 206      31.698  32.200 -21.914  1.00 31.54           H  
ATOM   3244  N   ILE A 207      28.450  31.994 -26.048  1.00 37.46           N  
ATOM   3245  H   ILE A 207      28.341  32.193 -27.032  1.00 37.46           H  
ATOM   3246  CA  ILE A 207      27.249  32.316 -25.242  1.00 37.46           C  
ATOM   3247  HA  ILE A 207      27.012  31.460 -24.610  1.00 37.46           H  
ATOM   3248  C   ILE A 207      26.047  32.527 -26.202  1.00 37.46           C  
ATOM   3249  CB  ILE A 207      27.520  33.551 -24.341  1.00 37.46           C  
ATOM   3250  HB  ILE A 207      28.496  33.399 -23.881  1.00 37.46           H  
ATOM   3251  O   ILE A 207      26.227  32.480 -27.417  1.00 37.46           O  
ATOM   3252  CG1 ILE A 207      26.515  33.654 -23.171  1.00 37.46           C  
ATOM   3253 HG12 ILE A 207      25.562  34.046 -23.528  1.00 37.46           H  
ATOM   3254 HG13 ILE A 207      26.345  32.661 -22.757  1.00 37.46           H  
ATOM   3255  CG2 ILE A 207      27.603  34.860 -25.146  1.00 37.46           C  
ATOM   3256 HG21 ILE A 207      28.310  34.751 -25.969  1.00 37.46           H  
ATOM   3257 HG22 ILE A 207      27.949  35.675 -24.511  1.00 37.46           H  
ATOM   3258 HG23 ILE A 207      26.628  35.128 -25.553  1.00 37.46           H  
ATOM   3259  CD1 ILE A 207      27.001  34.558 -22.031  1.00 37.46           C  
ATOM   3260 HD11 ILE A 207      27.963  34.204 -21.659  1.00 37.46           H  
ATOM   3261 HD12 ILE A 207      27.099  35.587 -22.374  1.00 37.46           H  
ATOM   3262 HD13 ILE A 207      26.276  34.531 -21.218  1.00 37.46           H  
ATOM   3263  N   GLY A 208      24.832  32.762 -25.696  1.00 29.53           N  
ATOM   3264  H   GLY A 208      24.713  32.837 -24.696  1.00 29.53           H  
ATOM   3265  CA  GLY A 208      23.653  33.094 -26.511  1.00 29.53           C  
ATOM   3266  HA2 GLY A 208      23.939  33.805 -27.286  1.00 29.53           H  
ATOM   3267  HA3 GLY A 208      23.286  32.190 -26.998  1.00 29.53           H  
ATOM   3268  C   GLY A 208      22.511  33.712 -25.693  1.00 29.53           C  
ATOM   3269  O   GLY A 208      22.641  33.831 -24.475  1.00 29.53           O  
ATOM   3270  N   SER A 209      21.400  34.043 -26.372  1.00 33.15           N  
ATOM   3271  H   SER A 209      21.404  33.836 -27.361  1.00 33.15           H  
ATOM   3272  CA  SER A 209      20.232  34.816 -25.883  1.00 33.15           C  
ATOM   3273  HA  SER A 209      19.479  34.764 -26.670  1.00 33.15           H  
ATOM   3274  C   SER A 209      20.503  36.314 -25.629  1.00 33.15           C  
ATOM   3275  CB  SER A 209      19.606  34.156 -24.643  1.00 33.15           C  
ATOM   3276  HB2 SER A 209      18.815  34.788 -24.240  1.00 33.15           H  
ATOM   3277  HB3 SER A 209      20.351  34.036 -23.856  1.00 33.15           H  
ATOM   3278  O   SER A 209      21.569  36.670 -25.143  1.00 33.15           O  
ATOM   3279  OG  SER A 209      19.063  32.895 -24.987  1.00 33.15           O  
ATOM   3280  HG  SER A 209      18.927  32.395 -24.180  1.00 33.15           H  
ATOM   3281  N   ALA A 210      19.578  37.250 -25.893  1.00 33.67           N  
ATOM   3282  H   ALA A 210      19.873  38.188 -25.665  1.00 33.67           H  
ATOM   3283  CA  ALA A 210      18.299  37.197 -26.630  1.00 33.67           C  
ATOM   3284  HA  ALA A 210      18.425  36.634 -27.555  1.00 33.67           H  
ATOM   3285  C   ALA A 210      17.838  38.632 -27.012  1.00 33.67           C  
ATOM   3286  CB  ALA A 210      17.223  36.519 -25.758  1.00 33.67           C  
ATOM   3287  HB1 ALA A 210      17.399  35.445 -25.703  1.00 33.67           H  
ATOM   3288  HB2 ALA A 210      17.225  36.952 -24.758  1.00 33.67           H  
ATOM   3289  HB3 ALA A 210      16.233  36.656 -26.193  1.00 33.67           H  
ATOM   3290  O   ALA A 210      18.454  39.602 -26.573  1.00 33.67           O  
ATOM   3291  N   TYR A 211      16.708  38.742 -27.732  1.00 32.70           N  
ATOM   3292  H   TYR A 211      16.273  37.878 -28.025  1.00 32.70           H  
ATOM   3293  CA  TYR A 211      16.037  39.986 -28.181  1.00 32.70           C  
ATOM   3294  HA  TYR A 211      15.099  39.664 -28.632  1.00 32.70           H  
ATOM   3295  C   TYR A 211      16.781  40.750 -29.304  1.00 32.70           C  
ATOM   3296  CB  TYR A 211      15.646  40.854 -26.966  1.00 32.70           C  
ATOM   3297  HB2 TYR A 211      15.016  41.683 -27.290  1.00 32.70           H  
ATOM   3298  HB3 TYR A 211      16.543  41.299 -26.536  1.00 32.70           H  
ATOM   3299  O   TYR A 211      17.953  40.497 -29.555  1.00 32.70           O  
ATOM   3300  CG  TYR A 211      14.891  40.096 -25.888  1.00 32.70           C  
ATOM   3301  CD1 TYR A 211      13.538  39.757 -26.083  1.00 32.70           C  
ATOM   3302  HD1 TYR A 211      13.027  40.063 -26.984  1.00 32.70           H  
ATOM   3303  CD2 TYR A 211      15.550  39.704 -24.706  1.00 32.70           C  
ATOM   3304  HD2 TYR A 211      16.588  39.967 -24.562  1.00 32.70           H  
ATOM   3305  CE1 TYR A 211      12.846  39.021 -25.101  1.00 32.70           C  
ATOM   3306  HE1 TYR A 211      11.808  38.758 -25.241  1.00 32.70           H  
ATOM   3307  CE2 TYR A 211      14.862  38.970 -23.720  1.00 32.70           C  
ATOM   3308  HE2 TYR A 211      15.372  38.675 -22.815  1.00 32.70           H  
ATOM   3309  OH  TYR A 211      12.836  37.918 -22.974  1.00 32.70           O  
ATOM   3310  HH  TYR A 211      13.385  37.741 -22.207  1.00 32.70           H  
ATOM   3311  CZ  TYR A 211      13.506  38.627 -23.919  1.00 32.70           C  
ATOM   3312  N   SER A 212      16.146  41.643 -30.077  1.00 31.32           N  
ATOM   3313  H   SER A 212      16.695  41.956 -30.865  1.00 31.32           H  
ATOM   3314  CA  SER A 212      14.761  42.164 -30.012  1.00 31.32           C  
ATOM   3315  HA  SER A 212      14.168  41.567 -29.319  1.00 31.32           H  
ATOM   3316  C   SER A 212      14.037  42.086 -31.376  1.00 31.32           C  
ATOM   3317  CB  SER A 212      14.798  43.604 -29.482  1.00 31.32           C  
ATOM   3318  HB2 SER A 212      15.529  43.678 -28.677  1.00 31.32           H  
ATOM   3319  HB3 SER A 212      15.082  44.286 -30.284  1.00 31.32           H  
ATOM   3320  O   SER A 212      14.561  41.479 -32.305  1.00 31.32           O  
ATOM   3321  OG  SER A 212      13.526  43.948 -28.969  1.00 31.32           O  
ATOM   3322  HG  SER A 212      13.520  44.883 -28.750  1.00 31.32           H  
ATOM   3323  N   VAL A 213      12.821  42.642 -31.490  1.00 31.68           N  
ATOM   3324  H   VAL A 213      12.479  43.184 -30.709  1.00 31.68           H  
ATOM   3325  CA  VAL A 213      11.893  42.434 -32.625  1.00 31.68           C  
ATOM   3326  HA  VAL A 213      12.444  42.014 -33.467  1.00 31.68           H  
ATOM   3327  C   VAL A 213      11.236  43.741 -33.099  1.00 31.68           C  
ATOM   3328  CB  VAL A 213      10.783  41.429 -32.231  1.00 31.68           C  
ATOM   3329  HB  VAL A 213      10.204  41.846 -31.407  1.00 31.68           H  
ATOM   3330  O   VAL A 213      10.735  44.502 -32.274  1.00 31.68           O  
ATOM   3331  CG1 VAL A 213       9.818  41.131 -33.387  1.00 31.68           C  
ATOM   3332 HG11 VAL A 213       9.093  40.375 -33.086  1.00 31.68           H  
ATOM   3333 HG12 VAL A 213      10.368  40.768 -34.256  1.00 31.68           H  
ATOM   3334 HG13 VAL A 213       9.261  42.026 -33.663  1.00 31.68           H  
ATOM   3335  CG2 VAL A 213      11.359  40.083 -31.763  1.00 31.68           C  
ATOM   3336 HG21 VAL A 213      10.550  39.383 -31.557  1.00 31.68           H  
ATOM   3337 HG22 VAL A 213      12.005  39.669 -32.537  1.00 31.68           H  
ATOM   3338 HG23 VAL A 213      11.933  40.215 -30.845  1.00 31.68           H  
ATOM   3339  N   LEU A 214      11.165  43.941 -34.422  1.00 37.78           N  
ATOM   3340  H   LEU A 214      11.649  43.290 -35.024  1.00 37.78           H  
ATOM   3341  CA  LEU A 214      10.249  44.852 -35.131  1.00 37.78           C  
ATOM   3342  HA  LEU A 214       9.316  44.938 -34.576  1.00 37.78           H  
ATOM   3343  C   LEU A 214       9.925  44.270 -36.524  1.00 37.78           C  
ATOM   3344  CB  LEU A 214      10.886  46.248 -35.323  1.00 37.78           C  
ATOM   3345  HB2 LEU A 214      10.365  46.745 -36.142  1.00 37.78           H  
ATOM   3346  HB3 LEU A 214      11.919  46.114 -35.642  1.00 37.78           H  
ATOM   3347  O   LEU A 214      10.856  43.869 -37.211  1.00 37.78           O  
ATOM   3348  CG  LEU A 214      10.855  47.207 -34.119  1.00 37.78           C  
ATOM   3349  HG  LEU A 214      11.412  46.776 -33.287  1.00 37.78           H  
ATOM   3350  CD1 LEU A 214      11.531  48.524 -34.507  1.00 37.78           C  
ATOM   3351 HD11 LEU A 214      12.556  48.331 -34.824  1.00 37.78           H  
ATOM   3352 HD12 LEU A 214      10.986  48.998 -35.324  1.00 37.78           H  
ATOM   3353 HD13 LEU A 214      11.550  49.196 -33.649  1.00 37.78           H  
ATOM   3354  CD2 LEU A 214       9.429  47.533 -33.667  1.00 37.78           C  
ATOM   3355 HD21 LEU A 214       9.454  48.295 -32.888  1.00 37.78           H  
ATOM   3356 HD22 LEU A 214       8.960  46.642 -33.249  1.00 37.78           H  
ATOM   3357 HD23 LEU A 214       8.839  47.897 -34.508  1.00 37.78           H  
ATOM   3358  N   HIS A 215       8.640  44.302 -36.910  1.00 36.59           N  
ATOM   3359  H   HIS A 215       7.987  44.677 -36.238  1.00 36.59           H  
ATOM   3360  CA  HIS A 215       8.029  43.955 -38.216  1.00 36.59           C  
ATOM   3361  HA  HIS A 215       6.961  43.961 -37.999  1.00 36.59           H  
ATOM   3362  C   HIS A 215       8.296  42.550 -38.816  1.00 36.59           C  
ATOM   3363  CB  HIS A 215       8.219  45.105 -39.211  1.00 36.59           C  
ATOM   3364  HB2 HIS A 215       9.267  45.405 -39.246  1.00 36.59           H  
ATOM   3365  HB3 HIS A 215       7.923  44.772 -40.205  1.00 36.59           H  
ATOM   3366  O   HIS A 215       9.430  42.092 -38.874  1.00 36.59           O  
ATOM   3367  CG  HIS A 215       7.345  46.269 -38.823  1.00 36.59           C  
ATOM   3368  CD2 HIS A 215       7.682  47.329 -38.026  1.00 36.59           C  
ATOM   3369  HD2 HIS A 215       8.664  47.528 -37.621  1.00 36.59           H  
ATOM   3370  ND1 HIS A 215       5.993  46.349 -39.060  1.00 36.59           N  
ATOM   3371  HD1 HIS A 215       5.460  45.701 -39.621  1.00 36.59           H  
ATOM   3372  CE1 HIS A 215       5.526  47.432 -38.416  1.00 36.59           C  
ATOM   3373  HE1 HIS A 215       4.493  47.749 -38.418  1.00 36.59           H  
ATOM   3374  NE2 HIS A 215       6.520  48.063 -37.764  1.00 36.59           N  
ATOM   3375  N   ASP A 216       7.317  41.746 -39.259  1.00 33.34           N  
ATOM   3376  H   ASP A 216       7.699  40.867 -39.579  1.00 33.34           H  
ATOM   3377  CA  ASP A 216       5.863  41.896 -39.534  1.00 33.34           C  
ATOM   3378  HA  ASP A 216       5.529  40.864 -39.643  1.00 33.34           H  
ATOM   3379  C   ASP A 216       5.479  42.555 -40.882  1.00 33.34           C  
ATOM   3380  CB  ASP A 216       5.058  42.417 -38.321  1.00 33.34           C  
ATOM   3381  HB2 ASP A 216       5.545  42.092 -37.402  1.00 33.34           H  
ATOM   3382  HB3 ASP A 216       5.037  43.507 -38.336  1.00 33.34           H  
ATOM   3383  O   ASP A 216       5.353  43.779 -40.964  1.00 33.34           O  
ATOM   3384  CG  ASP A 216       3.605  41.935 -38.276  1.00 33.34           C  
ATOM   3385  OD1 ASP A 216       3.370  40.760 -38.634  1.00 33.34           O  
ATOM   3386  OD2 ASP A 216       2.759  42.723 -37.796  1.00 33.34           O  
ATOM   3387  N   ASP A 217       5.295  41.702 -41.909  1.00 39.30           N  
ATOM   3388  H   ASP A 217       5.448  40.723 -41.711  1.00 39.30           H  
ATOM   3389  CA  ASP A 217       4.596  41.916 -43.200  1.00 39.30           C  
ATOM   3390  HA  ASP A 217       3.680  42.469 -42.996  1.00 39.30           H  
ATOM   3391  C   ASP A 217       4.202  40.533 -43.822  1.00 39.30           C  
ATOM   3392  CB  ASP A 217       5.461  42.755 -44.165  1.00 39.30           C  
ATOM   3393  HB2 ASP A 217       5.958  43.546 -43.604  1.00 39.30           H  
ATOM   3394  HB3 ASP A 217       6.234  42.119 -44.599  1.00 39.30           H  
ATOM   3395  O   ASP A 217       4.546  39.487 -43.258  1.00 39.30           O  
ATOM   3396  CG  ASP A 217       4.653  43.425 -45.290  1.00 39.30           C  
ATOM   3397  OD1 ASP A 217       3.416  43.222 -45.334  1.00 39.30           O  
ATOM   3398  OD2 ASP A 217       5.285  44.128 -46.108  1.00 39.30           O  
ATOM   3399  N   SER A 218       3.435  40.470 -44.925  1.00 34.21           N  
ATOM   3400  H   SER A 218       3.223  41.351 -45.372  1.00 34.21           H  
ATOM   3401  CA  SER A 218       2.795  39.245 -45.493  1.00 34.21           C  
ATOM   3402  HA  SER A 218       3.526  38.439 -45.552  1.00 34.21           H  
ATOM   3403  C   SER A 218       2.236  39.477 -46.932  1.00 34.21           C  
ATOM   3404  CB  SER A 218       1.691  38.860 -44.498  1.00 34.21           C  
ATOM   3405  HB2 SER A 218       0.880  38.315 -44.980  1.00 34.21           H  
ATOM   3406  HB3 SER A 218       1.267  39.754 -44.040  1.00 34.21           H  
ATOM   3407  O   SER A 218       2.479  40.563 -47.451  1.00 34.21           O  
ATOM   3408  OG  SER A 218       2.248  38.025 -43.506  1.00 34.21           O  
ATOM   3409  HG  SER A 218       3.052  38.458 -43.208  1.00 34.21           H  
ATOM   3410  N   PRO A 219       1.475  38.574 -47.629  1.00 44.76           N  
ATOM   3411  CA  PRO A 219       0.951  37.223 -47.311  1.00 44.76           C  
ATOM   3412  HA  PRO A 219       1.389  36.827 -46.394  1.00 44.76           H  
ATOM   3413  C   PRO A 219       1.163  36.160 -48.450  1.00 44.76           C  
ATOM   3414  CB  PRO A 219      -0.561  37.520 -47.108  1.00 44.76           C  
ATOM   3415  HB2 PRO A 219      -0.779  37.719 -46.059  1.00 44.76           H  
ATOM   3416  HB3 PRO A 219      -1.221  36.716 -47.433  1.00 44.76           H  
ATOM   3417  O   PRO A 219       2.013  36.312 -49.321  1.00 44.76           O  
ATOM   3418  CG  PRO A 219      -0.838  38.791 -47.924  1.00 44.76           C  
ATOM   3419  HG2 PRO A 219      -1.623  38.642 -48.665  1.00 44.76           H  
ATOM   3420  HG3 PRO A 219      -1.107  39.605 -47.252  1.00 44.76           H  
ATOM   3421  CD  PRO A 219       0.502  39.094 -48.585  1.00 44.76           C  
ATOM   3422  HD2 PRO A 219       0.590  38.565 -49.534  1.00 44.76           H  
ATOM   3423  HD3 PRO A 219       0.590  40.165 -48.768  1.00 44.76           H  
ATOM   3424  N   PHE A 220       0.318  35.111 -48.480  1.00 35.76           N  
ATOM   3425  H   PHE A 220      -0.293  35.029 -47.680  1.00 35.76           H  
ATOM   3426  CA  PHE A 220       0.057  34.140 -49.574  1.00 35.76           C  
ATOM   3427  HA  PHE A 220      -0.846  33.631 -49.237  1.00 35.76           H  
ATOM   3428  C   PHE A 220       0.993  32.910 -49.736  1.00 35.76           C  
ATOM   3429  CB  PHE A 220      -0.416  34.853 -50.866  1.00 35.76           C  
ATOM   3430  HB2 PHE A 220      -0.462  34.149 -51.696  1.00 35.76           H  
ATOM   3431  HB3 PHE A 220       0.297  35.628 -51.148  1.00 35.76           H  
ATOM   3432  O   PHE A 220       1.349  32.285 -48.740  1.00 35.76           O  
ATOM   3433  CG  PHE A 220      -1.812  35.440 -50.753  1.00 35.76           C  
ATOM   3434  CD1 PHE A 220      -2.928  34.581 -50.709  1.00 35.76           C  
ATOM   3435  HD1 PHE A 220      -2.788  33.512 -50.775  1.00 35.76           H  
ATOM   3436  CD2 PHE A 220      -2.005  36.832 -50.704  1.00 35.76           C  
ATOM   3437  HD2 PHE A 220      -1.155  37.496 -50.764  1.00 35.76           H  
ATOM   3438  CE1 PHE A 220      -4.226  35.109 -50.587  1.00 35.76           C  
ATOM   3439  HE1 PHE A 220      -5.078  34.447 -50.552  1.00 35.76           H  
ATOM   3440  CE2 PHE A 220      -3.304  37.361 -50.582  1.00 35.76           C  
ATOM   3441  HE2 PHE A 220      -3.447  38.431 -50.544  1.00 35.76           H  
ATOM   3442  CZ  PHE A 220      -4.413  36.500 -50.518  1.00 35.76           C  
ATOM   3443  HZ  PHE A 220      -5.409  36.909 -50.427  1.00 35.76           H  
ATOM   3444  N   SER A 221       1.149  32.385 -50.962  1.00 33.92           N  
ATOM   3445  H   SER A 221       0.966  32.995 -51.746  1.00 33.92           H  
ATOM   3446  CA  SER A 221       1.048  30.933 -51.254  1.00 33.92           C  
ATOM   3447  HA  SER A 221       1.474  30.361 -50.430  1.00 33.92           H  
ATOM   3448  C   SER A 221       1.748  30.514 -52.564  1.00 33.92           C  
ATOM   3449  CB  SER A 221      -0.446  30.598 -51.397  1.00 33.92           C  
ATOM   3450  HB2 SER A 221      -0.576  29.550 -51.669  1.00 33.92           H  
ATOM   3451  HB3 SER A 221      -0.944  30.766 -50.442  1.00 33.92           H  
ATOM   3452  O   SER A 221       1.899  31.348 -53.448  1.00 33.92           O  
ATOM   3453  OG  SER A 221      -1.060  31.408 -52.386  1.00 33.92           O  
ATOM   3454  HG  SER A 221      -0.463  31.507 -53.130  1.00 33.92           H  
ATOM   3455  N   GLY A 222       2.088  29.240 -52.819  1.00 30.50           N  
ATOM   3456  H   GLY A 222       2.560  29.107 -53.702  1.00 30.50           H  
ATOM   3457  CA  GLY A 222       1.849  28.007 -52.047  1.00 30.50           C  
ATOM   3458  HA2 GLY A 222       2.629  27.896 -51.294  1.00 30.50           H  
ATOM   3459  HA3 GLY A 222       0.886  28.052 -51.539  1.00 30.50           H  
ATOM   3460  C   GLY A 222       1.876  26.753 -52.950  1.00 30.50           C  
ATOM   3461  O   GLY A 222       2.706  26.672 -53.848  1.00 30.50           O  
ATOM   3462  N   PHE A 223       0.929  25.823 -52.753  1.00 35.75           N  
ATOM   3463  H   PHE A 223       0.279  25.987 -51.998  1.00 35.75           H  
ATOM   3464  CA  PHE A 223       0.748  24.563 -53.512  1.00 35.75           C  
ATOM   3465  HA  PHE A 223      -0.127  24.084 -53.073  1.00 35.75           H  
ATOM   3466  C   PHE A 223       1.855  23.487 -53.356  1.00 35.75           C  
ATOM   3467  CB  PHE A 223       0.340  24.856 -54.973  1.00 35.75           C  
ATOM   3468  HB2 PHE A 223       0.303  23.925 -55.538  1.00 35.75           H  
ATOM   3469  HB3 PHE A 223       1.095  25.479 -55.453  1.00 35.75           H  
ATOM   3470  O   PHE A 223       2.785  23.621 -52.565  1.00 35.75           O  
ATOM   3471  CG  PHE A 223      -1.022  25.512 -55.106  1.00 35.75           C  
ATOM   3472  CD1 PHE A 223      -2.186  24.717 -55.107  1.00 35.75           C  
ATOM   3473  HD1 PHE A 223      -2.109  23.643 -55.028  1.00 35.75           H  
ATOM   3474  CD2 PHE A 223      -1.133  26.910 -55.225  1.00 35.75           C  
ATOM   3475  HD2 PHE A 223      -0.244  27.523 -55.236  1.00 35.75           H  
ATOM   3476  CE1 PHE A 223      -3.453  25.318 -55.224  1.00 35.75           C  
ATOM   3477  HE1 PHE A 223      -4.343  24.706 -55.233  1.00 35.75           H  
ATOM   3478  CE2 PHE A 223      -2.400  27.510 -55.340  1.00 35.75           C  
ATOM   3479  HE2 PHE A 223      -2.482  28.583 -55.437  1.00 35.75           H  
ATOM   3480  CZ  PHE A 223      -3.559  26.715 -55.339  1.00 35.75           C  
ATOM   3481  HZ  PHE A 223      -4.531  27.177 -55.436  1.00 35.75           H  
ATOM   3482  N   SER A 224       1.622  22.321 -53.976  1.00 28.80           N  
ATOM   3483  H   SER A 224       0.857  22.304 -54.634  1.00 28.80           H  
ATOM   3484  CA  SER A 224       2.286  21.003 -53.816  1.00 28.80           C  
ATOM   3485  HA  SER A 224       3.357  21.076 -54.005  1.00 28.80           H  
ATOM   3486  C   SER A 224       1.646  20.013 -54.831  1.00 28.80           C  
ATOM   3487  CB  SER A 224       2.029  20.524 -52.377  1.00 28.80           C  
ATOM   3488  HB2 SER A 224       1.002  20.748 -52.088  1.00 28.80           H  
ATOM   3489  HB3 SER A 224       2.180  19.449 -52.283  1.00 28.80           H  
ATOM   3490  O   SER A 224       0.660  20.424 -55.451  1.00 28.80           O  
ATOM   3491  OG  SER A 224       2.928  21.153 -51.492  1.00 28.80           O  
ATOM   3492  HG  SER A 224       3.002  22.077 -51.745  1.00 28.80           H  
ATOM   3493  N   PRO A 225       2.074  18.732 -55.003  1.00 40.81           N  
ATOM   3494  CA  PRO A 225       3.093  17.965 -54.262  1.00 40.81           C  
ATOM   3495  HA  PRO A 225       3.653  18.583 -53.561  1.00 40.81           H  
ATOM   3496  C   PRO A 225       4.098  17.161 -55.143  1.00 40.81           C  
ATOM   3497  CB  PRO A 225       2.194  16.959 -53.519  1.00 40.81           C  
ATOM   3498  HB2 PRO A 225       2.736  16.107 -53.109  1.00 40.81           H  
ATOM   3499  HB3 PRO A 225       1.646  17.454 -52.717  1.00 40.81           H  
ATOM   3500  O   PRO A 225       3.995  17.138 -56.365  1.00 40.81           O  
ATOM   3501  CG  PRO A 225       1.203  16.533 -54.610  1.00 40.81           C  
ATOM   3502  HG2 PRO A 225       1.579  15.664 -55.151  1.00 40.81           H  
ATOM   3503  HG3 PRO A 225       0.224  16.317 -54.182  1.00 40.81           H  
ATOM   3504  CD  PRO A 225       1.145  17.739 -55.554  1.00 40.81           C  
ATOM   3505  HD2 PRO A 225       0.120  18.110 -55.588  1.00 40.81           H  
ATOM   3506  HD3 PRO A 225       1.452  17.451 -56.559  1.00 40.81           H  
ATOM   3507  N   ASN A 226       4.932  16.342 -54.478  1.00 29.25           N  
ATOM   3508  H   ASN A 226       5.030  16.497 -53.485  1.00 29.25           H  
ATOM   3509  CA  ASN A 226       5.501  15.077 -54.997  1.00 29.25           C  
ATOM   3510  HA  ASN A 226       6.022  14.606 -54.164  1.00 29.25           H  
ATOM   3511  C   ASN A 226       6.570  15.191 -56.121  1.00 29.25           C  
ATOM   3512  CB  ASN A 226       4.296  14.162 -55.355  1.00 29.25           C  
ATOM   3513  HB2 ASN A 226       3.529  14.249 -54.586  1.00 29.25           H  
ATOM   3514  HB3 ASN A 226       3.871  14.500 -56.300  1.00 29.25           H  
ATOM   3515  O   ASN A 226       6.938  16.284 -56.542  1.00 29.25           O  
ATOM   3516  CG  ASN A 226       4.613  12.683 -55.471  1.00 29.25           C  
ATOM   3517  ND2 ASN A 226       3.809  11.928 -56.179  1.00 29.25           N  
ATOM   3518 HD21 ASN A 226       4.060  10.952 -56.247  1.00 29.25           H  
ATOM   3519 HD22 ASN A 226       3.020  12.328 -56.666  1.00 29.25           H  
ATOM   3520  OD1 ASN A 226       5.588  12.188 -54.941  1.00 29.25           O  
ATOM   3521  N   SER A 227       7.028  14.029 -56.614  1.00 32.54           N  
ATOM   3522  H   SER A 227       6.708  13.207 -56.122  1.00 32.54           H  
ATOM   3523  CA  SER A 227       8.060  13.758 -57.641  1.00 32.54           C  
ATOM   3524  HA  SER A 227       7.721  12.853 -58.145  1.00 32.54           H  
ATOM   3525  C   SER A 227       9.447  13.423 -57.076  1.00 32.54           C  
ATOM   3526  CB  SER A 227       8.150  14.816 -58.751  1.00 32.54           C  
ATOM   3527  HB2 SER A 227       8.643  15.710 -58.370  1.00 32.54           H  
ATOM   3528  HB3 SER A 227       8.741  14.421 -59.577  1.00 32.54           H  
ATOM   3529  O   SER A 227       9.878  13.975 -56.067  1.00 32.54           O  
ATOM   3530  OG  SER A 227       6.862  15.155 -59.222  1.00 32.54           O  
ATOM   3531  HG  SER A 227       6.514  15.789 -58.591  1.00 32.54           H  
ATOM   3532  N   ASN A 228      10.149  12.499 -57.745  1.00 31.67           N  
ATOM   3533  H   ASN A 228       9.773  12.148 -58.614  1.00 31.67           H  
ATOM   3534  CA  ASN A 228      11.406  11.907 -57.275  1.00 31.67           C  
ATOM   3535  HA  ASN A 228      11.561  12.179 -56.231  1.00 31.67           H  
ATOM   3536  C   ASN A 228      12.618  12.394 -58.083  1.00 31.67           C  
ATOM   3537  CB  ASN A 228      11.330  10.368 -57.369  1.00 31.67           C  
ATOM   3538  HB2 ASN A 228      12.316   9.956 -57.151  1.00 31.67           H  
ATOM   3539  HB3 ASN A 228      11.071  10.083 -58.389  1.00 31.67           H  
ATOM   3540  O   ASN A 228      12.563  12.472 -59.307  1.00 31.67           O  
ATOM   3541  CG  ASN A 228      10.352   9.702 -56.418  1.00 31.67           C  
ATOM   3542  ND2 ASN A 228      10.220   8.399 -56.499  1.00 31.67           N  
ATOM   3543 HD21 ASN A 228      10.753   7.863 -57.169  1.00 31.67           H  
ATOM   3544 HD22 ASN A 228       9.567   7.986 -55.849  1.00 31.67           H  
ATOM   3545  OD1 ASN A 228       9.703  10.312 -55.592  1.00 31.67           O  
ATOM   3546  N   HIS A 229      13.750  12.579 -57.402  1.00 37.33           N  
ATOM   3547  H   HIS A 229      13.711  12.510 -56.395  1.00 37.33           H  
ATOM   3548  CA  HIS A 229      15.098  12.564 -57.983  1.00 37.33           C  
ATOM   3549  HA  HIS A 229      15.100  11.871 -58.825  1.00 37.33           H  
ATOM   3550  C   HIS A 229      16.087  12.015 -56.936  1.00 37.33           C  
ATOM   3551  CB  HIS A 229      15.486  13.962 -58.502  1.00 37.33           C  
ATOM   3552  HB2 HIS A 229      16.307  14.369 -57.912  1.00 37.33           H  
ATOM   3553  HB3 HIS A 229      14.643  14.646 -58.400  1.00 37.33           H  
ATOM   3554  O   HIS A 229      15.708  11.808 -55.782  1.00 37.33           O  
ATOM   3555  CG  HIS A 229      15.882  13.933 -59.958  1.00 37.33           C  
ATOM   3556  CD2 HIS A 229      15.026  13.850 -61.025  1.00 37.33           C  
ATOM   3557  HD2 HIS A 229      13.948  13.812 -60.975  1.00 37.33           H  
ATOM   3558  ND1 HIS A 229      17.164  13.937 -60.468  1.00 37.33           N  
ATOM   3559  HD1 HIS A 229      18.023  14.030 -59.944  1.00 37.33           H  
ATOM   3560  CE1 HIS A 229      17.077  13.863 -61.808  1.00 37.33           C  
ATOM   3561  HE1 HIS A 229      17.916  13.861 -62.488  1.00 37.33           H  
ATOM   3562  NE2 HIS A 229      15.795  13.804 -62.192  1.00 37.33           N  
ATOM   3563  N   SER A 230      17.339  11.717 -57.300  1.00 29.44           N  
ATOM   3564  H   SER A 230      17.632  11.865 -58.255  1.00 29.44           H  
ATOM   3565  CA  SER A 230      18.319  11.135 -56.359  1.00 29.44           C  
ATOM   3566  HA  SER A 230      18.135  11.535 -55.362  1.00 29.44           H  
ATOM   3567  C   SER A 230      19.773  11.462 -56.709  1.00 29.44           C  
ATOM   3568  CB  SER A 230      18.151   9.612 -56.295  1.00 29.44           C  
ATOM   3569  HB2 SER A 230      18.219   9.193 -57.299  1.00 29.44           H  
ATOM   3570  HB3 SER A 230      18.941   9.181 -55.681  1.00 29.44           H  
ATOM   3571  O   SER A 230      20.117  11.589 -57.880  1.00 29.44           O  
ATOM   3572  OG  SER A 230      16.901   9.282 -55.722  1.00 29.44           O  
ATOM   3573  HG  SER A 230      16.398  10.090 -55.596  1.00 29.44           H  
ATOM   3574  N   LEU A 231      20.613  11.564 -55.673  1.00 38.96           N  
ATOM   3575  H   LEU A 231      20.231  11.405 -54.752  1.00 38.96           H  
ATOM   3576  CA  LEU A 231      22.076  11.719 -55.697  1.00 38.96           C  
ATOM   3577  HA  LEU A 231      22.486  11.229 -56.580  1.00 38.96           H  
ATOM   3578  C   LEU A 231      22.674  11.023 -54.453  1.00 38.96           C  
ATOM   3579  CB  LEU A 231      22.455  13.218 -55.702  1.00 38.96           C  
ATOM   3580  HB2 LEU A 231      21.938  13.704 -54.874  1.00 38.96           H  
ATOM   3581  HB3 LEU A 231      23.524  13.309 -55.512  1.00 38.96           H  
ATOM   3582  O   LEU A 231      21.931  10.630 -53.553  1.00 38.96           O  
ATOM   3583  CG  LEU A 231      22.151  13.996 -56.998  1.00 38.96           C  
ATOM   3584  HG  LEU A 231      21.083  13.956 -57.213  1.00 38.96           H  
ATOM   3585  CD1 LEU A 231      22.537  15.464 -56.809  1.00 38.96           C  
ATOM   3586 HD11 LEU A 231      22.294  16.027 -57.710  1.00 38.96           H  
ATOM   3587 HD12 LEU A 231      21.978  15.888 -55.974  1.00 38.96           H  
ATOM   3588 HD13 LEU A 231      23.605  15.551 -56.609  1.00 38.96           H  
ATOM   3589  CD2 LEU A 231      22.935  13.461 -58.199  1.00 38.96           C  
ATOM   3590 HD21 LEU A 231      24.004  13.462 -57.987  1.00 38.96           H  
ATOM   3591 HD22 LEU A 231      22.610  12.448 -58.438  1.00 38.96           H  
ATOM   3592 HD23 LEU A 231      22.742  14.086 -59.071  1.00 38.96           H  
ATOM   3593  N   GLN A 232      24.002  10.874 -54.384  1.00 33.08           N  
ATOM   3594  H   GLN A 232      24.574  11.231 -55.136  1.00 33.08           H  
ATOM   3595  CA  GLN A 232      24.719  10.258 -53.256  1.00 33.08           C  
ATOM   3596  HA  GLN A 232      24.121  10.329 -52.347  1.00 33.08           H  
ATOM   3597  C   GLN A 232      26.074  10.939 -53.010  1.00 33.08           C  
ATOM   3598  CB  GLN A 232      25.015   8.778 -53.557  1.00 33.08           C  
ATOM   3599  HB2 GLN A 232      25.602   8.720 -54.474  1.00 33.08           H  
ATOM   3600  HB3 GLN A 232      25.626   8.380 -52.747  1.00 33.08           H  
ATOM   3601  O   GLN A 232      26.750  11.273 -53.976  1.00 33.08           O  
ATOM   3602  CG  GLN A 232      23.786   7.871 -53.707  1.00 33.08           C  
ATOM   3603  HG2 GLN A 232      23.167   8.219 -54.534  1.00 33.08           H  
ATOM   3604  HG3 GLN A 232      23.196   7.913 -52.791  1.00 33.08           H  
ATOM   3605  CD  GLN A 232      24.170   6.418 -53.984  1.00 33.08           C  
ATOM   3606  NE2 GLN A 232      23.226   5.504 -53.965  1.00 33.08           N  
ATOM   3607 HE21 GLN A 232      22.265   5.754 -53.781  1.00 33.08           H  
ATOM   3608 HE22 GLN A 232      23.528   4.562 -54.167  1.00 33.08           H  
ATOM   3609  OE1 GLN A 232      25.312   6.064 -54.224  1.00 33.08           O  
ATOM   3610  N   PHE A 233      26.496  11.047 -51.743  1.00 37.34           N  
ATOM   3611  H   PHE A 233      25.835  10.839 -51.009  1.00 37.34           H  
ATOM   3612  CA  PHE A 233      27.903  11.078 -51.298  1.00 37.34           C  
ATOM   3613  HA  PHE A 233      28.438  10.324 -51.874  1.00 37.34           H  
ATOM   3614  C   PHE A 233      27.993  10.654 -49.807  1.00 37.34           C  
ATOM   3615  CB  PHE A 233      28.561  12.451 -51.564  1.00 37.34           C  
ATOM   3616  HB2 PHE A 233      29.344  12.626 -50.826  1.00 37.34           H  
ATOM   3617  HB3 PHE A 233      27.819  13.237 -51.424  1.00 37.34           H  
ATOM   3618  O   PHE A 233      26.969  10.680 -49.119  1.00 37.34           O  
ATOM   3619  CG  PHE A 233      29.207  12.582 -52.941  1.00 37.34           C  
ATOM   3620  CD1 PHE A 233      30.185  11.657 -53.366  1.00 37.34           C  
ATOM   3621  HD1 PHE A 233      30.509  10.862 -52.711  1.00 37.34           H  
ATOM   3622  CD2 PHE A 233      28.816  13.614 -53.817  1.00 37.34           C  
ATOM   3623  HD2 PHE A 233      28.063  14.325 -53.511  1.00 37.34           H  
ATOM   3624  CE1 PHE A 233      30.741  11.743 -54.655  1.00 37.34           C  
ATOM   3625  HE1 PHE A 233      31.477  11.022 -54.977  1.00 37.34           H  
ATOM   3626  CE2 PHE A 233      29.377  13.705 -55.105  1.00 37.34           C  
ATOM   3627  HE2 PHE A 233      29.060  14.490 -55.776  1.00 37.34           H  
ATOM   3628  CZ  PHE A 233      30.334  12.766 -55.527  1.00 37.34           C  
ATOM   3629  HZ  PHE A 233      30.756  12.832 -56.519  1.00 37.34           H  
ATOM   3630  N   PRO A 234      29.158  10.184 -49.308  1.00 34.08           N  
ATOM   3631  CA  PRO A 234      29.259   9.459 -48.035  1.00 34.08           C  
ATOM   3632  HA  PRO A 234      28.339   8.901 -47.855  1.00 34.08           H  
ATOM   3633  C   PRO A 234      29.536  10.332 -46.797  1.00 34.08           C  
ATOM   3634  CB  PRO A 234      30.400   8.461 -48.262  1.00 34.08           C  
ATOM   3635  HB2 PRO A 234      30.032   7.601 -48.822  1.00 34.08           H  
ATOM   3636  HB3 PRO A 234      30.873   8.134 -47.336  1.00 34.08           H  
ATOM   3637  O   PRO A 234      29.905  11.501 -46.885  1.00 34.08           O  
ATOM   3638  CG  PRO A 234      31.362   9.266 -49.132  1.00 34.08           C  
ATOM   3639  HG2 PRO A 234      31.928   9.963 -48.513  1.00 34.08           H  
ATOM   3640  HG3 PRO A 234      32.033   8.622 -49.699  1.00 34.08           H  
ATOM   3641  CD  PRO A 234      30.409  10.037 -50.045  1.00 34.08           C  
ATOM   3642  HD2 PRO A 234      30.237   9.449 -50.946  1.00 34.08           H  
ATOM   3643  HD3 PRO A 234      30.840  11.006 -50.296  1.00 34.08           H  
ATOM   3644  N   CYS A 235      29.434   9.702 -45.623  1.00 33.23           N  
ATOM   3645  H   CYS A 235      29.168   8.728 -45.644  1.00 33.23           H  
ATOM   3646  CA  CYS A 235      29.954  10.215 -44.352  1.00 33.23           C  
ATOM   3647  HA  CYS A 235      29.623  11.248 -44.236  1.00 33.23           H  
ATOM   3648  C   CYS A 235      31.505  10.156 -44.326  1.00 33.23           C  
ATOM   3649  CB  CYS A 235      29.334   9.352 -43.238  1.00 33.23           C  
ATOM   3650  HB2 CYS A 235      28.261   9.258 -43.407  1.00 33.23           H  
ATOM   3651  HB3 CYS A 235      29.786   8.360 -43.268  1.00 33.23           H  
ATOM   3652  O   CYS A 235      32.065   9.182 -44.838  1.00 33.23           O  
ATOM   3653  SG  CYS A 235      29.593  10.073 -41.595  1.00 33.23           S  
ATOM   3654  HG  CYS A 235      29.156   9.032 -40.881  1.00 33.23           H  
ATOM   3655  N   PRO A 236      32.219  11.140 -43.739  1.00 48.42           N  
ATOM   3656  CA  PRO A 236      33.679  11.096 -43.587  1.00 48.42           C  
ATOM   3657  HA  PRO A 236      34.136  10.899 -44.557  1.00 48.42           H  
ATOM   3658  C   PRO A 236      34.164  10.009 -42.606  1.00 48.42           C  
ATOM   3659  CB  PRO A 236      34.080  12.504 -43.129  1.00 48.42           C  
ATOM   3660  HB2 PRO A 236      34.961  12.504 -42.488  1.00 48.42           H  
ATOM   3661  HB3 PRO A 236      34.249  13.135 -44.002  1.00 48.42           H  
ATOM   3662  O   PRO A 236      33.391   9.430 -41.846  1.00 48.42           O  
ATOM   3663  CG  PRO A 236      32.840  12.993 -42.384  1.00 48.42           C  
ATOM   3664  HG2 PRO A 236      32.788  14.081 -42.349  1.00 48.42           H  
ATOM   3665  HG3 PRO A 236      32.822  12.571 -41.379  1.00 48.42           H  
ATOM   3666  CD  PRO A 236      31.704  12.397 -43.212  1.00 48.42           C  
ATOM   3667  HD2 PRO A 236      31.466  13.062 -44.042  1.00 48.42           H  
ATOM   3668  HD3 PRO A 236      30.824  12.258 -42.584  1.00 48.42           H  
ATOM   3669  N   SER A 237      35.472   9.736 -42.609  1.00 40.56           N  
ATOM   3670  H   SER A 237      36.075  10.278 -43.211  1.00 40.56           H  
ATOM   3671  CA  SER A 237      36.135   8.725 -41.764  1.00 40.56           C  
ATOM   3672  HA  SER A 237      35.492   8.496 -40.914  1.00 40.56           H  
ATOM   3673  C   SER A 237      37.486   9.226 -41.220  1.00 40.56           C  
ATOM   3674  CB  SER A 237      36.337   7.439 -42.571  1.00 40.56           C  
ATOM   3675  HB2 SER A 237      36.777   7.677 -43.540  1.00 40.56           H  
ATOM   3676  HB3 SER A 237      37.007   6.761 -42.042  1.00 40.56           H  
ATOM   3677  O   SER A 237      38.086  10.110 -41.833  1.00 40.56           O  
ATOM   3678  OG  SER A 237      35.090   6.800 -42.751  1.00 40.56           O  
ATOM   3679  HG  SER A 237      34.409   7.470 -42.844  1.00 40.56           H  
ATOM   3680  N   PRO A 238      37.972   8.702 -40.075  1.00 38.02           N  
ATOM   3681  CA  PRO A 238      39.216   9.149 -39.444  1.00 38.02           C  
ATOM   3682  HA  PRO A 238      39.258  10.239 -39.449  1.00 38.02           H  
ATOM   3683  C   PRO A 238      40.484   8.611 -40.131  1.00 38.02           C  
ATOM   3684  CB  PRO A 238      39.121   8.662 -37.994  1.00 38.02           C  
ATOM   3685  HB2 PRO A 238      40.100   8.483 -37.550  1.00 38.02           H  
ATOM   3686  HB3 PRO A 238      38.562   9.385 -37.402  1.00 38.02           H  
ATOM   3687  O   PRO A 238      40.483   7.528 -40.713  1.00 38.02           O  
ATOM   3688  CG  PRO A 238      38.313   7.371 -38.123  1.00 38.02           C  
ATOM   3689  HG2 PRO A 238      38.965   6.558 -38.442  1.00 38.02           H  
ATOM   3690  HG3 PRO A 238      37.805   7.115 -37.193  1.00 38.02           H  
ATOM   3691  CD  PRO A 238      37.320   7.701 -39.238  1.00 38.02           C  
ATOM   3692  HD2 PRO A 238      37.083   6.799 -39.802  1.00 38.02           H  
ATOM   3693  HD3 PRO A 238      36.414   8.124 -38.806  1.00 38.02           H  
ATOM   3694  N   SER A 239      41.587   9.354 -39.995  1.00 42.62           N  
ATOM   3695  H   SER A 239      41.516  10.227 -39.492  1.00 42.62           H  
ATOM   3696  CA  SER A 239      42.949   8.948 -40.377  1.00 42.62           C  
ATOM   3697  HA  SER A 239      42.886   8.200 -41.167  1.00 42.62           H  
ATOM   3698  C   SER A 239      43.702   8.293 -39.200  1.00 42.62           C  
ATOM   3699  CB  SER A 239      43.677  10.165 -40.960  1.00 42.62           C  
ATOM   3700  HB2 SER A 239      43.127  10.526 -41.829  1.00 42.62           H  
ATOM   3701  HB3 SER A 239      44.680   9.882 -41.280  1.00 42.62           H  
ATOM   3702  O   SER A 239      43.073   7.857 -38.232  1.00 42.62           O  
ATOM   3703  OG  SER A 239      43.755  11.198 -39.997  1.00 42.62           O  
ATOM   3704  HG  SER A 239      44.234  11.941 -40.373  1.00 42.62           H  
ATOM   3705  N   HIS A 240      45.029   8.122 -39.291  1.00 33.27           N  
ATOM   3706  H   HIS A 240      45.529   8.530 -40.068  1.00 33.27           H  
ATOM   3707  CA  HIS A 240      45.808   7.278 -38.370  1.00 33.27           C  
ATOM   3708  HA  HIS A 240      45.207   7.053 -37.489  1.00 33.27           H  
ATOM   3709  C   HIS A 240      47.110   7.933 -37.876  1.00 33.27           C  
ATOM   3710  CB  HIS A 240      46.155   5.942 -39.056  1.00 33.27           C  
ATOM   3711  HB2 HIS A 240      46.840   6.145 -39.879  1.00 33.27           H  
ATOM   3712  HB3 HIS A 240      46.683   5.313 -38.338  1.00 33.27           H  
ATOM   3713  O   HIS A 240      47.829   8.566 -38.646  1.00 33.27           O  
ATOM   3714  CG  HIS A 240      44.996   5.140 -39.603  1.00 33.27           C  
ATOM   3715  CD2 HIS A 240      45.075   4.182 -40.577  1.00 33.27           C  
ATOM   3716  HD2 HIS A 240      45.975   3.861 -41.080  1.00 33.27           H  
ATOM   3717  ND1 HIS A 240      43.668   5.239 -39.248  1.00 33.27           N  
ATOM   3718  HD1 HIS A 240      43.270   5.925 -38.623  1.00 33.27           H  
ATOM   3719  CE1 HIS A 240      42.965   4.385 -40.010  1.00 33.27           C  
ATOM   3720  HE1 HIS A 240      41.891   4.279 -39.994  1.00 33.27           H  
ATOM   3721  NE2 HIS A 240      43.785   3.710 -40.829  1.00 33.27           N  
ATOM   3722  N   SER A 241      47.449   7.663 -36.613  1.00 36.65           N  
ATOM   3723  H   SER A 241      46.769   7.201 -36.027  1.00 36.65           H  
ATOM   3724  CA  SER A 241      48.779   7.792 -35.998  1.00 36.65           C  
ATOM   3725  HA  SER A 241      49.522   7.767 -36.796  1.00 36.65           H  
ATOM   3726  C   SER A 241      48.984   6.570 -35.077  1.00 36.65           C  
ATOM   3727  CB  SER A 241      48.907   9.127 -35.249  1.00 36.65           C  
ATOM   3728  HB2 SER A 241      49.810   9.119 -34.639  1.00 36.65           H  
ATOM   3729  HB3 SER A 241      48.990   9.930 -35.982  1.00 36.65           H  
ATOM   3730  O   SER A 241      48.021   6.113 -34.468  1.00 36.65           O  
ATOM   3731  OG  SER A 241      47.793   9.386 -34.414  1.00 36.65           O  
ATOM   3732  HG  SER A 241      47.976  10.174 -33.897  1.00 36.65           H  
ATOM   3733  N   SER A 242      50.109   5.843 -35.026  1.00 36.15           N  
ATOM   3734  H   SER A 242      49.916   4.970 -34.556  1.00 36.15           H  
ATOM   3735  CA  SER A 242      51.554   6.158 -35.087  1.00 36.15           C  
ATOM   3736  HA  SER A 242      52.034   5.198 -35.276  1.00 36.15           H  
ATOM   3737  C   SER A 242      52.098   6.678 -33.740  1.00 36.15           C  
ATOM   3738  CB  SER A 242      51.983   7.022 -36.287  1.00 36.15           C  
ATOM   3739  HB2 SER A 242      53.043   6.861 -36.485  1.00 36.15           H  
ATOM   3740  HB3 SER A 242      51.433   6.722 -37.179  1.00 36.15           H  
ATOM   3741  O   SER A 242      51.730   7.778 -33.341  1.00 36.15           O  
ATOM   3742  OG  SER A 242      51.806   8.402 -36.045  1.00 36.15           O  
ATOM   3743  HG  SER A 242      51.921   8.559 -35.105  1.00 36.15           H  
ATOM   3744  N   SER A 243      52.980   5.979 -33.010  1.00 36.79           N  
ATOM   3745  H   SER A 243      53.191   6.379 -32.107  1.00 36.79           H  
ATOM   3746  CA  SER A 243      53.732   4.748 -33.339  1.00 36.79           C  
ATOM   3747  HA  SER A 243      53.122   4.062 -33.928  1.00 36.79           H  
ATOM   3748  C   SER A 243      54.215   3.988 -32.090  1.00 36.79           C  
ATOM   3749  CB  SER A 243      54.994   5.134 -34.130  1.00 36.79           C  
ATOM   3750  HB2 SER A 243      55.433   6.037 -33.705  1.00 36.79           H  
ATOM   3751  HB3 SER A 243      55.735   4.337 -34.080  1.00 36.79           H  
ATOM   3752  O   SER A 243      54.276   4.568 -31.013  1.00 36.79           O  
ATOM   3753  OG  SER A 243      54.673   5.341 -35.486  1.00 36.79           O  
ATOM   3754  HG  SER A 243      55.445   5.695 -35.933  1.00 36.79           H  
ATOM   3755  N   PHE A 244      54.696   2.751 -32.316  1.00 37.62           N  
ATOM   3756  H   PHE A 244      54.519   2.368 -33.234  1.00 37.62           H  
ATOM   3757  CA  PHE A 244      55.575   1.945 -31.438  1.00 37.62           C  
ATOM   3758  HA  PHE A 244      55.866   1.076 -32.029  1.00 37.62           H  
ATOM   3759  C   PHE A 244      54.938   1.336 -30.161  1.00 37.62           C  
ATOM   3760  CB  PHE A 244      56.881   2.728 -31.159  1.00 37.62           C  
ATOM   3761  HB2 PHE A 244      56.670   3.789 -31.027  1.00 37.62           H  
ATOM   3762  HB3 PHE A 244      57.273   2.402 -30.196  1.00 37.62           H  
ATOM   3763  O   PHE A 244      53.971   1.861 -29.628  1.00 37.62           O  
ATOM   3764  CG  PHE A 244      57.999   2.598 -32.189  1.00 37.62           C  
ATOM   3765  CD1 PHE A 244      59.331   2.755 -31.760  1.00 37.62           C  
ATOM   3766  HD1 PHE A 244      59.540   2.969 -30.722  1.00 37.62           H  
ATOM   3767  CD2 PHE A 244      57.745   2.321 -33.551  1.00 37.62           C  
ATOM   3768  HD2 PHE A 244      56.736   2.197 -33.915  1.00 37.62           H  
ATOM   3769  CE1 PHE A 244      60.394   2.630 -32.670  1.00 37.62           C  
ATOM   3770  HE1 PHE A 244      61.412   2.751 -32.330  1.00 37.62           H  
ATOM   3771  CE2 PHE A 244      58.809   2.196 -34.461  1.00 37.62           C  
ATOM   3772  HE2 PHE A 244      58.611   1.982 -35.501  1.00 37.62           H  
ATOM   3773  CZ  PHE A 244      60.134   2.350 -34.022  1.00 37.62           C  
ATOM   3774  HZ  PHE A 244      60.952   2.255 -34.721  1.00 37.62           H  
ATOM   3775  N   SER A 245      55.422   0.198 -29.633  1.00 37.86           N  
ATOM   3776  H   SER A 245      54.979  -0.069 -28.766  1.00 37.86           H  
ATOM   3777  CA  SER A 245      56.403  -0.775 -30.176  1.00 37.86           C  
ATOM   3778  HA  SER A 245      56.216  -0.928 -31.239  1.00 37.86           H  
ATOM   3779  C   SER A 245      56.321  -2.141 -29.478  1.00 37.86           C  
ATOM   3780  CB  SER A 245      57.861  -0.320 -29.986  1.00 37.86           C  
ATOM   3781  HB2 SER A 245      58.117   0.435 -30.730  1.00 37.86           H  
ATOM   3782  HB3 SER A 245      58.531  -1.164 -30.150  1.00 37.86           H  
ATOM   3783  O   SER A 245      56.185  -2.191 -28.258  1.00 37.86           O  
ATOM   3784  OG  SER A 245      58.077   0.196 -28.689  1.00 37.86           O  
ATOM   3785  HG  SER A 245      57.660  -0.389 -28.053  1.00 37.86           H  
ATOM   3786  N   GLY A 246      56.560  -3.220 -30.235  1.00 35.92           N  
ATOM   3787  H   GLY A 246      56.630  -3.092 -31.235  1.00 35.92           H  
ATOM   3788  CA  GLY A 246      56.766  -4.584 -29.724  1.00 35.92           C  
ATOM   3789  HA2 GLY A 246      57.144  -4.535 -28.703  1.00 35.92           H  
ATOM   3790  HA3 GLY A 246      57.531  -5.059 -30.338  1.00 35.92           H  
ATOM   3791  C   GLY A 246      55.504  -5.466 -29.705  1.00 35.92           C  
ATOM   3792  O   GLY A 246      54.397  -4.952 -29.606  1.00 35.92           O  
ATOM   3793  N   PHE A 247      55.606  -6.797 -29.806  1.00 42.88           N  
ATOM   3794  H   PHE A 247      54.730  -7.298 -29.756  1.00 42.88           H  
ATOM   3795  CA  PHE A 247      56.776  -7.616 -30.171  1.00 42.88           C  
ATOM   3796  HA  PHE A 247      57.318  -7.114 -30.973  1.00 42.88           H  
ATOM   3797  C   PHE A 247      56.345  -8.987 -30.749  1.00 42.88           C  
ATOM   3798  CB  PHE A 247      57.730  -7.787 -28.961  1.00 42.88           C  
ATOM   3799  HB2 PHE A 247      57.256  -7.389 -28.064  1.00 42.88           H  
ATOM   3800  HB3 PHE A 247      57.896  -8.846 -28.765  1.00 42.88           H  
ATOM   3801  O   PHE A 247      55.167  -9.332 -30.761  1.00 42.88           O  
ATOM   3802  CG  PHE A 247      59.092  -7.128 -29.143  1.00 42.88           C  
ATOM   3803  CD1 PHE A 247      59.980  -7.582 -30.141  1.00 42.88           C  
ATOM   3804  HD1 PHE A 247      59.722  -8.423 -30.768  1.00 42.88           H  
ATOM   3805  CD2 PHE A 247      59.479  -6.053 -28.317  1.00 42.88           C  
ATOM   3806  HD2 PHE A 247      58.823  -5.709 -27.531  1.00 42.88           H  
ATOM   3807  CE1 PHE A 247      61.223  -6.953 -30.328  1.00 42.88           C  
ATOM   3808  HE1 PHE A 247      61.899  -7.308 -31.091  1.00 42.88           H  
ATOM   3809  CE2 PHE A 247      60.723  -5.423 -28.505  1.00 42.88           C  
ATOM   3810  HE2 PHE A 247      61.013  -4.601 -27.867  1.00 42.88           H  
ATOM   3811  CZ  PHE A 247      61.594  -5.870 -29.513  1.00 42.88           C  
ATOM   3812  HZ  PHE A 247      62.553  -5.392 -29.651  1.00 42.88           H  
ATOM   3813  N   SER A 248      57.327  -9.740 -31.252  1.00 38.29           N  
ATOM   3814  H   SER A 248      58.251  -9.333 -31.269  1.00 38.29           H  
ATOM   3815  CA  SER A 248      57.288 -11.150 -31.681  1.00 38.29           C  
ATOM   3816  HA  SER A 248      56.828 -11.216 -32.667  1.00 38.29           H  
ATOM   3817  C   SER A 248      56.558 -12.103 -30.712  1.00 38.29           C  
ATOM   3818  CB  SER A 248      58.763 -11.573 -31.742  1.00 38.29           C  
ATOM   3819  HB2 SER A 248      59.246 -11.340 -30.793  1.00 38.29           H  
ATOM   3820  HB3 SER A 248      58.861 -12.647 -31.901  1.00 38.29           H  
ATOM   3821  O   SER A 248      56.590 -11.863 -29.510  1.00 38.29           O  
ATOM   3822  OG  SER A 248      59.425 -10.887 -32.788  1.00 38.29           O  
ATOM   3823  HG  SER A 248      59.854 -11.547 -33.337  1.00 38.29           H  
ATOM   3824  N   GLN A 249      55.978 -13.251 -31.107  1.00 39.15           N  
ATOM   3825  H   GLN A 249      55.542 -13.733 -30.334  1.00 39.15           H  
ATOM   3826  CA  GLN A 249      55.801 -13.976 -32.397  1.00 39.15           C  
ATOM   3827  HA  GLN A 249      55.379 -13.317 -33.156  1.00 39.15           H  
ATOM   3828  C   GLN A 249      54.797 -15.148 -32.140  1.00 39.15           C  
ATOM   3829  CB  GLN A 249      57.173 -14.529 -32.837  1.00 39.15           C  
ATOM   3830  HB2 GLN A 249      57.890 -14.438 -32.022  1.00 39.15           H  
ATOM   3831  HB3 GLN A 249      57.115 -15.603 -33.017  1.00 39.15           H  
ATOM   3832  O   GLN A 249      54.394 -15.319 -30.994  1.00 39.15           O  
ATOM   3833  CG  GLN A 249      57.711 -13.833 -34.100  1.00 39.15           C  
ATOM   3834  HG2 GLN A 249      57.156 -14.157 -34.981  1.00 39.15           H  
ATOM   3835  HG3 GLN A 249      57.569 -12.755 -34.020  1.00 39.15           H  
ATOM   3836  CD  GLN A 249      59.195 -14.099 -34.309  1.00 39.15           C  
ATOM   3837  NE2 GLN A 249      59.602 -15.320 -34.573  1.00 39.15           N  
ATOM   3838 HE21 GLN A 249      60.598 -15.440 -34.683  1.00 39.15           H  
ATOM   3839 HE22 GLN A 249      58.962 -16.102 -34.564  1.00 39.15           H  
ATOM   3840  OE1 GLN A 249      60.015 -13.200 -34.212  1.00 39.15           O  
ATOM   3841  N   SER A 250      54.337 -16.033 -33.042  1.00 38.71           N  
ATOM   3842  H   SER A 250      53.753 -16.718 -32.583  1.00 38.71           H  
ATOM   3843  CA  SER A 250      54.432 -16.298 -34.504  1.00 38.71           C  
ATOM   3844  HA  SER A 250      54.224 -15.400 -35.085  1.00 38.71           H  
ATOM   3845  C   SER A 250      53.407 -17.407 -34.847  1.00 38.71           C  
ATOM   3846  CB  SER A 250      55.788 -16.921 -34.900  1.00 38.71           C  
ATOM   3847  HB2 SER A 250      55.686 -17.480 -35.831  1.00 38.71           H  
ATOM   3848  HB3 SER A 250      56.519 -16.134 -35.085  1.00 38.71           H  
ATOM   3849  O   SER A 250      53.119 -18.210 -33.965  1.00 38.71           O  
ATOM   3850  OG  SER A 250      56.299 -17.802 -33.920  1.00 38.71           O  
ATOM   3851  HG  SER A 250      55.617 -18.438 -33.691  1.00 38.71           H  
ATOM   3852  N   SER A 251      52.919 -17.635 -36.073  1.00 38.51           N  
ATOM   3853  H   SER A 251      52.429 -18.517 -36.130  1.00 38.51           H  
ATOM   3854  CA  SER A 251      52.790 -16.845 -37.317  1.00 38.51           C  
ATOM   3855  HA  SER A 251      52.217 -15.940 -37.115  1.00 38.51           H  
ATOM   3856  C   SER A 251      52.010 -17.698 -38.354  1.00 38.51           C  
ATOM   3857  CB  SER A 251      54.150 -16.463 -37.933  1.00 38.51           C  
ATOM   3858  HB2 SER A 251      53.984 -15.924 -38.866  1.00 38.51           H  
ATOM   3859  HB3 SER A 251      54.689 -15.799 -37.258  1.00 38.51           H  
ATOM   3860  O   SER A 251      51.799 -18.888 -38.123  1.00 38.51           O  
ATOM   3861  OG  SER A 251      54.937 -17.604 -38.198  1.00 38.51           O  
ATOM   3862  HG  SER A 251      55.670 -17.384 -38.778  1.00 38.51           H  
ATOM   3863  N   SER A 252      51.661 -17.131 -39.524  1.00 38.53           N  
ATOM   3864  H   SER A 252      51.822 -16.139 -39.626  1.00 38.53           H  
ATOM   3865  CA  SER A 252      51.012 -17.822 -40.672  1.00 38.53           C  
ATOM   3866  HA  SER A 252      50.940 -17.083 -41.470  1.00 38.53           H  
ATOM   3867  C   SER A 252      49.555 -18.298 -40.422  1.00 38.53           C  
ATOM   3868  CB  SER A 252      51.952 -18.919 -41.201  1.00 38.53           C  
ATOM   3869  HB2 SER A 252      51.759 -19.081 -42.261  1.00 38.53           H  
ATOM   3870  HB3 SER A 252      52.987 -18.593 -41.104  1.00 38.53           H  
ATOM   3871  O   SER A 252      49.074 -18.205 -39.299  1.00 38.53           O  
ATOM   3872  OG  SER A 252      51.775 -20.128 -40.497  1.00 38.53           O  
ATOM   3873  HG  SER A 252      51.790 -19.923 -39.559  1.00 38.53           H  
ATOM   3874  N   HIS A 253      48.753 -18.728 -41.409  1.00 39.95           N  
ATOM   3875  H   HIS A 253      47.811 -18.917 -41.096  1.00 39.95           H  
ATOM   3876  CA  HIS A 253      48.990 -18.936 -42.853  1.00 39.95           C  
ATOM   3877  HA  HIS A 253      49.863 -18.360 -43.157  1.00 39.95           H  
ATOM   3878  C   HIS A 253      47.796 -18.415 -43.709  1.00 39.95           C  
ATOM   3879  CB  HIS A 253      49.283 -20.438 -43.103  1.00 39.95           C  
ATOM   3880  HB2 HIS A 253      48.448 -20.907 -43.626  1.00 39.95           H  
ATOM   3881  HB3 HIS A 253      49.365 -20.953 -42.146  1.00 39.95           H  
ATOM   3882  O   HIS A 253      46.921 -17.700 -43.218  1.00 39.95           O  
ATOM   3883  CG  HIS A 253      50.560 -20.714 -43.870  1.00 39.95           C  
ATOM   3884  CD2 HIS A 253      51.604 -21.485 -43.425  1.00 39.95           C  
ATOM   3885  HD2 HIS A 253      51.650 -22.004 -42.479  1.00 39.95           H  
ATOM   3886  ND1 HIS A 253      50.933 -20.214 -45.104  1.00 39.95           N  
ATOM   3887  HD1 HIS A 253      50.389 -19.625 -45.719  1.00 39.95           H  
ATOM   3888  CE1 HIS A 253      52.165 -20.674 -45.383  1.00 39.95           C  
ATOM   3889  HE1 HIS A 253      52.720 -20.462 -46.285  1.00 39.95           H  
ATOM   3890  NE2 HIS A 253      52.618 -21.443 -44.385  1.00 39.95           N  
ATOM   3891  N   SER A 254      47.761 -18.724 -45.010  1.00 34.22           N  
ATOM   3892  H   SER A 254      48.449 -19.368 -45.374  1.00 34.22           H  
ATOM   3893  CA  SER A 254      46.725 -18.257 -45.957  1.00 34.22           C  
ATOM   3894  HA  SER A 254      46.615 -17.181 -45.823  1.00 34.22           H  
ATOM   3895  C   SER A 254      45.381 -18.969 -45.710  1.00 34.22           C  
ATOM   3896  CB  SER A 254      47.178 -18.509 -47.400  1.00 34.22           C  
ATOM   3897  HB2 SER A 254      47.094 -19.572 -47.624  1.00 34.22           H  
ATOM   3898  HB3 SER A 254      46.532 -17.954 -48.080  1.00 34.22           H  
ATOM   3899  O   SER A 254      45.396 -20.175 -45.497  1.00 34.22           O  
ATOM   3900  OG  SER A 254      48.528 -18.108 -47.583  1.00 34.22           O  
ATOM   3901  HG  SER A 254      48.702 -18.070 -48.526  1.00 34.22           H  
ATOM   3902  N   SER A 255      44.187 -18.360 -45.683  1.00 33.66           N  
ATOM   3903  H   SER A 255      43.470 -19.006 -45.385  1.00 33.66           H  
ATOM   3904  CA  SER A 255      43.668 -17.031 -46.091  1.00 33.66           C  
ATOM   3905  HA  SER A 255      42.693 -16.977 -45.608  1.00 33.66           H  
ATOM   3906  C   SER A 255      43.367 -16.825 -47.593  1.00 33.66           C  
ATOM   3907  CB  SER A 255      44.417 -15.835 -45.478  1.00 33.66           C  
ATOM   3908  HB2 SER A 255      43.804 -14.946 -45.622  1.00 33.66           H  
ATOM   3909  HB3 SER A 255      45.361 -15.657 -45.994  1.00 33.66           H  
ATOM   3910  O   SER A 255      44.261 -16.507 -48.373  1.00 33.66           O  
ATOM   3911  OG  SER A 255      44.631 -16.003 -44.087  1.00 33.66           O  
ATOM   3912  HG  SER A 255      45.326 -16.641 -43.909  1.00 33.66           H  
ATOM   3913  N   GLN A 256      42.077 -16.938 -47.955  1.00 34.99           N  
ATOM   3914  H   GLN A 256      41.432 -17.233 -47.236  1.00 34.99           H  
ATOM   3915  CA  GLN A 256      41.381 -16.488 -49.186  1.00 34.99           C  
ATOM   3916  HA  GLN A 256      41.904 -15.619 -49.588  1.00 34.99           H  
ATOM   3917  C   GLN A 256      39.939 -16.055 -48.774  1.00 34.99           C  
ATOM   3918  CB  GLN A 256      41.373 -17.614 -50.241  1.00 34.99           C  
ATOM   3919  HB2 GLN A 256      40.689 -17.340 -51.044  1.00 34.99           H  
ATOM   3920  HB3 GLN A 256      41.009 -18.538 -49.792  1.00 34.99           H  
ATOM   3921  O   GLN A 256      39.494 -16.494 -47.716  1.00 34.99           O  
ATOM   3922  CG  GLN A 256      42.761 -17.850 -50.865  1.00 34.99           C  
ATOM   3923  HG2 GLN A 256      43.172 -16.892 -51.185  1.00 34.99           H  
ATOM   3924  HG3 GLN A 256      43.427 -18.277 -50.116  1.00 34.99           H  
ATOM   3925  CD  GLN A 256      42.750 -18.791 -52.068  1.00 34.99           C  
ATOM   3926  NE2 GLN A 256      43.826 -18.858 -52.821  1.00 34.99           N  
ATOM   3927 HE21 GLN A 256      44.644 -18.302 -52.615  1.00 34.99           H  
ATOM   3928 HE22 GLN A 256      43.764 -19.501 -53.598  1.00 34.99           H  
ATOM   3929  OE1 GLN A 256      41.800 -19.491 -52.362  1.00 34.99           O  
ATOM   3930  N   LEU A 257      39.171 -15.131 -49.385  1.00 34.15           N  
ATOM   3931  H   LEU A 257      38.368 -14.944 -48.801  1.00 34.15           H  
ATOM   3932  CA  LEU A 257      39.000 -14.615 -50.766  1.00 34.15           C  
ATOM   3933  HA  LEU A 257      38.444 -13.685 -50.650  1.00 34.15           H  
ATOM   3934  C   LEU A 257      38.097 -15.508 -51.660  1.00 34.15           C  
ATOM   3935  CB  LEU A 257      40.338 -14.234 -51.442  1.00 34.15           C  
ATOM   3936  HB2 LEU A 257      40.139 -13.907 -52.462  1.00 34.15           H  
ATOM   3937  HB3 LEU A 257      40.952 -15.129 -51.539  1.00 34.15           H  
ATOM   3938  O   LEU A 257      38.365 -16.693 -51.774  1.00 34.15           O  
ATOM   3939  CG  LEU A 257      41.149 -13.132 -50.732  1.00 34.15           C  
ATOM   3940  HG  LEU A 257      41.296 -13.395 -49.685  1.00 34.15           H  
ATOM   3941  CD1 LEU A 257      42.522 -13.006 -51.392  1.00 34.15           C  
ATOM   3942 HD11 LEU A 257      43.108 -12.242 -50.881  1.00 34.15           H  
ATOM   3943 HD12 LEU A 257      42.414 -12.734 -52.442  1.00 34.15           H  
ATOM   3944 HD13 LEU A 257      43.055 -13.954 -51.319  1.00 34.15           H  
ATOM   3945  CD2 LEU A 257      40.459 -11.768 -50.806  1.00 34.15           C  
ATOM   3946 HD21 LEU A 257      40.289 -11.487 -51.845  1.00 34.15           H  
ATOM   3947 HD22 LEU A 257      41.091 -11.015 -50.333  1.00 34.15           H  
ATOM   3948 HD23 LEU A 257      39.509 -11.795 -50.272  1.00 34.15           H  
ATOM   3949  N   SER A 258      37.052 -15.015 -52.355  1.00 31.81           N  
ATOM   3950  H   SER A 258      36.564 -15.716 -52.894  1.00 31.81           H  
ATOM   3951  CA  SER A 258      36.396 -13.683 -52.346  1.00 31.81           C  
ATOM   3952  HA  SER A 258      36.250 -13.356 -51.316  1.00 31.81           H  
ATOM   3953  C   SER A 258      35.008 -13.710 -53.054  1.00 31.81           C  
ATOM   3954  CB  SER A 258      37.287 -12.668 -53.082  1.00 31.81           C  
ATOM   3955  HB2 SER A 258      38.332 -12.831 -52.822  1.00 31.81           H  
ATOM   3956  HB3 SER A 258      37.176 -12.790 -54.160  1.00 31.81           H  
ATOM   3957  O   SER A 258      34.612 -14.744 -53.585  1.00 31.81           O  
ATOM   3958  OG  SER A 258      36.945 -11.349 -52.698  1.00 31.81           O  
ATOM   3959  HG  SER A 258      37.544 -10.737 -53.131  1.00 31.81           H  
ATOM   3960  N   SER A 259      34.353 -12.541 -53.177  1.00 33.73           N  
ATOM   3961  H   SER A 259      34.795 -11.766 -52.703  1.00 33.73           H  
ATOM   3962  CA  SER A 259      33.180 -12.193 -54.028  1.00 33.73           C  
ATOM   3963  HA  SER A 259      33.191 -11.103 -54.041  1.00 33.73           H  
ATOM   3964  C   SER A 259      31.741 -12.517 -53.547  1.00 33.73           C  
ATOM   3965  CB  SER A 259      33.419 -12.576 -55.498  1.00 33.73           C  
ATOM   3966  HB2 SER A 259      32.746 -12.006 -56.139  1.00 33.73           H  
ATOM   3967  HB3 SER A 259      34.444 -12.332 -55.776  1.00 33.73           H  
ATOM   3968  O   SER A 259      31.533 -13.260 -52.595  1.00 33.73           O  
ATOM   3969  OG  SER A 259      33.190 -13.948 -55.712  1.00 33.73           O  
ATOM   3970  HG  SER A 259      33.611 -14.437 -55.001  1.00 33.73           H  
ATOM   3971  N   SER A 260      30.771 -11.849 -54.201  1.00 29.94           N  
ATOM   3972  H   SER A 260      31.050 -11.389 -55.056  1.00 29.94           H  
ATOM   3973  CA  SER A 260      29.335 -11.638 -53.875  1.00 29.94           C  
ATOM   3974  HA  SER A 260      28.895 -12.545 -53.458  1.00 29.94           H  
ATOM   3975  C   SER A 260      28.582 -11.216 -55.173  1.00 29.94           C  
ATOM   3976  CB  SER A 260      29.235 -10.474 -52.868  1.00 29.94           C  
ATOM   3977  HB2 SER A 260      28.194 -10.280 -52.611  1.00 29.94           H  
ATOM   3978  HB3 SER A 260      29.647  -9.575 -53.325  1.00 29.94           H  
ATOM   3979  O   SER A 260      29.292 -10.926 -56.141  1.00 29.94           O  
ATOM   3980  OG  SER A 260      29.933 -10.736 -51.668  1.00 29.94           O  
ATOM   3981  HG  SER A 260      29.829 -10.001 -51.060  1.00 29.94           H  
ATOM   3982  N   PRO A 261      27.228 -11.055 -55.255  1.00 39.69           N  
ATOM   3983  CA  PRO A 261      26.190 -11.079 -54.208  1.00 39.69           C  
ATOM   3984  HA  PRO A 261      26.589 -11.395 -53.244  1.00 39.69           H  
ATOM   3985  C   PRO A 261      24.957 -11.982 -54.525  1.00 39.69           C  
ATOM   3986  CB  PRO A 261      25.794  -9.595 -54.163  1.00 39.69           C  
ATOM   3987  HB2 PRO A 261      26.587  -9.016 -53.691  1.00 39.69           H  
ATOM   3988  HB3 PRO A 261      24.850  -9.404 -53.651  1.00 39.69           H  
ATOM   3989  O   PRO A 261      25.018 -12.867 -55.370  1.00 39.69           O  
ATOM   3990  CG  PRO A 261      25.720  -9.233 -55.650  1.00 39.69           C  
ATOM   3991  HG2 PRO A 261      26.063  -8.211 -55.816  1.00 39.69           H  
ATOM   3992  HG3 PRO A 261      24.703  -9.358 -56.022  1.00 39.69           H  
ATOM   3993  CD  PRO A 261      26.648 -10.247 -56.331  1.00 39.69           C  
ATOM   3994  HD2 PRO A 261      27.404  -9.711 -56.904  1.00 39.69           H  
ATOM   3995  HD3 PRO A 261      26.076 -10.887 -57.004  1.00 39.69           H  
ATOM   3996  N   ALA A 262      23.840 -11.779 -53.808  1.00 30.49           N  
ATOM   3997  H   ALA A 262      23.832 -10.989 -53.178  1.00 30.49           H  
ATOM   3998  CA  ALA A 262      22.670 -12.673 -53.732  1.00 30.49           C  
ATOM   3999  HA  ALA A 262      23.016 -13.695 -53.888  1.00 30.49           H  
ATOM   4000  C   ALA A 262      21.526 -12.424 -54.754  1.00 30.49           C  
ATOM   4001  CB  ALA A 262      22.139 -12.567 -52.293  1.00 30.49           C  
ATOM   4002  HB1 ALA A 262      21.339 -13.290 -52.133  1.00 30.49           H  
ATOM   4003  HB2 ALA A 262      21.752 -11.565 -52.110  1.00 30.49           H  
ATOM   4004  HB3 ALA A 262      22.939 -12.781 -51.585  1.00 30.49           H  
ATOM   4005  O   ALA A 262      21.503 -11.421 -55.468  1.00 30.49           O  
ATOM   4006  N   ASN A 263      20.531 -13.328 -54.761  1.00 36.24           N  
ATOM   4007  H   ASN A 263      20.622 -14.128 -54.151  1.00 36.24           H  
ATOM   4008  CA  ASN A 263      19.212 -13.206 -55.413  1.00 36.24           C  
ATOM   4009  HA  ASN A 263      18.889 -12.167 -55.345  1.00 36.24           H  
ATOM   4010  C   ASN A 263      18.142 -14.052 -54.664  1.00 36.24           C  
ATOM   4011  CB  ASN A 263      19.338 -13.599 -56.900  1.00 36.24           C  
ATOM   4012  HB2 ASN A 263      20.347 -13.943 -57.128  1.00 36.24           H  
ATOM   4013  HB3 ASN A 263      18.651 -14.411 -57.136  1.00 36.24           H  
ATOM   4014  O   ASN A 263      18.508 -14.886 -53.837  1.00 36.24           O  
ATOM   4015  CG  ASN A 263      19.018 -12.433 -57.813  1.00 36.24           C  
ATOM   4016  ND2 ASN A 263      19.839 -11.411 -57.825  1.00 36.24           N  
ATOM   4017 HD21 ASN A 263      20.620 -11.383 -57.184  1.00 36.24           H  
ATOM   4018 HD22 ASN A 263      19.601 -10.646 -58.440  1.00 36.24           H  
ATOM   4019  OD1 ASN A 263      18.009 -12.405 -58.490  1.00 36.24           O  
ATOM   4020  N   ALA A 264      16.843 -13.815 -54.906  1.00 37.24           N  
ATOM   4021  H   ALA A 264      16.600 -13.176 -55.649  1.00 37.24           H  
ATOM   4022  CA  ALA A 264      15.687 -14.411 -54.193  1.00 37.24           C  
ATOM   4023  HA  ALA A 264      15.834 -15.485 -54.078  1.00 37.24           H  
ATOM   4024  C   ALA A 264      14.364 -14.157 -54.977  1.00 37.24           C  
ATOM   4025  CB  ALA A 264      15.628 -13.739 -52.807  1.00 37.24           C  
ATOM   4026  HB1 ALA A 264      16.556 -13.919 -52.265  1.00 37.24           H  
ATOM   4027  HB2 ALA A 264      15.485 -12.664 -52.922  1.00 37.24           H  
ATOM   4028  HB3 ALA A 264      14.810 -14.141 -52.209  1.00 37.24           H  
ATOM   4029  O   ALA A 264      14.422 -13.353 -55.911  1.00 37.24           O  
ATOM   4030  N   PRO A 265      13.172 -14.713 -54.619  1.00 39.72           N  
ATOM   4031  CA  PRO A 265      12.816 -15.617 -53.503  1.00 39.72           C  
ATOM   4032  HA  PRO A 265      13.681 -15.888 -52.898  1.00 39.72           H  
ATOM   4033  C   PRO A 265      12.092 -16.923 -53.952  1.00 39.72           C  
ATOM   4034  CB  PRO A 265      11.855 -14.732 -52.700  1.00 39.72           C  
ATOM   4035  HB2 PRO A 265      12.416 -13.956 -52.179  1.00 39.72           H  
ATOM   4036  HB3 PRO A 265      11.246 -15.289 -51.988  1.00 39.72           H  
ATOM   4037  O   PRO A 265      12.020 -17.215 -55.143  1.00 39.72           O  
ATOM   4038  CG  PRO A 265      11.003 -14.092 -53.802  1.00 39.72           C  
ATOM   4039  HG2 PRO A 265      10.695 -13.085 -53.521  1.00 39.72           H  
ATOM   4040  HG3 PRO A 265      10.129 -14.711 -54.008  1.00 39.72           H  
ATOM   4041  CD  PRO A 265      11.921 -14.073 -55.030  1.00 39.72           C  
ATOM   4042  HD2 PRO A 265      12.083 -13.040 -55.338  1.00 39.72           H  
ATOM   4043  HD3 PRO A 265      11.468 -14.629 -55.851  1.00 39.72           H  
ATOM   4044  N   SER A 266      11.532 -17.716 -53.018  1.00 34.85           N  
ATOM   4045  H   SER A 266      11.609 -17.449 -52.047  1.00 34.85           H  
ATOM   4046  CA  SER A 266      10.639 -18.878 -53.280  1.00 34.85           C  
ATOM   4047  HA  SER A 266       9.925 -18.605 -54.057  1.00 34.85           H  
ATOM   4048  C   SER A 266       9.811 -19.302 -52.041  1.00 34.85           C  
ATOM   4049  CB  SER A 266      11.458 -20.074 -53.793  1.00 34.85           C  
ATOM   4050  HB2 SER A 266      10.892 -20.999 -53.687  1.00 34.85           H  
ATOM   4051  HB3 SER A 266      12.384 -20.166 -53.224  1.00 34.85           H  
ATOM   4052  O   SER A 266      10.035 -18.783 -50.952  1.00 34.85           O  
ATOM   4053  OG  SER A 266      11.742 -19.890 -55.164  1.00 34.85           O  
ATOM   4054  HG  SER A 266      11.923 -18.959 -55.313  1.00 34.85           H  
ATOM   4055  N   PHE A 267       8.862 -20.231 -52.235  1.00 35.41           N  
ATOM   4056  H   PHE A 267       8.826 -20.650 -53.154  1.00 35.41           H  
ATOM   4057  CA  PHE A 267       7.896 -20.845 -51.286  1.00 35.41           C  
ATOM   4058  HA  PHE A 267       8.293 -20.844 -50.271  1.00 35.41           H  
ATOM   4059  C   PHE A 267       7.634 -22.321 -51.726  1.00 35.41           C  
ATOM   4060  CB  PHE A 267       6.598 -20.010 -51.347  1.00 35.41           C  
ATOM   4061  HB2 PHE A 267       6.357 -19.800 -52.389  1.00 35.41           H  
ATOM   4062  HB3 PHE A 267       5.760 -20.591 -50.961  1.00 35.41           H  
ATOM   4063  O   PHE A 267       8.106 -22.649 -52.821  1.00 35.41           O  
ATOM   4064  CG  PHE A 267       6.620 -18.709 -50.566  1.00 35.41           C  
ATOM   4065  CD1 PHE A 267       6.354 -18.717 -49.182  1.00 35.41           C  
ATOM   4066  HD1 PHE A 267       6.160 -19.646 -48.667  1.00 35.41           H  
ATOM   4067  CD2 PHE A 267       6.857 -17.486 -51.222  1.00 35.41           C  
ATOM   4068  HD2 PHE A 267       7.055 -17.475 -52.284  1.00 35.41           H  
ATOM   4069  CE1 PHE A 267       6.331 -17.511 -48.461  1.00 35.41           C  
ATOM   4070  HE1 PHE A 267       6.127 -17.529 -47.400  1.00 35.41           H  
ATOM   4071  CE2 PHE A 267       6.835 -16.279 -50.500  1.00 35.41           C  
ATOM   4072  HE2 PHE A 267       7.019 -15.343 -51.006  1.00 35.41           H  
ATOM   4073  CZ  PHE A 267       6.572 -16.292 -49.118  1.00 35.41           C  
ATOM   4074  HZ  PHE A 267       6.554 -15.367 -48.560  1.00 35.41           H  
ATOM   4075  N   PRO A 268       6.892 -23.213 -51.008  1.00 39.09           N  
ATOM   4076  CA  PRO A 268       6.051 -23.022 -49.809  1.00 39.09           C  
ATOM   4077  HA  PRO A 268       6.137 -22.018 -49.393  1.00 39.09           H  
ATOM   4078  C   PRO A 268       6.282 -24.046 -48.656  1.00 39.09           C  
ATOM   4079  CB  PRO A 268       4.651 -23.243 -50.401  1.00 39.09           C  
ATOM   4080  HB2 PRO A 268       3.878 -23.407 -49.650  1.00 39.09           H  
ATOM   4081  HB3 PRO A 268       4.372 -22.399 -51.033  1.00 39.09           H  
ATOM   4082  O   PRO A 268       7.201 -24.861 -48.690  1.00 39.09           O  
ATOM   4083  CG  PRO A 268       4.870 -24.484 -51.273  1.00 39.09           C  
ATOM   4084  HG2 PRO A 268       4.225 -24.462 -52.151  1.00 39.09           H  
ATOM   4085  HG3 PRO A 268       4.691 -25.388 -50.691  1.00 39.09           H  
ATOM   4086  CD  PRO A 268       6.352 -24.407 -51.665  1.00 39.09           C  
ATOM   4087  HD2 PRO A 268       6.428 -24.347 -52.751  1.00 39.09           H  
ATOM   4088  HD3 PRO A 268       6.879 -25.295 -51.315  1.00 39.09           H  
ATOM   4089  N   ASP A 269       5.404 -24.003 -47.648  1.00 32.52           N  
ATOM   4090  H   ASP A 269       4.773 -23.214 -47.631  1.00 32.52           H  
ATOM   4091  CA  ASP A 269       5.328 -24.847 -46.439  1.00 32.52           C  
ATOM   4092  HA  ASP A 269       6.343 -25.080 -46.114  1.00 32.52           H  
ATOM   4093  C   ASP A 269       4.543 -26.176 -46.627  1.00 32.52           C  
ATOM   4094  CB  ASP A 269       4.633 -24.024 -45.333  1.00 32.52           C  
ATOM   4095  HB2 ASP A 269       4.821 -24.499 -44.370  1.00 32.52           H  
ATOM   4096  HB3 ASP A 269       3.557 -24.048 -45.505  1.00 32.52           H  
ATOM   4097  O   ASP A 269       3.806 -26.328 -47.601  1.00 32.52           O  
ATOM   4098  CG  ASP A 269       5.064 -22.551 -45.275  1.00 32.52           C  
ATOM   4099  OD1 ASP A 269       5.838 -22.209 -44.355  1.00 32.52           O  
ATOM   4100  OD2 ASP A 269       4.608 -21.782 -46.158  1.00 32.52           O  
ATOM   4101  N   PHE A 270       4.627 -27.119 -45.664  1.00 37.84           N  
ATOM   4102  H   PHE A 270       5.205 -26.916 -44.861  1.00 37.84           H  
ATOM   4103  CA  PHE A 270       3.721 -28.291 -45.541  1.00 37.84           C  
ATOM   4104  HA  PHE A 270       2.724 -27.938 -45.806  1.00 37.84           H  
ATOM   4105  C   PHE A 270       3.604 -28.824 -44.080  1.00 37.84           C  
ATOM   4106  CB  PHE A 270       4.098 -29.390 -46.563  1.00 37.84           C  
ATOM   4107  HB2 PHE A 270       4.571 -30.232 -46.058  1.00 37.84           H  
ATOM   4108  HB3 PHE A 270       4.834 -28.999 -47.266  1.00 37.84           H  
ATOM   4109  O   PHE A 270       4.038 -28.156 -43.143  1.00 37.84           O  
ATOM   4110  CG  PHE A 270       2.901 -29.873 -47.375  1.00 37.84           C  
ATOM   4111  CD1 PHE A 270       2.156 -31.003 -46.981  1.00 37.84           C  
ATOM   4112  HD1 PHE A 270       2.465 -31.592 -46.130  1.00 37.84           H  
ATOM   4113  CD2 PHE A 270       2.502 -29.153 -48.520  1.00 37.84           C  
ATOM   4114  HD2 PHE A 270       3.068 -28.291 -48.841  1.00 37.84           H  
ATOM   4115  CE1 PHE A 270       1.009 -31.383 -47.704  1.00 37.84           C  
ATOM   4116  HE1 PHE A 270       0.440 -32.248 -47.397  1.00 37.84           H  
ATOM   4117  CE2 PHE A 270       1.361 -29.536 -49.246  1.00 37.84           C  
ATOM   4118  HE2 PHE A 270       1.062 -28.967 -50.114  1.00 37.84           H  
ATOM   4119  CZ  PHE A 270       0.608 -30.647 -48.833  1.00 37.84           C  
ATOM   4120  HZ  PHE A 270      -0.270 -30.940 -49.389  1.00 37.84           H  
ATOM   4121  N   HIS A 271       2.972 -29.992 -43.855  1.00 35.76           N  
ATOM   4122  H   HIS A 271       2.719 -30.540 -44.665  1.00 35.76           H  
ATOM   4123  CA  HIS A 271       2.327 -30.371 -42.577  1.00 35.76           C  
ATOM   4124  HA  HIS A 271       2.427 -29.536 -41.883  1.00 35.76           H  
ATOM   4125  C   HIS A 271       2.831 -31.638 -41.829  1.00 35.76           C  
ATOM   4126  CB  HIS A 271       0.826 -30.564 -42.854  1.00 35.76           C  
ATOM   4127  HB2 HIS A 271       0.698 -31.225 -43.711  1.00 35.76           H  
ATOM   4128  HB3 HIS A 271       0.363 -31.058 -42.000  1.00 35.76           H  
ATOM   4129  O   HIS A 271       3.117 -32.659 -42.443  1.00 35.76           O  
ATOM   4130  CG  HIS A 271       0.062 -29.289 -43.090  1.00 35.76           C  
ATOM   4131  CD2 HIS A 271      -0.340 -28.780 -44.296  1.00 35.76           C  
ATOM   4132  HD2 HIS A 271      -0.138 -29.205 -45.268  1.00 35.76           H  
ATOM   4133  ND1 HIS A 271      -0.426 -28.454 -42.111  1.00 35.76           N  
ATOM   4134  HD1 HIS A 271      -0.292 -28.561 -41.115  1.00 35.76           H  
ATOM   4135  CE1 HIS A 271      -1.101 -27.461 -42.712  1.00 35.76           C  
ATOM   4136  HE1 HIS A 271      -1.593 -26.644 -42.205  1.00 35.76           H  
ATOM   4137  NE2 HIS A 271      -1.083 -27.623 -44.043  1.00 35.76           N  
ATOM   4138  N   SER A 272       2.743 -31.565 -40.487  1.00 33.65           N  
ATOM   4139  H   SER A 272       2.587 -30.626 -40.148  1.00 33.65           H  
ATOM   4140  CA  SER A 272       2.363 -32.598 -39.481  1.00 33.65           C  
ATOM   4141  HA  SER A 272       2.466 -32.097 -38.519  1.00 33.65           H  
ATOM   4142  C   SER A 272       3.107 -33.960 -39.357  1.00 33.65           C  
ATOM   4143  CB  SER A 272       0.862 -32.882 -39.591  1.00 33.65           C  
ATOM   4144  HB2 SER A 272       0.575 -33.597 -38.820  1.00 33.65           H  
ATOM   4145  HB3 SER A 272       0.645 -33.313 -40.569  1.00 33.65           H  
ATOM   4146  O   SER A 272       3.004 -34.795 -40.252  1.00 33.65           O  
ATOM   4147  OG  SER A 272       0.117 -31.687 -39.415  1.00 33.65           O  
ATOM   4148  HG  SER A 272      -0.814 -31.914 -39.469  1.00 33.65           H  
ATOM   4149  N   PRO A 273       3.710 -34.275 -38.182  1.00 46.16           N  
ATOM   4150  CA  PRO A 273       4.302 -35.587 -37.856  1.00 46.16           C  
ATOM   4151  HA  PRO A 273       4.531 -36.126 -38.775  1.00 46.16           H  
ATOM   4152  C   PRO A 273       3.442 -36.493 -36.923  1.00 46.16           C  
ATOM   4153  CB  PRO A 273       5.610 -35.217 -37.154  1.00 46.16           C  
ATOM   4154  HB2 PRO A 273       6.003 -36.028 -36.540  1.00 46.16           H  
ATOM   4155  HB3 PRO A 273       6.349 -34.908 -37.894  1.00 46.16           H  
ATOM   4156  O   PRO A 273       2.549 -35.993 -36.236  1.00 46.16           O  
ATOM   4157  CG  PRO A 273       5.192 -34.014 -36.307  1.00 46.16           C  
ATOM   4158  HG2 PRO A 273       6.038 -33.361 -36.095  1.00 46.16           H  
ATOM   4159  HG3 PRO A 273       4.735 -34.357 -35.379  1.00 46.16           H  
ATOM   4160  CD  PRO A 273       4.140 -33.311 -37.172  1.00 46.16           C  
ATOM   4161  HD2 PRO A 273       3.298 -32.997 -36.554  1.00 46.16           H  
ATOM   4162  HD3 PRO A 273       4.594 -32.448 -37.659  1.00 46.16           H  
ATOM   4163  N   PRO A 274       3.742 -37.812 -36.838  1.00 37.44           N  
ATOM   4164  CA  PRO A 274       3.209 -38.762 -35.843  1.00 37.44           C  
ATOM   4165  HA  PRO A 274       2.215 -38.460 -35.512  1.00 37.44           H  
ATOM   4166  C   PRO A 274       4.125 -38.917 -34.597  1.00 37.44           C  
ATOM   4167  CB  PRO A 274       3.106 -40.068 -36.640  1.00 37.44           C  
ATOM   4168  HB2 PRO A 274       2.233 -40.030 -37.292  1.00 37.44           H  
ATOM   4169  HB3 PRO A 274       3.064 -40.957 -36.010  1.00 37.44           H  
ATOM   4170  O   PRO A 274       5.106 -38.191 -34.454  1.00 37.44           O  
ATOM   4171  CG  PRO A 274       4.380 -40.029 -37.485  1.00 37.44           C  
ATOM   4172  HG2 PRO A 274       4.283 -40.634 -38.387  1.00 37.44           H  
ATOM   4173  HG3 PRO A 274       5.228 -40.367 -36.889  1.00 37.44           H  
ATOM   4174  CD  PRO A 274       4.541 -38.543 -37.815  1.00 37.44           C  
ATOM   4175  HD2 PRO A 274       5.591 -38.256 -37.758  1.00 37.44           H  
ATOM   4176  HD3 PRO A 274       4.153 -38.354 -38.816  1.00 37.44           H  
ATOM   4177  N   SER A 275       3.833 -39.879 -33.702  1.00 30.46           N  
ATOM   4178  H   SER A 275       3.033 -40.472 -33.873  1.00 30.46           H  
ATOM   4179  CA  SER A 275       4.686 -40.272 -32.554  1.00 30.46           C  
ATOM   4180  HA  SER A 275       5.732 -40.152 -32.837  1.00 30.46           H  
ATOM   4181  C   SER A 275       4.471 -41.747 -32.136  1.00 30.46           C  
ATOM   4182  CB  SER A 275       4.406 -39.350 -31.364  1.00 30.46           C  
ATOM   4183  HB2 SER A 275       4.423 -38.312 -31.696  1.00 30.46           H  
ATOM   4184  HB3 SER A 275       3.425 -39.577 -30.947  1.00 30.46           H  
ATOM   4185  O   SER A 275       3.451 -42.329 -32.509  1.00 30.46           O  
ATOM   4186  OG  SER A 275       5.405 -39.531 -30.382  1.00 30.46           O  
ATOM   4187  HG  SER A 275       5.148 -39.079 -29.575  1.00 30.46           H  
ATOM   4188  N   ALA A 276       5.411 -42.346 -31.386  1.00 33.63           N  
ATOM   4189  H   ALA A 276       6.165 -41.772 -31.035  1.00 33.63           H  
ATOM   4190  CA  ALA A 276       5.395 -43.742 -30.905  1.00 33.63           C  
ATOM   4191  HA  ALA A 276       4.383 -43.997 -30.589  1.00 33.63           H  
ATOM   4192  C   ALA A 276       6.343 -43.981 -29.692  1.00 33.63           C  
ATOM   4193  CB  ALA A 276       5.788 -44.655 -32.079  1.00 33.63           C  
ATOM   4194  HB1 ALA A 276       5.101 -44.510 -32.913  1.00 33.63           H  
ATOM   4195  HB2 ALA A 276       6.803 -44.425 -32.404  1.00 33.63           H  
ATOM   4196  HB3 ALA A 276       5.745 -45.701 -31.775  1.00 33.63           H  
ATOM   4197  O   ALA A 276       7.090 -43.080 -29.307  1.00 33.63           O  
ATOM   4198  N   ASN A 277       6.320 -45.198 -29.125  1.00 32.15           N  
ATOM   4199  H   ASN A 277       5.692 -45.881 -29.524  1.00 32.15           H  
ATOM   4200  CA  ASN A 277       7.190 -45.686 -28.033  1.00 32.15           C  
ATOM   4201  HA  ASN A 277       7.647 -44.837 -27.524  1.00 32.15           H  
ATOM   4202  C   ASN A 277       8.351 -46.584 -28.586  1.00 32.15           C  
ATOM   4203  CB  ASN A 277       6.312 -46.434 -27.031  1.00 32.15           C  
ATOM   4204  HB2 ASN A 277       6.962 -46.669 -26.188  1.00 32.15           H  
ATOM   4205  HB3 ASN A 277       5.945 -47.350 -27.493  1.00 32.15           H  
ATOM   4206  O   ASN A 277       8.652 -46.459 -29.771  1.00 32.15           O  
ATOM   4207  CG  ASN A 277       5.140 -45.759 -26.358  1.00 32.15           C  
ATOM   4208  ND2 ASN A 277       4.633 -46.441 -25.358  1.00 32.15           N  
ATOM   4209 HD21 ASN A 277       5.061 -47.328 -25.133  1.00 32.15           H  
ATOM   4210 HD22 ASN A 277       3.836 -46.060 -24.868  1.00 32.15           H  
ATOM   4211  OD1 ASN A 277       4.680 -44.674 -26.678  1.00 32.15           O  
ATOM   4212  N   ASP A 278       9.087 -47.487 -27.899  1.00 32.68           N  
ATOM   4213  H   ASP A 278       9.809 -47.874 -28.490  1.00 32.68           H  
ATOM   4214  CA  ASP A 278       9.098 -48.144 -26.555  1.00 32.68           C  
ATOM   4215  HA  ASP A 278       8.733 -47.485 -25.767  1.00 32.68           H  
ATOM   4216  C   ASP A 278      10.577 -48.485 -26.194  1.00 32.68           C  
ATOM   4217  CB  ASP A 278       8.259 -49.450 -26.624  1.00 32.68           C  
ATOM   4218  HB2 ASP A 278       8.198 -49.781 -27.661  1.00 32.68           H  
ATOM   4219  HB3 ASP A 278       8.778 -50.250 -26.094  1.00 32.68           H  
ATOM   4220  O   ASP A 278      11.338 -48.844 -27.087  1.00 32.68           O  
ATOM   4221  CG  ASP A 278       6.840 -49.343 -26.044  1.00 32.68           C  
ATOM   4222  OD1 ASP A 278       6.671 -48.711 -24.975  1.00 32.68           O  
ATOM   4223  OD2 ASP A 278       5.899 -49.839 -26.697  1.00 32.68           O  
ATOM   4224  N   ILE A 279      11.104 -48.172 -24.994  1.00 33.39           N  
ATOM   4225  H   ILE A 279      12.037 -47.831 -25.174  1.00 33.39           H  
ATOM   4226  CA  ILE A 279      11.147 -48.966 -23.728  1.00 33.39           C  
ATOM   4227  HA  ILE A 279      11.503 -48.245 -22.992  1.00 33.39           H  
ATOM   4228  C   ILE A 279      12.278 -50.041 -23.664  1.00 33.39           C  
ATOM   4229  CB  ILE A 279       9.731 -49.378 -23.209  1.00 33.39           C  
ATOM   4230  HB  ILE A 279       9.136 -49.722 -24.055  1.00 33.39           H  
ATOM   4231  O   ILE A 279      12.778 -50.494 -24.684  1.00 33.39           O  
ATOM   4232  CG1 ILE A 279       9.034 -48.126 -22.614  1.00 33.39           C  
ATOM   4233 HG12 ILE A 279       9.704 -47.646 -21.900  1.00 33.39           H  
ATOM   4234 HG13 ILE A 279       8.852 -47.419 -23.423  1.00 33.39           H  
ATOM   4235  CG2 ILE A 279       9.710 -50.543 -22.197  1.00 33.39           C  
ATOM   4236 HG21 ILE A 279      10.187 -50.254 -21.261  1.00 33.39           H  
ATOM   4237 HG22 ILE A 279      10.196 -51.420 -22.624  1.00 33.39           H  
ATOM   4238 HG23 ILE A 279       8.680 -50.835 -21.994  1.00 33.39           H  
ATOM   4239  CD1 ILE A 279       7.701 -48.368 -21.890  1.00 33.39           C  
ATOM   4240 HD11 ILE A 279       7.218 -47.409 -21.697  1.00 33.39           H  
ATOM   4241 HD12 ILE A 279       7.875 -48.865 -20.935  1.00 33.39           H  
ATOM   4242 HD13 ILE A 279       7.038 -48.983 -22.499  1.00 33.39           H  
ATOM   4243  N   GLN A 280      12.670 -50.425 -22.432  1.00 33.58           N  
ATOM   4244  H   GLN A 280      12.162 -49.974 -21.684  1.00 33.58           H  
ATOM   4245  CA  GLN A 280      13.808 -51.266 -21.971  1.00 33.58           C  
ATOM   4246  HA  GLN A 280      13.450 -51.666 -21.022  1.00 33.58           H  
ATOM   4247  C   GLN A 280      15.086 -50.498 -21.544  1.00 33.58           C  
ATOM   4248  CB  GLN A 280      14.057 -52.536 -22.810  1.00 33.58           C  
ATOM   4249  HB2 GLN A 280      14.434 -52.270 -23.798  1.00 33.58           H  
ATOM   4250  HB3 GLN A 280      14.825 -53.122 -22.305  1.00 33.58           H  
ATOM   4251  O   GLN A 280      15.306 -49.357 -21.943  1.00 33.58           O  
ATOM   4252  CG  GLN A 280      12.787 -53.397 -22.948  1.00 33.58           C  
ATOM   4253  HG2 GLN A 280      12.306 -53.497 -21.975  1.00 33.58           H  
ATOM   4254  HG3 GLN A 280      12.089 -52.898 -23.620  1.00 33.58           H  
ATOM   4255  CD  GLN A 280      13.044 -54.806 -23.478  1.00 33.58           C  
ATOM   4256  NE2 GLN A 280      12.048 -55.451 -24.046  1.00 33.58           N  
ATOM   4257 HE21 GLN A 280      12.272 -56.373 -24.392  1.00 33.58           H  
ATOM   4258 HE22 GLN A 280      11.159 -54.997 -24.196  1.00 33.58           H  
ATOM   4259  OE1 GLN A 280      14.112 -55.380 -23.364  1.00 33.58           O  
ATOM   4260  N   ILE A 281      15.799 -51.056 -20.546  1.00 31.33           N  
ATOM   4261  H   ILE A 281      15.668 -52.041 -20.367  1.00 31.33           H  
ATOM   4262  CA  ILE A 281      16.589 -50.346 -19.505  1.00 31.33           C  
ATOM   4263  HA  ILE A 281      17.048 -49.457 -19.938  1.00 31.33           H  
ATOM   4264  C   ILE A 281      17.708 -51.281 -18.951  1.00 31.33           C  
ATOM   4265  CB  ILE A 281      15.625 -49.928 -18.336  1.00 31.33           C  
ATOM   4266  HB  ILE A 281      15.246 -50.846 -17.888  1.00 31.33           H  
ATOM   4267  O   ILE A 281      17.533 -52.495 -19.026  1.00 31.33           O  
ATOM   4268  CG1 ILE A 281      14.387 -49.086 -18.763  1.00 31.33           C  
ATOM   4269 HG12 ILE A 281      13.892 -49.548 -19.617  1.00 31.33           H  
ATOM   4270 HG13 ILE A 281      14.706 -48.087 -19.061  1.00 31.33           H  
ATOM   4271  CG2 ILE A 281      16.356 -49.137 -17.229  1.00 31.33           C  
ATOM   4272 HG21 ILE A 281      16.989 -49.805 -16.644  1.00 31.33           H  
ATOM   4273 HG22 ILE A 281      15.660 -48.705 -16.510  1.00 31.33           H  
ATOM   4274 HG23 ILE A 281      16.954 -48.337 -17.665  1.00 31.33           H  
ATOM   4275  CD1 ILE A 281      13.271 -48.980 -17.712  1.00 31.33           C  
ATOM   4276 HD11 ILE A 281      12.395 -48.518 -18.169  1.00 31.33           H  
ATOM   4277 HD12 ILE A 281      12.998 -49.974 -17.359  1.00 31.33           H  
ATOM   4278 HD13 ILE A 281      13.575 -48.361 -16.868  1.00 31.33           H  
ATOM   4279  N   ASP A 282      18.777 -50.729 -18.330  1.00 31.91           N  
ATOM   4280  H   ASP A 282      18.963 -49.768 -18.575  1.00 31.91           H  
ATOM   4281  CA  ASP A 282      19.333 -51.117 -16.989  1.00 31.91           C  
ATOM   4282  HA  ASP A 282      19.153 -50.222 -16.394  1.00 31.91           H  
ATOM   4283  C   ASP A 282      20.877 -51.339 -16.814  1.00 31.91           C  
ATOM   4284  CB  ASP A 282      18.499 -52.229 -16.291  1.00 31.91           C  
ATOM   4285  HB2 ASP A 282      17.442 -52.114 -16.531  1.00 31.91           H  
ATOM   4286  HB3 ASP A 282      18.831 -53.202 -16.652  1.00 31.91           H  
ATOM   4287  O   ASP A 282      21.617 -51.584 -17.760  1.00 31.91           O  
ATOM   4288  CG  ASP A 282      18.561 -52.199 -14.762  1.00 31.91           C  
ATOM   4289  OD1 ASP A 282      18.895 -51.126 -14.206  1.00 31.91           O  
ATOM   4290  OD2 ASP A 282      18.305 -53.256 -14.148  1.00 31.91           O  
ATOM   4291  N   GLN A 283      21.320 -51.227 -15.547  1.00 32.18           N  
ATOM   4292  H   GLN A 283      20.574 -50.974 -14.915  1.00 32.18           H  
ATOM   4293  CA  GLN A 283      22.501 -51.769 -14.828  1.00 32.18           C  
ATOM   4294  HA  GLN A 283      22.382 -51.289 -13.857  1.00 32.18           H  
ATOM   4295  C   GLN A 283      23.988 -51.427 -15.169  1.00 32.18           C  
ATOM   4296  CB  GLN A 283      22.281 -53.266 -14.510  1.00 32.18           C  
ATOM   4297  HB2 GLN A 283      21.716 -53.737 -15.315  1.00 32.18           H  
ATOM   4298  HB3 GLN A 283      23.241 -53.775 -14.428  1.00 32.18           H  
ATOM   4299  O   GLN A 283      24.666 -52.082 -15.950  1.00 32.18           O  
ATOM   4300  CG  GLN A 283      21.536 -53.440 -13.173  1.00 32.18           C  
ATOM   4301  HG2 GLN A 283      20.642 -52.816 -13.158  1.00 32.18           H  
ATOM   4302  HG3 GLN A 283      22.174 -53.104 -12.355  1.00 32.18           H  
ATOM   4303  CD  GLN A 283      21.140 -54.880 -12.888  1.00 32.18           C  
ATOM   4304  NE2 GLN A 283      19.927 -55.273 -13.193  1.00 32.18           N  
ATOM   4305 HE21 GLN A 283      19.270 -54.603 -13.568  1.00 32.18           H  
ATOM   4306 HE22 GLN A 283      19.677 -56.232 -12.999  1.00 32.18           H  
ATOM   4307  OE1 GLN A 283      21.913 -55.667 -12.366  1.00 32.18           O  
ATOM   4308  N   LEU A 284      24.541 -50.532 -14.326  1.00 31.21           N  
ATOM   4309  H   LEU A 284      23.855 -49.914 -13.915  1.00 31.21           H  
ATOM   4310  CA  LEU A 284      25.767 -50.673 -13.491  1.00 31.21           C  
ATOM   4311  HA  LEU A 284      25.801 -49.733 -12.941  1.00 31.21           H  
ATOM   4312  C   LEU A 284      27.213 -50.776 -14.076  1.00 31.21           C  
ATOM   4313  CB  LEU A 284      25.534 -51.757 -12.412  1.00 31.21           C  
ATOM   4314  HB2 LEU A 284      25.326 -52.699 -12.919  1.00 31.21           H  
ATOM   4315  HB3 LEU A 284      26.459 -51.895 -11.852  1.00 31.21           H  
ATOM   4316  O   LEU A 284      27.835 -51.834 -14.099  1.00 31.21           O  
ATOM   4317  CG  LEU A 284      24.414 -51.484 -11.389  1.00 31.21           C  
ATOM   4318  HG  LEU A 284      23.471 -51.316 -11.910  1.00 31.21           H  
ATOM   4319  CD1 LEU A 284      24.262 -52.694 -10.465  1.00 31.21           C  
ATOM   4320 HD11 LEU A 284      25.173 -52.850  -9.888  1.00 31.21           H  
ATOM   4321 HD12 LEU A 284      23.421 -52.542  -9.788  1.00 31.21           H  
ATOM   4322 HD13 LEU A 284      24.066 -53.588 -11.057  1.00 31.21           H  
ATOM   4323  CD2 LEU A 284      24.691 -50.267 -10.502  1.00 31.21           C  
ATOM   4324 HD21 LEU A 284      24.717 -49.358 -11.103  1.00 31.21           H  
ATOM   4325 HD22 LEU A 284      25.639 -50.400  -9.980  1.00 31.21           H  
ATOM   4326 HD23 LEU A 284      23.891 -50.166  -9.770  1.00 31.21           H  
ATOM   4327  N   ASN A 285      27.859 -49.603 -14.137  1.00 29.70           N  
ATOM   4328  H   ASN A 285      27.256 -48.804 -14.270  1.00 29.70           H  
ATOM   4329  CA  ASN A 285      29.104 -49.272 -13.398  1.00 29.70           C  
ATOM   4330  HA  ASN A 285      29.249 -48.217 -13.630  1.00 29.70           H  
ATOM   4331  C   ASN A 285      30.496 -49.836 -13.881  1.00 29.70           C  
ATOM   4332  CB  ASN A 285      28.771 -49.257 -11.884  1.00 29.70           C  
ATOM   4333  HB2 ASN A 285      29.657 -48.973 -11.317  1.00 29.70           H  
ATOM   4334  HB3 ASN A 285      28.445 -50.248 -11.570  1.00 29.70           H  
ATOM   4335  O   ASN A 285      30.815 -49.602 -15.044  1.00 29.70           O  
ATOM   4336  CG  ASN A 285      27.702 -48.260 -11.470  1.00 29.70           C  
ATOM   4337  ND2 ASN A 285      27.376 -48.215 -10.201  1.00 29.70           N  
ATOM   4338 HD21 ASN A 285      27.785 -48.856  -9.537  1.00 29.70           H  
ATOM   4339 HD22 ASN A 285      26.642 -47.565  -9.956  1.00 29.70           H  
ATOM   4340  OD1 ASN A 285      27.151 -47.506 -12.252  1.00 29.70           O  
ATOM   4341  N   PRO A 286      31.469 -50.265 -13.025  1.00 34.24           N  
ATOM   4342  CA  PRO A 286      32.641 -49.399 -12.759  1.00 34.24           C  
ATOM   4343  HA  PRO A 286      32.592 -48.504 -13.378  1.00 34.24           H  
ATOM   4344  C   PRO A 286      34.065 -50.004 -12.887  1.00 34.24           C  
ATOM   4345  CB  PRO A 286      32.447 -49.011 -11.291  1.00 34.24           C  
ATOM   4346  HB2 PRO A 286      31.713 -48.209 -11.216  1.00 34.24           H  
ATOM   4347  HB3 PRO A 286      33.377 -48.697 -10.815  1.00 34.24           H  
ATOM   4348  O   PRO A 286      34.305 -51.165 -12.567  1.00 34.24           O  
ATOM   4349  CG  PRO A 286      31.902 -50.304 -10.663  1.00 34.24           C  
ATOM   4350  HG2 PRO A 286      31.155 -50.084  -9.900  1.00 34.24           H  
ATOM   4351  HG3 PRO A 286      32.718 -50.880 -10.226  1.00 34.24           H  
ATOM   4352  CD  PRO A 286      31.294 -51.090 -11.836  1.00 34.24           C  
ATOM   4353  HD2 PRO A 286      30.252 -51.351 -11.652  1.00 34.24           H  
ATOM   4354  HD3 PRO A 286      31.850 -52.018 -11.970  1.00 34.24           H  
ATOM   4355  N   VAL A 287      35.057 -49.139 -13.164  1.00 33.99           N  
ATOM   4356  H   VAL A 287      34.797 -48.208 -13.456  1.00 33.99           H  
ATOM   4357  CA  VAL A 287      36.489 -49.304 -12.804  1.00 33.99           C  
ATOM   4358  HA  VAL A 287      36.526 -49.768 -11.819  1.00 33.99           H  
ATOM   4359  C   VAL A 287      37.172 -47.919 -12.696  1.00 33.99           C  
ATOM   4360  CB  VAL A 287      37.212 -50.250 -13.792  1.00 33.99           C  
ATOM   4361  HB  VAL A 287      36.582 -51.127 -13.942  1.00 33.99           H  
ATOM   4362  O   VAL A 287      36.658 -46.952 -13.257  1.00 33.99           O  
ATOM   4363  CG1 VAL A 287      37.462 -49.625 -15.169  1.00 33.99           C  
ATOM   4364 HG11 VAL A 287      37.881 -50.375 -15.840  1.00 33.99           H  
ATOM   4365 HG12 VAL A 287      36.518 -49.276 -15.588  1.00 33.99           H  
ATOM   4366 HG13 VAL A 287      38.153 -48.785 -15.095  1.00 33.99           H  
ATOM   4367  CG2 VAL A 287      38.544 -50.766 -13.229  1.00 33.99           C  
ATOM   4368 HG21 VAL A 287      38.387 -51.190 -12.237  1.00 33.99           H  
ATOM   4369 HG22 VAL A 287      38.924 -51.553 -13.879  1.00 33.99           H  
ATOM   4370 HG23 VAL A 287      39.286 -49.969 -13.182  1.00 33.99           H  
ATOM   4371  N   THR A 288      38.305 -47.790 -11.982  1.00 26.85           N  
ATOM   4372  H   THR A 288      38.709 -48.617 -11.568  1.00 26.85           H  
ATOM   4373  CA  THR A 288      38.882 -46.478 -11.592  1.00 26.85           C  
ATOM   4374  HA  THR A 288      38.429 -45.693 -12.198  1.00 26.85           H  
ATOM   4375  C   THR A 288      40.407 -46.388 -11.759  1.00 26.85           C  
ATOM   4376  CB  THR A 288      38.549 -46.171 -10.118  1.00 26.85           C  
ATOM   4377  HB  THR A 288      39.054 -46.893  -9.477  1.00 26.85           H  
ATOM   4378  O   THR A 288      41.134 -47.191 -11.181  1.00 26.85           O  
ATOM   4379  CG2 THR A 288      38.948 -44.757  -9.688  1.00 26.85           C  
ATOM   4380 HG21 THR A 288      38.615 -44.576  -8.666  1.00 26.85           H  
ATOM   4381 HG22 THR A 288      38.488 -44.025 -10.351  1.00 26.85           H  
ATOM   4382 HG23 THR A 288      40.032 -44.646  -9.718  1.00 26.85           H  
ATOM   4383  OG1 THR A 288      37.163 -46.269  -9.889  1.00 26.85           O  
ATOM   4384  HG1 THR A 288      37.010 -46.200  -8.944  1.00 26.85           H  
ATOM   4385  N   VAL A 289      40.898 -45.350 -12.457  1.00 35.58           N  
ATOM   4386  H   VAL A 289      40.237 -44.745 -12.924  1.00 35.58           H  
ATOM   4387  CA  VAL A 289      42.315 -44.909 -12.513  1.00 35.58           C  
ATOM   4388  HA  VAL A 289      42.813 -45.188 -11.584  1.00 35.58           H  
ATOM   4389  C   VAL A 289      42.357 -43.375 -12.664  1.00 35.58           C  
ATOM   4390  CB  VAL A 289      43.075 -45.561 -13.698  1.00 35.58           C  
ATOM   4391  HB  VAL A 289      42.622 -45.230 -14.632  1.00 35.58           H  
ATOM   4392  O   VAL A 289      41.544 -42.832 -13.409  1.00 35.58           O  
ATOM   4393  CG1 VAL A 289      44.558 -45.157 -13.713  1.00 35.58           C  
ATOM   4394 HG11 VAL A 289      45.030 -45.422 -12.767  1.00 35.58           H  
ATOM   4395 HG12 VAL A 289      44.662 -44.087 -13.891  1.00 35.58           H  
ATOM   4396 HG13 VAL A 289      45.073 -45.675 -14.523  1.00 35.58           H  
ATOM   4397  CG2 VAL A 289      43.039 -47.095 -13.674  1.00 35.58           C  
ATOM   4398 HG21 VAL A 289      43.433 -47.466 -12.728  1.00 35.58           H  
ATOM   4399 HG22 VAL A 289      42.016 -47.449 -13.799  1.00 35.58           H  
ATOM   4400 HG23 VAL A 289      43.632 -47.499 -14.495  1.00 35.58           H  
ATOM   4401  N   ALA A 290      43.281 -42.661 -11.998  1.00 30.50           N  
ATOM   4402  H   ALA A 290      43.931 -43.136 -11.388  1.00 30.50           H  
ATOM   4403  CA  ALA A 290      43.427 -41.198 -12.130  1.00 30.50           C  
ATOM   4404  HA  ALA A 290      43.134 -40.926 -13.144  1.00 30.50           H  
ATOM   4405  C   ALA A 290      44.872 -40.685 -11.861  1.00 30.50           C  
ATOM   4406  CB  ALA A 290      42.441 -40.518 -11.171  1.00 30.50           C  
ATOM   4407  HB1 ALA A 290      41.422 -40.829 -11.401  1.00 30.50           H  
ATOM   4408  HB2 ALA A 290      42.677 -40.787 -10.142  1.00 30.50           H  
ATOM   4409  HB3 ALA A 290      42.511 -39.435 -11.280  1.00 30.50           H  
ATOM   4410  O   ALA A 290      45.514 -41.184 -10.936  1.00 30.50           O  
ATOM   4411  N   PRO A 291      45.387 -39.692 -12.626  1.00 31.92           N  
ATOM   4412  CA  PRO A 291      46.718 -39.091 -12.442  1.00 31.92           C  
ATOM   4413  HA  PRO A 291      47.372 -39.778 -11.907  1.00 31.92           H  
ATOM   4414  C   PRO A 291      46.705 -37.747 -11.667  1.00 31.92           C  
ATOM   4415  CB  PRO A 291      47.236 -38.940 -13.876  1.00 31.92           C  
ATOM   4416  HB2 PRO A 291      48.042 -38.212 -13.975  1.00 31.92           H  
ATOM   4417  HB3 PRO A 291      47.561 -39.910 -14.251  1.00 31.92           H  
ATOM   4418  O   PRO A 291      45.689 -37.325 -11.121  1.00 31.92           O  
ATOM   4419  CG  PRO A 291      45.978 -38.499 -14.621  1.00 31.92           C  
ATOM   4420  HG2 PRO A 291      46.036 -38.737 -15.684  1.00 31.92           H  
ATOM   4421  HG3 PRO A 291      45.820 -37.430 -14.477  1.00 31.92           H  
ATOM   4422  CD  PRO A 291      44.863 -39.283 -13.925  1.00 31.92           C  
ATOM   4423  HD2 PRO A 291      43.976 -38.661 -13.810  1.00 31.92           H  
ATOM   4424  HD3 PRO A 291      44.629 -40.165 -14.522  1.00 31.92           H  
ATOM   4425  N   GLN A 292      47.865 -37.078 -11.600  1.00 32.59           N  
ATOM   4426  H   GLN A 292      48.643 -37.439 -12.134  1.00 32.59           H  
ATOM   4427  CA  GLN A 292      48.153 -35.976 -10.671  1.00 32.59           C  
ATOM   4428  HA  GLN A 292      47.839 -36.324  -9.686  1.00 32.59           H  
ATOM   4429  C   GLN A 292      47.423 -34.635 -10.909  1.00 32.59           C  
ATOM   4430  CB  GLN A 292      49.673 -35.725 -10.609  1.00 32.59           C  
ATOM   4431  HB2 GLN A 292      49.861 -34.736 -10.190  1.00 32.59           H  
ATOM   4432  HB3 GLN A 292      50.076 -35.730 -11.622  1.00 32.59           H  
ATOM   4433  O   GLN A 292      47.514 -34.008 -11.961  1.00 32.59           O  
ATOM   4434  CG  GLN A 292      50.432 -36.756  -9.755  1.00 32.59           C  
ATOM   4435  HG2 GLN A 292      50.181 -37.764 -10.084  1.00 32.59           H  
ATOM   4436  HG3 GLN A 292      51.501 -36.610  -9.909  1.00 32.59           H  
ATOM   4437  CD  GLN A 292      50.153 -36.636  -8.254  1.00 32.59           C  
ATOM   4438  NE2 GLN A 292      50.765 -37.463  -7.436  1.00 32.59           N  
ATOM   4439 HE21 GLN A 292      50.545 -37.356  -6.456  1.00 32.59           H  
ATOM   4440 HE22 GLN A 292      51.401 -38.169  -7.779  1.00 32.59           H  
ATOM   4441  OE1 GLN A 292      49.384 -35.812  -7.787  1.00 32.59           O  
ATOM   4442  N   ILE A 293      46.810 -34.189  -9.811  1.00 26.47           N  
ATOM   4443  H   ILE A 293      46.768 -34.888  -9.083  1.00 26.47           H  
ATOM   4444  CA  ILE A 293      46.465 -32.837  -9.337  1.00 26.47           C  
ATOM   4445  HA  ILE A 293      45.378 -32.758  -9.325  1.00 26.47           H  
ATOM   4446  C   ILE A 293      47.019 -31.630 -10.132  1.00 26.47           C  
ATOM   4447  CB  ILE A 293      46.969 -32.749  -7.864  1.00 26.47           C  
ATOM   4448  HB  ILE A 293      48.039 -32.958  -7.869  1.00 26.47           H  
ATOM   4449  O   ILE A 293      48.228 -31.446 -10.274  1.00 26.47           O  
ATOM   4450  CG1 ILE A 293      46.285 -33.809  -6.959  1.00 26.47           C  
ATOM   4451 HG12 ILE A 293      45.241 -33.536  -6.805  1.00 26.47           H  
ATOM   4452 HG13 ILE A 293      46.300 -34.788  -7.437  1.00 26.47           H  
ATOM   4453  CG2 ILE A 293      46.776 -31.347  -7.247  1.00 26.47           C  
ATOM   4454 HG21 ILE A 293      47.081 -31.341  -6.201  1.00 26.47           H  
ATOM   4455 HG22 ILE A 293      47.416 -30.621  -7.750  1.00 26.47           H  
ATOM   4456 HG23 ILE A 293      45.732 -31.042  -7.316  1.00 26.47           H  
ATOM   4457  CD1 ILE A 293      46.961 -34.002  -5.594  1.00 26.47           C  
ATOM   4458 HD11 ILE A 293      46.817 -33.128  -4.959  1.00 26.47           H  
ATOM   4459 HD12 ILE A 293      48.026 -34.188  -5.729  1.00 26.47           H  
ATOM   4460 HD13 ILE A 293      46.516 -34.863  -5.094  1.00 26.47           H  
ATOM   4461  N   LYS A 294      46.125 -30.667 -10.411  1.00 27.96           N  
ATOM   4462  H   LYS A 294      45.149 -30.921 -10.355  1.00 27.96           H  
ATOM   4463  CA  LYS A 294      46.404 -29.224 -10.245  1.00 27.96           C  
ATOM   4464  HA  LYS A 294      47.080 -29.142  -9.395  1.00 27.96           H  
ATOM   4465  C   LYS A 294      45.143 -28.463  -9.805  1.00 27.96           C  
ATOM   4466  CB  LYS A 294      47.116 -28.636 -11.482  1.00 27.96           C  
ATOM   4467  HB2 LYS A 294      46.502 -27.868 -11.954  1.00 27.96           H  
ATOM   4468  HB3 LYS A 294      47.301 -29.426 -12.211  1.00 27.96           H  
ATOM   4469  O   LYS A 294      44.056 -29.031  -9.799  1.00 27.96           O  
ATOM   4470  CG  LYS A 294      48.463 -28.040 -11.035  1.00 27.96           C  
ATOM   4471  HG2 LYS A 294      48.986 -28.776 -10.424  1.00 27.96           H  
ATOM   4472  HG3 LYS A 294      48.277 -27.156 -10.425  1.00 27.96           H  
ATOM   4473  CD  LYS A 294      49.384 -27.668 -12.200  1.00 27.96           C  
ATOM   4474  HD2 LYS A 294      49.524 -28.546 -12.831  1.00 27.96           H  
ATOM   4475  HD3 LYS A 294      48.933 -26.867 -12.785  1.00 27.96           H  
ATOM   4476  CE  LYS A 294      50.735 -27.223 -11.623  1.00 27.96           C  
ATOM   4477  HE2 LYS A 294      50.583 -26.317 -11.037  1.00 27.96           H  
ATOM   4478  HE3 LYS A 294      51.089 -28.000 -10.945  1.00 27.96           H  
ATOM   4479  NZ  LYS A 294      51.742 -26.990 -12.687  1.00 27.96           N  
ATOM   4480  HZ1 LYS A 294      51.899 -27.840 -13.208  1.00 27.96           H  
ATOM   4481  HZ2 LYS A 294      51.425 -26.274 -13.326  1.00 27.96           H  
ATOM   4482  HZ3 LYS A 294      52.621 -26.698 -12.283  1.00 27.96           H  
ATOM   4483  N   GLN A 295      45.308 -27.229  -9.324  1.00 26.78           N  
ATOM   4484  H   GLN A 295      46.217 -26.799  -9.412  1.00 26.78           H  
ATOM   4485  CA  GLN A 295      44.360 -26.595  -8.394  1.00 26.78           C  
ATOM   4486  HA  GLN A 295      43.615 -27.327  -8.082  1.00 26.78           H  
ATOM   4487  C   GLN A 295      43.604 -25.400  -8.998  1.00 26.78           C  
ATOM   4488  CB  GLN A 295      45.125 -26.156  -7.133  1.00 26.78           C  
ATOM   4489  HB2 GLN A 295      44.457 -25.589  -6.485  1.00 26.78           H  
ATOM   4490  HB3 GLN A 295      45.938 -25.496  -7.436  1.00 26.78           H  
ATOM   4491  O   GLN A 295      44.206 -24.416  -9.423  1.00 26.78           O  
ATOM   4492  CG  GLN A 295      45.703 -27.332  -6.328  1.00 26.78           C  
ATOM   4493  HG2 GLN A 295      46.157 -28.068  -6.992  1.00 26.78           H  
ATOM   4494  HG3 GLN A 295      44.905 -27.822  -5.771  1.00 26.78           H  
ATOM   4495  CD  GLN A 295      46.789 -26.853  -5.373  1.00 26.78           C  
ATOM   4496  NE2 GLN A 295      46.472 -26.540  -4.136  1.00 26.78           N  
ATOM   4497 HE21 GLN A 295      45.526 -26.632  -3.794  1.00 26.78           H  
ATOM   4498 HE22 GLN A 295      47.234 -26.230  -3.550  1.00 26.78           H  
ATOM   4499  OE1 GLN A 295      47.942 -26.728  -5.746  1.00 26.78           O  
ATOM   4500  N   THR A 296      42.273 -25.459  -8.972  1.00 28.27           N  
ATOM   4501  H   THR A 296      41.841 -26.317  -8.661  1.00 28.27           H  
ATOM   4502  CA  THR A 296      41.330 -24.340  -9.173  1.00 28.27           C  
ATOM   4503  HA  THR A 296      41.743 -23.432  -8.733  1.00 28.27           H  
ATOM   4504  C   THR A 296      40.028 -24.694  -8.439  1.00 28.27           C  
ATOM   4505  CB  THR A 296      41.053 -24.084 -10.669  1.00 28.27           C  
ATOM   4506  HB  THR A 296      40.537 -24.944 -11.095  1.00 28.27           H  
ATOM   4507  O   THR A 296      39.743 -25.879  -8.266  1.00 28.27           O  
ATOM   4508  CG2 THR A 296      40.231 -22.821 -10.930  1.00 28.27           C  
ATOM   4509 HG21 THR A 296      40.679 -21.965 -10.425  1.00 28.27           H  
ATOM   4510 HG22 THR A 296      40.201 -22.624 -12.001  1.00 28.27           H  
ATOM   4511 HG23 THR A 296      39.205 -22.958 -10.588  1.00 28.27           H  
ATOM   4512  OG1 THR A 296      42.264 -23.893 -11.366  1.00 28.27           O  
ATOM   4513  HG1 THR A 296      42.986 -23.982 -10.739  1.00 28.27           H  
ATOM   4514  N   ALA A 297      39.261 -23.700  -7.988  1.00 26.53           N  
ATOM   4515  H   ALA A 297      39.504 -22.749  -8.227  1.00 26.53           H  
ATOM   4516  CA  ALA A 297      37.983 -23.878  -7.289  1.00 26.53           C  
ATOM   4517  HA  ALA A 297      37.844 -24.936  -7.067  1.00 26.53           H  
ATOM   4518  C   ALA A 297      36.803 -23.404  -8.177  1.00 26.53           C  
ATOM   4519  CB  ALA A 297      38.077 -23.129  -5.953  1.00 26.53           C  
ATOM   4520  HB1 ALA A 297      38.161 -22.057  -6.129  1.00 26.53           H  
ATOM   4521  HB2 ALA A 297      38.947 -23.476  -5.394  1.00 26.53           H  
ATOM   4522  HB3 ALA A 297      37.192 -23.321  -5.347  1.00 26.53           H  
ATOM   4523  O   ALA A 297      36.995 -22.518  -9.006  1.00 26.53           O  
ATOM   4524  N   ASP A 298      35.581 -23.935  -8.072  1.00 26.33           N  
ATOM   4525  H   ASP A 298      34.906 -23.599  -8.745  1.00 26.33           H  
ATOM   4526  CA  ASP A 298      35.099 -24.991  -7.165  1.00 26.33           C  
ATOM   4527  HA  ASP A 298      35.924 -25.659  -6.917  1.00 26.33           H  
ATOM   4528  C   ASP A 298      34.008 -25.871  -7.821  1.00 26.33           C  
ATOM   4529  CB  ASP A 298      34.573 -24.362  -5.857  1.00 26.33           C  
ATOM   4530  HB2 ASP A 298      34.984 -23.360  -5.734  1.00 26.33           H  
ATOM   4531  HB3 ASP A 298      33.489 -24.257  -5.904  1.00 26.33           H  
ATOM   4532  O   ASP A 298      33.627 -25.659  -8.975  1.00 26.33           O  
ATOM   4533  CG  ASP A 298      34.956 -25.211  -4.639  1.00 26.33           C  
ATOM   4534  OD1 ASP A 298      34.894 -26.458  -4.765  1.00 26.33           O  
ATOM   4535  OD2 ASP A 298      35.365 -24.610  -3.627  1.00 26.33           O  
ATOM   4536  N   LYS A 299      33.507 -26.876  -7.095  1.00 24.97           N  
ATOM   4537  H   LYS A 299      33.841 -26.942  -6.144  1.00 24.97           H  
ATOM   4538  CA  LYS A 299      32.450 -27.804  -7.524  1.00 24.97           C  
ATOM   4539  HA  LYS A 299      32.446 -27.838  -8.614  1.00 24.97           H  
ATOM   4540  C   LYS A 299      31.053 -27.350  -7.087  1.00 24.97           C  
ATOM   4541  CB  LYS A 299      32.747 -29.212  -6.984  1.00 24.97           C  
ATOM   4542  HB2 LYS A 299      31.913 -29.870  -7.231  1.00 24.97           H  
ATOM   4543  HB3 LYS A 299      32.831 -29.165  -5.898  1.00 24.97           H  
ATOM   4544  O   LYS A 299      30.878 -26.607  -6.127  1.00 24.97           O  
ATOM   4545  CG  LYS A 299      34.032 -29.809  -7.573  1.00 24.97           C  
ATOM   4546  HG2 LYS A 299      33.959 -29.824  -8.660  1.00 24.97           H  
ATOM   4547  HG3 LYS A 299      34.888 -29.200  -7.283  1.00 24.97           H  
ATOM   4548  CD  LYS A 299      34.236 -31.238  -7.057  1.00 24.97           C  
ATOM   4549  HD2 LYS A 299      34.298 -31.214  -5.969  1.00 24.97           H  
ATOM   4550  HD3 LYS A 299      33.385 -31.850  -7.353  1.00 24.97           H  
ATOM   4551  CE  LYS A 299      35.526 -31.825  -7.636  1.00 24.97           C  
ATOM   4552  HE2 LYS A 299      36.355 -31.179  -7.348  1.00 24.97           H  
ATOM   4553  HE3 LYS A 299      35.457 -31.815  -8.723  1.00 24.97           H  
ATOM   4554  NZ  LYS A 299      35.755 -33.205  -7.142  1.00 24.97           N  
ATOM   4555  HZ1 LYS A 299      34.991 -33.808  -7.412  1.00 24.97           H  
ATOM   4556  HZ2 LYS A 299      36.614 -33.581  -7.518  1.00 24.97           H  
ATOM   4557  HZ3 LYS A 299      35.819 -33.206  -6.134  1.00 24.97           H  
ATOM   4558  N   CYS A 300      30.030 -27.876  -7.763  1.00 21.65           N  
ATOM   4559  H   CYS A 300      30.244 -28.526  -8.505  1.00 21.65           H  
ATOM   4560  CA  CYS A 300      28.652 -27.828  -7.273  1.00 21.65           C  
ATOM   4561  HA  CYS A 300      28.496 -26.870  -6.775  1.00 21.65           H  
ATOM   4562  C   CYS A 300      28.411 -28.944  -6.236  1.00 21.65           C  
ATOM   4563  CB  CYS A 300      27.700 -27.912  -8.473  1.00 21.65           C  
ATOM   4564  HB2 CYS A 300      28.036 -27.229  -9.253  1.00 21.65           H  
ATOM   4565  HB3 CYS A 300      27.699 -28.928  -8.867  1.00 21.65           H  
ATOM   4566  O   CYS A 300      28.968 -30.035  -6.363  1.00 21.65           O  
ATOM   4567  SG  CYS A 300      26.014 -27.450  -7.980  1.00 21.65           S  
ATOM   4568  HG  CYS A 300      26.284 -26.198  -7.600  1.00 21.65           H  
ATOM   4569  N   VAL A 301      27.573 -28.672  -5.232  1.00 24.31           N  
ATOM   4570  H   VAL A 301      27.104 -27.777  -5.231  1.00 24.31           H  
ATOM   4571  CA  VAL A 301      27.207 -29.587  -4.136  1.00 24.31           C  
ATOM   4572  HA  VAL A 301      27.446 -30.609  -4.430  1.00 24.31           H  
ATOM   4573  C   VAL A 301      25.693 -29.500  -3.904  1.00 24.31           C  
ATOM   4574  CB  VAL A 301      27.998 -29.258  -2.846  1.00 24.31           C  
ATOM   4575  HB  VAL A 301      27.737 -28.251  -2.518  1.00 24.31           H  
ATOM   4576  O   VAL A 301      25.088 -28.453  -4.132  1.00 24.31           O  
ATOM   4577  CG1 VAL A 301      27.690 -30.234  -1.701  1.00 24.31           C  
ATOM   4578 HG11 VAL A 301      26.656 -30.128  -1.371  1.00 24.31           H  
ATOM   4579 HG12 VAL A 301      27.875 -31.261  -2.015  1.00 24.31           H  
ATOM   4580 HG13 VAL A 301      28.324 -30.009  -0.843  1.00 24.31           H  
ATOM   4581  CG2 VAL A 301      29.516 -29.309  -3.080  1.00 24.31           C  
ATOM   4582 HG21 VAL A 301      29.819 -28.533  -3.782  1.00 24.31           H  
ATOM   4583 HG22 VAL A 301      30.045 -29.129  -2.144  1.00 24.31           H  
ATOM   4584 HG23 VAL A 301      29.803 -30.284  -3.474  1.00 24.31           H  
ATOM   4585  N   GLN A 302      25.069 -30.598  -3.470  1.00 25.74           N  
ATOM   4586  H   GLN A 302      25.627 -31.407  -3.240  1.00 25.74           H  
ATOM   4587  CA  GLN A 302      23.632 -30.679  -3.189  1.00 25.74           C  
ATOM   4588  HA  GLN A 302      23.114 -29.850  -3.673  1.00 25.74           H  
ATOM   4589  C   GLN A 302      23.353 -30.587  -1.682  1.00 25.74           C  
ATOM   4590  CB  GLN A 302      23.077 -31.993  -3.768  1.00 25.74           C  
ATOM   4591  HB2 GLN A 302      22.084 -32.170  -3.356  1.00 25.74           H  
ATOM   4592  HB3 GLN A 302      23.723 -32.818  -3.466  1.00 25.74           H  
ATOM   4593  O   GLN A 302      23.864 -31.398  -0.916  1.00 25.74           O  
ATOM   4594  CG  GLN A 302      22.967 -31.956  -5.301  1.00 25.74           C  
ATOM   4595  HG2 GLN A 302      23.894 -31.570  -5.724  1.00 25.74           H  
ATOM   4596  HG3 GLN A 302      22.154 -31.288  -5.584  1.00 25.74           H  
ATOM   4597  CD  GLN A 302      22.713 -33.333  -5.910  1.00 25.74           C  
ATOM   4598  NE2 GLN A 302      21.705 -34.061  -5.480  1.00 25.74           N  
ATOM   4599 HE21 GLN A 302      21.622 -34.976  -5.898  1.00 25.74           H  
ATOM   4600 HE22 GLN A 302      21.139 -33.765  -4.697  1.00 25.74           H  
ATOM   4601  OE1 GLN A 302      23.407 -33.771  -6.808  1.00 25.74           O  
ATOM   4602  N   THR A 303      22.501 -29.644  -1.273  1.00 24.71           N  
ATOM   4603  H   THR A 303      22.143 -28.982  -1.946  1.00 24.71           H  
ATOM   4604  CA  THR A 303      21.951 -29.520   0.091  1.00 24.71           C  
ATOM   4605  HA  THR A 303      22.003 -30.491   0.583  1.00 24.71           H  
ATOM   4606  C   THR A 303      20.473 -29.113   0.037  1.00 24.71           C  
ATOM   4607  CB  THR A 303      22.737 -28.517   0.959  1.00 24.71           C  
ATOM   4608  HB  THR A 303      22.245 -28.438   1.929  1.00 24.71           H  
ATOM   4609  O   THR A 303      19.997 -28.591  -0.977  1.00 24.71           O  
ATOM   4610  CG2 THR A 303      24.187 -28.931   1.203  1.00 24.71           C  
ATOM   4611 HG21 THR A 303      24.214 -29.939   1.617  1.00 24.71           H  
ATOM   4612 HG22 THR A 303      24.647 -28.252   1.921  1.00 24.71           H  
ATOM   4613 HG23 THR A 303      24.753 -28.912   0.272  1.00 24.71           H  
ATOM   4614  OG1 THR A 303      22.779 -27.238   0.371  1.00 24.71           O  
ATOM   4615  HG1 THR A 303      23.393 -26.727   0.905  1.00 24.71           H  
ATOM   4616  N   ASP A 304      19.722 -29.362   1.114  1.00 24.26           N  
ATOM   4617  H   ASP A 304      20.163 -29.740   1.941  1.00 24.26           H  
ATOM   4618  CA  ASP A 304      18.299 -29.006   1.210  1.00 24.26           C  
ATOM   4619  HA  ASP A 304      18.137 -28.140   0.569  1.00 24.26           H  
ATOM   4620  C   ASP A 304      17.909 -28.542   2.635  1.00 24.26           C  
ATOM   4621  CB  ASP A 304      17.434 -30.162   0.655  1.00 24.26           C  
ATOM   4622  HB2 ASP A 304      18.026 -30.777  -0.024  1.00 24.26           H  
ATOM   4623  HB3 ASP A 304      17.080 -30.801   1.464  1.00 24.26           H  
ATOM   4624  O   ASP A 304      18.777 -28.098   3.384  1.00 24.26           O  
ATOM   4625  CG  ASP A 304      16.254 -29.584  -0.128  1.00 24.26           C  
ATOM   4626  OD1 ASP A 304      15.525 -28.739   0.446  1.00 24.26           O  
ATOM   4627  OD2 ASP A 304      16.175 -29.754  -1.363  1.00 24.26           O  
ATOM   4628  N   LYS A 305      16.614 -28.594   2.999  1.00 29.74           N  
ATOM   4629  H   LYS A 305      15.981 -28.892   2.271  1.00 29.74           H  
ATOM   4630  CA  LYS A 305      15.997 -28.058   4.237  1.00 29.74           C  
ATOM   4631  HA  LYS A 305      15.808 -26.993   4.105  1.00 29.74           H  
ATOM   4632  C   LYS A 305      16.827 -28.173   5.527  1.00 29.74           C  
ATOM   4633  CB  LYS A 305      14.660 -28.778   4.506  1.00 29.74           C  
ATOM   4634  HB2 LYS A 305      14.300 -28.453   5.483  1.00 29.74           H  
ATOM   4635  HB3 LYS A 305      14.836 -29.852   4.562  1.00 29.74           H  
ATOM   4636  O   LYS A 305      16.741 -27.277   6.358  1.00 29.74           O  
ATOM   4637  CG  LYS A 305      13.548 -28.503   3.482  1.00 29.74           C  
ATOM   4638  HG2 LYS A 305      13.434 -27.426   3.355  1.00 29.74           H  
ATOM   4639  HG3 LYS A 305      13.808 -28.952   2.524  1.00 29.74           H  
ATOM   4640  CD  LYS A 305      12.221 -29.097   3.986  1.00 29.74           C  
ATOM   4641  HD2 LYS A 305      12.334 -30.176   4.099  1.00 29.74           H  
ATOM   4642  HD3 LYS A 305      11.993 -28.666   4.961  1.00 29.74           H  
ATOM   4643  CE  LYS A 305      11.067 -28.800   3.021  1.00 29.74           C  
ATOM   4644  HE2 LYS A 305      11.038 -27.725   2.838  1.00 29.74           H  
ATOM   4645  HE3 LYS A 305      11.271 -29.296   2.072  1.00 29.74           H  
ATOM   4646  NZ  LYS A 305       9.762 -29.251   3.574  1.00 29.74           N  
ATOM   4647  HZ1 LYS A 305       9.770 -30.247   3.743  1.00 29.74           H  
ATOM   4648  HZ2 LYS A 305       9.566 -28.785   4.448  1.00 29.74           H  
ATOM   4649  HZ3 LYS A 305       9.008 -29.040   2.936  1.00 29.74           H  
ATOM   4650  N   GLN A 306      17.576 -29.262   5.687  1.00 36.51           N  
ATOM   4651  H   GLN A 306      17.623 -29.905   4.910  1.00 36.51           H  
ATOM   4652  CA  GLN A 306      18.334 -29.624   6.890  1.00 36.51           C  
ATOM   4653  HA  GLN A 306      17.647 -29.635   7.735  1.00 36.51           H  
ATOM   4654  C   GLN A 306      19.468 -28.632   7.233  1.00 36.51           C  
ATOM   4655  CB  GLN A 306      18.860 -31.054   6.652  1.00 36.51           C  
ATOM   4656  HB2 GLN A 306      18.203 -31.559   5.944  1.00 36.51           H  
ATOM   4657  HB3 GLN A 306      19.853 -31.020   6.203  1.00 36.51           H  
ATOM   4658  O   GLN A 306      19.777 -28.448   8.411  1.00 36.51           O  
ATOM   4659  CG  GLN A 306      18.887 -31.922   7.913  1.00 36.51           C  
ATOM   4660  HG2 GLN A 306      17.941 -31.824   8.446  1.00 36.51           H  
ATOM   4661  HG3 GLN A 306      19.690 -31.597   8.574  1.00 36.51           H  
ATOM   4662  CD  GLN A 306      19.068 -33.388   7.535  1.00 36.51           C  
ATOM   4663  NE2 GLN A 306      20.276 -33.890   7.470  1.00 36.51           N  
ATOM   4664 HE21 GLN A 306      21.071 -33.302   7.675  1.00 36.51           H  
ATOM   4665 HE22 GLN A 306      20.383 -34.864   7.226  1.00 36.51           H  
ATOM   4666  OE1 GLN A 306      18.111 -34.090   7.242  1.00 36.51           O  
ATOM   4667  N   TYR A 307      19.994 -27.919   6.222  1.00 40.26           N  
ATOM   4668  H   TYR A 307      19.618 -28.114   5.305  1.00 40.26           H  
ATOM   4669  CA  TYR A 307      21.228 -27.110   6.245  1.00 40.26           C  
ATOM   4670  HA  TYR A 307      21.957 -27.682   6.820  1.00 40.26           H  
ATOM   4671  C   TYR A 307      21.093 -25.748   6.974  1.00 40.26           C  
ATOM   4672  CB  TYR A 307      21.749 -27.016   4.798  1.00 40.26           C  
ATOM   4673  HB2 TYR A 307      21.258 -26.187   4.287  1.00 40.26           H  
ATOM   4674  HB3 TYR A 307      21.468 -27.926   4.268  1.00 40.26           H  
ATOM   4675  O   TYR A 307      21.461 -24.666   6.488  1.00 40.26           O  
ATOM   4676  CG  TYR A 307      23.253 -26.906   4.657  1.00 40.26           C  
ATOM   4677  CD1 TYR A 307      23.838 -25.787   4.031  1.00 40.26           C  
ATOM   4678  HD1 TYR A 307      23.215 -24.973   3.689  1.00 40.26           H  
ATOM   4679  CD2 TYR A 307      24.065 -27.962   5.112  1.00 40.26           C  
ATOM   4680  HD2 TYR A 307      23.619 -28.819   5.595  1.00 40.26           H  
ATOM   4681  CE1 TYR A 307      25.236 -25.727   3.865  1.00 40.26           C  
ATOM   4682  HE1 TYR A 307      25.706 -24.873   3.401  1.00 40.26           H  
ATOM   4683  CE2 TYR A 307      25.462 -27.899   4.963  1.00 40.26           C  
ATOM   4684  HE2 TYR A 307      26.074 -28.704   5.342  1.00 40.26           H  
ATOM   4685  OH  TYR A 307      27.396 -26.709   4.180  1.00 40.26           O  
ATOM   4686  HH  TYR A 307      27.832 -27.443   4.620  1.00 40.26           H  
ATOM   4687  CZ  TYR A 307      26.049 -26.780   4.336  1.00 40.26           C  
ATOM   4688  N   VAL A 308      20.475 -25.802   8.152  1.00 48.00           N  
ATOM   4689  H   VAL A 308      20.250 -26.735   8.468  1.00 48.00           H  
ATOM   4690  CA  VAL A 308      20.092 -24.694   9.036  1.00 48.00           C  
ATOM   4691  HA  VAL A 308      20.719 -23.828   8.827  1.00 48.00           H  
ATOM   4692  C   VAL A 308      20.319 -25.090  10.493  1.00 48.00           C  
ATOM   4693  CB  VAL A 308      18.613 -24.301   8.846  1.00 48.00           C  
ATOM   4694  HB  VAL A 308      17.970 -25.063   9.286  1.00 48.00           H  
ATOM   4695  O   VAL A 308      20.898 -24.301  11.232  1.00 48.00           O  
ATOM   4696  CG1 VAL A 308      18.328 -22.958   9.535  1.00 48.00           C  
ATOM   4697 HG11 VAL A 308      18.496 -23.060  10.607  1.00 48.00           H  
ATOM   4698 HG12 VAL A 308      18.996 -22.182   9.159  1.00 48.00           H  
ATOM   4699 HG13 VAL A 308      17.284 -22.677   9.396  1.00 48.00           H  
ATOM   4700  CG2 VAL A 308      18.222 -24.161   7.367  1.00 48.00           C  
ATOM   4701 HG21 VAL A 308      18.917 -23.499   6.851  1.00 48.00           H  
ATOM   4702 HG22 VAL A 308      18.260 -25.142   6.893  1.00 48.00           H  
ATOM   4703 HG23 VAL A 308      17.192 -23.813   7.291  1.00 48.00           H  
ATOM   4704  N   ASP A 309      19.919 -26.312  10.863  1.00 49.30           N  
ATOM   4705  H   ASP A 309      19.405 -26.883  10.208  1.00 49.30           H  
ATOM   4706  CA  ASP A 309      20.231 -26.920  12.161  1.00 49.30           C  
ATOM   4707  HA  ASP A 309      19.959 -26.240  12.968  1.00 49.30           H  
ATOM   4708  C   ASP A 309      21.742 -27.220  12.249  1.00 49.30           C  
ATOM   4709  CB  ASP A 309      19.455 -28.248  12.327  1.00 49.30           C  
ATOM   4710  HB2 ASP A 309      19.822 -28.956  11.584  1.00 49.30           H  
ATOM   4711  HB3 ASP A 309      19.701 -28.656  13.307  1.00 49.30           H  
ATOM   4712  O   ASP A 309      22.394 -26.876  13.231  1.00 49.30           O  
ATOM   4713  CG  ASP A 309      17.924 -28.219  12.205  1.00 49.30           C  
ATOM   4714  OD1 ASP A 309      17.296 -27.140  12.121  1.00 49.30           O  
ATOM   4715  OD2 ASP A 309      17.343 -29.331  12.217  1.00 49.30           O  
ATOM   4716  N   GLU A 310      22.267 -27.822  11.170  1.00 52.80           N  
ATOM   4717  H   GLU A 310      21.607 -28.031  10.434  1.00 52.80           H  
ATOM   4718  CA  GLU A 310      23.603 -28.416  10.980  1.00 52.80           C  
ATOM   4719  HA  GLU A 310      23.818 -29.090  11.809  1.00 52.80           H  
ATOM   4720  C   GLU A 310      24.726 -27.358  10.937  1.00 52.80           C  
ATOM   4721  CB  GLU A 310      23.574 -29.223   9.658  1.00 52.80           C  
ATOM   4722  HB2 GLU A 310      23.400 -28.521   8.843  1.00 52.80           H  
ATOM   4723  HB3 GLU A 310      24.549 -29.686   9.504  1.00 52.80           H  
ATOM   4724  O   GLU A 310      25.319 -27.089   9.886  1.00 52.80           O  
ATOM   4725  CG  GLU A 310      22.500 -30.322   9.580  1.00 52.80           C  
ATOM   4726  HG2 GLU A 310      22.759 -31.113  10.283  1.00 52.80           H  
ATOM   4727  HG3 GLU A 310      21.531 -29.922   9.877  1.00 52.80           H  
ATOM   4728  CD  GLU A 310      22.355 -30.899   8.160  1.00 52.80           C  
ATOM   4729  OE1 GLU A 310      22.300 -32.143   8.034  1.00 52.80           O  
ATOM   4730  OE2 GLU A 310      22.202 -30.117   7.192  1.00 52.80           O  
ATOM   4731  N   ARG A 311      24.954 -26.664  12.057  1.00 66.52           N  
ATOM   4732  H   ARG A 311      24.493 -27.019  12.882  1.00 66.52           H  
ATOM   4733  CA  ARG A 311      25.815 -25.469  12.147  1.00 66.52           C  
ATOM   4734  HA  ARG A 311      26.649 -25.572  11.453  1.00 66.52           H  
ATOM   4735  C   ARG A 311      26.416 -25.258  13.525  1.00 66.52           C  
ATOM   4736  CB  ARG A 311      25.010 -24.206  11.805  1.00 66.52           C  
ATOM   4737  HB2 ARG A 311      25.670 -23.346  11.913  1.00 66.52           H  
ATOM   4738  HB3 ARG A 311      24.186 -24.096  12.511  1.00 66.52           H  
ATOM   4739  O   ARG A 311      27.611 -24.999  13.638  1.00 66.52           O  
ATOM   4740  CG  ARG A 311      24.440 -24.202  10.388  1.00 66.52           C  
ATOM   4741  HG2 ARG A 311      25.238 -24.393   9.670  1.00 66.52           H  
ATOM   4742  HG3 ARG A 311      23.666 -24.965  10.295  1.00 66.52           H  
ATOM   4743  CD  ARG A 311      23.817 -22.844  10.106  1.00 66.52           C  
ATOM   4744  HD2 ARG A 311      23.048 -22.648  10.854  1.00 66.52           H  
ATOM   4745  HD3 ARG A 311      24.591 -22.081  10.189  1.00 66.52           H  
ATOM   4746  NE  ARG A 311      23.214 -22.817   8.765  1.00 66.52           N  
ATOM   4747  HE  ARG A 311      23.066 -23.708   8.313  1.00 66.52           H  
ATOM   4748  NH1 ARG A 311      22.932 -20.552   8.664  1.00 66.52           N  
ATOM   4749 HH11 ARG A 311      23.286 -20.459   9.605  1.00 66.52           H  
ATOM   4750 HH12 ARG A 311      22.474 -19.779   8.202  1.00 66.52           H  
ATOM   4751  NH2 ARG A 311      22.120 -21.806   7.045  1.00 66.52           N  
ATOM   4752 HH21 ARG A 311      21.953 -22.712   6.631  1.00 66.52           H  
ATOM   4753 HH22 ARG A 311      21.772 -20.933   6.674  1.00 66.52           H  
ATOM   4754  CZ  ARG A 311      22.773 -21.737   8.165  1.00 66.52           C  
ATOM   4755  N   PHE A 312      25.590 -25.328  14.566  1.00 68.29           N  
ATOM   4756  H   PHE A 312      24.642 -25.639  14.404  1.00 68.29           H  
ATOM   4757  CA  PHE A 312      26.029 -25.086  15.945  1.00 68.29           C  
ATOM   4758  HA  PHE A 312      26.701 -24.227  15.943  1.00 68.29           H  
ATOM   4759  C   PHE A 312      26.868 -26.243  16.506  1.00 68.29           C  
ATOM   4760  CB  PHE A 312      24.816 -24.711  16.803  1.00 68.29           C  
ATOM   4761  HB2 PHE A 312      25.098 -24.761  17.854  1.00 68.29           H  
ATOM   4762  HB3 PHE A 312      24.009 -25.426  16.642  1.00 68.29           H  
ATOM   4763  O   PHE A 312      27.484 -26.108  17.557  1.00 68.29           O  
ATOM   4764  CG  PHE A 312      24.333 -23.304  16.501  1.00 68.29           C  
ATOM   4765  CD1 PHE A 312      24.948 -22.215  17.145  1.00 68.29           C  
ATOM   4766  HD1 PHE A 312      25.719 -22.400  17.878  1.00 68.29           H  
ATOM   4767  CD2 PHE A 312      23.331 -23.072  15.539  1.00 68.29           C  
ATOM   4768  HD2 PHE A 312      22.868 -23.905  15.031  1.00 68.29           H  
ATOM   4769  CE1 PHE A 312      24.551 -20.899  16.854  1.00 68.29           C  
ATOM   4770  HE1 PHE A 312      25.008 -20.068  17.371  1.00 68.29           H  
ATOM   4771  CE2 PHE A 312      22.937 -21.755  15.240  1.00 68.29           C  
ATOM   4772  HE2 PHE A 312      22.165 -21.580  14.506  1.00 68.29           H  
ATOM   4773  CZ  PHE A 312      23.541 -20.672  15.905  1.00 68.29           C  
ATOM   4774  HZ  PHE A 312      23.227 -19.660  15.697  1.00 68.29           H  
ATOM   4775  N   ASP A 313      26.944 -27.334  15.750  1.00 71.41           N  
ATOM   4776  H   ASP A 313      26.303 -27.388  14.970  1.00 71.41           H  
ATOM   4777  CA  ASP A 313      27.744 -28.539  15.945  1.00 71.41           C  
ATOM   4778  HA  ASP A 313      27.688 -28.835  16.993  1.00 71.41           H  
ATOM   4779  C   ASP A 313      29.231 -28.340  15.569  1.00 71.41           C  
ATOM   4780  CB  ASP A 313      27.125 -29.660  15.077  1.00 71.41           C  
ATOM   4781  HB2 ASP A 313      27.386 -30.627  15.508  1.00 71.41           H  
ATOM   4782  HB3 ASP A 313      27.570 -29.616  14.083  1.00 71.41           H  
ATOM   4783  O   ASP A 313      30.088 -29.100  16.015  1.00 71.41           O  
ATOM   4784  CG  ASP A 313      25.599 -29.557  14.903  1.00 71.41           C  
ATOM   4785  OD1 ASP A 313      24.869 -30.313  15.577  1.00 71.41           O  
ATOM   4786  OD2 ASP A 313      25.180 -28.682  14.101  1.00 71.41           O  
ATOM   4787  N   ASP A 314      29.567 -27.323  14.757  1.00 77.54           N  
ATOM   4788  H   ASP A 314      28.832 -26.705  14.446  1.00 77.54           H  
ATOM   4789  CA  ASP A 314      30.958 -26.948  14.455  1.00 77.54           C  
ATOM   4790  HA  ASP A 314      31.569 -27.849  14.503  1.00 77.54           H  
ATOM   4791  C   ASP A 314      31.461 -25.940  15.515  1.00 77.54           C  
ATOM   4792  CB  ASP A 314      31.089 -26.437  12.997  1.00 77.54           C  
ATOM   4793  HB2 ASP A 314      30.308 -25.701  12.809  1.00 77.54           H  
ATOM   4794  HB3 ASP A 314      30.907 -27.275  12.324  1.00 77.54           H  
ATOM   4795  O   ASP A 314      31.051 -24.771  15.491  1.00 77.54           O  
ATOM   4796  CG  ASP A 314      32.458 -25.818  12.638  1.00 77.54           C  
ATOM   4797  OD1 ASP A 314      33.431 -25.984  13.404  1.00 77.54           O  
ATOM   4798  OD2 ASP A 314      32.568 -25.083  11.620  1.00 77.54           O  
ATOM   4799  N   PRO A 315      32.388 -26.316  16.423  1.00 72.30           N  
ATOM   4800  CA  PRO A 315      32.940 -25.392  17.415  1.00 72.30           C  
ATOM   4801  HA  PRO A 315      32.138 -24.952  18.006  1.00 72.30           H  
ATOM   4802  C   PRO A 315      33.686 -24.224  16.780  1.00 72.30           C  
ATOM   4803  CB  PRO A 315      33.847 -26.235  18.321  1.00 72.30           C  
ATOM   4804  HB2 PRO A 315      33.275 -26.605  19.172  1.00 72.30           H  
ATOM   4805  HB3 PRO A 315      34.717 -25.679  18.669  1.00 72.30           H  
ATOM   4806  O   PRO A 315      33.692 -23.125  17.334  1.00 72.30           O  
ATOM   4807  CG  PRO A 315      34.245 -27.411  17.431  1.00 72.30           C  
ATOM   4808  HG2 PRO A 315      35.082 -27.124  16.796  1.00 72.30           H  
ATOM   4809  HG3 PRO A 315      34.491 -28.297  18.016  1.00 72.30           H  
ATOM   4810  CD  PRO A 315      33.002 -27.629  16.572  1.00 72.30           C  
ATOM   4811  HD2 PRO A 315      33.297 -28.054  15.612  1.00 72.30           H  
ATOM   4812  HD3 PRO A 315      32.310 -28.296  17.086  1.00 72.30           H  
ATOM   4813  N   ALA A 316      34.255 -24.401  15.589  1.00 72.27           N  
ATOM   4814  H   ALA A 316      34.104 -25.269  15.095  1.00 72.27           H  
ATOM   4815  CA  ALA A 316      34.822 -23.292  14.851  1.00 72.27           C  
ATOM   4816  HA  ALA A 316      35.316 -22.630  15.563  1.00 72.27           H  
ATOM   4817  C   ALA A 316      33.737 -22.435  14.168  1.00 72.27           C  
ATOM   4818  CB  ALA A 316      35.922 -23.820  13.925  1.00 72.27           C  
ATOM   4819  HB1 ALA A 316      36.712 -24.270  14.527  1.00 72.27           H  
ATOM   4820  HB2 ALA A 316      36.344 -22.997  13.348  1.00 72.27           H  
ATOM   4821  HB3 ALA A 316      35.522 -24.588  13.263  1.00 72.27           H  
ATOM   4822  O   ALA A 316      33.997 -21.256  13.960  1.00 72.27           O  
ATOM   4823  N   PHE A 317      32.522 -22.923  13.881  1.00 80.05           N  
ATOM   4824  H   PHE A 317      32.324 -23.886  14.112  1.00 80.05           H  
ATOM   4825  CA  PHE A 317      31.402 -22.072  13.440  1.00 80.05           C  
ATOM   4826  HA  PHE A 317      31.767 -21.370  12.691  1.00 80.05           H  
ATOM   4827  C   PHE A 317      30.873 -21.223  14.590  1.00 80.05           C  
ATOM   4828  CB  PHE A 317      30.257 -22.877  12.802  1.00 80.05           C  
ATOM   4829  HB2 PHE A 317      30.623 -23.412  11.926  1.00 80.05           H  
ATOM   4830  HB3 PHE A 317      29.906 -23.616  13.522  1.00 80.05           H  
ATOM   4831  O   PHE A 317      30.785 -20.004  14.438  1.00 80.05           O  
ATOM   4832  CG  PHE A 317      29.069 -22.023  12.388  1.00 80.05           C  
ATOM   4833  CD1 PHE A 317      27.995 -21.847  13.280  1.00 80.05           C  
ATOM   4834  HD1 PHE A 317      28.000 -22.349  14.236  1.00 80.05           H  
ATOM   4835  CD2 PHE A 317      29.040 -21.384  11.133  1.00 80.05           C  
ATOM   4836  HD2 PHE A 317      29.848 -21.533  10.432  1.00 80.05           H  
ATOM   4837  CE1 PHE A 317      26.909 -21.028  12.932  1.00 80.05           C  
ATOM   4838  HE1 PHE A 317      26.093 -20.911  13.630  1.00 80.05           H  
ATOM   4839  CE2 PHE A 317      27.950 -20.564  10.781  1.00 80.05           C  
ATOM   4840  HE2 PHE A 317      27.925 -20.080   9.816  1.00 80.05           H  
ATOM   4841  CZ  PHE A 317      26.886 -20.383  11.683  1.00 80.05           C  
ATOM   4842  HZ  PHE A 317      26.046 -19.758  11.415  1.00 80.05           H  
ATOM   4843  N   LEU A 318      30.598 -21.823  15.751  1.00 77.63           N  
ATOM   4844  H   LEU A 318      30.668 -22.829  15.811  1.00 77.63           H  
ATOM   4845  CA  LEU A 318      30.136 -21.063  16.911  1.00 77.63           C  
ATOM   4846  HA  LEU A 318      29.249 -20.509  16.604  1.00 77.63           H  
ATOM   4847  C   LEU A 318      31.186 -20.028  17.345  1.00 77.63           C  
ATOM   4848  CB  LEU A 318      29.735 -22.027  18.040  1.00 77.63           C  
ATOM   4849  HB2 LEU A 318      28.975 -22.708  17.659  1.00 77.63           H  
ATOM   4850  HB3 LEU A 318      30.603 -22.618  18.331  1.00 77.63           H  
ATOM   4851  O   LEU A 318      30.851 -18.863  17.542  1.00 77.63           O  
ATOM   4852  CG  LEU A 318      29.182 -21.314  19.291  1.00 77.63           C  
ATOM   4853  HG  LEU A 318      29.983 -20.742  19.757  1.00 77.63           H  
ATOM   4854  CD1 LEU A 318      28.022 -20.363  18.984  1.00 77.63           C  
ATOM   4855 HD11 LEU A 318      27.587 -20.009  19.919  1.00 77.63           H  
ATOM   4856 HD12 LEU A 318      28.378 -19.495  18.429  1.00 77.63           H  
ATOM   4857 HD13 LEU A 318      27.256 -20.882  18.408  1.00 77.63           H  
ATOM   4858  CD2 LEU A 318      28.689 -22.345  20.298  1.00 77.63           C  
ATOM   4859 HD21 LEU A 318      28.230 -21.843  21.149  1.00 77.63           H  
ATOM   4860 HD22 LEU A 318      29.532 -22.928  20.670  1.00 77.63           H  
ATOM   4861 HD23 LEU A 318      27.952 -23.005  19.840  1.00 77.63           H  
ATOM   4862  N   ARG A 319      32.472 -20.397  17.375  1.00 75.33           N  
ATOM   4863  H   ARG A 319      32.681 -21.377  17.251  1.00 75.33           H  
ATOM   4864  CA  ARG A 319      33.576 -19.484  17.723  1.00 75.33           C  
ATOM   4865  HA  ARG A 319      33.276 -18.929  18.612  1.00 75.33           H  
ATOM   4866  C   ARG A 319      33.861 -18.427  16.640  1.00 75.33           C  
ATOM   4867  CB  ARG A 319      34.779 -20.355  18.108  1.00 75.33           C  
ATOM   4868  HB2 ARG A 319      35.210 -20.794  17.208  1.00 75.33           H  
ATOM   4869  HB3 ARG A 319      34.404 -21.162  18.736  1.00 75.33           H  
ATOM   4870  O   ARG A 319      34.196 -17.295  16.985  1.00 75.33           O  
ATOM   4871  CG  ARG A 319      35.879 -19.657  18.915  1.00 75.33           C  
ATOM   4872  HG2 ARG A 319      35.443 -19.131  19.765  1.00 75.33           H  
ATOM   4873  HG3 ARG A 319      36.417 -18.950  18.283  1.00 75.33           H  
ATOM   4874  CD  ARG A 319      36.829 -20.752  19.424  1.00 75.33           C  
ATOM   4875  HD2 ARG A 319      37.183 -21.333  18.573  1.00 75.33           H  
ATOM   4876  HD3 ARG A 319      36.274 -21.413  20.091  1.00 75.33           H  
ATOM   4877  NE  ARG A 319      37.982 -20.200  20.147  1.00 75.33           N  
ATOM   4878  HE  ARG A 319      37.971 -19.207  20.326  1.00 75.33           H  
ATOM   4879  NH1 ARG A 319      39.024 -22.187  20.620  1.00 75.33           N  
ATOM   4880 HH11 ARG A 319      38.203 -22.677  20.297  1.00 75.33           H  
ATOM   4881 HH12 ARG A 319      39.776 -22.695  21.063  1.00 75.33           H  
ATOM   4882  NH2 ARG A 319      39.995 -20.270  21.204  1.00 75.33           N  
ATOM   4883 HH21 ARG A 319      40.759 -20.773  21.633  1.00 75.33           H  
ATOM   4884 HH22 ARG A 319      39.949 -19.267  21.314  1.00 75.33           H  
ATOM   4885  CZ  ARG A 319      38.992 -20.882  20.650  1.00 75.33           C  
ATOM   4886  N   ARG A 320      33.643 -18.729  15.345  1.00 78.88           N  
ATOM   4887  H   ARG A 320      33.404 -19.685  15.125  1.00 78.88           H  
ATOM   4888  CA  ARG A 320      33.576 -17.721  14.256  1.00 78.88           C  
ATOM   4889  HA  ARG A 320      34.492 -17.131  14.244  1.00 78.88           H  
ATOM   4890  C   ARG A 320      32.434 -16.725  14.507  1.00 78.88           C  
ATOM   4891  CB  ARG A 320      33.366 -18.384  12.870  1.00 78.88           C  
ATOM   4892  HB2 ARG A 320      32.625 -19.176  12.980  1.00 78.88           H  
ATOM   4893  HB3 ARG A 320      32.933 -17.643  12.198  1.00 78.88           H  
ATOM   4894  O   ARG A 320      32.643 -15.524  14.363  1.00 78.88           O  
ATOM   4895  CG  ARG A 320      34.608 -18.958  12.154  1.00 78.88           C  
ATOM   4896  HG2 ARG A 320      35.230 -19.515  12.855  1.00 78.88           H  
ATOM   4897  HG3 ARG A 320      35.211 -18.128  11.786  1.00 78.88           H  
ATOM   4898  CD  ARG A 320      34.192 -19.851  10.953  1.00 78.88           C  
ATOM   4899  HD2 ARG A 320      33.105 -19.929  10.930  1.00 78.88           H  
ATOM   4900  HD3 ARG A 320      34.493 -19.348  10.034  1.00 78.88           H  
ATOM   4901  NE  ARG A 320      34.794 -21.210  10.974  1.00 78.88           N  
ATOM   4902  HE  ARG A 320      35.776 -21.262  11.204  1.00 78.88           H  
ATOM   4903  NH1 ARG A 320      32.900 -22.511  10.631  1.00 78.88           N  
ATOM   4904 HH11 ARG A 320      32.297 -21.704  10.565  1.00 78.88           H  
ATOM   4905 HH12 ARG A 320      32.523 -23.435  10.789  1.00 78.88           H  
ATOM   4906  NH2 ARG A 320      34.781 -23.514  11.000  1.00 78.88           N  
ATOM   4907 HH21 ARG A 320      35.755 -23.582  11.256  1.00 78.88           H  
ATOM   4908 HH22 ARG A 320      34.182 -24.318  11.128  1.00 78.88           H  
ATOM   4909  CZ  ARG A 320      34.168 -22.379  10.861  1.00 78.88           C  
ATOM   4910  N   TYR A 321      31.245 -17.208  14.877  1.00 79.96           N  
ATOM   4911  H   TYR A 321      31.136 -18.209  14.957  1.00 79.96           H  
ATOM   4912  CA  TYR A 321      30.058 -16.372  15.076  1.00 79.96           C  
ATOM   4913  HA  TYR A 321      29.970 -15.698  14.224  1.00 79.96           H  
ATOM   4914  C   TYR A 321      30.165 -15.494  16.329  1.00 79.96           C  
ATOM   4915  CB  TYR A 321      28.794 -17.242  15.112  1.00 79.96           C  
ATOM   4916  HB2 TYR A 321      28.772 -17.827  16.031  1.00 79.96           H  
ATOM   4917  HB3 TYR A 321      28.815 -17.940  14.276  1.00 79.96           H  
ATOM   4918  O   TYR A 321      29.942 -14.289  16.254  1.00 79.96           O  
ATOM   4919  CG  TYR A 321      27.537 -16.402  15.013  1.00 79.96           C  
ATOM   4920  CD1 TYR A 321      26.937 -15.872  16.173  1.00 79.96           C  
ATOM   4921  HD1 TYR A 321      27.335 -16.112  17.148  1.00 79.96           H  
ATOM   4922  CD2 TYR A 321      27.019 -16.085  13.742  1.00 79.96           C  
ATOM   4923  HD2 TYR A 321      27.476 -16.496  12.854  1.00 79.96           H  
ATOM   4924  CE1 TYR A 321      25.831 -15.006  16.065  1.00 79.96           C  
ATOM   4925  HE1 TYR A 321      25.372 -14.598  16.953  1.00 79.96           H  
ATOM   4926  CE2 TYR A 321      25.911 -15.227  13.631  1.00 79.96           C  
ATOM   4927  HE2 TYR A 321      25.495 -14.977  12.666  1.00 79.96           H  
ATOM   4928  OH  TYR A 321      24.246 -13.871  14.652  1.00 79.96           O  
ATOM   4929  HH  TYR A 321      23.990 -13.429  15.465  1.00 79.96           H  
ATOM   4930  CZ  TYR A 321      25.324 -14.680  14.790  1.00 79.96           C  
ATOM   4931  N   ILE A 322      30.599 -16.061  17.456  1.00 80.16           N  
ATOM   4932  H   ILE A 322      30.729 -17.063  17.461  1.00 80.16           H  
ATOM   4933  CA  ILE A 322      30.888 -15.336  18.701  1.00 80.16           C  
ATOM   4934  HA  ILE A 322      29.970 -14.873  19.064  1.00 80.16           H  
ATOM   4935  C   ILE A 322      31.871 -14.190  18.443  1.00 80.16           C  
ATOM   4936  CB  ILE A 322      31.378 -16.342  19.769  1.00 80.16           C  
ATOM   4937  HB  ILE A 322      32.020 -17.077  19.283  1.00 80.16           H  
ATOM   4938  O   ILE A 322      31.604 -13.058  18.838  1.00 80.16           O
[truncated: 899,516 more chars]
