# Supplementary material for: Phosphoregulation of DSB-1 mediates control of meiotic double-strand break activity
Source: eLife. 2022 Jun 27;11:e77956. doi: 10.7554/eLife.77956 (PMC9278955; doi:10.7554/eLife.77956)
Supplement: Figure 6—source data 1. — Related to Figure 6A. [file elife-77956-fig6-data1.zip › Guo_et_al_AlphaFold_data/c_inopinata-e469d-DSB1_2_3_rank_3_model_2_relaxed.pdb]

ATOM      1  N   MET A   1      39.928 -58.867 -22.221  1.00 34.81           N  
ATOM      2  H   MET A   1      40.067 -59.579 -21.518  1.00 34.81           H  
ATOM      3  H2  MET A   1      39.193 -59.189 -22.834  1.00 34.81           H  
ATOM      4  H3  MET A   1      40.779 -58.733 -22.747  1.00 34.81           H  
ATOM      5  CA  MET A   1      39.491 -57.604 -21.577  1.00 34.81           C  
ATOM      6  HA  MET A   1      40.223 -57.296 -20.831  1.00 34.81           H  
ATOM      7  C   MET A   1      38.171 -57.869 -20.872  1.00 34.81           C  
ATOM      8  CB  MET A   1      39.303 -56.471 -22.597  1.00 34.81           C  
ATOM      9  HB2 MET A   1      38.606 -56.796 -23.369  1.00 34.81           H  
ATOM     10  HB3 MET A   1      38.871 -55.607 -22.092  1.00 34.81           H  
ATOM     11  O   MET A   1      37.428 -58.709 -21.363  1.00 34.81           O  
ATOM     12  CG  MET A   1      40.611 -56.030 -23.261  1.00 34.81           C  
ATOM     13  HG2 MET A   1      41.280 -55.626 -22.501  1.00 34.81           H  
ATOM     14  HG3 MET A   1      41.091 -56.888 -23.731  1.00 34.81           H  
ATOM     15  SD  MET A   1      40.337 -54.772 -24.529  1.00 34.81           S  
ATOM     16  CE  MET A   1      42.041 -54.464 -25.071  1.00 34.81           C  
ATOM     17  HE1 MET A   1      42.480 -55.384 -25.456  1.00 34.81           H  
ATOM     18  HE2 MET A   1      42.635 -54.096 -24.235  1.00 34.81           H  
ATOM     19  HE3 MET A   1      42.038 -53.714 -25.863  1.00 34.81           H  
ATOM     20  N   SER A   2      37.885 -57.189 -19.758  1.00 26.89           N  
ATOM     21  H   SER A   2      38.526 -56.490 -19.412  1.00 26.89           H  
ATOM     22  CA  SER A   2      36.784 -57.568 -18.857  1.00 26.89           C  
ATOM     23  HA  SER A   2      36.090 -58.232 -19.373  1.00 26.89           H  
ATOM     24  C   SER A   2      35.998 -56.337 -18.398  1.00 26.89           C  
ATOM     25  CB  SER A   2      37.344 -58.342 -17.652  1.00 26.89           C  
ATOM     26  HB2 SER A   2      37.930 -57.673 -17.021  1.00 26.89           H  
ATOM     27  HB3 SER A   2      36.516 -58.742 -17.066  1.00 26.89           H  
ATOM     28  O   SER A   2      36.346 -55.708 -17.403  1.00 26.89           O  
ATOM     29  OG  SER A   2      38.179 -59.404 -18.088  1.00 26.89           O  
ATOM     30  HG  SER A   2      38.351 -59.978 -17.338  1.00 26.89           H  
ATOM     31  N   VAL A   3      34.953 -55.962 -19.143  1.00 31.81           N  
ATOM     32  H   VAL A   3      34.692 -56.527 -19.939  1.00 31.81           H  
ATOM     33  CA  VAL A   3      34.103 -54.804 -18.814  1.00 31.81           C  
ATOM     34  HA  VAL A   3      34.719 -54.036 -18.347  1.00 31.81           H  
ATOM     35  C   VAL A   3      33.035 -55.229 -17.806  1.00 31.81           C  
ATOM     36  CB  VAL A   3      33.479 -54.175 -20.078  1.00 31.81           C  
ATOM     37  HB  VAL A   3      32.868 -54.919 -20.590  1.00 31.81           H  
ATOM     38  O   VAL A   3      32.080 -55.921 -18.152  1.00 31.81           O  
ATOM     39  CG1 VAL A   3      32.601 -52.964 -19.734  1.00 31.81           C  
ATOM     40 HG11 VAL A   3      33.181 -52.212 -19.199  1.00 31.81           H  
ATOM     41 HG12 VAL A   3      31.752 -53.271 -19.124  1.00 31.81           H  
ATOM     42 HG13 VAL A   3      32.206 -52.525 -20.650  1.00 31.81           H  
ATOM     43  CG2 VAL A   3      34.573 -53.697 -21.045  1.00 31.81           C  
ATOM     44 HG21 VAL A   3      35.173 -54.539 -21.388  1.00 31.81           H  
ATOM     45 HG22 VAL A   3      34.113 -53.232 -21.917  1.00 31.81           H  
ATOM     46 HG23 VAL A   3      35.217 -52.968 -20.554  1.00 31.81           H  
ATOM     47  N   LEU A   4      33.195 -54.816 -16.547  1.00 31.56           N  
ATOM     48  H   LEU A   4      34.023 -54.287 -16.316  1.00 31.56           H  
ATOM     49  CA  LEU A   4      32.241 -55.109 -15.475  1.00 31.56           C  
ATOM     50  HA  LEU A   4      31.838 -56.110 -15.626  1.00 31.56           H  
ATOM     51  C   LEU A   4      31.038 -54.155 -15.539  1.00 31.56           C  
ATOM     52  CB  LEU A   4      32.955 -55.092 -14.108  1.00 31.56           C  
ATOM     53  HB2 LEU A   4      33.407 -54.112 -13.960  1.00 31.56           H  
ATOM     54  HB3 LEU A   4      32.204 -55.230 -13.330  1.00 31.56           H  
ATOM     55  O   LEU A   4      30.973 -53.157 -14.819  1.00 31.56           O  
ATOM     56  CG  LEU A   4      34.042 -56.171 -13.929  1.00 31.56           C  
ATOM     57  HG  LEU A   4      34.832 -56.017 -14.664  1.00 31.56           H  
ATOM     58  CD1 LEU A   4      34.654 -56.047 -12.534  1.00 31.56           C  
ATOM     59 HD11 LEU A   4      35.072 -55.049 -12.402  1.00 31.56           H  
ATOM     60 HD12 LEU A   4      35.455 -56.776 -12.413  1.00 31.56           H  
ATOM     61 HD13 LEU A   4      33.894 -56.219 -11.771  1.00 31.56           H  
ATOM     62  CD2 LEU A   4      33.499 -57.595 -14.081  1.00 31.56           C  
ATOM     63 HD21 LEU A   4      33.181 -57.769 -15.109  1.00 31.56           H  
ATOM     64 HD22 LEU A   4      34.284 -58.314 -13.844  1.00 31.56           H  
ATOM     65 HD23 LEU A   4      32.658 -57.750 -13.405  1.00 31.56           H  
ATOM     66  N   TYR A   5      30.078 -54.473 -16.411  1.00 31.69           N  
ATOM     67  H   TYR A   5      30.242 -55.259 -17.025  1.00 31.69           H  
ATOM     68  CA  TYR A   5      28.779 -53.798 -16.475  1.00 31.69           C  
ATOM     69  HA  TYR A   5      28.932 -52.770 -16.806  1.00 31.69           H  
ATOM     70  C   TYR A   5      28.119 -53.769 -15.088  1.00 31.69           C  
ATOM     71  CB  TYR A   5      27.863 -54.498 -17.489  1.00 31.69           C  
ATOM     72  HB2 TYR A   5      27.905 -55.576 -17.334  1.00 31.69           H  
ATOM     73  HB3 TYR A   5      26.835 -54.191 -17.294  1.00 31.69           H  
ATOM     74  O   TYR A   5      27.806 -54.809 -14.507  1.00 31.69           O  
ATOM     75  CG  TYR A   5      28.175 -54.183 -18.939  1.00 31.69           C  
ATOM     76  CD1 TYR A   5      27.497 -53.129 -19.584  1.00 31.69           C  
ATOM     77  HD1 TYR A   5      26.762 -52.550 -19.046  1.00 31.69           H  
ATOM     78  CD2 TYR A   5      29.126 -54.943 -19.647  1.00 31.69           C  
ATOM     79  HD2 TYR A   5      29.645 -55.757 -19.162  1.00 31.69           H  
ATOM     80  CE1 TYR A   5      27.761 -52.838 -20.937  1.00 31.69           C  
ATOM     81  HE1 TYR A   5      27.234 -52.036 -21.431  1.00 31.69           H  
ATOM     82  CE2 TYR A   5      29.397 -54.652 -20.998  1.00 31.69           C  
ATOM     83  HE2 TYR A   5      30.120 -55.232 -21.552  1.00 31.69           H  
ATOM     84  OH  TYR A   5      28.974 -53.335 -22.952  1.00 31.69           O  
ATOM     85  HH  TYR A   5      28.434 -52.617 -23.290  1.00 31.69           H  
ATOM     86  CZ  TYR A   5      28.713 -53.603 -21.646  1.00 31.69           C  
ATOM     87  N   HIS A   6      27.926 -52.566 -14.547  1.00 34.44           N  
ATOM     88  H   HIS A   6      28.197 -51.744 -15.067  1.00 34.44           H  
ATOM     89  CA  HIS A   6      27.302 -52.377 -13.241  1.00 34.44           C  
ATOM     90  HA  HIS A   6      27.736 -53.090 -12.540  1.00 34.44           H  
ATOM     91  C   HIS A   6      25.794 -52.648 -13.317  1.00 34.44           C  
ATOM     92  CB  HIS A   6      27.594 -50.962 -12.720  1.00 34.44           C  
ATOM     93  HB2 HIS A   6      26.953 -50.776 -11.859  1.00 34.44           H  
ATOM     94  HB3 HIS A   6      27.332 -50.233 -13.486  1.00 34.44           H  
ATOM     95  O   HIS A   6      25.139 -52.321 -14.307  1.00 34.44           O  
ATOM     96  CG  HIS A   6      29.023 -50.725 -12.285  1.00 34.44           C  
ATOM     97  CD2 HIS A   6      29.419 -49.860 -11.298  1.00 34.44           C  
ATOM     98  HD2 HIS A   6      28.770 -49.236 -10.702  1.00 34.44           H  
ATOM     99  ND1 HIS A   6      30.170 -51.311 -12.783  1.00 34.44           N  
ATOM    100  HD1 HIS A   6      30.242 -51.994 -13.523  1.00 34.44           H  
ATOM    101  CE1 HIS A   6      31.220 -50.811 -12.112  1.00 34.44           C  
ATOM    102  HE1 HIS A   6      32.252 -51.080 -12.284  1.00 34.44           H  
ATOM    103  NE2 HIS A   6      30.811 -49.924 -11.195  1.00 34.44           N  
ATOM    104  N   LYS A   7      25.223 -53.207 -12.244  1.00 39.97           N  
ATOM    105  H   LYS A   7      25.805 -53.393 -11.440  1.00 39.97           H  
ATOM    106  CA  LYS A   7      23.766 -53.320 -12.093  1.00 39.97           C  
ATOM    107  HA  LYS A   7      23.334 -53.671 -13.030  1.00 39.97           H  
ATOM    108  C   LYS A   7      23.200 -51.927 -11.807  1.00 39.97           C  
ATOM    109  CB  LYS A   7      23.407 -54.311 -10.973  1.00 39.97           C  
ATOM    110  HB2 LYS A   7      22.327 -54.294 -10.829  1.00 39.97           H  
ATOM    111  HB3 LYS A   7      23.878 -53.990 -10.044  1.00 39.97           H  
ATOM    112  O   LYS A   7      23.568 -51.324 -10.802  1.00 39.97           O  
ATOM    113  CG  LYS A   7      23.843 -55.749 -11.300  1.00 39.97           C  
ATOM    114  HG2 LYS A   7      24.923 -55.779 -11.441  1.00 39.97           H  
ATOM    115  HG3 LYS A   7      23.359 -56.068 -12.223  1.00 39.97           H  
ATOM    116  CD  LYS A   7      23.464 -56.713 -10.168  1.00 39.97           C  
ATOM    117  HD2 LYS A   7      22.382 -56.703 -10.037  1.00 39.97           H  
ATOM    118  HD3 LYS A   7      23.938 -56.379  -9.245  1.00 39.97           H  
ATOM    119  CE  LYS A   7      23.936 -58.131 -10.510  1.00 39.97           C  
ATOM    120  HE2 LYS A   7      25.011 -58.104 -10.689  1.00 39.97           H  
ATOM    121  HE3 LYS A   7      23.455 -58.442 -11.437  1.00 39.97           H  
ATOM    122  NZ  LYS A   7      23.625 -59.092  -9.422  1.00 39.97           N  
ATOM    123  HZ1 LYS A   7      22.629 -59.131  -9.256  1.00 39.97           H  
ATOM    124  HZ2 LYS A   7      23.944 -60.019  -9.666  1.00 39.97           H  
ATOM    125  HZ3 LYS A   7      24.081 -58.816  -8.564  1.00 39.97           H  
ATOM    126  N   GLY A   8      22.341 -51.423 -12.690  1.00 46.95           N  
ATOM    127  H   GLY A   8      22.123 -51.955 -13.521  1.00 46.95           H  
ATOM    128  CA  GLY A   8      21.700 -50.119 -12.520  1.00 46.95           C  
ATOM    129  HA2 GLY A   8      22.469 -49.360 -12.381  1.00 46.95           H  
ATOM    130  HA3 GLY A   8      21.133 -49.869 -13.417  1.00 46.95           H  
ATOM    131  C   GLY A   8      20.743 -50.075 -11.327  1.00 46.95           C  
ATOM    132  O   GLY A   8      20.220 -51.101 -10.888  1.00 46.95           O  
ATOM    133  N   SER A   9      20.515 -48.872 -10.803  1.00 70.94           N  
ATOM    134  H   SER A   9      21.030 -48.075 -11.148  1.00 70.94           H  
ATOM    135  CA  SER A   9      19.685 -48.629  -9.622  1.00 70.94           C  
ATOM    136  HA  SER A   9      20.040 -49.276  -8.819  1.00 70.94           H  
ATOM    137  C   SER A   9      18.217 -48.969  -9.917  1.00 70.94           C  
ATOM    138  CB  SER A   9      19.841 -47.170  -9.146  1.00 70.94           C  
ATOM    139  HB2 SER A   9      19.057 -46.552  -9.582  1.00 70.94           H  
ATOM    140  HB3 SER A   9      19.734 -47.140  -8.061  1.00 70.94           H  
ATOM    141  O   SER A   9      17.545 -48.259 -10.666  1.00 70.94           O  
ATOM    142  OG  SER A   9      21.103 -46.621  -9.502  1.00 70.94           O  
ATOM    143  HG  SER A   9      21.002 -45.675  -9.627  1.00 70.94           H  
ATOM    144  N   ILE A  10      17.715 -50.068  -9.346  1.00 75.58           N  
ATOM    145  H   ILE A  10      18.334 -50.637  -8.787  1.00 75.58           H  
ATOM    146  CA  ILE A  10      16.306 -50.474  -9.436  1.00 75.58           C  
ATOM    147  HA  ILE A  10      15.814 -49.885 -10.210  1.00 75.58           H  
ATOM    148  C   ILE A  10      15.624 -50.149  -8.108  1.00 75.58           C  
ATOM    149  CB  ILE A  10      16.157 -51.959  -9.845  1.00 75.58           C  
ATOM    150  HB  ILE A  10      16.749 -52.570  -9.164  1.00 75.58           H  
ATOM    151  O   ILE A  10      16.009 -50.660  -7.057  1.00 75.58           O  
ATOM    152  CG1 ILE A  10      16.675 -52.159 -11.287  1.00 75.58           C  
ATOM    153 HG12 ILE A  10      15.997 -51.651 -11.973  1.00 75.58           H  
ATOM    154 HG13 ILE A  10      17.659 -51.704 -11.389  1.00 75.58           H  
ATOM    155  CG2 ILE A  10      14.682 -52.406  -9.756  1.00 75.58           C  
ATOM    156 HG21 ILE A  10      14.322 -52.332  -8.730  1.00 75.58           H  
ATOM    157 HG22 ILE A  10      14.062 -51.782 -10.400  1.00 75.58           H  
ATOM    158 HG23 ILE A  10      14.580 -53.448 -10.058  1.00 75.58           H  
ATOM    159  CD1 ILE A  10      16.810 -53.624 -11.724  1.00 75.58           C  
ATOM    160 HD11 ILE A  10      17.430 -54.167 -11.011  1.00 75.58           H  
ATOM    161 HD12 ILE A  10      17.284 -53.660 -12.705  1.00 75.58           H  
ATOM    162 HD13 ILE A  10      15.831 -54.097 -11.797  1.00 75.58           H  
ATOM    163  N   HIS A  11      14.591 -49.316  -8.171  1.00 80.15           N  
ATOM    164  H   HIS A  11      14.330 -48.960  -9.079  1.00 80.15           H  
ATOM    165  CA  HIS A  11      13.809 -48.864  -7.023  1.00 80.15           C  
ATOM    166  HA  HIS A  11      14.148 -49.386  -6.129  1.00 80.15           H  
ATOM    167  C   HIS A  11      12.326 -49.196  -7.218  1.00 80.15           C  
ATOM    168  CB  HIS A  11      14.047 -47.366  -6.811  1.00 80.15           C  
ATOM    169  HB2 HIS A  11      13.483 -47.046  -5.935  1.00 80.15           H  
ATOM    170  HB3 HIS A  11      13.676 -46.818  -7.676  1.00 80.15           H  
ATOM    171  O   HIS A  11      11.855 -49.318  -8.349  1.00 80.15           O  
ATOM    172  CG  HIS A  11      15.499 -47.017  -6.595  1.00 80.15           C  
ATOM    173  CD2 HIS A  11      16.360 -46.479  -7.516  1.00 80.15           C  
ATOM    174  HD2 HIS A  11      16.124 -46.229  -8.539  1.00 80.15           H  
ATOM    175  ND1 HIS A  11      16.214 -47.205  -5.434  1.00 80.15           N  
ATOM    176  HD1 HIS A  11      15.873 -47.630  -4.583  1.00 80.15           H  
ATOM    177  CE1 HIS A  11      17.469 -46.774  -5.643  1.00 80.15           C  
ATOM    178  HE1 HIS A  11      18.264 -46.803  -4.913  1.00 80.15           H  
ATOM    179  NE2 HIS A  11      17.601 -46.306  -6.892  1.00 80.15           N  
ATOM    180  N   ASN A  12      11.585 -49.375  -6.123  1.00 79.93           N  
ATOM    181  H   ASN A  12      11.996 -49.225  -5.213  1.00 79.93           H  
ATOM    182  CA  ASN A  12      10.196 -49.831  -6.160  1.00 79.93           C  
ATOM    183  HA  ASN A  12       9.733 -49.502  -7.091  1.00 79.93           H  
ATOM    184  C   ASN A  12       9.400 -49.241  -4.986  1.00 79.93           C  
ATOM    185  CB  ASN A  12      10.211 -51.371  -6.142  1.00 79.93           C  
ATOM    186  HB2 ASN A  12      10.882 -51.727  -6.924  1.00 79.93           H  
ATOM    187  HB3 ASN A  12      10.588 -51.719  -5.180  1.00 79.93           H  
ATOM    188  O   ASN A  12       9.785 -49.441  -3.836  1.00 79.93           O  
ATOM    189  CG  ASN A  12       8.854 -52.003  -6.386  1.00 79.93           C  
ATOM    190  ND2 ASN A  12       8.810 -53.310  -6.488  1.00 79.93           N  
ATOM    191 HD21 ASN A  12       9.658 -53.852  -6.399  1.00 79.93           H  
ATOM    192 HD22 ASN A  12       7.917 -53.712  -6.734  1.00 79.93           H  
ATOM    193  OD1 ASN A  12       7.829 -51.359  -6.525  1.00 79.93           O  
ATOM    194  N   TRP A  13       8.294 -48.547  -5.271  1.00 82.30           N  
ATOM    195  H   TRP A  13       8.042 -48.442  -6.244  1.00 82.30           H  
ATOM    196  CA  TRP A  13       7.427 -47.930  -4.258  1.00 82.30           C  
ATOM    197  HA  TRP A  13       7.796 -48.199  -3.268  1.00 82.30           H  
ATOM    198  C   TRP A  13       5.983 -48.416  -4.345  1.00 82.30           C  
ATOM    199  CB  TRP A  13       7.488 -46.404  -4.353  1.00 82.30           C  
ATOM    200  HB2 TRP A  13       6.740 -45.980  -3.683  1.00 82.30           H  
ATOM    201  HB3 TRP A  13       7.238 -46.096  -5.368  1.00 82.30           H  
ATOM    202  O   TRP A  13       5.411 -48.527  -5.427  1.00 82.30           O  
ATOM    203  CG  TRP A  13       8.816 -45.834  -3.979  1.00 82.30           C  
ATOM    204  CD1 TRP A  13       9.241 -45.618  -2.714  1.00 82.30           C  
ATOM    205  HD1 TRP A  13       8.665 -45.820  -1.823  1.00 82.30           H  
ATOM    206  CD2 TRP A  13       9.927 -45.460  -4.847  1.00 82.30           C  
ATOM    207  CE2 TRP A  13      10.995 -44.988  -4.027  1.00 82.30           C  
ATOM    208  CE3 TRP A  13      10.147 -45.486  -6.243  1.00 82.30           C  
ATOM    209  HE3 TRP A  13       9.375 -45.880  -6.888  1.00 82.30           H  
ATOM    210  NE1 TRP A  13      10.535 -45.143  -2.736  1.00 82.30           N  
ATOM    211  HE1 TRP A  13      11.077 -45.010  -1.894  1.00 82.30           H  
ATOM    212  CH2 TRP A  13      12.371 -44.515  -5.964  1.00 82.30           C  
ATOM    213  HH2 TRP A  13      13.295 -44.157  -6.393  1.00 82.30           H  
ATOM    214  CZ2 TRP A  13      12.201 -44.525  -4.569  1.00 82.30           C  
ATOM    215  HZ2 TRP A  13      12.988 -44.187  -3.912  1.00 82.30           H  
ATOM    216  CZ3 TRP A  13      11.350 -45.007  -6.796  1.00 82.30           C  
ATOM    217  HZ3 TRP A  13      11.494 -45.026  -7.867  1.00 82.30           H  
ATOM    218  N   GLN A  14       5.375 -48.658  -3.187  1.00 79.60           N  
ATOM    219  H   GLN A  14       5.884 -48.456  -2.338  1.00 79.60           H  
ATOM    220  CA  GLN A  14       3.980 -49.069  -3.044  1.00 79.60           C  
ATOM    221  HA  GLN A  14       3.672 -49.658  -3.907  1.00 79.60           H  
ATOM    222  C   GLN A  14       3.089 -47.824  -2.944  1.00 79.60           C  
ATOM    223  CB  GLN A  14       3.899 -49.951  -1.792  1.00 79.60           C  
ATOM    224  HB2 GLN A  14       4.257 -49.369  -0.943  1.00 79.60           H  
ATOM    225  HB3 GLN A  14       4.563 -50.807  -1.916  1.00 79.60           H  
ATOM    226  O   GLN A  14       3.171 -47.078  -1.971  1.00 79.60           O  
ATOM    227  CG  GLN A  14       2.493 -50.472  -1.482  1.00 79.60           C  
ATOM    228  HG2 GLN A  14       2.213 -51.185  -2.258  1.00 79.60           H  
ATOM    229  HG3 GLN A  14       1.768 -49.658  -1.485  1.00 79.60           H  
ATOM    230  CD  GLN A  14       2.433 -51.142  -0.111  1.00 79.60           C  
ATOM    231  NE2 GLN A  14       1.654 -52.184   0.039  1.00 79.60           N  
ATOM    232 HE21 GLN A  14       1.106 -52.503  -0.747  1.00 79.60           H  
ATOM    233 HE22 GLN A  14       1.607 -52.643   0.938  1.00 79.60           H  
ATOM    234  OE1 GLN A  14       3.080 -50.722   0.844  1.00 79.60           O  
ATOM    235  N   ILE A  15       2.233 -47.590  -3.940  1.00 79.76           N  
ATOM    236  H   ILE A  15       2.155 -48.277  -4.677  1.00 79.76           H  
ATOM    237  CA  ILE A  15       1.356 -46.415  -3.987  1.00 79.76           C  
ATOM    238  HA  ILE A  15       1.749 -45.685  -3.279  1.00 79.76           H  
ATOM    239  C   ILE A  15      -0.062 -46.723  -3.509  1.00 79.76           C  
ATOM    240  CB  ILE A  15       1.374 -45.716  -5.361  1.00 79.76           C  
ATOM    241  HB  ILE A  15       0.674 -44.882  -5.308  1.00 79.76           H  
ATOM    242  O   ILE A  15      -0.650 -47.760  -3.817  1.00 79.76           O  
ATOM    243  CG1 ILE A  15       0.905 -46.610  -6.524  1.00 79.76           C  
ATOM    244 HG12 ILE A  15       0.022 -47.173  -6.222  1.00 79.76           H  
ATOM    245 HG13 ILE A  15       1.697 -47.313  -6.783  1.00 79.76           H  
ATOM    246  CG2 ILE A  15       2.770 -45.120  -5.604  1.00 79.76           C  
ATOM    247 HG21 ILE A  15       2.766 -44.455  -6.467  1.00 79.76           H  
ATOM    248 HG22 ILE A  15       3.498 -45.917  -5.759  1.00 79.76           H  
ATOM    249 HG23 ILE A  15       3.079 -44.545  -4.731  1.00 79.76           H  
ATOM    250  CD1 ILE A  15       0.539 -45.814  -7.777  1.00 79.76           C  
ATOM    251 HD11 ILE A  15       1.418 -45.275  -8.131  1.00 79.76           H  
ATOM    252 HD12 ILE A  15       0.209 -46.500  -8.557  1.00 79.76           H  
ATOM    253 HD13 ILE A  15      -0.260 -45.107  -7.553  1.00 79.76           H  
ATOM    254  N   ILE A  16      -0.651 -45.745  -2.818  1.00 75.10           N  
ATOM    255  H   ILE A  16      -0.117 -44.902  -2.664  1.00 75.10           H  
ATOM    256  CA  ILE A  16      -2.012 -45.802  -2.274  1.00 75.10           C  
ATOM    257  HA  ILE A  16      -2.079 -46.652  -1.595  1.00 75.10           H  
ATOM    258  C   ILE A  16      -3.031 -46.017  -3.402  1.00 75.10           C  
ATOM    259  CB  ILE A  16      -2.332 -44.502  -1.488  1.00 75.10           C  
ATOM    260  HB  ILE A  16      -2.379 -43.681  -2.203  1.00 75.10           H  
ATOM    261  O   ILE A  16      -3.990 -46.769  -3.233  1.00 75.10           O  
ATOM    262  CG1 ILE A  16      -1.242 -44.153  -0.444  1.00 75.10           C  
ATOM    263 HG12 ILE A  16      -0.274 -44.071  -0.939  1.00 75.10           H  
ATOM    264 HG13 ILE A  16      -1.175 -44.952   0.295  1.00 75.10           H  
ATOM    265  CG2 ILE A  16      -3.711 -44.618  -0.808  1.00 75.10           C  
ATOM    266 HG21 ILE A  16      -4.490 -44.848  -1.536  1.00 75.10           H  
ATOM    267 HG22 ILE A  16      -3.985 -43.679  -0.327  1.00 75.10           H  
ATOM    268 HG23 ILE A  16      -3.688 -45.409  -0.058  1.00 75.10           H  
ATOM    269  CD1 ILE A  16      -1.472 -42.820   0.280  1.00 75.10           C  
ATOM    270 HD11 ILE A  16      -2.330 -42.888   0.950  1.00 75.10           H  
ATOM    271 HD12 ILE A  16      -0.595 -42.576   0.880  1.00 75.10           H  
ATOM    272 HD13 ILE A  16      -1.631 -42.023  -0.446  1.00 75.10           H  
ATOM    273  N   LYS A  17      -2.843 -45.345  -4.554  1.00 79.03           N  
ATOM    274  H   LYS A  17      -2.009 -44.781  -4.627  1.00 79.03           H  
ATOM    275  CA  LYS A  17      -3.748 -45.478  -5.707  1.00 79.03           C  
ATOM    276  HA  LYS A  17      -3.950 -46.545  -5.797  1.00 79.03           H  
ATOM    277  C   LYS A  17      -3.184 -45.026  -7.060  1.00 79.03           C  
ATOM    278  CB  LYS A  17      -5.075 -44.751  -5.398  1.00 79.03           C  
ATOM    279  HB2 LYS A  17      -5.219 -43.908  -6.075  1.00 79.03           H  
ATOM    280  HB3 LYS A  17      -5.063 -44.361  -4.381  1.00 79.03           H  
ATOM    281  O   LYS A  17      -2.744 -43.881  -7.212  1.00 79.03           O  
ATOM    282  CG  LYS A  17      -6.255 -45.721  -5.534  1.00 79.03           C  
ATOM    283  HG2 LYS A  17      -6.378 -45.984  -6.585  1.00 79.03           H  
ATOM    284  HG3 LYS A  17      -6.050 -46.632  -4.972  1.00 79.03           H  
ATOM    285  CD  LYS A  17      -7.544 -45.096  -4.993  1.00 79.03           C  
ATOM    286  HD2 LYS A  17      -7.446 -44.919  -3.922  1.00 79.03           H  
ATOM    287  HD3 LYS A  17      -7.714 -44.146  -5.501  1.00 79.03           H  
ATOM    288  CE  LYS A  17      -8.712 -46.048  -5.256  1.00 79.03           C  
ATOM    289  HE2 LYS A  17      -8.632 -46.914  -4.598  1.00 79.03           H  
ATOM    290  HE3 LYS A  17      -8.628 -46.405  -6.282  1.00 79.03           H  
ATOM    291  NZ  LYS A  17     -10.016 -45.370  -5.093  1.00 79.03           N  
ATOM    292  HZ1 LYS A  17     -10.148 -45.054  -4.142  1.00 79.03           H  
ATOM    293  HZ2 LYS A  17     -10.767 -45.991  -5.359  1.00 79.03           H  
ATOM    294  HZ3 LYS A  17     -10.046 -44.566  -5.703  1.00 79.03           H  
ATOM    295  N   TYR A  18      -3.304 -45.885  -8.066  1.00 81.24           N  
ATOM    296  H   TYR A  18      -3.707 -46.784  -7.843  1.00 81.24           H  
ATOM    297  CA  TYR A  18      -3.120 -45.584  -9.492  1.00 81.24           C  
ATOM    298  HA  TYR A  18      -2.323 -44.851  -9.613  1.00 81.24           H  
ATOM    299  C   TYR A  18      -4.406 -45.001 -10.112  1.00 81.24           C  
ATOM    300  CB  TYR A  18      -2.689 -46.883 -10.194  1.00 81.24           C  
ATOM    301  HB2 TYR A  18      -3.317 -47.687  -9.812  1.00 81.24           H  
ATOM    302  HB3 TYR A  18      -1.663 -47.110  -9.902  1.00 81.24           H  
ATOM    303  O   TYR A  18      -5.505 -45.183  -9.582  1.00 81.24           O  
ATOM    304  CG  TYR A  18      -2.772 -46.915 -11.714  1.00 81.24           C  
ATOM    305  CD1 TYR A  18      -3.663 -47.806 -12.344  1.00 81.24           C  
ATOM    306  HD1 TYR A  18      -4.271 -48.481 -11.760  1.00 81.24           H  
ATOM    307  CD2 TYR A  18      -1.944 -46.089 -12.503  1.00 81.24           C  
ATOM    308  HD2 TYR A  18      -1.223 -45.437 -12.033  1.00 81.24           H  
ATOM    309  CE1 TYR A  18      -3.742 -47.859 -13.748  1.00 81.24           C  
ATOM    310  HE1 TYR A  18      -4.412 -48.550 -14.236  1.00 81.24           H  
ATOM    311  CE2 TYR A  18      -1.999 -46.168 -13.911  1.00 81.24           C  
ATOM    312  HE2 TYR A  18      -1.320 -45.594 -14.524  1.00 81.24           H  
ATOM    313  OH  TYR A  18      -3.015 -47.094 -15.893  1.00 81.24           O  
ATOM    314  HH  TYR A  18      -2.313 -46.648 -16.372  1.00 81.24           H  
ATOM    315  CZ  TYR A  18      -2.910 -47.043 -14.539  1.00 81.24           C  
ATOM    316  N   LYS A  19      -4.286 -44.293 -11.243  1.00 77.54           N  
ATOM    317  H   LYS A  19      -3.351 -44.091 -11.567  1.00 77.54           H  
ATOM    318  CA  LYS A  19      -5.386 -44.085 -12.197  1.00 77.54           C  
ATOM    319  HA  LYS A  19      -5.979 -44.999 -12.207  1.00 77.54           H  
ATOM    320  C   LYS A  19      -4.866 -43.814 -13.619  1.00 77.54           C  
ATOM    321  CB  LYS A  19      -6.273 -42.901 -11.755  1.00 77.54           C  
ATOM    322  HB2 LYS A  19      -6.295 -42.826 -10.668  1.00 77.54           H  
ATOM    323  HB3 LYS A  19      -5.895 -41.964 -12.164  1.00 77.54           H  
ATOM    324  O   LYS A  19      -4.000 -42.945 -13.744  1.00 77.54           O  
ATOM    325  CG  LYS A  19      -7.698 -43.158 -12.242  1.00 77.54           C  
ATOM    326  HG2 LYS A  19      -8.049 -44.024 -11.681  1.00 77.54           H  
ATOM    327  HG3 LYS A  19      -7.695 -43.409 -13.303  1.00 77.54           H  
ATOM    328  CD  LYS A  19      -8.672 -41.995 -12.035  1.00 77.54           C  
ATOM    329  HD2 LYS A  19      -8.357 -41.155 -12.654  1.00 77.54           H  
ATOM    330  HD3 LYS A  19      -8.671 -41.689 -10.989  1.00 77.54           H  
ATOM    331  CE  LYS A  19     -10.086 -42.427 -12.452  1.00 77.54           C  
ATOM    332  HE2 LYS A  19     -10.059 -42.760 -13.490  1.00 77.54           H  
ATOM    333  HE3 LYS A  19     -10.754 -41.569 -12.378  1.00 77.54           H  
ATOM    334  NZ  LYS A  19     -10.580 -43.520 -11.587  1.00 77.54           N  
ATOM    335  HZ1 LYS A  19     -10.003 -44.342 -11.697  1.00 77.54           H  
ATOM    336  HZ2 LYS A  19     -11.502 -43.855 -11.829  1.00 77.54           H  
ATOM    337  HZ3 LYS A  19     -10.555 -43.254 -10.613  1.00 77.54           H  
ATOM    338  N   PRO A  20      -5.423 -44.413 -14.687  1.00 71.90           N  
ATOM    339  CA  PRO A  20      -5.275 -43.863 -16.035  1.00 71.90           C  
ATOM    340  HA  PRO A  20      -4.222 -43.716 -16.274  1.00 71.90           H  
ATOM    341  C   PRO A  20      -6.022 -42.519 -16.153  1.00 71.90           C  
ATOM    342  CB  PRO A  20      -5.856 -44.929 -16.969  1.00 71.90           C  
ATOM    343  HB2 PRO A  20      -6.269 -44.501 -17.883  1.00 71.90           H  
ATOM    344  HB3 PRO A  20      -5.084 -45.660 -17.210  1.00 71.90           H  
ATOM    345  O   PRO A  20      -7.031 -42.292 -15.485  1.00 71.90           O  
ATOM    346  CG  PRO A  20      -6.936 -45.593 -16.113  1.00 71.90           C  
ATOM    347  HG2 PRO A  20      -7.136 -46.616 -16.434  1.00 71.90           H  
ATOM    348  HG3 PRO A  20      -7.849 -44.999 -16.142  1.00 71.90           H  
ATOM    349  CD  PRO A  20      -6.339 -45.550 -14.706  1.00 71.90           C  
ATOM    350  HD2 PRO A  20      -7.140 -45.455 -13.972  1.00 71.90           H  
ATOM    351  HD3 PRO A  20      -5.783 -46.470 -14.525  1.00 71.90           H  
ATOM    352  N   ILE A  21      -5.552 -41.612 -17.014  1.00 64.51           N  
ATOM    353  H   ILE A  21      -4.692 -41.821 -17.501  1.00 64.51           H  
ATOM    354  CA  ILE A  21      -6.217 -40.322 -17.281  1.00 64.51           C  
ATOM    355  HA  ILE A  21      -6.711 -39.990 -16.368  1.00 64.51           H  
ATOM    356  C   ILE A  21      -7.331 -40.479 -18.326  1.00 64.51           C  
ATOM    357  CB  ILE A  21      -5.183 -39.228 -17.667  1.00 64.51           C  
ATOM    358  HB  ILE A  21      -4.548 -39.614 -18.465  1.00 64.51           H  
ATOM    359  O   ILE A  21      -8.370 -39.830 -18.196  1.00 64.51           O  
ATOM    360  CG1 ILE A  21      -4.306 -38.882 -16.439  1.00 64.51           C  
ATOM    361 HG12 ILE A  21      -4.924 -38.407 -15.677  1.00 64.51           H  
ATOM    362 HG13 ILE A  21      -3.914 -39.804 -16.009  1.00 64.51           H  
ATOM    363  CG2 ILE A  21      -5.854 -37.942 -18.191  1.00 64.51           C  
ATOM    364 HG21 ILE A  21      -6.422 -38.151 -19.098  1.00 64.51           H  
ATOM    365 HG22 ILE A  21      -6.524 -37.531 -17.435  1.00 64.51           H  
ATOM    366 HG23 ILE A  21      -5.104 -37.200 -18.462  1.00 64.51           H  
ATOM    367  CD1 ILE A  21      -3.107 -37.970 -16.741  1.00 64.51           C  
ATOM    368 HD11 ILE A  21      -3.441 -36.968 -17.011  1.00 64.51           H  
ATOM    369 HD12 ILE A  21      -2.482 -37.890 -15.851  1.00 64.51           H  
ATOM    370 HD13 ILE A  21      -2.514 -38.388 -17.554  1.00 64.51           H  
ATOM    371  N   ARG A  22      -7.136 -41.307 -19.369  1.00 56.23           N  
ATOM    372  H   ARG A  22      -6.262 -41.811 -19.418  1.00 56.23           H  
ATOM    373  CA  ARG A  22      -8.082 -41.375 -20.499  1.00 56.23           C  
ATOM    374  HA  ARG A  22      -9.079 -41.249 -20.077  1.00 56.23           H  
ATOM    375  C   ARG A  22      -8.133 -42.715 -21.252  1.00 56.23           C  
ATOM    376  CB  ARG A  22      -7.821 -40.169 -21.428  1.00 56.23           C  
ATOM    377  HB2 ARG A  22      -7.581 -39.299 -20.817  1.00 56.23           H  
ATOM    378  HB3 ARG A  22      -6.973 -40.360 -22.085  1.00 56.23           H  
ATOM    379  O   ARG A  22      -7.698 -42.818 -22.396  1.00 56.23           O  
ATOM    380  CG  ARG A  22      -9.070 -39.824 -22.247  1.00 56.23           C  
ATOM    381  HG2 ARG A  22      -9.927 -39.777 -21.575  1.00 56.23           H  
ATOM    382  HG3 ARG A  22      -9.249 -40.593 -22.998  1.00 56.23           H  
ATOM    383  CD  ARG A  22      -8.917 -38.461 -22.929  1.00 56.23           C  
ATOM    384  HD2 ARG A  22      -8.174 -38.538 -23.723  1.00 56.23           H  
ATOM    385  HD3 ARG A  22      -8.560 -37.746 -22.188  1.00 56.23           H  
ATOM    386  NE  ARG A  22     -10.211 -38.010 -23.476  1.00 56.23           N  
ATOM    387  HE  ARG A  22     -10.871 -38.738 -23.711  1.00 56.23           H  
ATOM    388  NH1 ARG A  22      -9.825 -35.741 -23.428  1.00 56.23           N  
ATOM    389 HH11 ARG A  22      -8.849 -35.919 -23.239  1.00 56.23           H  
ATOM    390 HH12 ARG A  22     -10.138 -34.791 -23.566  1.00 56.23           H  
ATOM    391  NH2 ARG A  22     -11.834 -36.509 -24.007  1.00 56.23           N  
ATOM    392 HH21 ARG A  22     -12.136 -35.554 -24.139  1.00 56.23           H  
ATOM    393 HH22 ARG A  22     -12.471 -37.272 -24.186  1.00 56.23           H  
ATOM    394  CZ  ARG A  22     -10.610 -36.761 -23.632  1.00 56.23           C  
ATOM    395  N   ARG A  23      -8.777 -43.708 -20.636  1.00 39.81           N  
ATOM    396  H   ARG A  23      -9.064 -43.528 -19.685  1.00 39.81           H  
ATOM    397  CA  ARG A  23      -9.549 -44.762 -21.333  1.00 39.81           C  
ATOM    398  HA  ARG A  23      -9.598 -44.524 -22.395  1.00 39.81           H  
ATOM    399  C   ARG A  23     -11.006 -44.710 -20.842  1.00 39.81           C  
ATOM    400  CB  ARG A  23      -8.874 -46.144 -21.191  1.00 39.81           C  
ATOM    401  HB2 ARG A  23      -9.593 -46.918 -21.462  1.00 39.81           H  
ATOM    402  HB3 ARG A  23      -8.573 -46.310 -20.157  1.00 39.81           H  
ATOM    403  O   ARG A  23     -11.323 -43.916 -19.960  1.00 39.81           O  
ATOM    404  CG  ARG A  23      -7.656 -46.280 -22.126  1.00 39.81           C  
ATOM    405  HG2 ARG A  23      -6.869 -45.600 -21.799  1.00 39.81           H  
ATOM    406  HG3 ARG A  23      -7.955 -46.004 -23.137  1.00 39.81           H  
ATOM    407  CD  ARG A  23      -7.105 -47.715 -22.156  1.00 39.81           C  
ATOM    408  HD2 ARG A  23      -6.719 -47.965 -21.168  1.00 39.81           H  
ATOM    409  HD3 ARG A  23      -7.920 -48.399 -22.393  1.00 39.81           H  
ATOM    410  NE  ARG A  23      -6.031 -47.873 -23.162  1.00 39.81           N  
ATOM    411  HE  ARG A  23      -5.697 -47.032 -23.611  1.00 39.81           H  
ATOM    412  NH1 ARG A  23      -5.729 -50.148 -22.956  1.00 39.81           N  
ATOM    413 HH11 ARG A  23      -6.395 -50.176 -22.198  1.00 39.81           H  
ATOM    414 HH12 ARG A  23      -5.212 -50.986 -23.184  1.00 39.81           H  
ATOM    415  NH2 ARG A  23      -4.485 -49.006 -24.405  1.00 39.81           N  
ATOM    416 HH21 ARG A  23      -4.170 -48.145 -24.828  1.00 39.81           H  
ATOM    417 HH22 ARG A  23      -4.000 -49.867 -24.611  1.00 39.81           H  
ATOM    418  CZ  ARG A  23      -5.426 -49.003 -23.501  1.00 39.81           C  
ATOM    419  N   CYS A  24     -11.908 -45.466 -21.463  1.00 39.82           N  
ATOM    420  H   CYS A  24     -11.587 -46.104 -22.177  1.00 39.82           H  
ATOM    421  CA  CYS A  24     -13.362 -45.253 -21.370  1.00 39.82           C  
ATOM    422  HA  CYS A  24     -13.539 -44.179 -21.309  1.00 39.82           H  
ATOM    423  C   CYS A  24     -14.061 -45.830 -20.116  1.00 39.82           C  
ATOM    424  CB  CYS A  24     -14.000 -45.747 -22.680  1.00 39.82           C  
ATOM    425  HB2 CYS A  24     -13.780 -46.806 -22.818  1.00 39.82           H  
ATOM    426  HB3 CYS A  24     -15.083 -45.633 -22.633  1.00 39.82           H  
ATOM    427  O   CYS A  24     -15.283 -45.963 -20.129  1.00 39.82           O  
ATOM    428  SG  CYS A  24     -13.351 -44.788 -24.083  1.00 39.82           S  
ATOM    429  HG  CYS A  24     -14.154 -43.730 -23.936  1.00 39.82           H  
ATOM    430  N   GLY A  25     -13.319 -46.179 -19.061  1.00 41.91           N  
ATOM    431  H   GLY A  25     -12.323 -46.011 -19.083  1.00 41.91           H  
ATOM    432  CA  GLY A  25     -13.848 -46.805 -17.847  1.00 41.91           C  
ATOM    433  HA2 GLY A  25     -14.866 -47.158 -18.011  1.00 41.91           H  
ATOM    434  HA3 GLY A  25     -13.242 -47.687 -17.641  1.00 41.91           H  
ATOM    435  C   GLY A  25     -13.857 -45.898 -16.607  1.00 41.91           C  
ATOM    436  O   GLY A  25     -14.129 -44.696 -16.683  1.00 41.91           O  
ATOM    437  N   ARG A  26     -13.614 -46.493 -15.433  1.00 42.53           N  
ATOM    438  H   ARG A  26     -13.346 -47.464 -15.501  1.00 42.53           H  
ATOM    439  CA  ARG A  26     -13.576 -45.832 -14.108  1.00 42.53           C  
ATOM    440  HA  ARG A  26     -13.403 -44.768 -14.269  1.00 42.53           H  
ATOM    441  C   ARG A  26     -12.430 -46.282 -13.189  1.00 42.53           C  
ATOM    442  CB  ARG A  26     -14.930 -46.008 -13.396  1.00 42.53           C  
ATOM    443  HB2 ARG A  26     -14.828 -45.672 -12.364  1.00 42.53           H  
ATOM    444  HB3 ARG A  26     -15.203 -47.063 -13.384  1.00 42.53           H  
ATOM    445  O   ARG A  26     -12.229 -45.624 -12.168  1.00 42.53           O  
ATOM    446  CG  ARG A  26     -16.047 -45.187 -14.056  1.00 42.53           C  
ATOM    447  HG2 ARG A  26     -15.711 -44.157 -14.173  1.00 42.53           H  
ATOM    448  HG3 ARG A  26     -16.279 -45.600 -15.038  1.00 42.53           H  
ATOM    449  CD  ARG A  26     -17.309 -45.206 -13.187  1.00 42.53           C  
ATOM    450  HD2 ARG A  26     -17.690 -46.226 -13.142  1.00 42.53           H  
ATOM    451  HD3 ARG A  26     -17.039 -44.886 -12.181  1.00 42.53           H  
ATOM    452  NE  ARG A  26     -18.344 -44.308 -13.733  1.00 42.53           N  
ATOM    453  HE  ARG A  26     -18.238 -44.047 -14.703  1.00 42.53           H  
ATOM    454  NH1 ARG A  26     -19.655 -44.163 -11.850  1.00 42.53           N  
ATOM    455 HH11 ARG A  26     -20.493 -43.840 -11.389  1.00 42.53           H  
ATOM    456 HH12 ARG A  26     -19.047 -44.827 -11.392  1.00 42.53           H  
ATOM    457  NH2 ARG A  26     -20.241 -43.048 -13.691  1.00 42.53           N  
ATOM    458 HH21 ARG A  26     -21.072 -42.733 -13.211  1.00 42.53           H  
ATOM    459 HH22 ARG A  26     -20.107 -42.821 -14.666  1.00 42.53           H  
ATOM    460  CZ  ARG A  26     -19.403 -43.845 -13.090  1.00 42.53           C  
ATOM    461  N   GLU A  27     -11.713 -47.343 -13.557  1.00 56.25           N  
ATOM    462  H   GLU A  27     -12.051 -47.804 -14.389  1.00 56.25           H  
ATOM    463  CA  GLU A  27     -10.486 -47.949 -13.001  1.00 56.25           C  
ATOM    464  HA  GLU A  27     -10.758 -48.878 -12.499  1.00 56.25           H  
ATOM    465  C   GLU A  27      -9.715 -47.064 -12.004  1.00 56.25           C  
ATOM    466  CB  GLU A  27      -9.510 -48.307 -14.148  1.00 56.25           C  
ATOM    467  HB2 GLU A  27      -9.192 -47.390 -14.644  1.00 56.25           H  
ATOM    468  HB3 GLU A  27      -8.623 -48.754 -13.700  1.00 56.25           H  
ATOM    469  O   GLU A  27      -9.352 -45.929 -12.317  1.00 56.25           O  
ATOM    470  CG  GLU A  27     -10.031 -49.285 -15.217  1.00 56.25           C  
ATOM    471  HG2 GLU A  27     -10.416 -50.177 -14.723  1.00 56.25           H  
ATOM    472  HG3 GLU A  27      -9.194 -49.585 -15.848  1.00 56.25           H  
ATOM    473  CD  GLU A  27     -11.116 -48.652 -16.096  1.00 56.25           C  
ATOM    474  OE1 GLU A  27     -12.309 -48.884 -15.787  1.00 56.25           O  
ATOM    475  OE2 GLU A  27     -10.801 -47.783 -16.940  1.00 56.25           O  
ATOM    476  N   GLU A  28      -9.425 -47.567 -10.799  1.00 60.85           N  
ATOM    477  H   GLU A  28      -9.732 -48.503 -10.578  1.00 60.85           H  
ATOM    478  CA  GLU A  28      -8.634 -46.843  -9.791  1.00 60.85           C  
ATOM    479  HA  GLU A  28      -7.822 -46.329 -10.306  1.00 60.85           H  
ATOM    480  C   GLU A  28      -7.990 -47.814  -8.786  1.00 60.85           C  
ATOM    481  CB  GLU A  28      -9.519 -45.783  -9.105  1.00 60.85           C  
ATOM    482  HB2 GLU A  28     -10.086 -46.210  -8.277  1.00 60.85           H  
ATOM    483  HB3 GLU A  28     -10.248 -45.403  -9.820  1.00 60.85           H  
ATOM    484  O   GLU A  28      -8.493 -48.024  -7.684  1.00 60.85           O  
ATOM    485  CG  GLU A  28      -8.677 -44.603  -8.615  1.00 60.85           C  
ATOM    486  HG2 GLU A  28      -8.060 -44.227  -9.431  1.00 60.85           H  
ATOM    487  HG3 GLU A  28      -8.010 -44.932  -7.818  1.00 60.85           H  
ATOM    488  CD  GLU A  28      -9.577 -43.472  -8.128  1.00 60.85           C  
ATOM    489  OE1 GLU A  28     -10.097 -42.744  -9.003  1.00 60.85           O  
ATOM    490  OE2 GLU A  28      -9.737 -43.348  -6.892  1.00 60.85           O  
ATOM    491  N   HIS A  29      -6.902 -48.459  -9.203  1.00 65.48           N  
ATOM    492  H   HIS A  29      -6.502 -48.206 -10.096  1.00 65.48           H  
ATOM    493  CA  HIS A  29      -6.307 -49.600  -8.506  1.00 65.48           C  
ATOM    494  HA  HIS A  29      -7.101 -50.292  -8.224  1.00 65.48           H  
ATOM    495  C   HIS A  29      -5.576 -49.157  -7.225  1.00 65.48           C  
ATOM    496  CB  HIS A  29      -5.349 -50.344  -9.453  1.00 65.48           C  
ATOM    497  HB2 HIS A  29      -4.904 -51.175  -8.906  1.00 65.48           H  
ATOM    498  HB3 HIS A  29      -4.545 -49.663  -9.729  1.00 65.48           H  
ATOM    499  O   HIS A  29      -4.764 -48.229  -7.261  1.00 65.48           O  
ATOM    500  CG  HIS A  29      -5.939 -50.889 -10.738  1.00 65.48           C  
ATOM    501  CD2 HIS A  29      -6.600 -50.188 -11.715  1.00 65.48           C  
ATOM    502  HD2 HIS A  29      -6.846 -49.137 -11.703  1.00 65.48           H  
ATOM    503  ND1 HIS A  29      -5.767 -52.166 -11.226  1.00 65.48           N  
ATOM    504  HD1 HIS A  29      -5.240 -52.912 -10.795  1.00 65.48           H  
ATOM    505  CE1 HIS A  29      -6.315 -52.231 -12.453  1.00 65.48           C  
ATOM    506  HE1 HIS A  29      -6.295 -53.099 -13.095  1.00 65.48           H  
ATOM    507  NE2 HIS A  29      -6.849 -51.042 -12.784  1.00 65.48           N  
ATOM    508  N   THR A  30      -5.855 -49.828  -6.106  1.00 59.56           N  
ATOM    509  H   THR A  30      -6.529 -50.578  -6.159  1.00 59.56           H  
ATOM    510  CA  THR A  30      -5.106 -49.758  -4.836  1.00 59.56           C  
ATOM    511  HA  THR A  30      -4.671 -48.766  -4.711  1.00 59.56           H  
ATOM    512  C   THR A  30      -3.965 -50.777  -4.815  1.00 59.56           C  
ATOM    513  CB  THR A  30      -6.034 -50.049  -3.645  1.00 59.56           C  
ATOM    514  HB  THR A  30      -5.441 -50.221  -2.746  1.00 59.56           H  
ATOM    515  O   THR A  30      -4.017 -51.747  -5.562  1.00 59.56           O  
ATOM    516  CG2 THR A  30      -7.000 -48.898  -3.374  1.00 59.56           C  
ATOM    517 HG21 THR A  30      -7.606 -48.712  -4.261  1.00 59.56           H  
ATOM    518 HG22 THR A  30      -6.436 -48.006  -3.105  1.00 59.56           H  
ATOM    519 HG23 THR A  30      -7.651 -49.168  -2.542  1.00 59.56           H  
ATOM    520  OG1 THR A  30      -6.830 -51.184  -3.909  1.00 59.56           O  
ATOM    521  HG1 THR A  30      -6.252 -51.949  -3.958  1.00 59.56           H  
ATOM    522  N   ASP A  31      -2.973 -50.577  -3.940  1.00 66.48           N  
ATOM    523  H   ASP A  31      -2.997 -49.750  -3.361  1.00 66.48           H  
ATOM    524  CA  ASP A  31      -1.793 -51.453  -3.780  1.00 66.48           C  
ATOM    525  HA  ASP A  31      -1.083 -50.866  -3.197  1.00 66.48           H  
ATOM    526  C   ASP A  31      -1.058 -51.753  -5.102  1.00 66.48           C  
ATOM    527  CB  ASP A  31      -2.112 -52.699  -2.932  1.00 66.48           C  
ATOM    528  HB2 ASP A  31      -2.687 -53.408  -3.527  1.00 66.48           H  
ATOM    529  HB3 ASP A  31      -2.721 -52.397  -2.080  1.00 66.48           H  
ATOM    530  O   ASP A  31      -0.774 -52.888  -5.486  1.00 66.48           O  
ATOM    531  CG  ASP A  31      -0.839 -53.371  -2.395  1.00 66.48           C  
ATOM    532  OD1 ASP A  31       0.178 -52.656  -2.229  1.00 66.48           O  
ATOM    533  OD2 ASP A  31      -0.896 -54.571  -2.058  1.00 66.48           O  
ATOM    534  N   VAL A  32      -0.774 -50.676  -5.835  1.00 76.25           N  
ATOM    535  H   VAL A  32      -0.970 -49.776  -5.420  1.00 76.25           H  
ATOM    536  CA  VAL A  32       0.007 -50.718  -7.073  1.00 76.25           C  
ATOM    537  HA  VAL A  32      -0.023 -51.730  -7.477  1.00 76.25           H  
ATOM    538  C   VAL A  32       1.464 -50.409  -6.754  1.00 76.25           C  
ATOM    539  CB  VAL A  32      -0.606 -49.786  -8.131  1.00 76.25           C  
ATOM    540  HB  VAL A  32      -0.740 -48.791  -7.707  1.00 76.25           H  
ATOM    541  O   VAL A  32       1.766 -49.598  -5.880  1.00 76.25           O  
ATOM    542  CG1 VAL A  32       0.235 -49.652  -9.403  1.00 76.25           C  
ATOM    543 HG11 VAL A  32      -0.291 -49.021 -10.119  1.00 76.25           H  
ATOM    544 HG12 VAL A  32       1.197 -49.192  -9.180  1.00 76.25           H  
ATOM    545 HG13 VAL A  32       0.393 -50.632  -9.853  1.00 76.25           H  
ATOM    546  CG2 VAL A  32      -1.978 -50.322  -8.550  1.00 76.25           C  
ATOM    547 HG21 VAL A  32      -2.673 -50.268  -7.713  1.00 76.25           H  
ATOM    548 HG22 VAL A  32      -1.893 -51.363  -8.864  1.00 76.25           H  
ATOM    549 HG23 VAL A  32      -2.365 -49.735  -9.383  1.00 76.25           H  
ATOM    550  N   ARG A  33       2.385 -51.048  -7.472  1.00 80.00           N  
ATOM    551  H   ARG A  33       2.066 -51.680  -8.192  1.00 80.00           H  
ATOM    552  CA  ARG A  33       3.831 -50.898  -7.302  1.00 80.00           C  
ATOM    553  HA  ARG A  33       4.024 -50.319  -6.399  1.00 80.00           H  
ATOM    554  C   ARG A  33       4.426 -50.096  -8.456  1.00 80.00           C  
ATOM    555  CB  ARG A  33       4.457 -52.287  -7.101  1.00 80.00           C  
ATOM    556  HB2 ARG A  33       4.194 -52.937  -7.935  1.00 80.00           H  
ATOM    557  HB3 ARG A  33       5.541 -52.186  -7.066  1.00 80.00           H  
ATOM    558  O   ARG A  33       4.032 -50.262  -9.607  1.00 80.00           O  
ATOM    559  CG  ARG A  33       3.959 -52.893  -5.775  1.00 80.00           C  
ATOM    560  HG2 ARG A  33       2.889 -53.092  -5.829  1.00 80.00           H  
ATOM    561  HG3 ARG A  33       4.124 -52.166  -4.980  1.00 80.00           H  
ATOM    562  CD  ARG A  33       4.680 -54.183  -5.373  1.00 80.00           C  
ATOM    563  HD2 ARG A  33       5.756 -54.011  -5.396  1.00 80.00           H  
ATOM    564  HD3 ARG A  33       4.388 -54.404  -4.347  1.00 80.00           H  
ATOM    565  NE  ARG A  33       4.334 -55.333  -6.234  1.00 80.00           N  
ATOM    566  HE  ARG A  33       3.854 -55.141  -7.102  1.00 80.00           H  
ATOM    567  NH1 ARG A  33       5.092 -56.972  -4.813  1.00 80.00           N  
ATOM    568 HH11 ARG A  33       5.178 -57.951  -4.579  1.00 80.00           H  
ATOM    569 HH12 ARG A  33       5.299 -56.262  -4.125  1.00 80.00           H  
ATOM    570  NH2 ARG A  33       4.193 -57.551  -6.757  1.00 80.00           N  
ATOM    571 HH21 ARG A  33       4.338 -58.523  -6.525  1.00 80.00           H  
ATOM    572 HH22 ARG A  33       3.696 -57.333  -7.609  1.00 80.00           H  
ATOM    573  CZ  ARG A  33       4.538 -56.606  -5.936  1.00 80.00           C  
ATOM    574  N   VAL A  34       5.344 -49.190  -8.142  1.00 84.09           N  
ATOM    575  H   VAL A  34       5.592 -49.105  -7.166  1.00 84.09           H  
ATOM    576  CA  VAL A  34       5.943 -48.232  -9.078  1.00 84.09           C  
ATOM    577  HA  VAL A  34       5.512 -48.368 -10.070  1.00 84.09           H  
ATOM    578  C   VAL A  34       7.431 -48.522  -9.155  1.00 84.09           C  
ATOM    579  CB  VAL A  34       5.666 -46.780  -8.648  1.00 84.09           C  
ATOM    580  HB  VAL A  34       6.067 -46.611  -7.649  1.00 84.09           H  
ATOM    581  O   VAL A  34       8.179 -48.155  -8.249  1.00 84.09           O  
ATOM    582  CG1 VAL A  34       6.301 -45.766  -9.612  1.00 84.09           C  
ATOM    583 HG11 VAL A  34       5.915 -45.914 -10.620  1.00 84.09           H  
ATOM    584 HG12 VAL A  34       7.385 -45.887  -9.625  1.00 84.09           H  
ATOM    585 HG13 VAL A  34       6.083 -44.752  -9.277  1.00 84.09           H  
ATOM    586  CG2 VAL A  34       4.157 -46.513  -8.613  1.00 84.09           C  
ATOM    587 HG21 VAL A  34       3.729 -46.639  -9.607  1.00 84.09           H  
ATOM    588 HG22 VAL A  34       3.675 -47.207  -7.925  1.00 84.09           H  
ATOM    589 HG23 VAL A  34       3.979 -45.502  -8.247  1.00 84.09           H  
ATOM    590  N   ILE A  35       7.842 -49.200 -10.226  1.00 82.93           N  
ATOM    591  H   ILE A  35       7.171 -49.368 -10.961  1.00 82.93           H  
ATOM    592  CA  ILE A  35       9.223 -49.643 -10.433  1.00 82.93           C  
ATOM    593  HA  ILE A  35       9.719 -49.660  -9.462  1.00 82.93           H  
ATOM    594  C   ILE A  35       9.947 -48.625 -11.315  1.00 82.93           C  
ATOM    595  CB  ILE A  35       9.301 -51.081 -11.000  1.00 82.93           C  
ATOM    596  HB  ILE A  35       8.923 -51.075 -12.022  1.00 82.93           H  
ATOM    597  O   ILE A  35       9.455 -48.261 -12.384  1.00 82.93           O  
ATOM    598  CG1 ILE A  35       8.433 -52.058 -10.169  1.00 82.93           C  
ATOM    599 HG12 ILE A  35       8.781 -52.051  -9.136  1.00 82.93           H  
ATOM    600 HG13 ILE A  35       7.397 -51.719 -10.180  1.00 82.93           H  
ATOM    601  CG2 ILE A  35      10.772 -51.542 -11.039  1.00 82.93           C  
ATOM    602 HG21 ILE A  35      11.374 -50.864 -11.644  1.00 82.93           H  
ATOM    603 HG22 ILE A  35      10.852 -52.529 -11.494  1.00 82.93           H  
ATOM    604 HG23 ILE A  35      11.184 -51.576 -10.030  1.00 82.93           H  
ATOM    605  CD1 ILE A  35       8.429 -53.504 -10.678  1.00 82.93           C  
ATOM    606 HD11 ILE A  35       8.197 -53.523 -11.742  1.00 82.93           H  
ATOM    607 HD12 ILE A  35       9.398 -53.972 -10.505  1.00 82.93           H  
ATOM    608 HD13 ILE A  35       7.671 -54.072 -10.138  1.00 82.93           H  
ATOM    609  N   LEU A  36      11.118 -48.182 -10.870  1.00 83.91           N  
ATOM    610  H   LEU A  36      11.460 -48.565 -10.000  1.00 83.91           H  
ATOM    611  CA  LEU A  36      11.977 -47.215 -11.544  1.00 83.91           C  
ATOM    612  HA  LEU A  36      11.557 -46.967 -12.519  1.00 83.91           H  
ATOM    613  C   LEU A  36      13.361 -47.837 -11.748  1.00 83.91           C  
ATOM    614  CB  LEU A  36      12.026 -45.951 -10.670  1.00 83.91           C  
ATOM    615  HB2 LEU A  36      12.459 -46.228  -9.709  1.00 83.91           H  
ATOM    616  HB3 LEU A  36      11.007 -45.608 -10.490  1.00 83.91           H  
ATOM    617  O   LEU A  36      13.977 -48.280 -10.781  1.00 83.91           O  
ATOM    618  CG  LEU A  36      12.845 -44.788 -11.254  1.00 83.91           C  
ATOM    619  HG  LEU A  36      13.860 -45.118 -11.477  1.00 83.91           H  
ATOM    620  CD1 LEU A  36      12.200 -44.232 -12.525  1.00 83.91           C  
ATOM    621 HD11 LEU A  36      11.158 -43.979 -12.329  1.00 83.91           H  
ATOM    622 HD12 LEU A  36      12.732 -43.343 -12.863  1.00 83.91           H  
ATOM    623 HD13 LEU A  36      12.253 -44.976 -13.321  1.00 83.91           H  
ATOM    624  CD2 LEU A  36      12.914 -43.669 -10.215  1.00 83.91           C  
ATOM    625 HD21 LEU A  36      13.545 -42.862 -10.585  1.00 83.91           H  
ATOM    626 HD22 LEU A  36      13.360 -44.055  -9.298  1.00 83.91           H  
ATOM    627 HD23 LEU A  36      11.915 -43.290  -9.995  1.00 83.91           H  
ATOM    628  N   GLU A  37      13.843 -47.870 -12.987  1.00 82.15           N  
ATOM    629  H   GLU A  37      13.283 -47.490 -13.738  1.00 82.15           H  
ATOM    630  CA  GLU A  37      15.120 -48.493 -13.353  1.00 82.15           C  
ATOM    631  HA  GLU A  37      15.615 -48.860 -12.454  1.00 82.15           H  
ATOM    632  C   GLU A  37      16.046 -47.448 -13.988  1.00 82.15           C  
ATOM    633  CB  GLU A  37      14.825 -49.716 -14.237  1.00 82.15           C  
ATOM    634  HB2 GLU A  37      14.339 -49.400 -15.160  1.00 82.15           H  
ATOM    635  HB3 GLU A  37      14.121 -50.348 -13.696  1.00 82.15           H  
ATOM    636  O   GLU A  37      15.745 -46.880 -15.034  1.00 82.15           O  
ATOM    637  CG  GLU A  37      16.060 -50.571 -14.548  1.00 82.15           C  
ATOM    638  HG2 GLU A  37      16.811 -50.438 -13.769  1.00 82.15           H  
ATOM    639  HG3 GLU A  37      15.765 -51.621 -14.549  1.00 82.15           H  
ATOM    640  CD  GLU A  37      16.651 -50.229 -15.910  1.00 82.15           C  
ATOM    641  OE1 GLU A  37      17.682 -49.521 -15.953  1.00 82.15           O  
ATOM    642  OE2 GLU A  37      16.061 -50.630 -16.934  1.00 82.15           O  
ATOM    643  N   GLU A  38      17.142 -47.123 -13.302  1.00 76.02           N  
ATOM    644  H   GLU A  38      17.311 -47.617 -12.438  1.00 76.02           H  
ATOM    645  CA  GLU A  38      17.901 -45.879 -13.500  1.00 76.02           C  
ATOM    646  HA  GLU A  38      17.186 -45.070 -13.647  1.00 76.02           H  
ATOM    647  C   GLU A  38      18.829 -45.866 -14.731  1.00 76.02           C  
ATOM    648  CB  GLU A  38      18.647 -45.611 -12.183  1.00 76.02           C  
ATOM    649  HB2 GLU A  38      19.386 -46.397 -12.023  1.00 76.02           H  
ATOM    650  HB3 GLU A  38      17.908 -45.669 -11.384  1.00 76.02           H  
ATOM    651  O   GLU A  38      19.245 -44.791 -15.174  1.00 76.02           O  
ATOM    652  CG  GLU A  38      19.341 -44.251 -12.066  1.00 76.02           C  
ATOM    653  HG2 GLU A  38      18.715 -43.483 -12.521  1.00 76.02           H  
ATOM    654  HG3 GLU A  38      20.292 -44.277 -12.598  1.00 76.02           H  
ATOM    655  CD  GLU A  38      19.560 -43.903 -10.591  1.00 76.02           C  
ATOM    656  OE1 GLU A  38      18.608 -43.433  -9.934  1.00 76.02           O  
ATOM    657  OE2 GLU A  38      20.682 -44.058 -10.053  1.00 76.02           O  
ATOM    658  N   SER A  39      19.121 -47.033 -15.315  1.00 71.51           N  
ATOM    659  H   SER A  39      18.670 -47.867 -14.966  1.00 71.51           H  
ATOM    660  CA  SER A  39      19.982 -47.180 -16.498  1.00 71.51           C  
ATOM    661  HA  SER A  39      20.726 -46.385 -16.470  1.00 71.51           H  
ATOM    662  C   SER A  39      19.214 -46.985 -17.809  1.00 71.51           C  
ATOM    663  CB  SER A  39      20.769 -48.505 -16.493  1.00 71.51           C  
ATOM    664  HB2 SER A  39      20.852 -48.886 -17.511  1.00 71.51           H  
ATOM    665  HB3 SER A  39      21.778 -48.299 -16.137  1.00 71.51           H  
ATOM    666  O   SER A  39      19.570 -46.095 -18.582  1.00 71.51           O  
ATOM    667  OG  SER A  39      20.217 -49.510 -15.662  1.00 71.51           O  
ATOM    668  HG  SER A  39      19.275 -49.580 -15.834  1.00 71.51           H  
ATOM    669  N   SER A  40      18.140 -47.748 -18.053  1.00 71.11           N  
ATOM    670  H   SER A  40      17.890 -48.455 -17.376  1.00 71.11           H  
ATOM    671  CA  SER A  40      17.235 -47.524 -19.194  1.00 71.11           C  
ATOM    672  HA  SER A  40      17.839 -47.312 -20.076  1.00 71.11           H  
ATOM    673  C   SER A  40      16.308 -46.327 -18.980  1.00 71.11           C  
ATOM    674  CB  SER A  40      16.392 -48.767 -19.498  1.00 71.11           C  
ATOM    675  HB2 SER A  40      15.995 -48.674 -20.509  1.00 71.11           H  
ATOM    676  HB3 SER A  40      17.015 -49.660 -19.451  1.00 71.11           H  
ATOM    677  O   SER A  40      15.800 -45.755 -19.943  1.00 71.11           O  
ATOM    678  OG  SER A  40      15.304 -48.889 -18.602  1.00 71.11           O  
ATOM    679  HG  SER A  40      15.549 -49.572 -17.974  1.00 71.11           H  
ATOM    680  N   LYS A  41      16.116 -45.926 -17.715  1.00 78.84           N  
ATOM    681  H   LYS A  41      16.525 -46.503 -16.994  1.00 78.84           H  
ATOM    682  CA  LYS A  41      15.254 -44.823 -17.262  1.00 78.84           C  
ATOM    683  HA  LYS A  41      15.364 -44.781 -16.178  1.00 78.84           H  
ATOM    684  C   LYS A  41      13.765 -45.120 -17.448  1.00 78.84           C  
ATOM    685  CB  LYS A  41      15.769 -43.465 -17.790  1.00 78.84           C  
ATOM    686  HB2 LYS A  41      15.183 -42.654 -17.358  1.00 78.84           H  
ATOM    687  HB3 LYS A  41      15.677 -43.421 -18.876  1.00 78.84           H  
ATOM    688  O   LYS A  41      12.954 -44.195 -17.508  1.00 78.84           O  
ATOM    689  CG  LYS A  41      17.240 -43.296 -17.377  1.00 78.84           C  
ATOM    690  HG2 LYS A  41      17.286 -43.286 -16.289  1.00 78.84           H  
ATOM    691  HG3 LYS A  41      17.823 -44.147 -17.731  1.00 78.84           H  
ATOM    692  CD  LYS A  41      17.930 -42.049 -17.921  1.00 78.84           C  
ATOM    693  HD2 LYS A  41      17.853 -42.032 -19.009  1.00 78.84           H  
ATOM    694  HD3 LYS A  41      17.474 -41.152 -17.502  1.00 78.84           H  
ATOM    695  CE  LYS A  41      19.396 -42.186 -17.492  1.00 78.84           C  
ATOM    696  HE2 LYS A  41      19.429 -42.376 -16.420  1.00 78.84           H  
ATOM    697  HE3 LYS A  41      19.811 -43.069 -17.978  1.00 78.84           H  
ATOM    698  NZ  LYS A  41      20.193 -40.985 -17.828  1.00 78.84           N  
ATOM    699  HZ1 LYS A  41      19.835 -40.178 -17.337  1.00 78.84           H  
ATOM    700  HZ2 LYS A  41      21.155 -41.129 -17.555  1.00 78.84           H  
ATOM    701  HZ3 LYS A  41      20.158 -40.815 -18.823  1.00 78.84           H  
ATOM    702  N   LYS A  42      13.390 -46.405 -17.487  1.00 82.05           N  
ATOM    703  H   LYS A  42      14.119 -47.103 -17.438  1.00 82.05           H  
ATOM    704  CA  LYS A  42      11.992 -46.853 -17.449  1.00 82.05           C  
ATOM    705  HA  LYS A  42      11.453 -46.317 -18.230  1.00 82.05           H  
ATOM    706  C   LYS A  42      11.352 -46.525 -16.093  1.00 82.05           C  
ATOM    707  CB  LYS A  42      11.900 -48.362 -17.755  1.00 82.05           C  
ATOM    708  HB2 LYS A  42      12.519 -48.596 -18.622  1.00 82.05           H  
ATOM    709  HB3 LYS A  42      12.280 -48.926 -16.904  1.00 82.05           H  
ATOM    710  O   LYS A  42      11.911 -46.856 -15.046  1.00 82.05           O  
ATOM    711  CG  LYS A  42      10.452 -48.786 -18.061  1.00 82.05           C  
ATOM    712  HG2 LYS A  42       9.798 -48.437 -17.263  1.00 82.05           H  
ATOM    713  HG3 LYS A  42      10.136 -48.317 -18.993  1.00 82.05           H  
ATOM    714  CD  LYS A  42      10.283 -50.308 -18.178  1.00 82.05           C  
ATOM    715  HD2 LYS A  42      10.604 -50.775 -17.246  1.00 82.05           H  
ATOM    716  HD3 LYS A  42      10.886 -50.688 -19.003  1.00 82.05           H  
ATOM    717  CE  LYS A  42       8.799 -50.609 -18.427  1.00 82.05           C  
ATOM    718  HE2 LYS A  42       8.206 -50.039 -17.712  1.00 82.05           H  
ATOM    719  HE3 LYS A  42       8.528 -50.252 -19.420  1.00 82.05           H  
ATOM    720  NZ  LYS A  42       8.454 -52.044 -18.292  1.00 82.05           N  
ATOM    721  HZ1 LYS A  42       7.470 -52.189 -18.465  1.00 82.05           H  
ATOM    722  HZ2 LYS A  42       8.952 -52.639 -18.939  1.00 82.05           H  
ATOM    723  HZ3 LYS A  42       8.561 -52.374 -17.343  1.00 82.05           H  
ATOM    724  N   LEU A  43      10.148 -45.952 -16.112  1.00 83.74           N  
ATOM    725  H   LEU A  43       9.764 -45.743 -17.022  1.00 83.74           H  
ATOM    726  CA  LEU A  43       9.207 -45.972 -14.987  1.00 83.74           C  
ATOM    727  HA  LEU A  43       9.695 -46.447 -14.136  1.00 83.74           H  
ATOM    728  C   LEU A  43       8.008 -46.848 -15.365  1.00 83.74           C  
ATOM    729  CB  LEU A  43       8.841 -44.542 -14.545  1.00 83.74           C  
ATOM    730  HB2 LEU A  43       8.462 -43.974 -15.395  1.00 83.74           H  
ATOM    731  HB3 LEU A  43       9.766 -44.060 -14.226  1.00 83.74           H  
ATOM    732  O   LEU A  43       7.435 -46.708 -16.444  1.00 83.74           O  
ATOM    733  CG  LEU A  43       7.812 -44.474 -13.395  1.00 83.74           C  
ATOM    734  HG  LEU A  43       7.952 -45.322 -12.724  1.00 83.74           H  
ATOM    735  CD1 LEU A  43       8.000 -43.188 -12.587  1.00 83.74           C  
ATOM    736 HD11 LEU A  43       7.243 -43.129 -11.805  1.00 83.74           H  
ATOM    737 HD12 LEU A  43       7.926 -42.319 -13.241  1.00 83.74           H  
ATOM    738 HD13 LEU A  43       8.982 -43.205 -12.116  1.00 83.74           H  
ATOM    739  CD2 LEU A  43       6.360 -44.441 -13.884  1.00 83.74           C  
ATOM    740 HD21 LEU A  43       6.195 -43.556 -14.498  1.00 83.74           H  
ATOM    741 HD22 LEU A  43       6.123 -45.326 -14.476  1.00 83.74           H  
ATOM    742 HD23 LEU A  43       5.685 -44.427 -13.029  1.00 83.74           H  
ATOM    743  N   THR A  44       7.635 -47.739 -14.451  1.00 82.76           N  
ATOM    744  H   THR A  44       8.147 -47.758 -13.580  1.00 82.76           H  
ATOM    745  CA  THR A  44       6.703 -48.848 -14.678  1.00 82.76           C  
ATOM    746  HA  THR A  44       6.225 -48.740 -15.652  1.00 82.76           H  
ATOM    747  C   THR A  44       5.630 -48.874 -13.597  1.00 82.76           C  
ATOM    748  CB  THR A  44       7.448 -50.192 -14.629  1.00 82.76           C  
ATOM    749  HB  THR A  44       7.599 -50.479 -13.588  1.00 82.76           H  
ATOM    750  O   THR A  44       5.947 -48.716 -12.417  1.00 82.76           O  
ATOM    751  CG2 THR A  44       6.658 -51.283 -15.325  1.00 82.76           C  
ATOM    752 HG21 THR A  44       7.227 -52.212 -15.328  1.00 82.76           H  
ATOM    753 HG22 THR A  44       6.453 -50.970 -16.349  1.00 82.76           H  
ATOM    754 HG23 THR A  44       5.713 -51.458 -14.810  1.00 82.76           H  
ATOM    755  OG1 THR A  44       8.713 -50.132 -15.253  1.00 82.76           O  
ATOM    756  HG1 THR A  44       9.263 -49.567 -14.705  1.00 82.76           H  
ATOM    757  N   VAL A  45       4.376 -49.119 -13.972  1.00 83.09           N  
ATOM    758  H   VAL A  45       4.171 -49.194 -14.959  1.00 83.09           H  
ATOM    759  CA  VAL A  45       3.233 -49.211 -13.053  1.00 83.09           C  
ATOM    760  HA  VAL A  45       3.549 -48.952 -12.042  1.00 83.09           H  
ATOM    761  C   VAL A  45       2.711 -50.648 -13.037  1.00 83.09           C  
ATOM    762  CB  VAL A  45       2.135 -48.219 -13.480  1.00 83.09           C  
ATOM    763  HB  VAL A  45       1.718 -48.520 -14.441  1.00 83.09           H  
ATOM    764  O   VAL A  45       2.201 -51.118 -14.050  1.00 83.09           O  
ATOM    765  CG1 VAL A  45       1.004 -48.195 -12.452  1.00 83.09           C  
ATOM    766 HG11 VAL A  45       1.388 -47.885 -11.480  1.00 83.09           H  
ATOM    767 HG12 VAL A  45       0.236 -47.498 -12.787  1.00 83.09           H  
ATOM    768 HG13 VAL A  45       0.550 -49.183 -12.378  1.00 83.09           H  
ATOM    769  CG2 VAL A  45       2.668 -46.783 -13.615  1.00 83.09           C  
ATOM    770 HG21 VAL A  45       1.848 -46.110 -13.866  1.00 83.09           H  
ATOM    771 HG22 VAL A  45       3.391 -46.731 -14.428  1.00 83.09           H  
ATOM    772 HG23 VAL A  45       3.146 -46.470 -12.687  1.00 83.09           H  
ATOM    773  N   VAL A  46       2.834 -51.347 -11.903  1.00 79.81           N  
ATOM    774  H   VAL A  46       3.257 -50.893 -11.106  1.00 79.81           H  
ATOM    775  CA  VAL A  46       2.569 -52.793 -11.785  1.00 79.81           C  
ATOM    776  HA  VAL A  46       2.189 -53.141 -12.746  1.00 79.81           H  
ATOM    777  C   VAL A  46       1.513 -53.097 -10.716  1.00 79.81           C  
ATOM    778  CB  VAL A  46       3.865 -53.589 -11.522  1.00 79.81           C  
ATOM    779  HB  VAL A  46       4.256 -53.329 -10.538  1.00 79.81           H  
ATOM    780  O   VAL A  46       1.737 -52.861  -9.528  1.00 79.81           O  
ATOM    781  CG1 VAL A  46       3.607 -55.102 -11.562  1.00 79.81           C  
ATOM    782 HG11 VAL A  46       3.213 -55.385 -12.539  1.00 79.81           H  
ATOM    783 HG12 VAL A  46       2.890 -55.389 -10.793  1.00 79.81           H  
ATOM    784 HG13 VAL A  46       4.535 -55.645 -11.386  1.00 79.81           H  
ATOM    785  CG2 VAL A  46       4.950 -53.279 -12.565  1.00 79.81           C  
ATOM    786 HG21 VAL A  46       4.559 -53.448 -13.568  1.00 79.81           H  
ATOM    787 HG22 VAL A  46       5.814 -53.924 -12.409  1.00 79.81           H  
ATOM    788 HG23 VAL A  46       5.274 -52.242 -12.472  1.00 79.81           H  
ATOM    789  N   CYS A  47       0.367 -53.650 -11.112  1.00 76.81           N  
ATOM    790  H   CYS A  47       0.281 -53.895 -12.088  1.00 76.81           H  
ATOM    791  CA  CYS A  47      -0.712 -54.076 -10.217  1.00 76.81           C  
ATOM    792  HA  CYS A  47      -0.632 -53.560  -9.260  1.00 76.81           H  
ATOM    793  C   CYS A  47      -0.607 -55.584  -9.958  1.00 76.81           C  
ATOM    794  CB  CYS A  47      -2.043 -53.674 -10.858  1.00 76.81           C  
ATOM    795  HB2 CYS A  47      -2.160 -54.176 -11.818  1.00 76.81           H  
ATOM    796  HB3 CYS A  47      -2.036 -52.595 -11.016  1.00 76.81           H  
ATOM    797  O   CYS A  47      -0.826 -56.388 -10.861  1.00 76.81           O  
ATOM    798  SG  CYS A  47      -3.437 -54.098  -9.778  1.00 76.81           S  
ATOM    799  HG  CYS A  47      -3.445 -55.400 -10.075  1.00 76.81           H  
ATOM    800  N   GLY A  48      -0.219 -55.992  -8.746  1.00 70.59           N  
ATOM    801  H   GLY A  48      -0.101 -55.308  -8.012  1.00 70.59           H  
ATOM    802  CA  GLY A  48       0.176 -57.382  -8.491  1.00 70.59           C  
ATOM    803  HA2 GLY A  48      -0.649 -58.049  -8.741  1.00 70.59           H  
ATOM    804  HA3 GLY A  48       0.414 -57.508  -7.434  1.00 70.59           H  
ATOM    805  C   GLY A  48       1.407 -57.756  -9.327  1.00 70.59           C  
ATOM    806  O   GLY A  48       2.531 -57.422  -8.942  1.00 70.59           O  
ATOM    807  N   SER A  49       1.190 -58.410 -10.469  1.00 61.01           N  
ATOM    808  H   SER A  49       0.235 -58.643 -10.699  1.00 61.01           H  
ATOM    809  CA  SER A  49       2.191 -58.745 -11.498  1.00 61.01           C  
ATOM    810  HA  SER A  49       3.157 -58.335 -11.204  1.00 61.01           H  
ATOM    811  C   SER A  49       1.889 -58.157 -12.893  1.00 61.01           C  
ATOM    812  CB  SER A  49       2.342 -60.270 -11.590  1.00 61.01           C  
ATOM    813  HB2 SER A  49       2.979 -60.530 -12.435  1.00 61.01           H  
ATOM    814  HB3 SER A  49       2.812 -60.637 -10.677  1.00 61.01           H  
ATOM    815  O   SER A  49       2.671 -58.371 -13.815  1.00 61.01           O  
ATOM    816  OG  SER A  49       1.075 -60.888 -11.731  1.00 61.01           O  
ATOM    817  HG  SER A  49       1.152 -61.623 -12.344  1.00 61.01           H  
ATOM    818  N   GLU A  50       0.791 -57.417 -13.064  1.00 71.85           N  
ATOM    819  H   GLU A  50       0.205 -57.223 -12.265  1.00 71.85           H  
ATOM    820  CA  GLU A  50       0.336 -56.846 -14.342  1.00 71.85           C  
ATOM    821  HA  GLU A  50       0.633 -57.498 -15.163  1.00 71.85           H  
ATOM    822  C   GLU A  50       0.932 -55.448 -14.586  1.00 71.85           C  
ATOM    823  CB  GLU A  50      -1.203 -56.794 -14.301  1.00 71.85           C  
ATOM    824  HB2 GLU A  50      -1.581 -57.806 -14.161  1.00 71.85           H  
ATOM    825  HB3 GLU A  50      -1.501 -56.197 -13.440  1.00 71.85           H  
ATOM    826  O   GLU A  50       0.731 -54.548 -13.772  1.00 71.85           O  
ATOM    827  CG  GLU A  50      -1.855 -56.201 -15.558  1.00 71.85           C  
ATOM    828  HG2 GLU A  50      -1.482 -55.189 -15.721  1.00 71.85           H  
ATOM    829  HG3 GLU A  50      -1.570 -56.808 -16.416  1.00 71.85           H  
ATOM    830  CD  GLU A  50      -3.387 -56.147 -15.427  1.00 71.85           C  
ATOM    831  OE1 GLU A  50      -4.065 -56.515 -16.413  1.00 71.85           O  
ATOM    832  OE2 GLU A  50      -3.875 -55.716 -14.354  1.00 71.85           O  
ATOM    833  N   GLU A  51       1.637 -55.234 -15.704  1.00 77.08           N  
ATOM    834  H   GLU A  51       1.749 -55.993 -16.361  1.00 77.08           H  
ATOM    835  CA  GLU A  51       2.125 -53.905 -16.114  1.00 77.08           C  
ATOM    836  HA  GLU A  51       2.419 -53.360 -15.218  1.00 77.08           H  
ATOM    837  C   GLU A  51       0.999 -53.100 -16.795  1.00 77.08           C  
ATOM    838  CB  GLU A  51       3.393 -54.040 -16.985  1.00 77.08           C  
ATOM    839  HB2 GLU A  51       3.166 -54.605 -17.889  1.00 77.08           H  
ATOM    840  HB3 GLU A  51       4.135 -54.593 -16.409  1.00 77.08           H  
ATOM    841  O   GLU A  51       0.591 -53.407 -17.913  1.00 77.08           O  
ATOM    842  CG  GLU A  51       3.981 -52.670 -17.374  1.00 77.08           C  
ATOM    843  HG2 GLU A  51       4.030 -52.049 -16.479  1.00 77.08           H  
ATOM    844  HG3 GLU A  51       3.303 -52.179 -18.072  1.00 77.08           H  
ATOM    845  CD  GLU A  51       5.389 -52.735 -17.996  1.00 77.08           C  
ATOM    846  OE1 GLU A  51       5.733 -51.868 -18.835  1.00 77.08           O  
ATOM    847  OE2 GLU A  51       6.261 -53.511 -17.548  1.00 77.08           O  
ATOM    848  N   LEU A  52       0.494 -52.069 -16.107  1.00 73.66           N  
ATOM    849  H   LEU A  52       0.909 -51.872 -15.208  1.00 73.66           H  
ATOM    850  CA  LEU A  52      -0.684 -51.285 -16.508  1.00 73.66           C  
ATOM    851  HA  LEU A  52      -1.313 -51.892 -17.160  1.00 73.66           H  
ATOM    852  C   LEU A  52      -0.360 -50.009 -17.296  1.00 73.66           C  
ATOM    853  CB  LEU A  52      -1.476 -50.893 -15.247  1.00 73.66           C  
ATOM    854  HB2 LEU A  52      -0.784 -50.466 -14.521  1.00 73.66           H  
ATOM    855  HB3 LEU A  52      -2.187 -50.113 -15.518  1.00 73.66           H  
ATOM    856  O   LEU A  52      -1.156 -49.579 -18.129  1.00 73.66           O  
ATOM    857  CG  LEU A  52      -2.263 -52.034 -14.585  1.00 73.66           C  
ATOM    858  HG  LEU A  52      -1.590 -52.843 -14.300  1.00 73.66           H  
ATOM    859  CD1 LEU A  52      -2.939 -51.482 -13.329  1.00 73.66           C  
ATOM    860 HD11 LEU A  52      -3.675 -50.728 -13.603  1.00 73.66           H  
ATOM    861 HD12 LEU A  52      -3.453 -52.302 -12.827  1.00 73.66           H  
ATOM    862 HD13 LEU A  52      -2.191 -51.049 -12.664  1.00 73.66           H  
ATOM    863  CD2 LEU A  52      -3.366 -52.566 -15.499  1.00 73.66           C  
ATOM    864 HD21 LEU A  52      -2.928 -53.121 -16.329  1.00 73.66           H  
ATOM    865 HD22 LEU A  52      -3.978 -51.750 -15.883  1.00 73.66           H  
ATOM    866 HD23 LEU A  52      -4.002 -53.259 -14.947  1.00 73.66           H  
ATOM    867  N   ASP A  53       0.769 -49.365 -16.997  1.00 77.69           N  
ATOM    868  H   ASP A  53       1.402 -49.795 -16.338  1.00 77.69           H  
ATOM    869  CA  ASP A  53       1.224 -48.145 -17.673  1.00 77.69           C  
ATOM    870  HA  ASP A  53       0.977 -48.240 -18.731  1.00 77.69           H  
ATOM    871  C   ASP A  53       2.751 -48.006 -17.559  1.00 77.69           C  
ATOM    872  CB  ASP A  53       0.495 -46.909 -17.116  1.00 77.69           C  
ATOM    873  HB2 ASP A  53      -0.439 -47.217 -16.646  1.00 77.69           H  
ATOM    874  HB3 ASP A  53       1.104 -46.435 -16.346  1.00 77.69           H  
ATOM    875  O   ASP A  53       3.366 -48.530 -16.623  1.00 77.69           O  
ATOM    876  CG  ASP A  53       0.168 -45.888 -18.211  1.00 77.69           C  
ATOM    877  OD1 ASP A  53       1.055 -45.613 -19.051  1.00 77.69           O  
ATOM    878  OD2 ASP A  53      -0.958 -45.335 -18.163  1.00 77.69           O  
ATOM    879  N   SER A  54       3.377 -47.353 -18.538  1.00 79.51           N  
ATOM    880  H   SER A  54       2.819 -46.830 -19.197  1.00 79.51           H  
ATOM    881  CA  SER A  54       4.809 -47.535 -18.807  1.00 79.51           C  
ATOM    882  HA  SER A  54       5.345 -47.628 -17.863  1.00 79.51           H  
ATOM    883  C   SER A  54       5.406 -46.373 -19.602  1.00 79.51           C  
ATOM    884  CB  SER A  54       4.978 -48.838 -19.595  1.00 79.51           C  
ATOM    885  HB2 SER A  54       4.821 -48.664 -20.660  1.00 79.51           H  
ATOM    886  HB3 SER A  54       4.238 -49.563 -19.256  1.00 79.51           H  
ATOM    887  O   SER A  54       4.848 -45.959 -20.619  1.00 79.51           O  
ATOM    888  OG  SER A  54       6.247 -49.401 -19.375  1.00 79.51           O  
ATOM    889  HG  SER A  54       6.073 -50.335 -19.235  1.00 79.51           H  
ATOM    890  N   ILE A  55       6.548 -45.837 -19.156  1.00 81.40           N  
ATOM    891  H   ILE A  55       6.971 -46.239 -18.333  1.00 81.40           H  
ATOM    892  CA  ILE A  55       7.259 -44.736 -19.828  1.00 81.40           C  
ATOM    893  HA  ILE A  55       7.009 -44.762 -20.889  1.00 81.40           H  
ATOM    894  C   ILE A  55       8.783 -44.871 -19.732  1.00 81.40           C  
ATOM    895  CB  ILE A  55       6.843 -43.352 -19.272  1.00 81.40           C  
ATOM    896  HB  ILE A  55       7.471 -42.620 -19.780  1.00 81.40           H  
ATOM    897  O   ILE A  55       9.303 -45.503 -18.817  1.00 81.40           O  
ATOM    898  CG1 ILE A  55       7.096 -43.208 -17.755  1.00 81.40           C  
ATOM    899 HG12 ILE A  55       6.297 -43.700 -17.201  1.00 81.40           H  
ATOM    900 HG13 ILE A  55       8.034 -43.704 -17.503  1.00 81.40           H  
ATOM    901  CG2 ILE A  55       5.394 -42.999 -19.633  1.00 81.40           C  
ATOM    902 HG21 ILE A  55       4.710 -43.685 -19.133  1.00 81.40           H  
ATOM    903 HG22 ILE A  55       5.248 -43.099 -20.709  1.00 81.40           H  
ATOM    904 HG23 ILE A  55       5.161 -41.976 -19.336  1.00 81.40           H  
ATOM    905  CD1 ILE A  55       7.231 -41.753 -17.288  1.00 81.40           C  
ATOM    906 HD11 ILE A  55       7.373 -41.731 -16.208  1.00 81.40           H  
ATOM    907 HD12 ILE A  55       6.338 -41.180 -17.541  1.00 81.40           H  
ATOM    908 HD13 ILE A  55       8.096 -41.293 -17.765  1.00 81.40           H  
ATOM    909  N   TYR A  56       9.496 -44.165 -20.613  1.00 80.73           N  
ATOM    910  H   TYR A  56       9.000 -43.668 -21.340  1.00 80.73           H  
ATOM    911  CA  TYR A  56      10.927 -43.878 -20.484  1.00 80.73           C  
ATOM    912  HA  TYR A  56      11.340 -44.451 -19.653  1.00 80.73           H  
ATOM    913  C   TYR A  56      11.137 -42.391 -20.164  1.00 80.73           C  
ATOM    914  CB  TYR A  56      11.665 -44.328 -21.749  1.00 80.73           C  
ATOM    915  HB2 TYR A  56      12.689 -43.957 -21.707  1.00 80.73           H  
ATOM    916  HB3 TYR A  56      11.191 -43.889 -22.627  1.00 80.73           H  
ATOM    917  O   TYR A  56      10.600 -41.513 -20.842  1.00 80.73           O  
ATOM    918  CG  TYR A  56      11.707 -45.838 -21.891  1.00 80.73           C  
ATOM    919  CD1 TYR A  56      12.734 -46.560 -21.256  1.00 80.73           C  
ATOM    920  HD1 TYR A  56      13.498 -46.035 -20.702  1.00 80.73           H  
ATOM    921  CD2 TYR A  56      10.705 -46.526 -22.605  1.00 80.73           C  
ATOM    922  HD2 TYR A  56       9.909 -45.978 -23.088  1.00 80.73           H  
ATOM    923  CE1 TYR A  56      12.772 -47.963 -21.333  1.00 80.73           C  
ATOM    924  HE1 TYR A  56      13.564 -48.506 -20.840  1.00 80.73           H  
ATOM    925  CE2 TYR A  56      10.731 -47.933 -22.674  1.00 80.73           C  
ATOM    926  HE2 TYR A  56       9.964 -48.474 -23.209  1.00 80.73           H  
ATOM    927  OH  TYR A  56      11.784 -50.010 -22.097  1.00 80.73           O  
ATOM    928  HH  TYR A  56      12.565 -50.368 -21.667  1.00 80.73           H  
ATOM    929  CZ  TYR A  56      11.764 -48.653 -22.038  1.00 80.73           C  
ATOM    930  N   CYS A  57      11.874 -42.104 -19.094  1.00 77.13           N  
ATOM    931  H   CYS A  57      12.282 -42.871 -18.579  1.00 77.13           H  
ATOM    932  CA  CYS A  57      12.048 -40.764 -18.542  1.00 77.13           C  
ATOM    933  HA  CYS A  57      11.093 -40.241 -18.609  1.00 77.13           H  
ATOM    934  C   CYS A  57      13.077 -39.921 -19.317  1.00 77.13           C  
ATOM    935  CB  CYS A  57      12.405 -40.898 -17.059  1.00 77.13           C  
ATOM    936  HB2 CYS A  57      12.745 -39.934 -16.678  1.00 77.13           H  
ATOM    937  HB3 CYS A  57      13.217 -41.616 -16.946  1.00 77.13           H  
ATOM    938  O   CYS A  57      14.054 -40.436 -19.859  1.00 77.13           O  
ATOM    939  SG  CYS A  57      10.947 -41.455 -16.124  1.00 77.13           S  
ATOM    940  HG  CYS A  57      11.617 -42.052 -15.135  1.00 77.13           H  
ATOM    941  N   ASN A  58      12.854 -38.604 -19.354  1.00 72.55           N  
ATOM    942  H   ASN A  58      12.086 -38.226 -18.818  1.00 72.55           H  
ATOM    943  CA  ASN A  58      13.704 -37.632 -20.045  1.00 72.55           C  
ATOM    944  HA  ASN A  58      14.712 -38.042 -20.112  1.00 72.55           H  
ATOM    945  C   ASN A  58      13.793 -36.308 -19.257  1.00 72.55           C  
ATOM    946  CB  ASN A  58      13.170 -37.414 -21.475  1.00 72.55           C  
ATOM    947  HB2 ASN A  58      13.953 -36.959 -22.082  1.00 72.55           H  
ATOM    948  HB3 ASN A  58      12.908 -38.369 -21.931  1.00 72.55           H  
ATOM    949  O   ASN A  58      12.956 -36.034 -18.395  1.00 72.55           O  
ATOM    950  CG  ASN A  58      11.969 -36.486 -21.497  1.00 72.55           C  
ATOM    951  ND2 ASN A  58      10.782 -36.997 -21.270  1.00 72.55           N  
ATOM    952 HD21 ASN A  58      10.007 -36.362 -21.144  1.00 72.55           H  
ATOM    953 HD22 ASN A  58      10.672 -37.996 -21.170  1.00 72.55           H  
ATOM    954  OD1 ASN A  58      12.118 -35.288 -21.657  1.00 72.55           O  
ATOM    955  N   MET A  59      14.786 -35.475 -19.580  1.00 63.45           N  
ATOM    956  H   MET A  59      15.400 -35.738 -20.337  1.00 63.45           H  
ATOM    957  CA  MET A  59      15.086 -34.219 -18.871  1.00 63.45           C  
ATOM    958  HA  MET A  59      14.567 -34.227 -17.912  1.00 63.45           H  
ATOM    959  C   MET A  59      14.599 -32.950 -19.600  1.00 63.45           C  
ATOM    960  CB  MET A  59      16.597 -34.148 -18.572  1.00 63.45           C  
ATOM    961  HB2 MET A  59      17.147 -34.173 -19.513  1.00 63.45           H  
ATOM    962  HB3 MET A  59      16.825 -33.206 -18.074  1.00 63.45           H  
ATOM    963  O   MET A  59      14.915 -31.840 -19.176  1.00 63.45           O  
ATOM    964  CG  MET A  59      17.095 -35.293 -17.678  1.00 63.45           C  
ATOM    965  HG2 MET A  59      16.903 -36.241 -18.181  1.00 63.45           H  
ATOM    966  HG3 MET A  59      18.175 -35.199 -17.560  1.00 63.45           H  
ATOM    967  SD  MET A  59      16.347 -35.373 -16.028  1.00 63.45           S  
ATOM    968  CE  MET A  59      17.202 -34.013 -15.189  1.00 63.45           C  
ATOM    969  HE1 MET A  59      16.837 -33.936 -14.164  1.00 63.45           H  
ATOM    970  HE2 MET A  59      17.011 -33.074 -15.709  1.00 63.45           H  
ATOM    971  HE3 MET A  59      18.274 -34.210 -15.169  1.00 63.45           H  
ATOM    972  N   GLU A  60      13.858 -33.073 -20.704  1.00 60.20           N  
ATOM    973  H   GLU A  60      13.486 -33.977 -20.960  1.00 60.20           H  
ATOM    974  CA  GLU A  60      13.571 -31.954 -21.605  1.00 60.20           C  
ATOM    975  HA  GLU A  60      14.278 -31.148 -21.406  1.00 60.20           H  
ATOM    976  C   GLU A  60      12.163 -31.380 -21.394  1.00 60.20           C  
ATOM    977  CB  GLU A  60      13.803 -32.377 -23.060  1.00 60.20           C  
ATOM    978  HB2 GLU A  60      13.271 -33.308 -23.254  1.00 60.20           H  
ATOM    979  HB3 GLU A  60      13.405 -31.605 -23.719  1.00 60.20           H  
ATOM    980  O   GLU A  60      11.153 -31.985 -21.746  1.00 60.20           O  
ATOM    981  CG  GLU A  60      15.296 -32.563 -23.367  1.00 60.20           C  
ATOM    982  HG2 GLU A  60      15.811 -31.611 -23.238  1.00 60.20           H  
ATOM    983  HG3 GLU A  60      15.728 -33.285 -22.674  1.00 60.20           H  
ATOM    984  CD  GLU A  60      15.470 -33.058 -24.800  1.00 60.20           C  
ATOM    985  OE1 GLU A  60      15.710 -34.268 -25.009  1.00 60.20           O  
ATOM    986  OE2 GLU A  60      15.231 -32.290 -25.757  1.00 60.20           O  
ATOM    987  N   VAL A  61      12.107 -30.146 -20.883  1.00 56.27           N  
ATOM    988  H   VAL A  61      12.988 -29.748 -20.590  1.00 56.27           H  
ATOM    989  CA  VAL A  61      10.882 -29.402 -20.505  1.00 56.27           C  
ATOM    990  HA  VAL A  61      10.383 -29.967 -19.718  1.00 56.27           H  
ATOM    991  C   VAL A  61       9.863 -29.236 -21.656  1.00 56.27           C  
ATOM    992  CB  VAL A  61      11.285 -28.017 -19.930  1.00 56.27           C  
ATOM    993  HB  VAL A  61      11.625 -27.384 -20.750  1.00 56.27           H  
ATOM    994  O   VAL A  61       8.705 -28.890 -21.423  1.00 56.27           O  
ATOM    995  CG1 VAL A  61      10.132 -27.297 -19.215  1.00 56.27           C  
ATOM    996 HG11 VAL A  61       9.353 -27.026 -19.928  1.00 56.27           H  
ATOM    997 HG12 VAL A  61       9.709 -27.945 -18.448  1.00 56.27           H  
ATOM    998 HG13 VAL A  61      10.491 -26.378 -18.752  1.00 56.27           H  
ATOM    999  CG2 VAL A  61      12.435 -28.119 -18.911  1.00 56.27           C  
ATOM   1000 HG21 VAL A  61      12.610 -27.154 -18.435  1.00 56.27           H  
ATOM   1001 HG22 VAL A  61      12.187 -28.856 -18.147  1.00 56.27           H  
ATOM   1002 HG23 VAL A  61      13.364 -28.412 -19.399  1.00 56.27           H  
ATOM   1003  N   SER A  62      10.278 -29.475 -22.902  1.00 55.53           N  
ATOM   1004  H   SER A  62      11.229 -29.796 -23.020  1.00 55.53           H  
ATOM   1005  CA  SER A  62       9.478 -29.378 -24.130  1.00 55.53           C  
ATOM   1006  HA  SER A  62       8.603 -28.757 -23.940  1.00 55.53           H  
ATOM   1007  C   SER A  62       8.962 -30.718 -24.681  1.00 55.53           C  
ATOM   1008  CB  SER A  62      10.331 -28.688 -25.201  1.00 55.53           C  
ATOM   1009  HB2 SER A  62       9.798 -28.676 -26.151  1.00 55.53           H  
ATOM   1010  HB3 SER A  62      10.528 -27.661 -24.893  1.00 55.53           H  
ATOM   1011  O   SER A  62       8.177 -30.703 -25.632  1.00 55.53           O  
ATOM   1012  OG  SER A  62      11.563 -29.375 -25.343  1.00 55.53           O  
ATOM   1013  HG  SER A  62      12.087 -28.970 -26.038  1.00 55.53           H  
ATOM   1014  N   LYS A  63       9.396 -31.865 -24.138  1.00 66.90           N  
ATOM   1015  H   LYS A  63       9.975 -31.810 -23.312  1.00 66.90           H  
ATOM   1016  CA  LYS A  63       9.116 -33.208 -24.677  1.00 66.90           C  
ATOM   1017  HA  LYS A  63       8.676 -33.102 -25.669  1.00 66.90           H  
ATOM   1018  C   LYS A  63       8.072 -33.983 -23.863  1.00 66.90           C  
ATOM   1019  CB  LYS A  63      10.443 -33.984 -24.831  1.00 66.90           C  
ATOM   1020  HB2 LYS A  63      10.245 -35.048 -24.962  1.00 66.90           H  
ATOM   1021  HB3 LYS A  63      11.043 -33.869 -23.928  1.00 66.90           H  
ATOM   1022  O   LYS A  63       7.558 -33.522 -22.846  1.00 66.90           O  
ATOM   1023  CG  LYS A  63      11.233 -33.504 -26.059  1.00 66.90           C  
ATOM   1024  HG2 LYS A  63      10.599 -33.566 -26.943  1.00 66.90           H  
ATOM   1025  HG3 LYS A  63      11.534 -32.467 -25.912  1.00 66.90           H  
ATOM   1026  CD  LYS A  63      12.482 -34.366 -26.284  1.00 66.90           C  
ATOM   1027  HD2 LYS A  63      12.196 -35.408 -26.428  1.00 66.90           H  
ATOM   1028  HD3 LYS A  63      13.106 -34.301 -25.393  1.00 66.90           H  
ATOM   1029  CE  LYS A  63      13.260 -33.871 -27.510  1.00 66.90           C  
ATOM   1030  HE2 LYS A  63      12.751 -34.190 -28.419  1.00 66.90           H  
ATOM   1031  HE3 LYS A  63      13.276 -32.782 -27.479  1.00 66.90           H  
ATOM   1032  NZ  LYS A  63      14.662 -34.346 -27.489  1.00 66.90           N  
ATOM   1033  HZ1 LYS A  63      14.746 -35.344 -27.353  1.00 66.90           H  
ATOM   1034  HZ2 LYS A  63      15.106 -33.944 -26.676  1.00 66.90           H  
ATOM   1035  HZ3 LYS A  63      15.204 -34.018 -28.276  1.00 66.90           H  
ATOM   1036  N   TYR A  64       7.749 -35.176 -24.360  1.00 62.39           N  
ATOM   1037  H   TYR A  64       8.275 -35.496 -25.161  1.00 62.39           H  
ATOM   1038  CA  TYR A  64       6.957 -36.193 -23.673  1.00 62.39           C  
ATOM   1039  HA  TYR A  64       6.625 -35.777 -22.722  1.00 62.39           H  
ATOM   1040  C   TYR A  64       7.816 -37.450 -23.412  1.00 62.39           C  
ATOM   1041  CB  TYR A  64       5.709 -36.526 -24.495  1.00 62.39           C  
ATOM   1042  HB2 TYR A  64       5.296 -37.459 -24.111  1.00 62.39           H  
ATOM   1043  HB3 TYR A  64       5.990 -36.703 -25.533  1.00 62.39           H  
ATOM   1044  O   TYR A  64       8.703 -37.727 -24.222  1.00 62.39           O  
ATOM   1045  CG  TYR A  64       4.622 -35.471 -24.423  1.00 62.39           C  
ATOM   1046  CD1 TYR A  64       3.786 -35.419 -23.293  1.00 62.39           C  
ATOM   1047  HD1 TYR A  64       3.937 -36.125 -22.491  1.00 62.39           H  
ATOM   1048  CD2 TYR A  64       4.445 -34.542 -25.466  1.00 62.39           C  
ATOM   1049  HD2 TYR A  64       5.107 -34.565 -26.320  1.00 62.39           H  
ATOM   1050  CE1 TYR A  64       2.770 -34.450 -23.203  1.00 62.39           C  
ATOM   1051  HE1 TYR A  64       2.131 -34.402 -22.333  1.00 62.39           H  
ATOM   1052  CE2 TYR A  64       3.430 -33.569 -25.379  1.00 62.39           C  
ATOM   1053  HE2 TYR A  64       3.319 -32.836 -26.165  1.00 62.39           H  
ATOM   1054  OH  TYR A  64       1.584 -32.611 -24.163  1.00 62.39           O  
ATOM   1055  HH  TYR A  64       1.505 -32.106 -24.975  1.00 62.39           H  
ATOM   1056  CZ  TYR A  64       2.588 -33.523 -24.246  1.00 62.39           C  
ATOM   1057  N   PRO A  65       7.562 -38.224 -22.336  1.00 66.87           N  
ATOM   1058  CA  PRO A  65       6.565 -37.985 -21.287  1.00 66.87           C  
ATOM   1059  HA  PRO A  65       5.571 -37.907 -21.728  1.00 66.87           H  
ATOM   1060  C   PRO A  65       6.862 -36.716 -20.475  1.00 66.87           C  
ATOM   1061  CB  PRO A  65       6.616 -39.223 -20.386  1.00 66.87           C  
ATOM   1062  HB2 PRO A  65       6.346 -39.003 -19.353  1.00 66.87           H  
ATOM   1063  HB3 PRO A  65       5.969 -40.000 -20.792  1.00 66.87           H  
ATOM   1064  O   PRO A  65       8.018 -36.346 -20.282  1.00 66.87           O  
ATOM   1065  CG  PRO A  65       8.077 -39.649 -20.516  1.00 66.87           C  
ATOM   1066  HG2 PRO A  65       8.713 -39.009 -19.905  1.00 66.87           H  
ATOM   1067  HG3 PRO A  65       8.224 -40.695 -20.248  1.00 66.87           H  
ATOM   1068  CD  PRO A  65       8.348 -39.401 -21.997  1.00 66.87           C  
ATOM   1069  HD2 PRO A  65       8.002 -40.251 -22.585  1.00 66.87           H  
ATOM   1070  HD3 PRO A  65       9.413 -39.243 -22.169  1.00 66.87           H  
ATOM   1071  N   ALA A  66       5.804 -36.054 -20.009  1.00 75.81           N  
ATOM   1072  H   ALA A  66       4.888 -36.447 -20.173  1.00 75.81           H  
ATOM   1073  CA  ALA A  66       5.871 -34.803 -19.260  1.00 75.81           C  
ATOM   1074  HA  ALA A  66       6.910 -34.489 -19.167  1.00 75.81           H  
ATOM   1075  C   ALA A  66       5.303 -35.013 -17.849  1.00 75.81           C  
ATOM   1076  CB  ALA A  66       5.133 -33.714 -20.048  1.00 75.81           C  
ATOM   1077  HB1 ALA A  66       4.083 -33.981 -20.168  1.00 75.81           H  
ATOM   1078  HB2 ALA A  66       5.588 -33.604 -21.032  1.00 75.81           H  
ATOM   1079  HB3 ALA A  66       5.210 -32.764 -19.519  1.00 75.81           H  
ATOM   1080  O   ALA A  66       4.125 -35.346 -17.679  1.00 75.81           O  
ATOM   1081  N   LEU A  67       6.151 -34.842 -16.832  1.00 81.60           N  
ATOM   1082  H   LEU A  67       7.098 -34.558 -17.037  1.00 81.60           H  
ATOM   1083  CA  LEU A  67       5.844 -35.199 -15.449  1.00 81.60           C  
ATOM   1084  HA  LEU A  67       4.966 -35.846 -15.437  1.00 81.60           H  
ATOM   1085  C   LEU A  67       5.494 -33.958 -14.610  1.00 81.60           C  
ATOM   1086  CB  LEU A  67       7.009 -36.011 -14.849  1.00 81.60           C  
ATOM   1087  HB2 LEU A  67       7.948 -35.490 -15.035  1.00 81.60           H  
ATOM   1088  HB3 LEU A  67       6.860 -36.035 -13.769  1.00 81.60           H  
ATOM   1089  O   LEU A  67       6.187 -32.933 -14.637  1.00 81.60           O  
ATOM   1090  CG  LEU A  67       7.126 -37.470 -15.348  1.00 81.60           C  
ATOM   1091  HG  LEU A  67       6.129 -37.909 -15.393  1.00 81.60           H  
ATOM   1092  CD1 LEU A  67       7.782 -37.603 -16.725  1.00 81.60           C  
ATOM   1093 HD11 LEU A  67       7.951 -38.654 -16.957  1.00 81.60           H  
ATOM   1094 HD12 LEU A  67       8.737 -37.079 -16.740  1.00 81.60           H  
ATOM   1095 HD13 LEU A  67       7.133 -37.192 -17.499  1.00 81.60           H  
ATOM   1096  CD2 LEU A  67       7.960 -38.295 -14.368  1.00 81.60           C  
ATOM   1097 HD21 LEU A  67       7.510 -38.269 -13.375  1.00 81.60           H  
ATOM   1098 HD22 LEU A  67       8.007 -39.332 -14.700  1.00 81.60           H  
ATOM   1099 HD23 LEU A  67       8.973 -37.897 -14.312  1.00 81.60           H  
ATOM   1100  N   LYS A  68       4.410 -34.058 -13.831  1.00 80.25           N  
ATOM   1101  H   LYS A  68       3.859 -34.901 -13.898  1.00 80.25           H  
ATOM   1102  CA  LYS A  68       3.932 -32.987 -12.949  1.00 80.25           C  
ATOM   1103  HA  LYS A  68       4.774 -32.319 -12.765  1.00 80.25           H  
ATOM   1104  C   LYS A  68       3.467 -33.510 -11.591  1.00 80.25           C  
ATOM   1105  CB  LYS A  68       2.865 -32.161 -13.679  1.00 80.25           C  
ATOM   1106  HB2 LYS A  68       3.273 -31.866 -14.646  1.00 80.25           H  
ATOM   1107  HB3 LYS A  68       1.970 -32.759 -13.849  1.00 80.25           H  
ATOM   1108  O   LYS A  68       2.397 -34.102 -11.469  1.00 80.25           O  
ATOM   1109  CG  LYS A  68       2.510 -30.899 -12.878  1.00 80.25           C  
ATOM   1110  HG2 LYS A  68       3.409 -30.511 -12.400  1.00 80.25           H  
ATOM   1111  HG3 LYS A  68       1.788 -31.151 -12.102  1.00 80.25           H  
ATOM   1112  CD  LYS A  68       1.941 -29.804 -13.787  1.00 80.25           C  
ATOM   1113  HD2 LYS A  68       2.660 -29.601 -14.581  1.00 80.25           H  
ATOM   1114  HD3 LYS A  68       1.001 -30.135 -14.228  1.00 80.25           H  
ATOM   1115  CE  LYS A  68       1.731 -28.536 -12.954  1.00 80.25           C  
ATOM   1116  HE2 LYS A  68       0.907 -28.705 -12.262  1.00 80.25           H  
ATOM   1117  HE3 LYS A  68       2.634 -28.367 -12.367  1.00 80.25           H  
ATOM   1118  NZ  LYS A  68       1.467 -27.350 -13.801  1.00 80.25           N  
ATOM   1119  HZ1 LYS A  68       1.348 -26.509 -13.255  1.00 80.25           H  
ATOM   1120  HZ2 LYS A  68       0.650 -27.443 -14.388  1.00 80.25           H  
ATOM   1121  HZ3 LYS A  68       2.259 -27.160 -14.400  1.00 80.25           H  
ATOM   1122  N   MET A  69       4.265 -33.275 -10.556  1.00 81.40           N  
ATOM   1123  H   MET A  69       5.082 -32.705 -10.724  1.00 81.40           H  
ATOM   1124  CA  MET A  69       3.944 -33.612  -9.169  1.00 81.40           C  
ATOM   1125  HA  MET A  69       3.366 -34.536  -9.157  1.00 81.40           H  
ATOM   1126  C   MET A  69       3.077 -32.516  -8.533  1.00 81.40           C  
ATOM   1127  CB  MET A  69       5.248 -33.883  -8.409  1.00 81.40           C  
ATOM   1128  HB2 MET A  69       5.880 -32.999  -8.491  1.00 81.40           H  
ATOM   1129  HB3 MET A  69       5.767 -34.718  -8.881  1.00 81.40           H  
ATOM   1130  O   MET A  69       3.317 -31.317  -8.693  1.00 81.40           O  
ATOM   1131  CG  MET A  69       5.064 -34.197  -6.924  1.00 81.40           C  
ATOM   1132  HG2 MET A  69       6.058 -34.258  -6.480  1.00 81.40           H  
ATOM   1133  HG3 MET A  69       4.550 -33.358  -6.454  1.00 81.40           H  
ATOM   1134  SD  MET A  69       4.170 -35.720  -6.517  1.00 81.40           S  
ATOM   1135  CE  MET A  69       5.488 -36.941  -6.785  1.00 81.40           C  
ATOM   1136  HE1 MET A  69       5.116 -37.938  -6.551  1.00 81.40           H  
ATOM   1137  HE2 MET A  69       6.337 -36.721  -6.137  1.00 81.40           H  
ATOM   1138  HE3 MET A  69       5.817 -36.916  -7.824  1.00 81.40           H  
ATOM   1139  N   LYS A  70       2.038 -32.936  -7.813  1.00 75.33           N  
ATOM   1140  H   LYS A  70       1.878 -33.932  -7.768  1.00 75.33           H  
ATOM   1141  CA  LYS A  70       1.021 -32.068  -7.219  1.00 75.33           C  
ATOM   1142  HA  LYS A  70       1.435 -31.073  -7.055  1.00 75.33           H  
ATOM   1143  C   LYS A  70       0.589 -32.659  -5.884  1.00 75.33           C  
ATOM   1144  CB  LYS A  70      -0.150 -31.982  -8.214  1.00 75.33           C  
ATOM   1145  HB2 LYS A  70      -0.567 -32.981  -8.337  1.00 75.33           H  
ATOM   1146  HB3 LYS A  70       0.229 -31.670  -9.188  1.00 75.33           H  
ATOM   1147  O   LYS A  70      -0.113 -33.671  -5.865  1.00 75.33           O  
ATOM   1148  CG  LYS A  70      -1.257 -30.999  -7.796  1.00 75.33           C  
ATOM   1149  HG2 LYS A  70      -1.289 -30.876  -6.713  1.00 75.33           H  
ATOM   1150  HG3 LYS A  70      -1.013 -30.026  -8.222  1.00 75.33           H  
ATOM   1151  CD  LYS A  70      -2.644 -31.416  -8.319  1.00 75.33           C  
ATOM   1152  HD2 LYS A  70      -2.536 -31.758  -9.348  1.00 75.33           H  
ATOM   1153  HD3 LYS A  70      -3.262 -30.519  -8.356  1.00 75.33           H  
ATOM   1154  CE  LYS A  70      -3.442 -32.482  -7.535  1.00 75.33           C  
ATOM   1155  HE2 LYS A  70      -4.372 -32.026  -7.197  1.00 75.33           H  
ATOM   1156  HE3 LYS A  70      -3.714 -33.275  -8.232  1.00 75.33           H  
ATOM   1157  NZ  LYS A  70      -2.752 -33.076  -6.363  1.00 75.33           N  
ATOM   1158  HZ1 LYS A  70      -1.836 -33.440  -6.586  1.00 75.33           H  
ATOM   1159  HZ2 LYS A  70      -3.291 -33.824  -5.952  1.00 75.33           H  
ATOM   1160  HZ3 LYS A  70      -2.599 -32.384  -5.644  1.00 75.33           H  
ATOM   1161  N   ASP A  71       0.938 -32.013  -4.775  1.00 78.40           N  
ATOM   1162  H   ASP A  71       1.518 -31.192  -4.865  1.00 78.40           H  
ATOM   1163  CA  ASP A  71       0.764 -32.581  -3.427  1.00 78.40           C  
ATOM   1164  HA  ASP A  71       1.235 -31.898  -2.721  1.00 78.40           H  
ATOM   1165  C   ASP A  71       1.554 -33.911  -3.323  1.00 78.40           C  
ATOM   1166  CB  ASP A  71      -0.736 -32.621  -3.048  1.00 78.40           C  
ATOM   1167  HB2 ASP A  71      -0.826 -32.797  -1.976  1.00 78.40           H  
ATOM   1168  HB3 ASP A  71      -1.233 -33.442  -3.563  1.00 78.40           H  
ATOM   1169  O   ASP A  71       2.736 -33.912  -3.679  1.00 78.40           O  
ATOM   1170  CG  ASP A  71      -1.439 -31.305  -3.407  1.00 78.40           C  
ATOM   1171  OD1 ASP A  71      -1.119 -30.262  -2.799  1.00 78.40           O  
ATOM   1172  OD2 ASP A  71      -2.247 -31.276  -4.372  1.00 78.40           O  
ATOM   1173  N   THR A  72       0.945 -35.033  -2.914  1.00 79.89           N  
ATOM   1174  H   THR A  72       0.002 -34.984  -2.556  1.00 79.89           H  
ATOM   1175  CA  THR A  72       1.546 -36.390  -2.988  1.00 79.89           C  
ATOM   1176  HA  THR A  72       2.631 -36.299  -2.928  1.00 79.89           H  
ATOM   1177  C   THR A  72       1.257 -37.138  -4.302  1.00 79.89           C  
ATOM   1178  CB  THR A  72       1.116 -37.274  -1.805  1.00 79.89           C  
ATOM   1179  HB  THR A  72       1.573 -38.257  -1.915  1.00 79.89           H  
ATOM   1180  O   THR A  72       1.582 -38.317  -4.438  1.00 79.89           O  
ATOM   1181  CG2 THR A  72       1.543 -36.705  -0.453  1.00 79.89           C  
ATOM   1182 HG21 THR A  72       2.620 -36.539  -0.450  1.00 79.89           H  
ATOM   1183 HG22 THR A  72       1.308 -37.426   0.330  1.00 79.89           H  
ATOM   1184 HG23 THR A  72       1.026 -35.768  -0.246  1.00 79.89           H  
ATOM   1185  OG1 THR A  72      -0.289 -37.413  -1.794  1.00 79.89           O  
ATOM   1186  HG1 THR A  72      -0.443 -38.209  -1.280  1.00 79.89           H  
ATOM   1187  N   GLN A  73       0.617 -36.489  -5.281  1.00 82.32           N  
ATOM   1188  H   GLN A  73       0.443 -35.500  -5.173  1.00 82.32           H  
ATOM   1189  CA  GLN A  73       0.150 -37.138  -6.511  1.00 82.32           C  
ATOM   1190  HA  GLN A  73       0.287 -38.214  -6.412  1.00 82.32           H  
ATOM   1191  C   GLN A  73       0.967 -36.701  -7.727  1.00 82.32           C  
ATOM   1192  CB  GLN A  73      -1.358 -36.897  -6.697  1.00 82.32           C  
ATOM   1193  HB2 GLN A  73      -1.651 -37.189  -7.705  1.00 82.32           H  
ATOM   1194  HB3 GLN A  73      -1.584 -35.840  -6.557  1.00 82.32           H  
ATOM   1195  O   GLN A  73       0.943 -35.530  -8.112  1.00 82.32           O  
ATOM   1196  CG  GLN A  73      -2.151 -37.742  -5.689  1.00 82.32           C  
ATOM   1197  HG2 GLN A  73      -2.077 -38.788  -5.985  1.00 82.32           H  
ATOM   1198  HG3 GLN A  73      -1.707 -37.637  -4.699  1.00 82.32           H  
ATOM   1199  CD  GLN A  73      -3.628 -37.382  -5.590  1.00 82.32           C  
ATOM   1200  NE2 GLN A  73      -4.186 -37.370  -4.400  1.00 82.32           N  
ATOM   1201 HE21 GLN A  73      -5.173 -37.163  -4.337  1.00 82.32           H  
ATOM   1202 HE22 GLN A  73      -3.647 -37.633  -3.587  1.00 82.32           H  
ATOM   1203  OE1 GLN A  73      -4.318 -37.112  -6.564  1.00 82.32           O  
ATOM   1204  N   LEU A  74       1.651 -37.655  -8.360  1.00 83.74           N  
ATOM   1205  H   LEU A  74       1.537 -38.605  -8.035  1.00 83.74           H  
ATOM   1206  CA  LEU A  74       2.307 -37.452  -9.649  1.00 83.74           C  
ATOM   1207  HA  LEU A  74       2.690 -36.432  -9.691  1.00 83.74           H  
ATOM   1208  C   LEU A  74       1.288 -37.631 -10.772  1.00 83.74           C  
ATOM   1209  CB  LEU A  74       3.490 -38.422  -9.806  1.00 83.74           C  
ATOM   1210  HB2 LEU A  74       4.206 -38.239  -9.005  1.00 83.74           H  
ATOM   1211  HB3 LEU A  74       3.113 -39.439  -9.702  1.00 83.74           H  
ATOM   1212  O   LEU A  74       0.573 -38.627 -10.803  1.00 83.74           O  
ATOM   1213  CG  LEU A  74       4.218 -38.316 -11.163  1.00 83.74           C  
ATOM   1214  HG  LEU A  74       3.510 -38.484 -11.975  1.00 83.74           H  
ATOM   1215  CD1 LEU A  74       4.881 -36.954 -11.359  1.00 83.74           C  
ATOM   1216 HD11 LEU A  74       5.432 -36.960 -12.300  1.00 83.74           H  
ATOM   1217 HD12 LEU A  74       5.567 -36.744 -10.539  1.00 83.74           H  
ATOM   1218 HD13 LEU A  74       4.121 -36.174 -11.419  1.00 83.74           H  
ATOM   1219  CD2 LEU A  74       5.299 -39.383 -11.259  1.00 83.74           C  
ATOM   1220 HD21 LEU A  74       6.036 -39.239 -10.469  1.00 83.74           H  
ATOM   1221 HD22 LEU A  74       4.851 -40.372 -11.158  1.00 83.74           H  
ATOM   1222 HD23 LEU A  74       5.789 -39.334 -12.231  1.00 83.74           H  
ATOM   1223  N   TYR A  75       1.276 -36.701 -11.718  1.00 83.08           N  
ATOM   1224  H   TYR A  75       1.867 -35.890 -11.604  1.00 83.08           H  
ATOM   1225  CA  TYR A  75       0.567 -36.804 -12.986  1.00 83.08           C  
ATOM   1226  HA  TYR A  75      -0.069 -37.689 -12.990  1.00 83.08           H  
ATOM   1227  C   TYR A  75       1.601 -36.949 -14.103  1.00 83.08           C  
ATOM   1228  CB  TYR A  75      -0.330 -35.572 -13.186  1.00 83.08           C  
ATOM   1229  HB2 TYR A  75       0.288 -34.674 -13.163  1.00 83.08           H  
ATOM   1230  HB3 TYR A  75      -0.775 -35.632 -14.179  1.00 83.08           H  
ATOM   1231  O   TYR A  75       2.581 -36.204 -14.148  1.00 83.08           O  
ATOM   1232  CG  TYR A  75      -1.440 -35.428 -12.156  1.00 83.08           C  
ATOM   1233  CD1 TYR A  75      -2.768 -35.751 -12.498  1.00 83.08           C  
ATOM   1234  HD1 TYR A  75      -2.995 -36.094 -13.496  1.00 83.08           H  
ATOM   1235  CD2 TYR A  75      -1.142 -34.995 -10.847  1.00 83.08           C  
ATOM   1236  HD2 TYR A  75      -0.124 -34.757 -10.576  1.00 83.08           H  
ATOM   1237  CE1 TYR A  75      -3.796 -35.639 -11.540  1.00 83.08           C  
ATOM   1238  HE1 TYR A  75      -4.812 -35.884 -11.813  1.00 83.08           H  
ATOM   1239  CE2 TYR A  75      -2.158 -34.919  -9.879  1.00 83.08           C  
ATOM   1240  HE2 TYR A  75      -1.914 -34.657  -8.860  1.00 83.08           H  
ATOM   1241  OH  TYR A  75      -4.468 -35.123  -9.290  1.00 83.08           O  
ATOM   1242  HH  TYR A  75      -5.315 -35.418  -9.631  1.00 83.08           H  
ATOM   1243  CZ  TYR A  75      -3.488 -35.225 -10.226  1.00 83.08           C  
ATOM   1244  N   VAL A  76       1.381 -37.903 -15.000  1.00 82.06           N  
ATOM   1245  H   VAL A  76       0.563 -38.486 -14.896  1.00 82.06           H  
ATOM   1246  CA  VAL A  76       2.236 -38.187 -16.154  1.00 82.06           C  
ATOM   1247  HA  VAL A  76       3.067 -37.483 -16.191  1.00 82.06           H  
ATOM   1248  C   VAL A  76       1.392 -38.007 -17.405  1.00 82.06           C  
ATOM   1249  CB  VAL A  76       2.820 -39.613 -16.078  1.00 82.06           C  
ATOM   1250  HB  VAL A  76       2.008 -40.339 -16.116  1.00 82.06           H  
ATOM   1251  O   VAL A  76       0.472 -38.783 -17.654  1.00 82.06           O  
ATOM   1252  CG1 VAL A  76       3.766 -39.874 -17.255  1.00 82.06           C  
ATOM   1253 HG11 VAL A  76       3.241 -39.762 -18.204  1.00 82.06           H  
ATOM   1254 HG12 VAL A  76       4.123 -40.902 -17.199  1.00 82.06           H  
ATOM   1255 HG13 VAL A  76       4.614 -39.190 -17.224  1.00 82.06           H  
ATOM   1256  CG2 VAL A  76       3.595 -39.828 -14.771  1.00 82.06           C  
ATOM   1257 HG21 VAL A  76       2.899 -39.868 -13.933  1.00 82.06           H  
ATOM   1258 HG22 VAL A  76       4.307 -39.017 -14.614  1.00 82.06           H  
ATOM   1259 HG23 VAL A  76       4.134 -40.775 -14.809  1.00 82.06           H  
ATOM   1260  N   ALA A  77       1.696 -36.980 -18.196  1.00 78.77           N  
ATOM   1261  H   ALA A  77       2.481 -36.393 -17.953  1.00 78.77           H  
ATOM   1262  CA  ALA A  77       1.157 -36.857 -19.543  1.00 78.77           C  
ATOM   1263  HA  ALA A  77       0.176 -37.329 -19.589  1.00 78.77           H  
ATOM   1264  C   ALA A  77       2.093 -37.598 -20.507  1.00 78.77           C  
ATOM   1265  CB  ALA A  77       0.973 -35.374 -19.878  1.00 78.77           C  
ATOM   1266  HB1 ALA A  77       1.937 -34.865 -19.860  1.00 78.77           H  
ATOM   1267  HB2 ALA A  77       0.527 -35.278 -20.868  1.00 78.77           H  
ATOM   1268  HB3 ALA A  77       0.312 -34.909 -19.146  1.00 78.77           H  
ATOM   1269  O   ALA A  77       3.299 -37.355 -20.513  1.00 78.77           O  
ATOM   1270  N   VAL A  78       1.545 -38.506 -21.314  1.00 72.52           N  
ATOM   1271  H   VAL A  78       0.553 -38.675 -21.230  1.00 72.52           H  
ATOM   1272  CA  VAL A  78       2.308 -39.341 -22.260  1.00 72.52           C  
ATOM   1273  HA  VAL A  78       3.351 -39.376 -21.946  1.00 72.52           H  
ATOM   1274  C   VAL A  78       2.316 -38.732 -23.665  1.00 72.52           C  
ATOM   1275  CB  VAL A  78       1.784 -40.793 -22.227  1.00 72.52           C  
ATOM   1276  HB  VAL A  78       0.706 -40.786 -22.387  1.00 72.52           H  
ATOM   1277  O   VAL A  78       3.289 -38.899 -24.390  1.00 72.52           O  
ATOM   1278  CG1 VAL A  78       2.422 -41.697 -23.288  1.00 72.52           C  
ATOM   1279 HG11 VAL A  78       3.508 -41.676 -23.195  1.00 72.52           H  
ATOM   1280 HG12 VAL A  78       2.079 -42.723 -23.155  1.00 72.52           H  
ATOM   1281 HG13 VAL A  78       2.139 -41.371 -24.288  1.00 72.52           H  
ATOM   1282  CG2 VAL A  78       2.082 -41.419 -20.856  1.00 72.52           C  
ATOM   1283 HG21 VAL A  78       1.638 -40.834 -20.051  1.00 72.52           H  
ATOM   1284 HG22 VAL A  78       1.678 -42.431 -20.811  1.00 72.52           H  
ATOM   1285 HG23 VAL A  78       3.159 -41.471 -20.698  1.00 72.52           H  
ATOM   1286  N   ASN A  79       1.280 -37.975 -24.049  1.00 71.62           N  
ATOM   1287  H   ASN A  79       0.509 -37.863 -23.408  1.00 71.62           H  
ATOM   1288  CA  ASN A  79       1.282 -37.141 -25.258  1.00 71.62           C  
ATOM   1289  HA  ASN A  79       2.235 -36.614 -25.304  1.00 71.62           H  
ATOM   1290  C   ASN A  79       0.170 -36.068 -25.232  1.00 71.62           C  
ATOM   1291  CB  ASN A  79       1.178 -38.038 -26.512  1.00 71.62           C  
ATOM   1292  HB2 ASN A  79       1.215 -37.429 -27.416  1.00 71.62           H  
ATOM   1293  HB3 ASN A  79       2.036 -38.709 -26.556  1.00 71.62           H  
ATOM   1294  O   ASN A  79      -0.703 -36.053 -24.359  1.00 71.62           O  
ATOM   1295  CG  ASN A  79      -0.096 -38.854 -26.549  1.00 71.62           C  
ATOM   1296  ND2 ASN A  79       0.006 -40.156 -26.450  1.00 71.62           N  
ATOM   1297 HD21 ASN A  79       0.910 -40.598 -26.358  1.00 71.62           H  
ATOM   1298 HD22 ASN A  79      -0.834 -40.715 -26.487  1.00 71.62           H  
ATOM   1299  OD1 ASN A  79      -1.180 -38.303 -26.661  1.00 71.62           O  
ATOM   1300  N   ASN A  80       0.173 -35.194 -26.248  1.00 60.93           N  
ATOM   1301  H   ASN A  80       0.937 -35.266 -26.905  1.00 60.93           H  
ATOM   1302  CA  ASN A  80      -0.778 -34.087 -26.427  1.00 60.93           C  
ATOM   1303  HA  ASN A  80      -0.674 -33.404 -25.585  1.00 60.93           H  
ATOM   1304  C   ASN A  80      -2.269 -34.493 -26.465  1.00 60.93           C  
ATOM   1305  CB  ASN A  80      -0.417 -33.337 -27.728  1.00 60.93           C  
ATOM   1306  HB2 ASN A  80      -0.284 -34.052 -28.540  1.00 60.93           H  
ATOM   1307  HB3 ASN A  80      -1.241 -32.678 -28.002  1.00 60.93           H  
ATOM   1308  O   ASN A  80      -3.124 -33.634 -26.251  1.00 60.93           O  
ATOM   1309  CG  ASN A  80       0.810 -32.451 -27.604  1.00 60.93           C  
ATOM   1310  ND2 ASN A  80       1.691 -32.456 -28.577  1.00 60.93           N  
ATOM   1311 HD21 ASN A  80       2.480 -31.833 -28.479  1.00 60.93           H  
ATOM   1312 HD22 ASN A  80       1.558 -33.015 -29.407  1.00 60.93           H  
ATOM   1313  OD1 ASN A  80       0.993 -31.735 -26.635  1.00 60.93           O  
ATOM   1314  N   GLN A  81      -2.619 -35.763 -26.708  1.00 55.39           N  
ATOM   1315  H   GLN A  81      -1.899 -36.467 -26.788  1.00 55.39           H  
ATOM   1316  CA  GLN A  81      -4.014 -36.222 -26.807  1.00 55.39           C  
ATOM   1317  HA  GLN A  81      -4.583 -35.440 -27.309  1.00 55.39           H  
ATOM   1318  C   GLN A  81      -4.694 -36.428 -25.434  1.00 55.39           C  
ATOM   1319  CB  GLN A  81      -4.123 -37.485 -27.683  1.00 55.39           C  
ATOM   1320  HB2 GLN A  81      -3.692 -38.330 -27.147  1.00 55.39           H  
ATOM   1321  HB3 GLN A  81      -5.182 -37.694 -27.835  1.00 55.39           H  
ATOM   1322  O   GLN A  81      -5.732 -37.083 -25.345  1.00 55.39           O  
ATOM   1323  CG  GLN A  81      -3.451 -37.381 -29.065  1.00 55.39           C  
ATOM   1324  HG2 GLN A  81      -3.830 -36.503 -29.588  1.00 55.39           H  
ATOM   1325  HG3 GLN A  81      -2.374 -37.272 -28.940  1.00 55.39           H  
ATOM   1326  CD  GLN A  81      -3.713 -38.611 -29.936  1.00 55.39           C  
ATOM   1327  NE2 GLN A  81      -2.999 -38.780 -31.027  1.00 55.39           N  
ATOM   1328 HE21 GLN A  81      -3.211 -39.608 -31.566  1.00 55.39           H  
ATOM   1329 HE22 GLN A  81      -2.264 -38.139 -31.288  1.00 55.39           H  
ATOM   1330  OE1 GLN A  81      -4.572 -39.435 -29.670  1.00 55.39           O  
ATOM   1331  N   SER A  82      -4.140 -35.873 -24.347  1.00 57.70           N  
ATOM   1332  H   SER A  82      -3.293 -35.344 -24.495  1.00 57.70           H  
ATOM   1333  CA  SER A  82      -4.567 -36.092 -22.948  1.00 57.70           C  
ATOM   1334  HA  SER A  82      -3.822 -35.588 -22.333  1.00 57.70           H  
ATOM   1335  C   SER A  82      -4.499 -37.559 -22.491  1.00 57.70           C  
ATOM   1336  CB  SER A  82      -5.902 -35.391 -22.627  1.00 57.70           C  
ATOM   1337  HB2 SER A  82      -5.794 -34.328 -22.843  1.00 57.70           H  
ATOM   1338  HB3 SER A  82      -6.122 -35.503 -21.566  1.00 57.70           H  
ATOM   1339  O   SER A  82      -5.332 -38.020 -21.713  1.00 57.70           O  
ATOM   1340  OG  SER A  82      -6.990 -35.895 -23.382  1.00 57.70           O  
ATOM   1341  HG  SER A  82      -6.604 -36.379 -24.115  1.00 57.70           H  
ATOM   1342  N   GLN A  83      -3.499 -38.291 -22.987  1.00 65.95           N  
ATOM   1343  H   GLN A  83      -2.828 -37.828 -23.585  1.00 65.95           H  
ATOM   1344  CA  GLN A  83      -3.196 -39.676 -22.612  1.00 65.95           C  
ATOM   1345  HA  GLN A  83      -4.092 -40.147 -22.207  1.00 65.95           H  
ATOM   1346  C   GLN A  83      -2.107 -39.722 -21.525  1.00 65.95           C  
ATOM   1347  CB  GLN A  83      -2.770 -40.457 -23.865  1.00 65.95           C  
ATOM   1348  HB2 GLN A  83      -1.906 -39.961 -24.305  1.00 65.95           H  
ATOM   1349  HB3 GLN A  83      -2.474 -41.464 -23.573  1.00 65.95           H  
ATOM   1350  O   GLN A  83      -1.282 -38.809 -21.436  1.00 65.95           O  
ATOM   1351  CG  GLN A  83      -3.891 -40.561 -24.918  1.00 65.95           C  
ATOM   1352  HG2 GLN A  83      -4.716 -41.147 -24.511  1.00 65.95           H  
ATOM   1353  HG3 GLN A  83      -4.269 -39.566 -25.156  1.00 65.95           H  
ATOM   1354  CD  GLN A  83      -3.427 -41.209 -26.221  1.00 65.95           C  
ATOM   1355  NE2 GLN A  83      -4.229 -41.184 -27.259  1.00 65.95           N  
ATOM   1356 HE21 GLN A  83      -5.106 -40.683 -27.248  1.00 65.95           H  
ATOM   1357 HE22 GLN A  83      -3.860 -41.542 -28.128  1.00 65.95           H  
ATOM   1358  OE1 GLN A  83      -2.329 -41.724 -26.343  1.00 65.95           O  
ATOM   1359  N   GLY A  84      -2.098 -40.781 -20.712  1.00 76.18           N  
ATOM   1360  H   GLY A  84      -2.789 -41.506 -20.847  1.00 76.18           H  
ATOM   1361  CA  GLY A  84      -1.202 -40.961 -19.563  1.00 76.18           C  
ATOM   1362  HA2 GLY A  84      -0.520 -41.786 -19.767  1.00 76.18           H  
ATOM   1363  HA3 GLY A  84      -0.611 -40.060 -19.402  1.00 76.18           H  
ATOM   1364  C   GLY A  84      -1.956 -41.298 -18.273  1.00 76.18           C  
ATOM   1365  O   GLY A  84      -3.100 -41.755 -18.332  1.00 76.18           O  
ATOM   1366  N   PHE A  85      -1.337 -41.059 -17.113  1.00 79.61           N  
ATOM   1367  H   PHE A  85      -0.447 -40.583 -17.141  1.00 79.61           H  
ATOM   1368  CA  PHE A  85      -1.773 -41.598 -15.816  1.00 79.61           C  
ATOM   1369  HA  PHE A  85      -2.854 -41.738 -15.831  1.00 79.61           H  
ATOM   1370  C   PHE A  85      -1.454 -40.703 -14.605  1.00 79.61           C  
ATOM   1371  CB  PHE A  85      -1.149 -42.986 -15.628  1.00 79.61           C  
ATOM   1372  HB2 PHE A  85      -1.540 -43.641 -16.406  1.00 79.61           H  
ATOM   1373  HB3 PHE A  85      -1.491 -43.402 -14.680  1.00 79.61           H  
ATOM   1374  O   PHE A  85      -0.819 -39.654 -14.711  1.00 79.61           O  
ATOM   1375  CG  PHE A  85       0.368 -43.039 -15.663  1.00 79.61           C  
ATOM   1376  CD1 PHE A  85       1.029 -43.179 -16.894  1.00 79.61           C  
ATOM   1377  HD1 PHE A  85       0.465 -43.227 -17.814  1.00 79.61           H  
ATOM   1378  CD2 PHE A  85       1.117 -43.019 -14.471  1.00 79.61           C  
ATOM   1379  HD2 PHE A  85       0.618 -42.922 -13.518  1.00 79.61           H  
ATOM   1380  CE1 PHE A  85       2.418 -43.355 -16.939  1.00 79.61           C  
ATOM   1381  HE1 PHE A  85       2.894 -43.544 -17.890  1.00 79.61           H  
ATOM   1382  CE2 PHE A  85       2.516 -43.172 -14.518  1.00 79.61           C  
ATOM   1383  HE2 PHE A  85       3.097 -43.185 -13.608  1.00 79.61           H  
ATOM   1384  CZ  PHE A  85       3.165 -43.358 -15.751  1.00 79.61           C  
ATOM   1385  HZ  PHE A  85       4.231 -43.528 -15.791  1.00 79.61           H  
ATOM   1386  N   ARG A  86      -1.906 -41.132 -13.420  1.00 84.55           N  
ATOM   1387  H   ARG A  86      -2.467 -41.971 -13.431  1.00 84.55           H  
ATOM   1388  CA  ARG A  86      -1.618 -40.529 -12.113  1.00 84.55           C  
ATOM   1389  HA  ARG A  86      -0.763 -39.864 -12.234  1.00 84.55           H  
ATOM   1390  C   ARG A  86      -1.251 -41.594 -11.073  1.00 84.55           C  
ATOM   1391  CB  ARG A  86      -2.834 -39.703 -11.663  1.00 84.55           C  
ATOM   1392  HB2 ARG A  86      -3.686 -40.379 -11.596  1.00 84.55           H  
ATOM   1393  HB3 ARG A  86      -3.067 -38.962 -12.428  1.00 84.55           H  
ATOM   1394  O   ARG A  86      -1.962 -42.587 -10.927  1.00 84.55           O  
ATOM   1395  CG  ARG A  86      -2.620 -38.968 -10.322  1.00 84.55           C  
ATOM   1396  HG2 ARG A  86      -1.892 -39.480  -9.692  1.00 84.55           H  
ATOM   1397  HG3 ARG A  86      -2.224 -37.973 -10.524  1.00 84.55           H  
ATOM   1398  CD  ARG A  86      -3.906 -38.851  -9.502  1.00 84.55           C  
ATOM   1399  HD2 ARG A  86      -3.674 -38.268  -8.612  1.00 84.55           H  
ATOM   1400  HD3 ARG A  86      -4.656 -38.318 -10.087  1.00 84.55           H  
ATOM   1401  NE  ARG A  86      -4.427 -40.180  -9.113  1.00 84.55           N  
ATOM   1402  HE  ARG A  86      -4.091 -40.972  -9.641  1.00 84.55           H  
ATOM   1403  NH1 ARG A  86      -5.748 -39.522  -7.349  1.00 84.55           N  
ATOM   1404 HH11 ARG A  86      -5.265 -38.636  -7.316  1.00 84.55           H  
ATOM   1405 HH12 ARG A  86      -6.386 -39.777  -6.609  1.00 84.55           H  
ATOM   1406  NH2 ARG A  86      -5.823 -41.638  -8.058  1.00 84.55           N  
ATOM   1407 HH21 ARG A  86      -6.545 -41.826  -7.377  1.00 84.55           H  
ATOM   1408 HH22 ARG A  86      -5.503 -42.393  -8.648  1.00 84.55           H  
ATOM   1409  CZ  ARG A  86      -5.320 -40.439  -8.173  1.00 84.55           C  
ATOM   1410  N   LEU A  87      -0.209 -41.327 -10.288  1.00 83.90           N  
ATOM   1411  H   LEU A  87       0.253 -40.441 -10.435  1.00 83.90           H  
ATOM   1412  CA  LEU A  87       0.235 -42.119  -9.135  1.00 83.90           C  
ATOM   1413  HA  LEU A  87      -0.323 -43.055  -9.097  1.00 83.90           H  
ATOM   1414  C   LEU A  87      -0.034 -41.358  -7.824  1.00 83.90           C  
ATOM   1415  CB  LEU A  87       1.734 -42.449  -9.289  1.00 83.90           C  
ATOM   1416  HB2 LEU A  87       2.300 -41.528  -9.148  1.00 83.90           H  
ATOM   1417  HB3 LEU A  87       2.028 -43.128  -8.490  1.00 83.90           H  
ATOM   1418  O   LEU A  87       0.101 -40.134  -7.790  1.00 83.90           O  
ATOM   1419  CG  LEU A  87       2.148 -43.054 -10.647  1.00 83.90           C  
ATOM   1420  HG  LEU A  87       1.936 -42.333 -11.437  1.00 83.90           H  
ATOM   1421  CD1 LEU A  87       3.650 -43.317 -10.649  1.00 83.90           C  
ATOM   1422 HD11 LEU A  87       3.906 -43.998  -9.838  1.00 83.90           H  
ATOM   1423 HD12 LEU A  87       3.953 -43.771 -11.593  1.00 83.90           H  
ATOM   1424 HD13 LEU A  87       4.197 -42.386 -10.504  1.00 83.90           H  
ATOM   1425  CD2 LEU A  87       1.428 -44.361 -10.979  1.00 83.90           C  
ATOM   1426 HD21 LEU A  87       0.348 -44.238 -10.899  1.00 83.90           H  
ATOM   1427 HD22 LEU A  87       1.666 -44.650 -12.003  1.00 83.90           H  
ATOM   1428 HD23 LEU A  87       1.761 -45.162 -10.318  1.00 83.90           H  
ATOM   1429  N   THR A  88      -0.400 -42.064  -6.750  1.00 82.88           N  
ATOM   1430  H   THR A  88      -0.508 -43.062  -6.852  1.00 82.88           H  
ATOM   1431  CA  THR A  88      -0.718 -41.476  -5.429  1.00 82.88           C  
ATOM   1432  HA  THR A  88      -0.542 -40.401  -5.452  1.00 82.88           H  
ATOM   1433  C   THR A  88       0.194 -42.062  -4.357  1.00 82.88           C  
ATOM   1434  CB  THR A  88      -2.192 -41.703  -5.042  1.00 82.88           C  
ATOM   1435  HB  THR A  88      -2.349 -42.761  -4.833  1.00 82.88           H  
ATOM   1436  O   THR A  88      -0.099 -43.121  -3.807  1.00 82.88           O  
ATOM   1437  CG2 THR A  88      -2.621 -40.913  -3.806  1.00 82.88           C  
ATOM   1438 HG21 THR A  88      -3.693 -41.034  -3.648  1.00 82.88           H  
ATOM   1439 HG22 THR A  88      -2.382 -39.855  -3.922  1.00 82.88           H  
ATOM   1440 HG23 THR A  88      -2.097 -41.292  -2.929  1.00 82.88           H  
ATOM   1441  OG1 THR A  88      -3.045 -41.363  -6.112  1.00 82.88           O  
ATOM   1442  HG1 THR A  88      -2.977 -42.122  -6.695  1.00 82.88           H  
ATOM   1443  N   PHE A  89       1.302 -41.382  -4.081  1.00 81.11           N  
ATOM   1444  H   PHE A  89       1.450 -40.481  -4.512  1.00 81.11           H  
ATOM   1445  CA  PHE A  89       2.283 -41.789  -3.076  1.00 81.11           C  
ATOM   1446  HA  PHE A  89       2.478 -42.858  -3.162  1.00 81.11           H  
ATOM   1447  C   PHE A  89       1.784 -41.525  -1.647  1.00 81.11           C  
ATOM   1448  CB  PHE A  89       3.588 -41.034  -3.365  1.00 81.11           C  
ATOM   1449  HB2 PHE A  89       4.298 -41.232  -2.561  1.00 81.11           H  
ATOM   1450  HB3 PHE A  89       3.395 -39.962  -3.341  1.00 81.11           H  
ATOM   1451  O   PHE A  89       0.873 -40.710  -1.441  1.00 81.11           O  
ATOM   1452  CG  PHE A  89       4.235 -41.403  -4.689  1.00 81.11           C  
ATOM   1453  CD1 PHE A  89       5.010 -42.574  -4.793  1.00 81.11           C  
ATOM   1454  HD1 PHE A  89       5.145 -43.216  -3.935  1.00 81.11           H  
ATOM   1455  CD2 PHE A  89       4.052 -40.589  -5.824  1.00 81.11           C  
ATOM   1456  HD2 PHE A  89       3.461 -39.688  -5.749  1.00 81.11           H  
ATOM   1457  CE1 PHE A  89       5.603 -42.928  -6.018  1.00 81.11           C  
ATOM   1458  HE1 PHE A  89       6.206 -43.821  -6.086  1.00 81.11           H  
ATOM   1459  CE2 PHE A  89       4.643 -40.945  -7.050  1.00 81.11           C  
ATOM   1460  HE2 PHE A  89       4.519 -40.317  -7.920  1.00 81.11           H  
ATOM   1461  CZ  PHE A  89       5.418 -42.113  -7.147  1.00 81.11           C  
ATOM   1462  HZ  PHE A  89       5.885 -42.381  -8.083  1.00 81.11           H  
ATOM   1463  N   ARG A  90       2.419 -42.169  -0.659  1.00 75.80           N  
ATOM   1464  H   ARG A  90       3.132 -42.847  -0.886  1.00 75.80           H  
ATOM   1465  CA  ARG A  90       2.403 -41.700   0.735  1.00 75.80           C  
ATOM   1466  HA  ARG A  90       1.394 -41.392   1.008  1.00 75.80           H  
ATOM   1467  C   ARG A  90       3.295 -40.449   0.858  1.00 75.80           C  
ATOM   1468  CB  ARG A  90       2.822 -42.850   1.676  1.00 75.80           C  
ATOM   1469  HB2 ARG A  90       2.694 -42.513   2.705  1.00 75.80           H  
ATOM   1470  HB3 ARG A  90       3.878 -43.074   1.529  1.00 75.80           H  
ATOM   1471  O   ARG A  90       3.784 -39.921  -0.148  1.00 75.80           O  
ATOM   1472  CG  ARG A  90       1.977 -44.131   1.522  1.00 75.80           C  
ATOM   1473  HG2 ARG A  90       0.999 -43.949   1.969  1.00 75.80           H  
ATOM   1474  HG3 ARG A  90       1.830 -44.380   0.471  1.00 75.80           H  
ATOM   1475  CD  ARG A  90       2.599 -45.352   2.207  1.00 75.80           C  
ATOM   1476  HD2 ARG A  90       1.817 -46.102   2.322  1.00 75.80           H  
ATOM   1477  HD3 ARG A  90       2.955 -45.075   3.200  1.00 75.80           H  
ATOM   1478  NE  ARG A  90       3.707 -45.909   1.409  1.00 75.80           N  
ATOM   1479  HE  ARG A  90       4.202 -45.267   0.807  1.00 75.80           H  
ATOM   1480  NH1 ARG A  90       3.460 -48.131   1.944  1.00 75.80           N  
ATOM   1481 HH11 ARG A  90       3.613 -49.095   1.685  1.00 75.80           H  
ATOM   1482 HH12 ARG A  90       2.689 -47.888   2.549  1.00 75.80           H  
ATOM   1483  NH2 ARG A  90       5.141 -47.486   0.641  1.00 75.80           N  
ATOM   1484 HH21 ARG A  90       5.633 -46.741   0.168  1.00 75.80           H  
ATOM   1485 HH22 ARG A  90       5.493 -48.432   0.659  1.00 75.80           H  
ATOM   1486  CZ  ARG A  90       4.095 -47.167   1.336  1.00 75.80           C  
ATOM   1487  N   TYR A  91       3.487 -39.919   2.062  1.00 71.94           N  
ATOM   1488  H   TYR A  91       3.242 -40.461   2.877  1.00 71.94           H  
ATOM   1489  CA  TYR A  91       4.369 -38.761   2.263  1.00 71.94           C  
ATOM   1490  HA  TYR A  91       4.189 -38.034   1.472  1.00 71.94           H  
ATOM   1491  C   TYR A  91       5.849 -39.183   2.181  1.00 71.94           C  
ATOM   1492  CB  TYR A  91       4.009 -38.110   3.607  1.00 71.94           C  
ATOM   1493  HB2 TYR A  91       4.457 -38.682   4.420  1.00 71.94           H  
ATOM   1494  HB3 TYR A  91       2.929 -38.156   3.744  1.00 71.94           H  
ATOM   1495  O   TYR A  91       6.679 -38.500   1.582  1.00 71.94           O  
ATOM   1496  CG  TYR A  91       4.412 -36.655   3.720  1.00 71.94           C  
ATOM   1497  CD1 TYR A  91       5.514 -36.281   4.512  1.00 71.94           C  
ATOM   1498  HD1 TYR A  91       6.087 -37.037   5.027  1.00 71.94           H  
ATOM   1499  CD2 TYR A  91       3.653 -35.670   3.056  1.00 71.94           C  
ATOM   1500  HD2 TYR A  91       2.795 -35.963   2.469  1.00 71.94           H  
ATOM   1501  CE1 TYR A  91       5.856 -34.922   4.649  1.00 71.94           C  
ATOM   1502  HE1 TYR A  91       6.694 -34.641   5.269  1.00 71.94           H  
ATOM   1503  CE2 TYR A  91       3.996 -34.311   3.184  1.00 71.94           C  
ATOM   1504  HE2 TYR A  91       3.412 -33.543   2.697  1.00 71.94           H  
ATOM   1505  OH  TYR A  91       5.412 -32.621   4.115  1.00 71.94           O  
ATOM   1506  HH  TYR A  91       6.132 -32.502   4.738  1.00 71.94           H  
ATOM   1507  CZ  TYR A  91       5.094 -33.935   3.985  1.00 71.94           C  
ATOM   1508  N   GLU A  92       6.130 -40.371   2.710  1.00 75.39           N  
ATOM   1509  H   GLU A  92       5.364 -40.805   3.204  1.00 75.39           H  
ATOM   1510  CA  GLU A  92       7.432 -41.026   2.827  1.00 75.39           C  
ATOM   1511  HA  GLU A  92       8.127 -40.331   3.298  1.00 75.39           H  
ATOM   1512  C   GLU A  92       8.009 -41.402   1.453  1.00 75.39           C  
ATOM   1513  CB  GLU A  92       7.325 -42.284   3.725  1.00 75.39           C  
ATOM   1514  HB2 GLU A  92       7.007 -43.134   3.122  1.00 75.39           H  
ATOM   1515  HB3 GLU A  92       8.328 -42.510   4.086  1.00 75.39           H  
ATOM   1516  O   GLU A  92       9.131 -41.009   1.123  1.00 75.39           O  
ATOM   1517  CG  GLU A  92       6.383 -42.191   4.945  1.00 75.39           C  
ATOM   1518  HG2 GLU A  92       6.510 -41.221   5.428  1.00 75.39           H  
ATOM   1519  HG3 GLU A  92       6.675 -42.957   5.663  1.00 75.39           H  
ATOM   1520  CD  GLU A  92       4.912 -42.416   4.552  1.00 75.39           C  
ATOM   1521  OE1 GLU A  92       4.188 -41.407   4.367  1.00 75.39           O  
ATOM   1522  OE2 GLU A  92       4.537 -43.576   4.292  1.00 75.39           O  
ATOM   1523  N   ASP A  93       7.223 -42.094   0.610  1.00 77.26           N  
ATOM   1524  H   ASP A  93       6.328 -42.422   0.946  1.00 77.26           H  
ATOM   1525  CA  ASP A  93       7.670 -42.493  -0.734  1.00 77.26           C  
ATOM   1526  HA  ASP A  93       8.539 -43.146  -0.644  1.00 77.26           H  
ATOM   1527  C   ASP A  93       8.051 -41.267  -1.569  1.00 77.26           C  
ATOM   1528  CB  ASP A  93       6.585 -43.219  -1.543  1.00 77.26           C  
ATOM   1529  HB2 ASP A  93       7.040 -43.618  -2.449  1.00 77.26           H  
ATOM   1530  HB3 ASP A  93       5.851 -42.475  -1.853  1.00 77.26           H  
ATOM   1531  O   ASP A  93       9.024 -41.311  -2.316  1.00 77.26           O  
ATOM   1532  CG  ASP A  93       5.833 -44.338  -0.843  1.00 77.26           C  
ATOM   1533  OD1 ASP A  93       6.419 -45.414  -0.599  1.00 77.26           O  
ATOM   1534  OD2 ASP A  93       4.625 -44.125  -0.595  1.00 77.26           O  
ATOM   1535  N   LYS A  94       7.301 -40.157  -1.443  1.00 79.21           N  
ATOM   1536  H   LYS A  94       6.554 -40.171  -0.764  1.00 79.21           H  
ATOM   1537  CA  LYS A  94       7.523 -38.950  -2.252  1.00 79.21           C  
ATOM   1538  HA  LYS A  94       7.446 -39.240  -3.300  1.00 79.21           H  
ATOM   1539  C   LYS A  94       8.943 -38.404  -2.072  1.00 79.21           C  
ATOM   1540  CB  LYS A  94       6.443 -37.883  -1.958  1.00 79.21           C  
ATOM   1541  HB2 LYS A  94       5.464 -38.276  -2.232  1.00 79.21           H  
ATOM   1542  HB3 LYS A  94       6.441 -37.637  -0.896  1.00 79.21           H  
ATOM   1543  O   LYS A  94       9.530 -37.950  -3.054  1.00 79.21           O  
ATOM   1544  CG  LYS A  94       6.743 -36.613  -2.773  1.00 79.21           C  
ATOM   1545  HG2 LYS A  94       6.881 -36.903  -3.814  1.00 79.21           H  
ATOM   1546  HG3 LYS A  94       7.677 -36.189  -2.406  1.00 79.21           H  
ATOM   1547  CD  LYS A  94       5.708 -35.484  -2.721  1.00 79.21           C  
ATOM   1548  HD2 LYS A  94       4.761 -35.834  -3.131  1.00 79.21           H  
ATOM   1549  HD3 LYS A  94       5.580 -35.137  -1.696  1.00 79.21           H  
ATOM   1550  CE  LYS A  94       6.299 -34.380  -3.608  1.00 79.21           C  
ATOM   1551  HE2 LYS A  94       7.281 -34.104  -3.224  1.00 79.21           H  
ATOM   1552  HE3 LYS A  94       6.450 -34.807  -4.600  1.00 79.21           H  
ATOM   1553  NZ  LYS A  94       5.468 -33.168  -3.738  1.00 79.21           N  
ATOM   1554  HZ1 LYS A  94       4.517 -33.415  -3.973  1.00 79.21           H  
ATOM   1555  HZ2 LYS A  94       5.857 -32.589  -4.468  1.00 79.21           H  
ATOM   1556  HZ3 LYS A  94       5.472 -32.637  -2.879  1.00 79.21           H  
ATOM   1557  N   ALA A  95       9.492 -38.440  -0.857  1.00 76.54           N  
ATOM   1558  H   ALA A  95       8.975 -38.876  -0.107  1.00 76.54           H  
ATOM   1559  CA  ALA A  95      10.840 -37.945  -0.586  1.00 76.54           C  
ATOM   1560  HA  ALA A  95      10.918 -36.919  -0.947  1.00 76.54           H  
ATOM   1561  C   ALA A  95      11.905 -38.773  -1.327  1.00 76.54           C  
ATOM   1562  CB  ALA A  95      11.060 -37.936   0.932  1.00 76.54           C  
ATOM   1563  HB1 ALA A  95      10.311 -37.307   1.413  1.00 76.54           H  
ATOM   1564  HB2 ALA A  95      12.051 -37.543   1.158  1.00 76.54           H  
ATOM   1565  HB3 ALA A  95      10.981 -38.947   1.332  1.00 76.54           H  
ATOM   1566  O   ALA A  95      12.735 -38.212  -2.044  1.00 76.54           O  
ATOM   1567  N   GLN A  96      11.826 -40.102  -1.214  1.00 78.34           N  
ATOM   1568  H   GLN A  96      11.076 -40.483  -0.655  1.00 78.34           H  
ATOM   1569  CA  GLN A  96      12.745 -41.045  -1.863  1.00 78.34           C  
ATOM   1570  HA  GLN A  96      13.774 -40.775  -1.626  1.00 78.34           H  
ATOM   1571  C   GLN A  96      12.591 -41.037  -3.391  1.00 78.34           C  
ATOM   1572  CB  GLN A  96      12.461 -42.461  -1.343  1.00 78.34           C  
ATOM   1573  HB2 GLN A  96      13.156 -43.146  -1.828  1.00 78.34           H  
ATOM   1574  HB3 GLN A  96      11.447 -42.735  -1.635  1.00 78.34           H  
ATOM   1575  O   GLN A  96      13.569 -40.936  -4.130  1.00 78.34           O  
ATOM   1576  CG  GLN A  96      12.586 -42.646   0.178  1.00 78.34           C  
ATOM   1577  HG2 GLN A  96      13.607 -42.424   0.489  1.00 78.34           H  
ATOM   1578  HG3 GLN A  96      11.908 -41.966   0.695  1.00 78.34           H  
ATOM   1579  CD  GLN A  96      12.234 -44.071   0.598  1.00 78.34           C  
ATOM   1580  NE2 GLN A  96      12.282 -44.386   1.872  1.00 78.34           N  
ATOM   1581 HE21 GLN A  96      12.534 -43.704   2.573  1.00 78.34           H  
ATOM   1582 HE22 GLN A  96      12.024 -45.334   2.107  1.00 78.34           H  
ATOM   1583  OE1 GLN A  96      11.903 -44.926  -0.210  1.00 78.34           O  
ATOM   1584  N   PHE A  97      11.346 -41.093  -3.869  1.00 82.87           N  
ATOM   1585  H   PHE A  97      10.588 -41.209  -3.212  1.00 82.87           H  
ATOM   1586  CA  PHE A  97      11.008 -41.063  -5.287  1.00 82.87           C  
ATOM   1587  HA  PHE A  97      11.451 -41.929  -5.778  1.00 82.87           H  
ATOM   1588  C   PHE A  97      11.570 -39.809  -5.961  1.00 82.87           C  
ATOM   1589  CB  PHE A  97       9.480 -41.144  -5.431  1.00 82.87           C  
ATOM   1590  HB2 PHE A  97       9.137 -42.083  -4.996  1.00 82.87           H  
ATOM   1591  HB3 PHE A  97       9.025 -40.333  -4.864  1.00 82.87           H  
ATOM   1592  O   PHE A  97      12.146 -39.906  -7.040  1.00 82.87           O  
ATOM   1593  CG  PHE A  97       8.989 -41.068  -6.862  1.00 82.87           C  
ATOM   1594  CD1 PHE A  97       8.590 -39.834  -7.410  1.00 82.87           C  
ATOM   1595  HD1 PHE A  97       8.627 -38.941  -6.804  1.00 82.87           H  
ATOM   1596  CD2 PHE A  97       8.964 -42.226  -7.658  1.00 82.87           C  
ATOM   1597  HD2 PHE A  97       9.278 -43.171  -7.238  1.00 82.87           H  
ATOM   1598  CE1 PHE A  97       8.175 -39.762  -8.751  1.00 82.87           C  
ATOM   1599  HE1 PHE A  97       7.902 -38.807  -9.176  1.00 82.87           H  
ATOM   1600  CE2 PHE A  97       8.547 -42.156  -8.998  1.00 82.87           C  
ATOM   1601  HE2 PHE A  97       8.546 -43.050  -9.604  1.00 82.87           H  
ATOM   1602  CZ  PHE A  97       8.154 -40.923  -9.545  1.00 82.87           C  
ATOM   1603  HZ  PHE A  97       7.857 -40.869 -10.582  1.00 82.87           H  
ATOM   1604  N   LEU A  98      11.461 -38.635  -5.324  1.00 80.21           N  
ATOM   1605  H   LEU A  98      11.004 -38.614  -4.424  1.00 80.21           H  
ATOM   1606  CA  LEU A  98      11.975 -37.387  -5.887  1.00 80.21           C  
ATOM   1607  HA  LEU A  98      11.743 -37.374  -6.952  1.00 80.21           H  
ATOM   1608  C   LEU A  98      13.497 -37.243  -5.809  1.00 80.21           C  
ATOM   1609  CB  LEU A  98      11.295 -36.184  -5.227  1.00 80.21           C  
ATOM   1610  HB2 LEU A  98      11.332 -36.311  -4.145  1.00 80.21           H  
ATOM   1611  HB3 LEU A  98      11.867 -35.289  -5.471  1.00 80.21           H  
ATOM   1612  O   LEU A  98      14.076 -36.743  -6.772  1.00 80.21           O  
ATOM   1613  CG  LEU A  98       9.842 -35.958  -5.674  1.00 80.21           C  
ATOM   1614  HG  LEU A  98       9.237 -36.844  -5.480  1.00 80.21           H  
ATOM   1615  CD1 LEU A  98       9.296 -34.795  -4.857  1.00 80.21           C  
ATOM   1616 HD11 LEU A  98       9.192 -35.105  -3.817  1.00 80.21           H  
ATOM   1617 HD12 LEU A  98       8.340 -34.471  -5.268  1.00 80.21           H  
ATOM   1618 HD13 LEU A  98       9.984 -33.951  -4.901  1.00 80.21           H  
ATOM   1619  CD2 LEU A  98       9.710 -35.589  -7.157  1.00 80.21           C  
ATOM   1620 HD21 LEU A  98      10.323 -34.716  -7.382  1.00 80.21           H  
ATOM   1621 HD22 LEU A  98      10.022 -36.426  -7.781  1.00 80.21           H  
ATOM   1622 HD23 LEU A  98       8.669 -35.363  -7.390  1.00 80.21           H  
ATOM   1623  N   SER A  99      14.155 -37.652  -4.719  1.00 79.10           N  
ATOM   1624  H   SER A  99      13.657 -38.085  -3.954  1.00 79.10           H  
ATOM   1625  CA  SER A  99      15.623 -37.566  -4.633  1.00 79.10           C  
ATOM   1626  HA  SER A  99      15.923 -36.543  -4.862  1.00 79.10           H  
ATOM   1627  C   SER A  99      16.313 -38.467  -5.663  1.00 79.10           C  
ATOM   1628  CB  SER A  99      16.113 -37.879  -3.216  1.00 79.10           C  
ATOM   1629  HB2 SER A  99      15.646 -37.188  -2.515  1.00 79.10           H  
ATOM   1630  HB3 SER A  99      17.194 -37.746  -3.174  1.00 79.10           H  
ATOM   1631  O   SER A  99      17.366 -38.109  -6.189  1.00 79.10           O  
ATOM   1632  OG  SER A  99      15.793 -39.203  -2.847  1.00 79.10           O  
ATOM   1633  HG  SER A  99      16.100 -39.359  -1.951  1.00 79.10           H  
ATOM   1634  N   ILE A 100      15.681 -39.590  -6.017  1.00 78.93           N  
ATOM   1635  H   ILE A 100      14.882 -39.863  -5.463  1.00 78.93           H  
ATOM   1636  CA  ILE A 100      16.143 -40.505  -7.062  1.00 78.93           C  
ATOM   1637  HA  ILE A 100      17.233 -40.509  -7.063  1.00 78.93           H  
ATOM   1638  C   ILE A 100      15.725 -40.021  -8.458  1.00 78.93           C  
ATOM   1639  CB  ILE A 100      15.680 -41.936  -6.708  1.00 78.93           C  
ATOM   1640  HB  ILE A 100      14.626 -41.900  -6.435  1.00 78.93           H  
ATOM   1641  O   ILE A 100      16.584 -39.771  -9.302  1.00 78.93           O  
ATOM   1642  CG1 ILE A 100      16.510 -42.440  -5.500  1.00 78.93           C  
ATOM   1643 HG12 ILE A 100      17.498 -42.746  -5.843  1.00 78.93           H  
ATOM   1644 HG13 ILE A 100      16.649 -41.637  -4.776  1.00 78.93           H  
ATOM   1645  CG2 ILE A 100      15.830 -42.912  -7.886  1.00 78.93           C  
ATOM   1646 HG21 ILE A 100      15.259 -42.577  -8.752  1.00 78.93           H  
ATOM   1647 HG22 ILE A 100      15.460 -43.898  -7.607  1.00 78.93           H  
ATOM   1648 HG23 ILE A 100      16.879 -43.003  -8.171  1.00 78.93           H  
ATOM   1649  CD1 ILE A 100      15.865 -43.602  -4.742  1.00 78.93           C  
ATOM   1650 HD11 ILE A 100      16.551 -43.960  -3.975  1.00 78.93           H  
ATOM   1651 HD12 ILE A 100      15.629 -44.423  -5.419  1.00 78.93           H  
ATOM   1652 HD13 ILE A 100      14.952 -43.252  -4.261  1.00 78.93           H  
ATOM   1653  N   ILE A 101      14.431 -39.834  -8.740  1.00 79.61           N  
ATOM   1654  H   ILE A 101      13.739 -39.996  -8.022  1.00 79.61           H  
ATOM   1655  CA  ILE A 101      13.980 -39.634 -10.128  1.00 79.61           C  
ATOM   1656  HA  ILE A 101      14.487 -40.400 -10.716  1.00 79.61           H  
ATOM   1657  C   ILE A 101      14.413 -38.290 -10.731  1.00 79.61           C  
ATOM   1658  CB  ILE A 101      12.465 -39.888 -10.271  1.00 79.61           C  
ATOM   1659  HB  ILE A 101      12.195 -40.709  -9.607  1.00 79.61           H  
ATOM   1660  O   ILE A 101      14.537 -38.191 -11.949  1.00 79.61           O  
ATOM   1661  CG1 ILE A 101      12.141 -40.329 -11.714  1.00 79.61           C  
ATOM   1662 HG12 ILE A 101      12.332 -39.505 -12.401  1.00 79.61           H  
ATOM   1663 HG13 ILE A 101      12.805 -41.148 -11.992  1.00 79.61           H  
ATOM   1664  CG2 ILE A 101      11.652 -38.647  -9.870  1.00 79.61           C  
ATOM   1665 HG21 ILE A 101      10.612 -38.934  -9.711  1.00 79.61           H  
ATOM   1666 HG22 ILE A 101      11.714 -37.885 -10.647  1.00 79.61           H  
ATOM   1667 HG23 ILE A 101      12.039 -38.233  -8.939  1.00 79.61           H  
ATOM   1668  CD1 ILE A 101      10.703 -40.812 -11.915  1.00 79.61           C  
ATOM   1669 HD11 ILE A 101       9.997 -39.999 -11.743  1.00 79.61           H  
ATOM   1670 HD12 ILE A 101      10.581 -41.169 -12.938  1.00 79.61           H  
ATOM   1671 HD13 ILE A 101      10.495 -41.629 -11.224  1.00 79.61           H  
ATOM   1672  N   ARG A 102      14.725 -37.268  -9.917  1.00 80.02           N  
ATOM   1673  H   ARG A 102      14.635 -37.411  -8.921  1.00 80.02           H  
ATOM   1674  CA  ARG A 102      15.261 -35.980 -10.407  1.00 80.02           C  
ATOM   1675  HA  ARG A 102      14.592 -35.592 -11.175  1.00 80.02           H  
ATOM   1676  C   ARG A 102      16.624 -36.110 -11.116  1.00 80.02           C  
ATOM   1677  CB  ARG A 102      15.328 -34.961  -9.255  1.00 80.02           C  
ATOM   1678  HB2 ARG A 102      15.819 -35.430  -8.403  1.00 80.02           H  
ATOM   1679  HB3 ARG A 102      15.944 -34.117  -9.568  1.00 80.02           H  
ATOM   1680  O   ARG A 102      17.005 -35.188 -11.828  1.00 80.02           O  
ATOM   1681  CG  ARG A 102      13.952 -34.405  -8.833  1.00 80.02           C  
ATOM   1682  HG2 ARG A 102      13.549 -33.786  -9.635  1.00 80.02           H  
ATOM   1683  HG3 ARG A 102      13.257 -35.222  -8.637  1.00 80.02           H  
ATOM   1684  CD  ARG A 102      14.130 -33.558  -7.562  1.00 80.02           C  
ATOM   1685  HD2 ARG A 102      14.584 -34.190  -6.798  1.00 80.02           H  
ATOM   1686  HD3 ARG A 102      14.820 -32.745  -7.787  1.00 80.02           H  
ATOM   1687  NE  ARG A 102      12.869 -32.991  -7.027  1.00 80.02           N  
ATOM   1688  HE  ARG A 102      12.020 -33.130  -7.556  1.00 80.02           H  
ATOM   1689  NH1 ARG A 102      13.825 -32.050  -5.169  1.00 80.02           N  
ATOM   1690 HH11 ARG A 102      14.721 -32.403  -5.475  1.00 80.02           H  
ATOM   1691 HH12 ARG A 102      13.750 -31.524  -4.310  1.00 80.02           H  
ATOM   1692  NH2 ARG A 102      11.641 -31.822  -5.465  1.00 80.02           N  
ATOM   1693 HH21 ARG A 102      10.753 -31.979  -5.919  1.00 80.02           H  
ATOM   1694 HH22 ARG A 102      11.606 -31.286  -4.610  1.00 80.02           H  
ATOM   1695  CZ  ARG A 102      12.774 -32.296  -5.903  1.00 80.02           C  
ATOM   1696  N   LYS A 103      17.322 -37.250 -10.994  1.00 75.47           N  
ATOM   1697  H   LYS A 103      16.970 -37.948 -10.353  1.00 75.47           H  
ATOM   1698  CA  LYS A 103      18.497 -37.608 -11.817  1.00 75.47           C  
ATOM   1699  HA  LYS A 103      19.250 -36.822 -11.766  1.00 75.47           H  
ATOM   1700  C   LYS A 103      18.160 -37.839 -13.303  1.00 75.47           C  
ATOM   1701  CB  LYS A 103      19.083 -38.936 -11.308  1.00 75.47           C  
ATOM   1702  HB2 LYS A 103      18.295 -39.680 -11.423  1.00 75.47           H  
ATOM   1703  HB3 LYS A 103      19.901 -39.226 -11.968  1.00 75.47           H  
ATOM   1704  O   LYS A 103      19.044 -37.755 -14.152  1.00 75.47           O  
ATOM   1705  CG  LYS A 103      19.609 -39.016  -9.862  1.00 75.47           C  
ATOM   1706  HG2 LYS A 103      18.887 -38.591  -9.165  1.00 75.47           H  
ATOM   1707  HG3 LYS A 103      20.556 -38.485  -9.775  1.00 75.47           H  
ATOM   1708  CD  LYS A 103      19.800 -40.515  -9.567  1.00 75.47           C  
ATOM   1709  HD2 LYS A 103      20.558 -40.918 -10.240  1.00 75.47           H  
ATOM   1710  HD3 LYS A 103      18.856 -41.010  -9.791  1.00 75.47           H  
ATOM   1711  CE  LYS A 103      20.163 -40.888  -8.130  1.00 75.47           C  
ATOM   1712  HE2 LYS A 103      19.439 -40.428  -7.457  1.00 75.47           H  
ATOM   1713  HE3 LYS A 103      21.155 -40.502  -7.892  1.00 75.47           H  
ATOM   1714  NZ  LYS A 103      20.126 -42.367  -7.990  1.00 75.47           N  
ATOM   1715  HZ1 LYS A 103      20.263 -42.708  -7.049  1.00 75.47           H  
ATOM   1716  HZ2 LYS A 103      20.767 -42.827  -8.619  1.00 75.47           H  
ATOM   1717  HZ3 LYS A 103      19.266 -42.735  -8.371  1.00 75.47           H  
ATOM   1718  N   ILE A 104      16.924 -38.257 -13.600  1.00 72.87           N  
ATOM   1719  H   ILE A 104      16.256 -38.284 -12.843  1.00 72.87           H  
ATOM   1720  CA  ILE A 104      16.557 -38.942 -14.856  1.00 72.87           C  
ATOM   1721  HA  ILE A 104      17.301 -38.691 -15.612  1.00 72.87           H  
ATOM   1722  C   ILE A 104      15.219 -38.504 -15.474  1.00 72.87           C  
ATOM   1723  CB  ILE A 104      16.586 -40.479 -14.660  1.00 72.87           C  
ATOM   1724  HB  ILE A 104      16.227 -40.934 -15.583  1.00 72.87           H  
ATOM   1725  O   ILE A 104      14.983 -38.798 -16.645  1.00 72.87           O  
ATOM   1726  CG1 ILE A 104      15.660 -40.950 -13.516  1.00 72.87           C  
ATOM   1727 HG12 ILE A 104      14.657 -40.558 -13.685  1.00 72.87           H  
ATOM   1728 HG13 ILE A 104      16.024 -40.563 -12.565  1.00 72.87           H  
ATOM   1729  CG2 ILE A 104      18.035 -40.961 -14.443  1.00 72.87           C  
ATOM   1730 HG21 ILE A 104      18.102 -42.041 -14.570  1.00 72.87           H  
ATOM   1731 HG22 ILE A 104      18.367 -40.726 -13.432  1.00 72.87           H  
ATOM   1732 HG23 ILE A 104      18.706 -40.477 -15.153  1.00 72.87           H  
ATOM   1733  CD1 ILE A 104      15.555 -42.475 -13.400  1.00 72.87           C  
ATOM   1734 HD11 ILE A 104      14.881 -42.724 -12.580  1.00 72.87           H  
ATOM   1735 HD12 ILE A 104      15.172 -42.899 -14.328  1.00 72.87           H  
ATOM   1736 HD13 ILE A 104      16.529 -42.907 -13.170  1.00 72.87           H  
ATOM   1737  N   ALA A 105      14.363 -37.794 -14.734  1.00 73.18           N  
ATOM   1738  H   ALA A 105      14.593 -37.616 -13.767  1.00 73.18           H  
ATOM   1739  CA  ALA A 105      13.138 -37.185 -15.242  1.00 73.18           C  
ATOM   1740  HA  ALA A 105      13.142 -37.245 -16.331  1.00 73.18           H  
ATOM   1741  C   ALA A 105      13.023 -35.709 -14.837  1.00 73.18           C  
ATOM   1742  CB  ALA A 105      11.920 -37.963 -14.732  1.00 73.18           C  
ATOM   1743  HB1 ALA A 105      11.046 -37.680 -15.319  1.00 73.18           H  
ATOM   1744  HB2 ALA A 105      12.085 -39.037 -14.819  1.00 73.18           H  
ATOM   1745  HB3 ALA A 105      11.741 -37.719 -13.685  1.00 73.18           H  
ATOM   1746  O   ALA A 105      13.133 -35.370 -13.655  1.00 73.18           O  
ATOM   1747  N   TYR A 106      12.673 -34.840 -15.788  1.00 71.83           N  
ATOM   1748  H   TYR A 106      12.605 -35.163 -16.743  1.00 71.83           H  
ATOM   1749  CA  TYR A 106      12.203 -33.497 -15.462  1.00 71.83           C  
ATOM   1750  HA  TYR A 106      12.858 -33.080 -14.697  1.00 71.83           H  
ATOM   1751  C   TYR A 106      10.782 -33.572 -14.882  1.00 71.83           C  
ATOM   1752  CB  TYR A 106      12.282 -32.561 -16.675  1.00 71.83           C  
ATOM   1753  HB2 TYR A 106      11.689 -32.967 -17.494  1.00 71.83           H  
ATOM   1754  HB3 TYR A 106      13.319 -32.498 -17.005  1.00 71.83           H  
ATOM   1755  O   TYR A 106       9.802 -33.761 -15.606  1.00 71.83           O  
ATOM   1756  CG  TYR A 106      11.797 -31.166 -16.331  1.00 71.83           C  
ATOM   1757  CD1 TYR A 106      10.462 -30.797 -16.592  1.00 71.83           C  
ATOM   1758  HD1 TYR A 106       9.806 -31.491 -17.096  1.00 71.83           H  
ATOM   1759  CD2 TYR A 106      12.655 -30.272 -15.663  1.00 71.83           C  
ATOM   1760  HD2 TYR A 106      13.678 -30.557 -15.466  1.00 71.83           H  
ATOM   1761  CE1 TYR A 106       9.981 -29.544 -16.169  1.00 71.83           C  
ATOM   1762  HE1 TYR A 106       8.958 -29.256 -16.364  1.00 71.83           H  
ATOM   1763  CE2 TYR A 106      12.181 -29.014 -15.243  1.00 71.83           C  
ATOM   1764  HE2 TYR A 106      12.845 -28.336 -14.728  1.00 71.83           H  
ATOM   1765  OH  TYR A 106      10.369 -27.446 -15.076  1.00 71.83           O  
ATOM   1766  HH  TYR A 106      11.067 -26.940 -14.653  1.00 71.83           H  
ATOM   1767  CZ  TYR A 106      10.838 -28.652 -15.491  1.00 71.83           C  
ATOM   1768  N   ILE A 107      10.667 -33.416 -13.560  1.00 74.95           N  
ATOM   1769  H   ILE A 107      11.517 -33.328 -13.021  1.00 74.95           H  
ATOM   1770  CA  ILE A 107       9.381 -33.305 -12.862  1.00 74.95           C  
ATOM   1771  HA  ILE A 107       8.586 -33.598 -13.548  1.00 74.95           H  
ATOM   1772  C   ILE A 107       9.134 -31.849 -12.478  1.00 74.95           C  
ATOM   1773  CB  ILE A 107       9.287 -34.258 -11.647  1.00 74.95           C  
ATOM   1774  HB  ILE A 107      10.034 -33.969 -10.907  1.00 74.95           H  
ATOM   1775  O   ILE A 107       9.822 -31.291 -11.626  1.00 74.95           O  
ATOM   1776  CG1 ILE A 107       9.590 -35.707 -12.095  1.00 74.95           C  
ATOM   1777 HG12 ILE A 107      10.669 -35.815 -12.201  1.00 74.95           H  
ATOM   1778 HG13 ILE A 107       9.151 -35.877 -13.078  1.00 74.95           H  
ATOM   1779  CG2 ILE A 107       7.895 -34.124 -10.991  1.00 74.95           C  
ATOM   1780 HG21 ILE A 107       7.724 -33.097 -10.669  1.00 74.95           H  
ATOM   1781 HG22 ILE A 107       7.845 -34.744 -10.096  1.00 74.95           H  
ATOM   1782 HG23 ILE A 107       7.116 -34.422 -11.693  1.00 74.95           H  
ATOM   1783  CD1 ILE A 107       9.091 -36.819 -11.167  1.00 74.95           C  
ATOM   1784 HD11 ILE A 107       9.480 -36.666 -10.160  1.00 74.95           H  
ATOM   1785 HD12 ILE A 107       8.002 -36.841 -11.145  1.00 74.95           H  
ATOM   1786 HD13 ILE A 107       9.438 -37.778 -11.550  1.00 74.95           H  
ATOM   1787  N   SER A 108       8.092 -31.257 -13.057  1.00 68.22           N  
ATOM   1788  H   SER A 108       7.570 -31.791 -13.736  1.00 68.22           H  
ATOM   1789  CA  SER A 108       7.551 -29.982 -12.577  1.00 68.22           C  
ATOM   1790  HA  SER A 108       8.387 -29.322 -12.345  1.00 68.22           H  
ATOM   1791  C   SER A 108       6.748 -30.197 -11.287  1.00 68.22           C  
ATOM   1792  CB  SER A 108       6.724 -29.301 -13.675  1.00 68.22           C  
ATOM   1793  HB2 SER A 108       7.368 -29.119 -14.536  1.00 68.22           H  
ATOM   1794  HB3 SER A 108       6.373 -28.338 -13.304  1.00 68.22           H  
ATOM   1795  O   SER A 108       5.965 -31.139 -11.201  1.00 68.22           O  
ATOM   1796  OG  SER A 108       5.605 -30.070 -14.092  1.00 68.22           O  
ATOM   1797  HG  SER A 108       5.912 -30.938 -14.365  1.00 68.22           H  
ATOM   1798  N   GLU A 109       6.894 -29.338 -10.276  1.00 56.74           N  
ATOM   1799  H   GLU A 109       7.568 -28.589 -10.352  1.00 56.74           H  
ATOM   1800  CA  GLU A 109       6.074 -29.403  -9.053  1.00 56.74           C  
ATOM   1801  HA  GLU A 109       5.449 -30.295  -9.089  1.00 56.74           H  
ATOM   1802  C   GLU A 109       5.122 -28.208  -8.951  1.00 56.74           C  
ATOM   1803  CB  GLU A 109       6.925 -29.546  -7.777  1.00 56.74           C  
ATOM   1804  HB2 GLU A 109       7.579 -28.681  -7.671  1.00 56.74           H  
ATOM   1805  HB3 GLU A 109       6.244 -29.555  -6.927  1.00 56.74           H  
ATOM   1806  O   GLU A 109       5.476 -27.080  -9.296  1.00 56.74           O  
ATOM   1807  CG  GLU A 109       7.774 -30.831  -7.767  1.00 56.74           C  
ATOM   1808  HG2 GLU A 109       8.784 -30.571  -8.084  1.00 56.74           H  
ATOM   1809  HG3 GLU A 109       7.393 -31.532  -8.510  1.00 56.74           H  
ATOM   1810  CD  GLU A 109       7.821 -31.537  -6.399  1.00 56.74           C  
ATOM   1811  OE1 GLU A 109       8.953 -31.833  -5.955  1.00 56.74           O  
ATOM   1812  OE2 GLU A 109       6.746 -31.841  -5.813  1.00 56.74           O  
ATOM   1813  N   THR A 110       3.905 -28.428  -8.444  1.00 48.97           N  
ATOM   1814  H   THR A 110       3.640 -29.379  -8.231  1.00 48.97           H  
ATOM   1815  CA  THR A 110       3.054 -27.326  -7.966  1.00 48.97           C  
ATOM   1816  HA  THR A 110       3.304 -26.430  -8.534  1.00 48.97           H  
ATOM   1817  C   THR A 110       3.328 -27.077  -6.480  1.00 48.97           C  
ATOM   1818  CB  THR A 110       1.552 -27.572  -8.173  1.00 48.97           C  
ATOM   1819  HB  THR A 110       1.025 -26.657  -7.903  1.00 48.97           H  
ATOM   1820  O   THR A 110       3.165 -28.025  -5.702  1.00 48.97           O  
ATOM   1821  CG2 THR A 110       1.200 -27.923  -9.617  1.00 48.97           C  
ATOM   1822 HG21 THR A 110       1.606 -27.162 -10.283  1.00 48.97           H  
ATOM   1823 HG22 THR A 110       0.116 -27.960  -9.725  1.00 48.97           H  
ATOM   1824 HG23 THR A 110       1.620 -28.896  -9.871  1.00 48.97           H  
ATOM   1825  OG1 THR A 110       1.077 -28.609  -7.346  1.00 48.97           O  
ATOM   1826  HG1 THR A 110       1.677 -28.630  -6.597  1.00 48.97           H  
ATOM   1827  N   PRO A 111       3.667 -25.850  -6.047  1.00 32.43           N  
ATOM   1828  CA  PRO A 111       3.909 -25.568  -4.636  1.00 32.43           C  
ATOM   1829  HA  PRO A 111       4.674 -26.246  -4.257  1.00 32.43           H  
ATOM   1830  C   PRO A 111       2.645 -25.741  -3.778  1.00 32.43           C  
ATOM   1831  CB  PRO A 111       4.454 -24.134  -4.593  1.00 32.43           C  
ATOM   1832  HB2 PRO A 111       4.173 -23.604  -3.682  1.00 32.43           H  
ATOM   1833  HB3 PRO A 111       5.540 -24.156  -4.693  1.00 32.43           H  
ATOM   1834  O   PRO A 111       1.506 -25.718  -4.268  1.00 32.43           O  
ATOM   1835  CG  PRO A 111       3.845 -23.485  -5.834  1.00 32.43           C  
ATOM   1836  HG2 PRO A 111       4.442 -22.645  -6.189  1.00 32.43           H  
ATOM   1837  HG3 PRO A 111       2.825 -23.169  -5.619  1.00 32.43           H  
ATOM   1838  CD  PRO A 111       3.829 -24.637  -6.839  1.00 32.43           C  
ATOM   1839  HD2 PRO A 111       4.780 -24.678  -7.371  1.00 32.43           H  
ATOM   1840  HD3 PRO A 111       3.007 -24.501  -7.541  1.00 32.43           H  
ATOM   1841  N   VAL A 112       2.852 -25.868  -2.464  1.00 30.19           N  
ATOM   1842  H   VAL A 112       3.806 -25.879  -2.132  1.00 30.19           H  
ATOM   1843  CA  VAL A 112       1.785 -25.697  -1.466  1.00 30.19           C  
ATOM   1844  HA  VAL A 112       1.005 -26.430  -1.675  1.00 30.19           H  
ATOM   1845  C   VAL A 112       1.191 -24.294  -1.632  1.00 30.19           C  
ATOM   1846  CB  VAL A 112       2.301 -25.942  -0.033  1.00 30.19           C  
ATOM   1847  HB  VAL A 112       3.079 -25.215   0.199  1.00 30.19           H  
ATOM   1848  O   VAL A 112       1.895 -23.345  -1.976  1.00 30.19           O  
ATOM   1849  CG1 VAL A 112       1.180 -25.819   1.007  1.00 30.19           C  
ATOM   1850 HG11 VAL A 112       0.811 -24.794   1.054  1.00 30.19           H  
ATOM   1851 HG12 VAL A 112       1.572 -26.062   1.994  1.00 30.19           H  
ATOM   1852 HG13 VAL A 112       0.364 -26.504   0.777  1.00 30.19           H  
ATOM   1853  CG2 VAL A 112       2.889 -27.355   0.097  1.00 30.19           C  
ATOM   1854 HG21 VAL A 112       3.221 -27.522   1.121  1.00 30.19           H  
ATOM   1855 HG22 VAL A 112       2.140 -28.104  -0.158  1.00 30.19           H  
ATOM   1856 HG23 VAL A 112       3.755 -27.473  -0.554  1.00 30.19           H  
ATOM   1857  N   LYS A 113      -0.127 -24.158  -1.447  1.00 31.05           N  
ATOM   1858  H   LYS A 113      -0.619 -24.940  -1.040  1.00 31.05           H  
ATOM   1859  CA  LYS A 113      -0.919 -23.010  -1.929  1.00 31.05           C  
ATOM   1860  HA  LYS A 113      -0.431 -22.655  -2.836  1.00 31.05           H  
ATOM   1861  C   LYS A 113      -0.850 -21.782  -1.000  1.00 31.05           C  
ATOM   1862  CB  LYS A 113      -2.332 -23.468  -2.347  1.00 31.05           C  
ATOM   1863  HB2 LYS A 113      -2.859 -23.900  -1.497  1.00 31.05           H  
ATOM   1864  HB3 LYS A 113      -2.885 -22.586  -2.671  1.00 31.05           H  
ATOM   1865  O   LYS A 113      -1.849 -21.110  -0.725  1.00 31.05           O  
ATOM   1866  CG  LYS A 113      -2.305 -24.462  -3.532  1.00 31.05           C  
ATOM   1867  HG2 LYS A 113      -3.202 -24.300  -4.130  1.00 31.05           H  
ATOM   1868  HG3 LYS A 113      -1.448 -24.237  -4.167  1.00 31.05           H  
ATOM   1869  CD  LYS A 113      -2.274 -25.952  -3.139  1.00 31.05           C  
ATOM   1870  HD2 LYS A 113      -1.504 -26.139  -2.390  1.00 31.05           H  
ATOM   1871  HD3 LYS A 113      -3.242 -26.221  -2.715  1.00 31.05           H  
ATOM   1872  CE  LYS A 113      -1.974 -26.825  -4.366  1.00 31.05           C  
ATOM   1873  HE2 LYS A 113      -0.938 -26.658  -4.661  1.00 31.05           H  
ATOM   1874  HE3 LYS A 113      -2.614 -26.507  -5.188  1.00 31.05           H  
ATOM   1875  NZ  LYS A 113      -2.194 -28.267  -4.088  1.00 31.05           N  
ATOM   1876  HZ1 LYS A 113      -3.124 -28.484  -3.759  1.00 31.05           H  
ATOM   1877  HZ2 LYS A 113      -1.578 -28.640  -3.381  1.00 31.05           H  
ATOM   1878  HZ3 LYS A 113      -1.995 -28.870  -4.873  1.00 31.05           H  
ATOM   1879  N   ASN A 114       0.363 -21.489  -0.541  1.00 28.20           N  
ATOM   1880  H   ASN A 114       1.119 -22.086  -0.846  1.00 28.20           H  
ATOM   1881  CA  ASN A 114       0.729 -20.299   0.212  1.00 28.20           C  
ATOM   1882  HA  ASN A 114       0.104 -20.255   1.104  1.00 28.20           H  
ATOM   1883  C   ASN A 114       0.434 -19.054  -0.642  1.00 28.20           C  
ATOM   1884  CB  ASN A 114       2.198 -20.412   0.665  1.00 28.20           C  
ATOM   1885  HB2 ASN A 114       2.502 -19.477   1.137  1.00 28.20           H  
ATOM   1886  HB3 ASN A 114       2.838 -20.574  -0.202  1.00 28.20           H  
ATOM   1887  O   ASN A 114       0.550 -19.060  -1.869  1.00 28.20           O  
ATOM   1888  CG  ASN A 114       2.439 -21.541   1.660  1.00 28.20           C  
ATOM   1889  ND2 ASN A 114       3.635 -21.662   2.182  1.00 28.20           N  
ATOM   1890 HD21 ASN A 114       3.762 -22.401   2.859  1.00 28.20           H  
ATOM   1891 HD22 ASN A 114       4.383 -21.028   1.940  1.00 28.20           H  
ATOM   1892  OD1 ASN A 114       1.562 -22.326   1.980  1.00 28.20           O  
ATOM   1893  N   HIS A 115      -0.086 -18.008  -0.005  1.00 32.99           N  
ATOM   1894  H   HIS A 115      -0.118 -18.036   1.004  1.00 32.99           H  
ATOM   1895  CA  HIS A 115      -1.059 -17.138  -0.677  1.00 32.99           C  
ATOM   1896  HA  HIS A 115      -1.671 -17.774  -1.316  1.00 32.99           H  
ATOM   1897  C   HIS A 115      -0.464 -16.082  -1.630  1.00 32.99           C  
ATOM   1898  CB  HIS A 115      -2.001 -16.545   0.378  1.00 32.99           C  
ATOM   1899  HB2 HIS A 115      -2.768 -15.958  -0.127  1.00 32.99           H  
ATOM   1900  HB3 HIS A 115      -1.430 -15.870   1.015  1.00 32.99           H  
ATOM   1901  O   HIS A 115      -1.221 -15.318  -2.231  1.00 32.99           O  
ATOM   1902  CG  HIS A 115      -2.700 -17.565   1.255  1.00 32.99           C  
ATOM   1903  CD2 HIS A 115      -3.324 -17.285   2.441  1.00 32.99           C  
ATOM   1904  HD2 HIS A 115      -3.394 -16.313   2.907  1.00 32.99           H  
ATOM   1905  ND1 HIS A 115      -2.836 -18.927   1.045  1.00 32.99           N  
ATOM   1906  HD1 HIS A 115      -2.471 -19.478   0.281  1.00 32.99           H  
ATOM   1907  CE1 HIS A 115      -3.513 -19.441   2.086  1.00 32.99           C  
ATOM   1908  HE1 HIS A 115      -3.752 -20.487   2.215  1.00 32.99           H  
ATOM   1909  NE2 HIS A 115      -3.851 -18.473   2.949  1.00 32.99           N  
ATOM   1910  N   MET A 116       0.862 -16.064  -1.807  1.00 29.53           N  
ATOM   1911  H   MET A 116       1.412 -16.737  -1.294  1.00 29.53           H  
ATOM   1912  CA  MET A 116       1.564 -15.235  -2.798  1.00 29.53           C  
ATOM   1913  HA  MET A 116       0.911 -14.430  -3.136  1.00 29.53           H  
ATOM   1914  C   MET A 116       1.996 -16.035  -4.042  1.00 29.53           C  
ATOM   1915  CB  MET A 116       2.811 -14.601  -2.152  1.00 29.53           C  
ATOM   1916  HB2 MET A 116       3.541 -15.385  -1.950  1.00 29.53           H  
ATOM   1917  HB3 MET A 116       3.257 -13.908  -2.866  1.00 29.53           H  
ATOM   1918  O   MET A 116       2.280 -15.459  -5.092  1.00 29.53           O  
ATOM   1919  CG  MET A 116       2.556 -13.844  -0.842  1.00 29.53           C  
ATOM   1920  HG2 MET A 116       3.506 -13.417  -0.521  1.00 29.53           H  
ATOM   1921  HG3 MET A 116       2.248 -14.556  -0.076  1.00 29.53           H  
ATOM   1922  SD  MET A 116       1.329 -12.505  -0.910  1.00 29.53           S  
ATOM   1923  CE  MET A 116       1.620 -11.802   0.738  1.00 29.53           C  
ATOM   1924  HE1 MET A 116       0.961 -10.948   0.896  1.00 29.53           H  
ATOM   1925  HE2 MET A 116       1.427 -12.556   1.501  1.00 29.53           H  
ATOM   1926  HE3 MET A 116       2.656 -11.472   0.818  1.00 29.53           H  
ATOM   1927  N   ASN A 117       2.080 -17.364  -3.935  1.00 26.47           N  
ATOM   1928  H   ASN A 117       1.743 -17.784  -3.080  1.00 26.47           H  
ATOM   1929  CA  ASN A 117       3.013 -18.185  -4.708  1.00 26.47           C  
ATOM   1930  HA  ASN A 117       3.881 -17.569  -4.944  1.00 26.47           H  
ATOM   1931  C   ASN A 117       2.445 -18.644  -6.066  1.00 26.47           C  
ATOM   1932  CB  ASN A 117       3.516 -19.324  -3.798  1.00 26.47           C  
ATOM   1933  HB2 ASN A 117       4.229 -19.941  -4.345  1.00 26.47           H  
ATOM   1934  HB3 ASN A 117       2.681 -19.959  -3.504  1.00 26.47           H  
ATOM   1935  O   ASN A 117       2.280 -19.835  -6.324  1.00 26.47           O  
ATOM   1936  CG  ASN A 117       4.184 -18.789  -2.538  1.00 26.47           C  
ATOM   1937  ND2 ASN A 117       5.495 -18.728  -2.495  1.00 26.47           N  
ATOM   1938 HD21 ASN A 117       5.919 -18.334  -1.668  1.00 26.47           H  
ATOM   1939 HD22 ASN A 117       6.076 -19.056  -3.254  1.00 26.47           H  
ATOM   1940  OD1 ASN A 117       3.523 -18.363  -1.601  1.00 26.47           O  
ATOM   1941  N   ARG A 118       2.153 -17.684  -6.957  1.00 27.96           N  
ATOM   1942  H   ARG A 118       2.263 -16.731  -6.642  1.00 27.96           H  
ATOM   1943  CA  ARG A 118       1.780 -17.933  -8.363  1.00 27.96           C  
ATOM   1944  HA  ARG A 118       1.971 -18.984  -8.582  1.00 27.96           H  
ATOM   1945  C   ARG A 118       2.669 -17.142  -9.327  1.00 27.96           C  
ATOM   1946  CB  ARG A 118       0.274 -17.693  -8.571  1.00 27.96           C  
ATOM   1947  HB2 ARG A 118      -0.270 -18.159  -7.749  1.00 27.96           H  
ATOM   1948  HB3 ARG A 118       0.066 -16.623  -8.553  1.00 27.96           H  
ATOM   1949  O   ARG A 118       2.242 -16.148  -9.915  1.00 27.96           O  
ATOM   1950  CG  ARG A 118      -0.226 -18.309  -9.893  1.00 27.96           C  
ATOM   1951  HG2 ARG A 118       0.341 -17.916 -10.737  1.00 27.96           H  
ATOM   1952  HG3 ARG A 118      -0.091 -19.390  -9.850  1.00 27.96           H  
ATOM   1953  CD  ARG A 118      -1.711 -17.989 -10.092  1.00 27.96           C  
ATOM   1954  HD2 ARG A 118      -2.217 -18.175  -9.144  1.00 27.96           H  
ATOM   1955  HD3 ARG A 118      -1.811 -16.932 -10.338  1.00 27.96           H  
ATOM   1956  NE  ARG A 118      -2.342 -18.808 -11.149  1.00 27.96           N  
ATOM   1957  HE  ARG A 118      -1.755 -19.232 -11.854  1.00 27.96           H  
ATOM   1958  NH1 ARG A 118      -4.510 -18.645 -10.397  1.00 27.96           N  
ATOM   1959 HH11 ARG A 118      -5.472 -18.937 -10.488  1.00 27.96           H  
ATOM   1960 HH12 ARG A 118      -4.196 -18.024  -9.665  1.00 27.96           H  
ATOM   1961  NH2 ARG A 118      -4.048 -19.936 -12.131  1.00 27.96           N  
ATOM   1962 HH21 ARG A 118      -4.961 -20.369 -12.116  1.00 27.96           H  
ATOM   1963 HH22 ARG A 118      -3.369 -20.398 -12.719  1.00 27.96           H  
ATOM   1964  CZ  ARG A 118      -3.622 -19.122 -11.224  1.00 27.96           C  
ATOM   1965  N   SER A 119       3.907 -17.604  -9.494  1.00 24.84           N  
ATOM   1966  H   SER A 119       4.185 -18.438  -8.997  1.00 24.84           H  
ATOM   1967  CA  SER A 119       4.771 -17.191 -10.606  1.00 24.84           C  
ATOM   1968  HA  SER A 119       4.897 -16.109 -10.560  1.00 24.84           H  
ATOM   1969  C   SER A 119       4.105 -17.540 -11.947  1.00 24.84           C  
ATOM   1970  CB  SER A 119       6.159 -17.831 -10.465  1.00 24.84           C  
ATOM   1971  HB2 SER A 119       6.652 -17.417  -9.585  1.00 24.84           H  
ATOM   1972  HB3 SER A 119       6.763 -17.605 -11.343  1.00 24.84           H  
ATOM   1973  O   SER A 119       3.380 -18.530 -12.066  1.00 24.84           O  
ATOM   1974  OG  SER A 119       6.044 -19.232 -10.309  1.00 24.84           O  
ATOM   1975  HG  SER A 119       6.906 -19.586 -10.075  1.00 24.84           H  
ATOM   1976  N   PHE A 120       4.287 -16.694 -12.966  1.00 26.76           N  
ATOM   1977  H   PHE A 120       4.932 -15.926 -12.843  1.00 26.76           H  
ATOM   1978  CA  PHE A 120       3.394 -16.657 -14.136  1.00 26.76           C  
ATOM   1979  HA  PHE A 120       2.417 -16.964 -13.766  1.00 26.76           H  
ATOM   1980  C   PHE A 120       3.710 -17.703 -15.229  1.00 26.76           C  
ATOM   1981  CB  PHE A 120       3.214 -15.203 -14.632  1.00 26.76           C  
ATOM   1982  HB2 PHE A 120       3.640 -15.076 -15.627  1.00 26.76           H  
ATOM   1983  HB3 PHE A 120       3.761 -14.524 -13.978  1.00 26.76           H  
ATOM   1984  O   PHE A 120       3.647 -17.413 -16.423  1.00 26.76           O  
ATOM   1985  CG  PHE A 120       1.755 -14.774 -14.656  1.00 26.76           C  
ATOM   1986  CD1 PHE A 120       0.858 -15.372 -15.562  1.00 26.76           C  
ATOM   1987  HD1 PHE A 120       1.221 -16.099 -16.273  1.00 26.76           H  
ATOM   1988  CD2 PHE A 120       1.270 -13.854 -13.706  1.00 26.76           C  
ATOM   1989  HD2 PHE A 120       1.948 -13.418 -12.987  1.00 26.76           H  
ATOM   1990  CE1 PHE A 120      -0.517 -15.076 -15.497  1.00 26.76           C  
ATOM   1991  HE1 PHE A 120      -1.202 -15.584 -16.159  1.00 26.76           H  
ATOM   1992  CE2 PHE A 120      -0.102 -13.549 -13.647  1.00 26.76           C  
ATOM   1993  HE2 PHE A 120      -0.468 -12.881 -12.880  1.00 26.76           H  
ATOM   1994  CZ  PHE A 120      -1.000 -14.173 -14.532  1.00 26.76           C  
ATOM   1995  HZ  PHE A 120      -2.060 -13.986 -14.452  1.00 26.76           H  
ATOM   1996  N   THR A 121       4.040 -18.936 -14.829  1.00 28.01           N  
ATOM   1997  H   THR A 121       4.016 -19.124 -13.836  1.00 28.01           H  
ATOM   1998  CA  THR A 121       4.234 -20.055 -15.767  1.00 28.01           C  
ATOM   1999  HA  THR A 121       4.990 -19.745 -16.490  1.00 28.01           H  
ATOM   2000  C   THR A 121       2.939 -20.348 -16.535  1.00 28.01           C  
ATOM   2001  CB  THR A 121       4.749 -21.347 -15.092  1.00 28.01           C  
ATOM   2002  HB  THR A 121       5.203 -21.958 -15.872  1.00 28.01           H  
ATOM   2003  O   THR A 121       1.845 -20.257 -15.979  1.00 28.01           O  
ATOM   2004  CG2 THR A 121       5.803 -21.114 -14.010  1.00 28.01           C  
ATOM   2005 HG21 THR A 121       5.375 -20.598 -13.151  1.00 28.01           H  
ATOM   2006 HG22 THR A 121       6.200 -22.074 -13.680  1.00 28.01           H  
ATOM   2007 HG23 THR A 121       6.624 -20.522 -14.416  1.00 28.01           H  
ATOM   2008  OG1 THR A 121       3.703 -22.105 -14.516  1.00 28.01           O  
ATOM   2009  HG1 THR A 121       3.350 -21.581 -13.793  1.00 28.01           H  
ATOM   2010  N   ASN A 122       3.034 -20.783 -17.794  1.00 29.30           N  
ATOM   2011  H   ASN A 122       3.943 -20.820 -18.232  1.00 29.30           H  
ATOM   2012  CA  ASN A 122       1.857 -21.176 -18.585  1.00 29.30           C  
ATOM   2013  HA  ASN A 122       1.084 -20.421 -18.436  1.00 29.30           H  
ATOM   2014  C   ASN A 122       1.242 -22.526 -18.136  1.00 29.30           C  
ATOM   2015  CB  ASN A 122       2.252 -21.167 -20.074  1.00 29.30           C  
ATOM   2016  HB2 ASN A 122       2.916 -22.009 -20.270  1.00 29.30           H  
ATOM   2017  HB3 ASN A 122       2.789 -20.248 -20.304  1.00 29.30           H  
ATOM   2018  O   ASN A 122       0.296 -23.016 -18.747  1.00 29.30           O  
ATOM   2019  CG  ASN A 122       1.065 -21.234 -21.029  1.00 29.30           C  
ATOM   2020  ND2 ASN A 122       1.243 -21.855 -22.172  1.00 29.30           N  
ATOM   2021 HD21 ASN A 122       2.126 -22.299 -22.384  1.00 29.30           H  
ATOM   2022 HD22 ASN A 122       0.465 -21.877 -22.816  1.00 29.30           H  
ATOM   2023  OD1 ASN A 122      -0.008 -20.695 -20.798  1.00 29.30           O  
ATOM   2024  N   THR A 123       1.768 -23.158 -17.079  1.00 31.84           N  
ATOM   2025  H   THR A 123       2.464 -22.673 -16.530  1.00 31.84           H  
ATOM   2026  CA  THR A 123       1.456 -24.555 -16.720  1.00 31.84           C  
ATOM   2027  HA  THR A 123       1.349 -25.099 -17.659  1.00 31.84           H  
ATOM   2028  C   THR A 123       0.107 -24.752 -16.006  1.00 31.84           C  
ATOM   2029  CB  THR A 123       2.613 -25.241 -15.976  1.00 31.84           C  
ATOM   2030  HB  THR A 123       2.416 -26.313 -15.996  1.00 31.84           H  
ATOM   2031  O   THR A 123      -0.199 -25.861 -15.562  1.00 31.84           O  
ATOM   2032  CG2 THR A 123       3.987 -25.032 -16.608  1.00 31.84           C  
ATOM   2033 HG21 THR A 123       3.969 -25.370 -17.644  1.00 31.84           H  
ATOM   2034 HG22 THR A 123       4.729 -25.619 -16.067  1.00 31.84           H  
ATOM   2035 HG23 THR A 123       4.278 -23.982 -16.578  1.00 31.84           H  
ATOM   2036  OG1 THR A 123       2.684 -24.833 -14.628  1.00 31.84           O  
ATOM   2037  HG1 THR A 123       3.119 -23.978 -14.598  1.00 31.84           H  
ATOM   2038  N   ASP A 124      -0.713 -23.697 -15.941  1.00 28.18           N  
ATOM   2039  H   ASP A 124      -0.338 -22.807 -16.235  1.00 28.18           H  
ATOM   2040  CA  ASP A 124      -2.172 -23.772 -15.777  1.00 28.18           C  
ATOM   2041  HA  ASP A 124      -2.422 -24.357 -14.892  1.00 28.18           H  
ATOM   2042  C   ASP A 124      -2.862 -24.439 -16.991  1.00 28.18           C  
ATOM   2043  CB  ASP A 124      -2.724 -22.342 -15.611  1.00 28.18           C  
ATOM   2044  HB2 ASP A 124      -3.765 -22.330 -15.934  1.00 28.18           H  
ATOM   2045  HB3 ASP A 124      -2.180 -21.659 -16.264  1.00 28.18           H  
ATOM   2046  O   ASP A 124      -3.928 -25.036 -16.845  1.00 28.18           O  
ATOM   2047  CG  ASP A 124      -2.699 -21.823 -14.170  1.00 28.18           C  
ATOM   2048  OD1 ASP A 124      -3.415 -22.387 -13.318  1.00 28.18           O  
ATOM   2049  OD2 ASP A 124      -2.110 -20.751 -13.897  1.00 28.18           O  
ATOM   2050  N   ARG A 125      -2.276 -24.358 -18.199  1.00 30.25           N  
ATOM   2051  H   ARG A 125      -1.390 -23.879 -18.270  1.00 30.25           H  
ATOM   2052  CA  ARG A 125      -2.833 -24.954 -19.427  1.00 30.25           C  
ATOM   2053  HA  ARG A 125      -3.917 -25.015 -19.331  1.00 30.25           H  
ATOM   2054  C   ARG A 125      -2.328 -26.379 -19.659  1.00 30.25           C  
ATOM   2055  CB  ARG A 125      -2.516 -24.083 -20.656  1.00 30.25           C  
ATOM   2056  HB2 ARG A 125      -1.445 -23.884 -20.699  1.00 30.25           H  
ATOM   2057  HB3 ARG A 125      -2.788 -24.649 -21.547  1.00 30.25           H  
ATOM   2058  O   ARG A 125      -1.260 -26.576 -20.230  1.00 30.25           O  
ATOM   2059  CG  ARG A 125      -3.282 -22.758 -20.686  1.00 30.25           C  
ATOM   2060  HG2 ARG A 125      -2.927 -22.112 -19.883  1.00 30.25           H  
ATOM   2061  HG3 ARG A 125      -4.346 -22.951 -20.552  1.00 30.25           H  
ATOM   2062  CD  ARG A 125      -3.058 -22.076 -22.042  1.00 30.25           C  
ATOM   2063  HD2 ARG A 125      -3.368 -22.755 -22.837  1.00 30.25           H  
ATOM   2064  HD3 ARG A 125      -1.992 -21.882 -22.162  1.00 30.25           H  
ATOM   2065  NE  ARG A 125      -3.788 -20.799 -22.125  1.00 30.25           N  
ATOM   2066  HE  ARG A 125      -3.480 -20.089 -21.476  1.00 30.25           H  
ATOM   2067  NH1 ARG A 125      -5.228 -21.277 -23.877  1.00 30.25           N  
ATOM   2068 HH11 ARG A 125      -4.752 -22.143 -24.085  1.00 30.25           H  
ATOM   2069 HH12 ARG A 125      -5.993 -21.013 -24.481  1.00 30.25           H  
ATOM   2070  NH2 ARG A 125      -5.373 -19.332 -22.828  1.00 30.25           N  
ATOM   2071 HH21 ARG A 125      -5.062 -18.678 -22.124  1.00 30.25           H  
ATOM   2072 HH22 ARG A 125      -6.121 -19.095 -23.464  1.00 30.25           H  
ATOM   2073  CZ  ARG A 125      -4.784 -20.489 -22.940  1.00 30.25           C  
ATOM   2074  N   TRP A 126      -3.158 -27.365 -19.331  1.00 31.98           N  
ATOM   2075  H   TRP A 126      -3.985 -27.116 -18.806  1.00 31.98           H  
ATOM   2076  CA  TRP A 126      -3.062 -28.750 -19.818  1.00 31.98           C  
ATOM   2077  HA  TRP A 126      -2.428 -28.778 -20.705  1.00 31.98           H  
ATOM   2078  C   TRP A 126      -4.449 -29.245 -20.261  1.00 31.98           C  
ATOM   2079  CB  TRP A 126      -2.443 -29.667 -18.742  1.00 31.98           C  
ATOM   2080  HB2 TRP A 126      -2.982 -30.615 -18.752  1.00 31.98           H  
ATOM   2081  HB3 TRP A 126      -2.614 -29.232 -17.758  1.00 31.98           H  
ATOM   2082  O   TRP A 126      -5.465 -28.768 -19.759  1.00 31.98           O  
ATOM   2083  CG  TRP A 126      -0.982 -30.022 -18.854  1.00 31.98           C  
ATOM   2084  CD1 TRP A 126      -0.071 -29.516 -19.723  1.00 31.98           C  
ATOM   2085  HD1 TRP A 126      -0.258 -28.752 -20.463  1.00 31.98           H  
ATOM   2086  CD2 TRP A 126      -0.248 -31.021 -18.071  1.00 31.98           C  
ATOM   2087  CE2 TRP A 126       1.099 -31.079 -18.543  1.00 31.98           C  
ATOM   2088  CE3 TRP A 126      -0.589 -31.900 -17.018  1.00 31.98           C  
ATOM   2089  HE3 TRP A 126      -1.600 -31.900 -16.637  1.00 31.98           H  
ATOM   2090  NE1 TRP A 126       1.149 -30.139 -19.546  1.00 31.98           N  
ATOM   2091  HE1 TRP A 126       1.959 -29.958 -20.121  1.00 31.98           H  
ATOM   2092  CH2 TRP A 126       1.672 -32.833 -16.979  1.00 31.98           C  
ATOM   2093  HH2 TRP A 126       2.386 -33.539 -16.580  1.00 31.98           H  
ATOM   2094  CZ2 TRP A 126       2.050 -31.963 -18.014  1.00 31.98           C  
ATOM   2095  HZ2 TRP A 126       3.053 -31.992 -18.412  1.00 31.98           H  
ATOM   2096  CZ3 TRP A 126       0.358 -32.795 -16.478  1.00 31.98           C  
ATOM   2097  HZ3 TRP A 126       0.074 -33.477 -15.691  1.00 31.98           H  
ATOM   2098  N   CYS A 127      -4.495 -30.185 -21.214  1.00 29.36           N  
ATOM   2099  H   CYS A 127      -3.613 -30.539 -21.553  1.00 29.36           H  
ATOM   2100  CA  CYS A 127      -5.706 -30.889 -21.690  1.00 29.36           C  
ATOM   2101  HA  CYS A 127      -5.408 -31.454 -22.573  1.00 29.36           H  
ATOM   2102  C   CYS A 127      -6.899 -30.021 -22.173  1.00 29.36           C  
ATOM   2103  CB  CYS A 127      -6.127 -31.931 -20.639  1.00 29.36           C  
ATOM   2104  HB2 CYS A 127      -6.431 -31.431 -19.719  1.00 29.36           H  
ATOM   2105  HB3 CYS A 127      -6.979 -32.496 -21.017  1.00 29.36           H  
ATOM   2106  O   CYS A 127      -8.002 -30.535 -22.337  1.00 29.36           O  
ATOM   2107  SG  CYS A 127      -4.765 -33.088 -20.298  1.00 29.36           S  
ATOM   2108  HG  CYS A 127      -3.989 -32.265 -19.587  1.00 29.36           H  
ATOM   2109  N   THR A 128      -6.704 -28.719 -22.407  1.00 26.41           N  
ATOM   2110  H   THR A 128      -5.790 -28.351 -22.185  1.00 26.41           H  
ATOM   2111  CA  THR A 128      -7.786 -27.714 -22.559  1.00 26.41           C  
ATOM   2112  HA  THR A 128      -8.735 -28.229 -22.710  1.00 26.41           H  
ATOM   2113  C   THR A 128      -7.623 -26.794 -23.780  1.00 26.41           C  
ATOM   2114  CB  THR A 128      -7.914 -26.873 -21.270  1.00 26.41           C  
ATOM   2115  HB  THR A 128      -8.488 -25.967 -21.466  1.00 26.41           H  
ATOM   2116  O   THR A 128      -8.257 -25.746 -23.867  1.00 26.41           O  
ATOM   2117  CG2 THR A 128      -8.626 -27.636 -20.154  1.00 26.41           C  
ATOM   2118 HG21 THR A 128      -8.110 -28.570 -19.932  1.00 26.41           H  
ATOM   2119 HG22 THR A 128      -8.659 -27.019 -19.256  1.00 26.41           H  
ATOM   2120 HG23 THR A 128      -9.646 -27.862 -20.463  1.00 26.41           H  
ATOM   2121  OG1 THR A 128      -6.638 -26.516 -20.782  1.00 26.41           O  
ATOM   2122  HG1 THR A 128      -6.349 -27.250 -20.234  1.00 26.41           H  
ATOM   2123  N   ASN A 129      -6.758 -27.161 -24.733  1.00 28.20           N  
ATOM   2124  H   ASN A 129      -6.304 -28.057 -24.631  1.00 28.20           H  
ATOM   2125  CA  ASN A 129      -6.297 -26.276 -25.814  1.00 28.20           C  
ATOM   2126  HA  ASN A 129      -6.915 -25.378 -25.810  1.00 28.20           H  
ATOM   2127  C   ASN A 129      -6.471 -26.890 -27.225  1.00 28.20           C  
ATOM   2128  CB  ASN A 129      -4.850 -25.847 -25.478  1.00 28.20           C  
ATOM   2129  HB2 ASN A 129      -4.716 -25.818 -24.397  1.00 28.20           H  
ATOM   2130  HB3 ASN A 129      -4.144 -26.570 -25.886  1.00 28.20           H  
ATOM   2131  O   ASN A 129      -5.672 -26.627 -28.121  1.00 28.20           O  
ATOM   2132  CG  ASN A 129      -4.502 -24.463 -25.996  1.00 28.20           C  
ATOM   2133  ND2 ASN A 129      -4.383 -24.291 -27.289  1.00 28.20           N  
ATOM   2134 HD21 ASN A 129      -4.569 -25.070 -27.903  1.00 28.20           H  
ATOM   2135 HD22 ASN A 129      -4.107 -23.386 -27.641  1.00 28.20           H  
ATOM   2136  OD1 ASN A 129      -4.350 -23.520 -25.231  1.00 28.20           O  
ATOM   2137  N   VAL A 130      -7.478 -27.749 -27.408  1.00 27.56           N  
ATOM   2138  H   VAL A 130      -8.147 -27.864 -26.661  1.00 27.56           H  
ATOM   2139  CA  VAL A 130      -7.723 -28.546 -28.628  1.00 27.56           C  
ATOM   2140  HA  VAL A 130      -7.221 -28.076 -29.474  1.00 27.56           H  
ATOM   2141  C   VAL A 130      -9.232 -28.581 -28.918  1.00 27.56           C  
ATOM   2142  CB  VAL A 130      -7.162 -29.984 -28.460  1.00 27.56           C  
ATOM   2143  HB  VAL A 130      -7.714 -30.484 -27.665  1.00 27.56           H  
ATOM   2144  O   VAL A 130     -10.032 -28.470 -27.992  1.00 27.56           O  
ATOM   2145  CG1 VAL A 130      -7.287 -30.829 -29.737  1.00 27.56           C  
ATOM   2146 HG11 VAL A 130      -6.818 -30.318 -30.578  1.00 27.56           H  
ATOM   2147 HG12 VAL A 130      -8.334 -31.036 -29.962  1.00 27.56           H  
ATOM   2148 HG13 VAL A 130      -6.796 -31.791 -29.595  1.00 27.56           H  
ATOM   2149  CG2 VAL A 130      -5.673 -29.989 -28.078  1.00 27.56           C  
ATOM   2150 HG21 VAL A 130      -5.527 -29.535 -27.098  1.00 27.56           H  
ATOM   2151 HG22 VAL A 130      -5.094 -29.441 -28.820  1.00 27.56           H  
ATOM   2152 HG23 VAL A 130      -5.303 -31.013 -28.024  1.00 27.56           H  
ATOM   2153  N   GLY A 131      -9.630 -28.762 -30.183  1.00 29.00           N  
ATOM   2154  H   GLY A 131      -8.919 -28.843 -30.895  1.00 29.00           H  
ATOM   2155  CA  GLY A 131     -10.995 -29.180 -30.544  1.00 29.00           C  
ATOM   2156  HA2 GLY A 131     -11.513 -29.548 -29.659  1.00 29.00           H  
ATOM   2157  HA3 GLY A 131     -10.921 -30.016 -31.240  1.00 29.00           H  
ATOM   2158  C   GLY A 131     -11.903 -28.132 -31.197  1.00 29.00           C  
ATOM   2159  O   GLY A 131     -12.989 -28.498 -31.634  1.00 29.00           O  
ATOM   2160  N   LYS A 132     -11.481 -26.864 -31.325  1.00 26.40           N  
ATOM   2161  H   LYS A 132     -10.600 -26.608 -30.903  1.00 26.40           H  
ATOM   2162  CA  LYS A 132     -12.139 -25.886 -32.214  1.00 26.40           C  
ATOM   2163  HA  LYS A 132     -12.677 -26.437 -32.986  1.00 26.40           H  
ATOM   2164  C   LYS A 132     -11.149 -25.005 -32.976  1.00 26.40           C  
ATOM   2165  CB  LYS A 132     -13.183 -25.022 -31.474  1.00 26.40           C  
ATOM   2166  HB2 LYS A 132     -12.785 -24.668 -30.523  1.00 26.40           H  
ATOM   2167  HB3 LYS A 132     -13.388 -24.151 -32.097  1.00 26.40           H  
ATOM   2168  O   LYS A 132     -10.571 -24.074 -32.423  1.00 26.40           O  
ATOM   2169  CG  LYS A 132     -14.505 -25.781 -31.254  1.00 26.40           C  
ATOM   2170  HG2 LYS A 132     -14.465 -26.318 -30.306  1.00 26.40           H  
ATOM   2171  HG3 LYS A 132     -14.632 -26.509 -32.056  1.00 26.40           H  
ATOM   2172  CD  LYS A 132     -15.736 -24.865 -31.292  1.00 26.40           C  
ATOM   2173  HD2 LYS A 132     -15.700 -24.277 -32.209  1.00 26.40           H  
ATOM   2174  HD3 LYS A 132     -15.732 -24.194 -30.432  1.00 26.40           H  
ATOM   2175  CE  LYS A 132     -17.001 -25.736 -31.295  1.00 26.40           C  
ATOM   2176  HE2 LYS A 132     -17.176 -26.110 -30.287  1.00 26.40           H  
ATOM   2177  HE3 LYS A 132     -16.814 -26.599 -31.935  1.00 26.40           H  
ATOM   2178  NZ  LYS A 132     -18.188 -25.004 -31.805  1.00 26.40           N  
ATOM   2179  HZ1 LYS A 132     -18.394 -24.197 -31.233  1.00 26.40           H  
ATOM   2180  HZ2 LYS A 132     -18.998 -25.607 -31.818  1.00 26.40           H  
ATOM   2181  HZ3 LYS A 132     -18.027 -24.694 -32.753  1.00 26.40           H  
ATOM   2182  N   THR A 133     -11.023 -25.296 -34.266  1.00 26.35           N  
ATOM   2183  H   THR A 133     -11.470 -26.136 -34.602  1.00 26.35           H  
ATOM   2184  CA  THR A 133     -10.704 -24.336 -35.332  1.00 26.35           C  
ATOM   2185  HA  THR A 133      -9.999 -23.588 -34.970  1.00 26.35           H  
ATOM   2186  C   THR A 133     -11.990 -23.608 -35.774  1.00 26.35           C  
ATOM   2187  CB  THR A 133     -10.069 -25.093 -36.516  1.00 26.35           C  
ATOM   2188  HB  THR A 133     -10.018 -24.446 -37.392  1.00 26.35           H  
ATOM   2189  O   THR A 133     -13.044 -23.754 -35.148  1.00 26.35           O  
ATOM   2190  CG2 THR A 133      -8.655 -25.573 -36.192  1.00 26.35           C  
ATOM   2191 HG21 THR A 133      -8.230 -26.068 -37.064  1.00 26.35           H  
ATOM   2192 HG22 THR A 133      -8.026 -24.721 -35.933  1.00 26.35           H  
ATOM   2193 HG23 THR A 133      -8.674 -26.275 -35.358  1.00 26.35           H  
ATOM   2194  OG1 THR A 133     -10.844 -26.231 -36.814  1.00 26.35           O  
ATOM   2195  HG1 THR A 133     -10.717 -26.450 -37.740  1.00 26.35           H  
ATOM   2196  N   GLN A 134     -11.919 -22.806 -36.840  1.00 30.01           N  
ATOM   2197  H   GLN A 134     -11.043 -22.737 -37.337  1.00 30.01           H  
ATOM   2198  CA  GLN A 134     -13.095 -22.229 -37.504  1.00 30.01           C  
ATOM   2199  HA  GLN A 134     -13.849 -21.987 -36.756  1.00 30.01           H  
ATOM   2200  C   GLN A 134     -13.727 -23.218 -38.498  1.00 30.01           C  
ATOM   2201  CB  GLN A 134     -12.689 -20.931 -38.220  1.00 30.01           C  
ATOM   2202  HB2 GLN A 134     -11.780 -21.108 -38.793  1.00 30.01           H  
ATOM   2203  HB3 GLN A 134     -13.477 -20.638 -38.914  1.00 30.01           H  
ATOM   2204  O   GLN A 134     -13.020 -23.981 -39.151  1.00 30.01           O  
ATOM   2205  CG  GLN A 134     -12.464 -19.777 -37.230  1.00 30.01           C  
ATOM   2206  HG2 GLN A 134     -11.886 -20.132 -36.377  1.00 30.01           H  
ATOM   2207  HG3 GLN A 134     -13.427 -19.418 -36.869  1.00 30.01           H  
ATOM   2208  CD  GLN A 134     -11.701 -18.618 -37.861  1.00 30.01           C  
ATOM   2209  NE2 GLN A 134     -12.235 -17.961 -38.867  1.00 30.01           N  
ATOM   2210 HE21 GLN A 134     -11.665 -17.229 -39.266  1.00 30.01           H  
ATOM   2211 HE22 GLN A 134     -13.128 -18.227 -39.259  1.00 30.01           H  
ATOM   2212  OE1 GLN A 134     -10.605 -18.285 -37.451  1.00 30.01           O  
ATOM   2213  N   ILE A 135     -15.054 -23.156 -38.630  1.00 24.79           N  
ATOM   2214  H   ILE A 135     -15.558 -22.486 -38.067  1.00 24.79           H  
ATOM   2215  CA  ILE A 135     -15.866 -23.790 -39.681  1.00 24.79           C  
ATOM   2216  HA  ILE A 135     -15.319 -23.712 -40.620  1.00 24.79           H  
ATOM   2217  C   ILE A 135     -17.176 -22.983 -39.837  1.00 24.79           C  
ATOM   2218  CB  ILE A 135     -16.073 -25.297 -39.369  1.00 24.79           C  
ATOM   2219  HB  ILE A 135     -15.108 -25.691 -39.051  1.00 24.79           H  
ATOM   2220  O   ILE A 135     -17.394 -22.023 -39.093  1.00 24.79           O  
ATOM   2221  CG1 ILE A 135     -16.472 -26.094 -40.633  1.00 24.79           C  
ATOM   2222 HG12 ILE A 135     -15.860 -25.761 -41.471  1.00 24.79           H  
ATOM   2223 HG13 ILE A 135     -17.519 -25.911 -40.878  1.00 24.79           H  
ATOM   2224  CG2 ILE A 135     -17.059 -25.526 -38.209  1.00 24.79           C  
ATOM   2225 HG21 ILE A 135     -18.072 -25.259 -38.512  1.00 24.79           H  
ATOM   2226 HG22 ILE A 135     -16.771 -24.921 -37.349  1.00 24.79           H  
ATOM   2227 HG23 ILE A 135     -17.049 -26.575 -37.913  1.00 24.79           H  
ATOM   2228  CD1 ILE A 135     -16.275 -27.608 -40.491  1.00 24.79           C  
ATOM   2229 HD11 ILE A 135     -16.937 -28.009 -39.724  1.00 24.79           H  
ATOM   2230 HD12 ILE A 135     -15.240 -27.827 -40.232  1.00 24.79           H  
ATOM   2231 HD13 ILE A 135     -16.511 -28.091 -41.440  1.00 24.79           H  
ATOM   2232  N   THR A 136     -18.024 -23.329 -40.806  1.00 21.66           N  
ATOM   2233  H   THR A 136     -17.830 -24.155 -41.355  1.00 21.66           H  
ATOM   2234  CA  THR A 136     -19.318 -22.681 -41.087  1.00 21.66           C  
ATOM   2235  HA  THR A 136     -19.148 -21.608 -41.175  1.00 21.66           H  
ATOM   2236  C   THR A 136     -20.365 -22.865 -39.975  1.00 21.66           C  
ATOM   2237  CB  THR A 136     -19.878 -23.183 -42.431  1.00 21.66           C  
ATOM   2238  HB  THR A 136     -20.939 -22.943 -42.509  1.00 21.66           H  
ATOM   2239  O   THR A 136     -20.224 -23.691 -39.072  1.00 21.66           O  
ATOM   2240  CG2 THR A 136     -19.147 -22.545 -43.611  1.00 21.66           C  
ATOM   2241 HG21 THR A 136     -18.082 -22.774 -43.567  1.00 21.66           H  
ATOM   2242 HG22 THR A 136     -19.556 -22.926 -44.546  1.00 21.66           H  
ATOM   2243 HG23 THR A 136     -19.284 -21.463 -43.588  1.00 21.66           H  
ATOM   2244  OG1 THR A 136     -19.701 -24.577 -42.550  1.00 21.66           O  
ATOM   2245  HG1 THR A 136     -20.201 -24.874 -43.313  1.00 21.66           H  
ATOM   2246  N   SER A 137     -21.422 -22.050 -40.027  1.00 22.67           N  
ATOM   2247  H   SER A 137     -21.508 -21.402 -40.797  1.00 22.67           H  
ATOM   2248  CA  SER A 137     -22.518 -21.999 -39.052  1.00 22.67           C  
ATOM   2249  HA  SER A 137     -22.187 -22.473 -38.128  1.00 22.67           H  
ATOM   2250  C   SER A 137     -23.781 -22.740 -39.514  1.00 22.67           C  
ATOM   2251  CB  SER A 137     -22.843 -20.534 -38.726  1.00 22.67           C  
ATOM   2252  HB2 SER A 137     -22.042 -20.120 -38.114  1.00 22.67           H  
ATOM   2253  HB3 SER A 137     -23.775 -20.479 -38.164  1.00 22.67           H  
ATOM   2254  O   SER A 137     -24.007 -22.960 -40.700  1.00 22.67           O  
ATOM   2255  OG  SER A 137     -22.949 -19.767 -39.912  1.00 22.67           O  
ATOM   2256  HG  SER A 137     -23.521 -19.011 -39.762  1.00 22.67           H  
ATOM   2257  N   SER A 138     -24.624 -23.106 -38.547  1.00 20.69           N  
ATOM   2258  H   SER A 138     -24.374 -22.911 -37.588  1.00 20.69           H  
ATOM   2259  CA  SER A 138     -25.979 -23.651 -38.720  1.00 20.69           C  
ATOM   2260  HA  SER A 138     -26.464 -23.158 -39.563  1.00 20.69           H  
ATOM   2261  C   SER A 138     -26.808 -23.366 -37.456  1.00 20.69           C  
ATOM   2262  CB  SER A 138     -25.922 -25.158 -39.012  1.00 20.69           C  
ATOM   2263  HB2 SER A 138     -25.446 -25.317 -39.980  1.00 20.69           H  
ATOM   2264  HB3 SER A 138     -26.934 -25.560 -39.060  1.00 20.69           H  
ATOM   2265  O   SER A 138     -26.266 -22.862 -36.466  1.00 20.69           O  
ATOM   2266  OG  SER A 138     -25.190 -25.844 -38.015  1.00 20.69           O  
ATOM   2267  HG  SER A 138     -24.329 -26.057 -38.383  1.00 20.69           H  
ATOM   2268  N   SER A 139     -28.113 -23.649 -37.475  1.00 23.41           N  
ATOM   2269  H   SER A 139     -28.532 -24.026 -38.313  1.00 23.41           H  
ATOM   2270  CA  SER A 139     -29.033 -23.375 -36.362  1.00 23.41           C  
ATOM   2271  HA  SER A 139     -28.452 -23.270 -35.446  1.00 23.41           H  
ATOM   2272  C   SER A 139     -30.035 -24.513 -36.129  1.00 23.41           C  
ATOM   2273  CB  SER A 139     -29.764 -22.043 -36.589  1.00 23.41           C  
ATOM   2274  HB2 SER A 139     -29.048 -21.226 -36.494  1.00 23.41           H  
ATOM   2275  HB3 SER A 139     -30.537 -21.919 -35.831  1.00 23.41           H  
ATOM   2276  O   SER A 139     -30.513 -25.154 -37.058  1.00 23.41           O  
ATOM   2277  OG  SER A 139     -30.344 -21.993 -37.877  1.00 23.41           O  
ATOM   2278  HG  SER A 139     -30.931 -21.236 -37.945  1.00 23.41           H  
ATOM   2279  N   SER A 140     -30.337 -24.774 -34.856  1.00 23.48           N  
ATOM   2280  H   SER A 140     -29.862 -24.252 -34.134  1.00 23.48           H  
ATOM   2281  CA  SER A 140     -31.398 -25.668 -34.362  1.00 23.48           C  
ATOM   2282  HA  SER A 140     -32.324 -25.461 -34.898  1.00 23.48           H  
ATOM   2283  C   SER A 140     -31.618 -25.387 -32.867  1.00 23.48           C  
ATOM   2284  CB  SER A 140     -31.030 -27.145 -34.572  1.00 23.48           C  
ATOM   2285  HB2 SER A 140     -31.803 -27.775 -34.133  1.00 23.48           H  
ATOM   2286  HB3 SER A 140     -30.981 -27.360 -35.639  1.00 23.48           H  
ATOM   2287  O   SER A 140     -30.749 -24.781 -32.235  1.00 23.48           O  
ATOM   2288  OG  SER A 140     -29.785 -27.456 -33.977  1.00 23.48           O  
ATOM   2289  HG  SER A 140     -29.097 -27.119 -34.554  1.00 23.48           H  
ATOM   2290  N   HIS A 141     -32.761 -25.778 -32.288  1.00 24.85           N  
ATOM   2291  H   HIS A 141     -33.478 -26.233 -32.835  1.00 24.85           H  
ATOM   2292  CA  HIS A 141     -33.011 -25.570 -30.854  1.00 24.85           C  
ATOM   2293  HA  HIS A 141     -32.058 -25.662 -30.334  1.00 24.85           H  
ATOM   2294  C   HIS A 141     -34.007 -26.592 -30.258  1.00 24.85           C  
ATOM   2295  CB  HIS A 141     -33.501 -24.125 -30.625  1.00 24.85           C  
ATOM   2296  HB2 HIS A 141     -34.585 -24.065 -30.723  1.00 24.85           H  
ATOM   2297  HB3 HIS A 141     -33.077 -23.475 -31.389  1.00 24.85           H  
ATOM   2298  O   HIS A 141     -35.196 -26.521 -30.562  1.00 24.85           O  
ATOM   2299  CG  HIS A 141     -33.087 -23.567 -29.286  1.00 24.85           C  
ATOM   2300  CD2 HIS A 141     -32.332 -22.442 -29.087  1.00 24.85           C  
ATOM   2301  HD2 HIS A 141     -31.947 -21.795 -29.862  1.00 24.85           H  
ATOM   2302  ND1 HIS A 141     -33.341 -24.101 -28.042  1.00 24.85           N  
ATOM   2303  HD1 HIS A 141     -33.841 -24.952 -27.828  1.00 24.85           H  
ATOM   2304  CE1 HIS A 141     -32.758 -23.315 -27.124  1.00 24.85           C  
ATOM   2305  HE1 HIS A 141     -32.784 -23.492 -26.059  1.00 24.85           H  
ATOM   2306  NE2 HIS A 141     -32.124 -22.289 -27.712  1.00 24.85           N  
ATOM   2307  N   PRO A 142     -33.571 -27.518 -29.381  1.00 22.94           N  
ATOM   2308  CA  PRO A 142     -34.467 -28.292 -28.519  1.00 22.94           C  
ATOM   2309  HA  PRO A 142     -35.362 -28.591 -29.065  1.00 22.94           H  
ATOM   2310  C   PRO A 142     -34.885 -27.474 -27.283  1.00 22.94           C  
ATOM   2311  CB  PRO A 142     -33.663 -29.537 -28.143  1.00 22.94           C  
ATOM   2312  HB2 PRO A 142     -33.736 -30.273 -28.945  1.00 22.94           H  
ATOM   2313  HB3 PRO A 142     -33.986 -29.972 -27.197  1.00 22.94           H  
ATOM   2314  O   PRO A 142     -34.196 -26.527 -26.896  1.00 22.94           O  
ATOM   2315  CG  PRO A 142     -32.232 -29.002 -28.068  1.00 22.94           C  
ATOM   2316  HG2 PRO A 142     -32.062 -28.553 -27.090  1.00 22.94           H  
ATOM   2317  HG3 PRO A 142     -31.499 -29.786 -28.259  1.00 22.94           H  
ATOM   2318  CD  PRO A 142     -32.188 -27.913 -29.144  1.00 22.94           C  
ATOM   2319  HD2 PRO A 142     -31.590 -27.073 -28.790  1.00 22.94           H  
ATOM   2320  HD3 PRO A 142     -31.763 -28.318 -30.063  1.00 22.94           H  
ATOM   2321  N   ILE A 143     -36.002 -27.835 -26.647  1.00 22.93           N  
ATOM   2322  H   ILE A 143     -36.498 -28.651 -26.974  1.00 22.93           H  
ATOM   2323  CA  ILE A 143     -36.543 -27.205 -25.427  1.00 22.93           C  
ATOM   2324  HA  ILE A 143     -35.730 -26.718 -24.888  1.00 22.93           H  
ATOM   2325  C   ILE A 143     -37.103 -28.316 -24.514  1.00 22.93           C  
ATOM   2326  CB  ILE A 143     -37.604 -26.122 -25.793  1.00 22.93           C  
ATOM   2327  HB  ILE A 143     -38.394 -26.602 -26.370  1.00 22.93           H  
ATOM   2328  O   ILE A 143     -37.504 -29.363 -25.017  1.00 22.93           O  
ATOM   2329  CG1 ILE A 143     -36.975 -25.008 -26.674  1.00 22.93           C  
ATOM   2330 HG12 ILE A 143     -36.625 -25.452 -27.605  1.00 22.93           H  
ATOM   2331 HG13 ILE A 143     -36.115 -24.582 -26.157  1.00 22.93           H  
ATOM   2332  CG2 ILE A 143     -38.253 -25.495 -24.541  1.00 22.93           C  
ATOM   2333 HG21 ILE A 143     -38.996 -24.750 -24.828  1.00 22.93           H  
ATOM   2334 HG22 ILE A 143     -38.800 -26.248 -23.974  1.00 22.93           H  
ATOM   2335 HG23 ILE A 143     -37.497 -25.024 -23.913  1.00 22.93           H  
ATOM   2336  CD1 ILE A 143     -37.909 -23.860 -27.081  1.00 22.93           C  
ATOM   2337 HD11 ILE A 143     -38.136 -23.226 -26.225  1.00 22.93           H  
ATOM   2338 HD12 ILE A 143     -38.832 -24.262 -27.500  1.00 22.93           H  
ATOM   2339 HD13 ILE A 143     -37.415 -23.249 -27.837  1.00 22.93           H  
ATOM   2340  N   SER A 144     -37.156 -28.070 -23.195  1.00 21.16           N  
ATOM   2341  H   SER A 144     -36.847 -27.159 -22.889  1.00 21.16           H  
ATOM   2342  CA  SER A 144     -37.628 -29.000 -22.144  1.00 21.16           C  
ATOM   2343  HA  SER A 144     -37.608 -28.441 -21.209  1.00 21.16           H  
ATOM   2344  C   SER A 144     -36.716 -30.225 -21.911  1.00 21.16           C  
ATOM   2345  CB  SER A 144     -39.101 -29.375 -22.385  1.00 21.16           C  
ATOM   2346  HB2 SER A 144     -39.427 -30.127 -21.667  1.00 21.16           H  
ATOM   2347  HB3 SER A 144     -39.238 -29.791 -23.384  1.00 21.16           H  
ATOM   2348  O   SER A 144     -35.836 -30.523 -22.710  1.00 21.16           O  
ATOM   2349  OG  SER A 144     -39.906 -28.223 -22.224  1.00 21.16           O  
ATOM   2350  HG  SER A 144     -40.784 -28.428 -22.553  1.00 21.16           H  
ATOM   2351  N   PHE A 145     -36.810 -30.951 -20.791  1.00 22.02           N  
ATOM   2352  H   PHE A 145     -36.118 -31.683 -20.731  1.00 22.02           H  
ATOM   2353  CA  PHE A 145     -37.672 -30.774 -19.605  1.00 22.02           C  
ATOM   2354  HA  PHE A 145     -38.450 -30.038 -19.809  1.00 22.02           H  
ATOM   2355  C   PHE A 145     -36.906 -30.211 -18.392  1.00 22.02           C  
ATOM   2356  CB  PHE A 145     -38.386 -32.108 -19.311  1.00 22.02           C  
ATOM   2357  HB2 PHE A 145     -37.682 -32.934 -19.410  1.00 22.02           H  
ATOM   2358  HB3 PHE A 145     -38.745 -32.117 -18.282  1.00 22.02           H  
ATOM   2359  O   PHE A 145     -35.714 -29.918 -18.475  1.00 22.02           O  
ATOM   2360  CG  PHE A 145     -39.580 -32.340 -20.216  1.00 22.02           C  
ATOM   2361  CD1 PHE A 145     -40.859 -31.911 -19.810  1.00 22.02           C  
ATOM   2362  HD1 PHE A 145     -41.001 -31.462 -18.838  1.00 22.02           H  
ATOM   2363  CD2 PHE A 145     -39.411 -32.923 -21.487  1.00 22.02           C  
ATOM   2364  HD2 PHE A 145     -38.434 -33.249 -21.812  1.00 22.02           H  
ATOM   2365  CE1 PHE A 145     -41.962 -32.064 -20.669  1.00 22.02           C  
ATOM   2366  HE1 PHE A 145     -42.944 -31.743 -20.354  1.00 22.02           H  
ATOM   2367  CE2 PHE A 145     -40.515 -33.072 -22.347  1.00 22.02           C  
ATOM   2368  HE2 PHE A 145     -40.385 -33.520 -23.321  1.00 22.02           H  
ATOM   2369  CZ  PHE A 145     -41.790 -32.643 -21.938  1.00 22.02           C  
ATOM   2370  HZ  PHE A 145     -42.637 -32.766 -22.596  1.00 22.02           H  
ATOM   2371  N   SER A 146     -37.606 -29.976 -17.278  1.00 23.81           N  
ATOM   2372  H   SER A 146     -38.578 -30.249 -17.240  1.00 23.81           H  
ATOM   2373  CA  SER A 146     -37.140 -29.135 -16.169  1.00 23.81           C  
ATOM   2374  HA  SER A 146     -36.062 -28.999 -16.254  1.00 23.81           H  
ATOM   2375  C   SER A 146     -37.411 -29.723 -14.777  1.00 23.81           C  
ATOM   2376  CB  SER A 146     -37.793 -27.750 -16.294  1.00 23.81           C  
ATOM   2377  HB2 SER A 146     -37.437 -27.274 -17.208  1.00 23.81           H  
ATOM   2378  HB3 SER A 146     -37.510 -27.130 -15.443  1.00 23.81           H  
ATOM   2379  O   SER A 146     -38.344 -30.495 -14.570  1.00 23.81           O  
ATOM   2380  OG  SER A 146     -39.203 -27.865 -16.354  1.00 23.81           O  
ATOM   2381  HG  SER A 146     -39.597 -27.001 -16.494  1.00 23.81           H  
ATOM   2382  N   GLN A 147     -36.594 -29.308 -13.804  1.00 23.88           N  
ATOM   2383  H   GLN A 147     -35.826 -28.702 -14.055  1.00 23.88           H  
ATOM   2384  CA  GLN A 147     -36.823 -29.460 -12.362  1.00 23.88           C  
ATOM   2385  HA  GLN A 147     -37.892 -29.580 -12.188  1.00 23.88           H  
ATOM   2386  C   GLN A 147     -36.339 -28.185 -11.639  1.00 23.88           C  
ATOM   2387  CB  GLN A 147     -36.089 -30.694 -11.806  1.00 23.88           C  
ATOM   2388  HB2 GLN A 147     -35.042 -30.661 -12.107  1.00 23.88           H  
ATOM   2389  HB3 GLN A 147     -36.129 -30.655 -10.718  1.00 23.88           H  
ATOM   2390  O   GLN A 147     -35.400 -27.542 -12.121  1.00 23.88           O  
ATOM   2391  CG  GLN A 147     -36.712 -32.025 -12.256  1.00 23.88           C  
ATOM   2392  HG2 GLN A 147     -36.582 -32.147 -13.331  1.00 23.88           H  
ATOM   2393  HG3 GLN A 147     -37.781 -32.010 -12.040  1.00 23.88           H  
ATOM   2394  CD  GLN A 147     -36.099 -33.240 -11.563  1.00 23.88           C  
ATOM   2395  NE2 GLN A 147     -36.678 -34.409 -11.723  1.00 23.88           N  
ATOM   2396 HE21 GLN A 147     -36.248 -35.188 -11.245  1.00 23.88           H  
ATOM   2397 HE22 GLN A 147     -37.509 -34.502 -12.289  1.00 23.88           H  
ATOM   2398  OE1 GLN A 147     -35.097 -33.172 -10.870  1.00 23.88           O  
ATOM   2399  N   PRO A 148     -36.951 -27.781 -10.509  1.00 24.05           N  
ATOM   2400  CA  PRO A 148     -36.590 -26.545  -9.815  1.00 24.05           C  
ATOM   2401  HA  PRO A 148     -36.473 -25.748 -10.549  1.00 24.05           H  
ATOM   2402  C   PRO A 148     -35.299 -26.699  -8.979  1.00 24.05           C  
ATOM   2403  CB  PRO A 148     -37.804 -26.213  -8.942  1.00 24.05           C  
ATOM   2404  HB2 PRO A 148     -37.527 -25.672  -8.037  1.00 24.05           H  
ATOM   2405  HB3 PRO A 148     -38.521 -25.634  -9.524  1.00 24.05           H  
ATOM   2406  O   PRO A 148     -35.242 -27.565  -8.104  1.00 24.05           O  
ATOM   2407  CG  PRO A 148     -38.402 -27.585  -8.622  1.00 24.05           C  
ATOM   2408  HG2 PRO A 148     -37.878 -28.030  -7.776  1.00 24.05           H  
ATOM   2409  HG3 PRO A 148     -39.470 -27.522  -8.416  1.00 24.05           H  
ATOM   2410  CD  PRO A 148     -38.117 -28.396  -9.887  1.00 24.05           C  
ATOM   2411  HD2 PRO A 148     -37.927 -29.438  -9.629  1.00 24.05           H  
ATOM   2412  HD3 PRO A 148     -38.970 -28.325 -10.562  1.00 24.05           H  
ATOM   2413  N   PRO A 149     -34.268 -25.851  -9.169  1.00 23.45           N  
ATOM   2414  CA  PRO A 149     -33.103 -25.828  -8.285  1.00 23.45           C  
ATOM   2415  HA  PRO A 149     -32.721 -26.840  -8.155  1.00 23.45           H  
ATOM   2416  C   PRO A 149     -33.477 -25.253  -6.908  1.00 23.45           C  
ATOM   2417  CB  PRO A 149     -32.055 -24.984  -9.014  1.00 23.45           C  
ATOM   2418  HB2 PRO A 149     -31.482 -25.622  -9.686  1.00 23.45           H  
ATOM   2419  HB3 PRO A 149     -31.393 -24.462  -8.324  1.00 23.45           H  
ATOM   2420  O   PRO A 149     -34.183 -24.249  -6.808  1.00 23.45           O  
ATOM   2421  CG  PRO A 149     -32.903 -24.012  -9.836  1.00 23.45           C  
ATOM   2422  HG2 PRO A 149     -32.373 -23.663 -10.722  1.00 23.45           H  
ATOM   2423  HG3 PRO A 149     -33.202 -23.169  -9.213  1.00 23.45           H  
ATOM   2424  CD  PRO A 149     -34.137 -24.837 -10.206  1.00 23.45           C  
ATOM   2425  HD2 PRO A 149     -33.984 -25.324 -11.169  1.00 23.45           H  
ATOM   2426  HD3 PRO A 149     -35.013 -24.189 -10.243  1.00 23.45           H  
ATOM   2427  N   SER A 150     -32.993 -25.882  -5.836  1.00 23.48           N  
ATOM   2428  H   SER A 150     -32.383 -26.677  -5.965  1.00 23.48           H  
ATOM   2429  CA  SER A 150     -33.433 -25.594  -4.467  1.00 23.48           C  
ATOM   2430  HA  SER A 150     -34.520 -25.523  -4.492  1.00 23.48           H  
ATOM   2431  C   SER A 150     -32.919 -24.264  -3.893  1.00 23.48           C  
ATOM   2432  CB  SER A 150     -33.093 -26.774  -3.546  1.00 23.48           C  
ATOM   2433  HB2 SER A 150     -33.647 -27.651  -3.881  1.00 23.48           H  
ATOM   2434  HB3 SER A 150     -33.394 -26.542  -2.525  1.00 23.48           H  
ATOM   2435  O   SER A 150     -31.868 -23.729  -4.269  1.00 23.48           O  
ATOM   2436  OG  SER A 150     -31.709 -27.066  -3.579  1.00 23.48           O  
ATOM   2437  HG  SER A 150     -31.551 -27.847  -3.045  1.00 23.48           H  
ATOM   2438  N   LEU A 151     -33.674 -23.726  -2.926  1.00 30.56           N  
ATOM   2439  H   LEU A 151     -34.514 -24.212  -2.648  1.00 30.56           H  
ATOM   2440  CA  LEU A 151     -33.298 -22.524  -2.183  1.00 30.56           C  
ATOM   2441  HA  LEU A 151     -33.051 -21.744  -2.903  1.00 30.56           H  
ATOM   2442  C   LEU A 151     -32.043 -22.793  -1.341  1.00 30.56           C  
ATOM   2443  CB  LEU A 151     -34.472 -22.037  -1.313  1.00 30.56           C  
ATOM   2444  HB2 LEU A 151     -34.126 -21.198  -0.709  1.00 30.56           H  
ATOM   2445  HB3 LEU A 151     -34.752 -22.838  -0.629  1.00 30.56           H  
ATOM   2446  O   LEU A 151     -32.023 -23.657  -0.471  1.00 30.56           O  
ATOM   2447  CG  LEU A 151     -35.727 -21.592  -2.090  1.00 30.56           C  
ATOM   2448  HG  LEU A 151     -36.117 -22.434  -2.662  1.00 30.56           H  
ATOM   2449  CD1 LEU A 151     -36.801 -21.138  -1.102  1.00 30.56           C  
ATOM   2450 HD11 LEU A 151     -36.455 -20.279  -0.527  1.00 30.56           H  
ATOM   2451 HD12 LEU A 151     -37.043 -21.953  -0.421  1.00 30.56           H  
ATOM   2452 HD13 LEU A 151     -37.708 -20.866  -1.642  1.00 30.56           H  
ATOM   2453  CD2 LEU A 151     -35.444 -20.431  -3.049  1.00 30.56           C  
ATOM   2454 HD21 LEU A 151     -36.380 -20.102  -3.501  1.00 30.56           H  
ATOM   2455 HD22 LEU A 151     -34.787 -20.761  -3.853  1.00 30.56           H  
ATOM   2456 HD23 LEU A 151     -34.995 -19.597  -2.510  1.00 30.56           H  
ATOM   2457  N   THR A 152     -30.984 -22.036  -1.617  1.00 26.57           N  
ATOM   2458  H   THR A 152     -31.079 -21.348  -2.350  1.00 26.57           H  
ATOM   2459  CA  THR A 152     -29.636 -22.231  -1.063  1.00 26.57           C  
ATOM   2460  HA  THR A 152     -29.697 -22.841  -0.162  1.00 26.57           H  
ATOM   2461  C   THR A 152     -29.007 -20.892  -0.678  1.00 26.57           C  
ATOM   2462  CB  THR A 152     -28.730 -22.953  -2.079  1.00 26.57           C  
ATOM   2463  HB  THR A 152     -27.695 -22.870  -1.747  1.00 26.57           H  
ATOM   2464  O   THR A 152     -29.433 -19.838  -1.155  1.00 26.57           O  
ATOM   2465  CG2 THR A 152     -29.057 -24.438  -2.218  1.00 26.57           C  
ATOM   2466 HG21 THR A 152     -28.935 -24.932  -1.254  1.00 26.57           H  
ATOM   2467 HG22 THR A 152     -30.084 -24.581  -2.552  1.00 26.57           H  
ATOM   2468 HG23 THR A 152     -28.381 -24.900  -2.937  1.00 26.57           H  
ATOM   2469  OG1 THR A 152     -28.842 -22.363  -3.358  1.00 26.57           O  
ATOM   2470  HG1 THR A 152     -29.571 -22.822  -3.783  1.00 26.57           H  
ATOM   2471  N   GLU A 153     -27.946 -20.920   0.143  1.00 30.73           N  
ATOM   2472  H   GLU A 153     -27.663 -21.817   0.510  1.00 30.73           H  
ATOM   2473  CA  GLU A 153     -27.257 -19.733   0.695  1.00 30.73           C  
ATOM   2474  HA  GLU A 153     -27.861 -19.290   1.486  1.00 30.73           H  
ATOM   2475  C   GLU A 153     -26.905 -18.636  -0.323  1.00 30.73           C  
ATOM   2476  CB  GLU A 153     -25.892 -20.136   1.258  1.00 30.73           C  
ATOM   2477  HB2 GLU A 153     -25.285 -20.513   0.434  1.00 30.73           H  
ATOM   2478  HB3 GLU A 153     -25.415 -19.227   1.625  1.00 30.73           H  
ATOM   2479  O   GLU A 153     -26.682 -17.481   0.049  1.00 30.73           O  
ATOM   2480  CG  GLU A 153     -25.846 -21.156   2.395  1.00 30.73           C  
ATOM   2481  HG2 GLU A 153     -26.547 -20.862   3.176  1.00 30.73           H  
ATOM   2482  HG3 GLU A 153     -26.111 -22.145   2.021  1.00 30.73           H  
ATOM   2483  CD  GLU A 153     -24.407 -21.136   2.920  1.00 30.73           C  
ATOM   2484  OE1 GLU A 153     -24.175 -20.597   4.026  1.00 30.73           O  
ATOM   2485  OE2 GLU A 153     -23.469 -21.351   2.115  1.00 30.73           O  
ATOM   2486  N   THR A 154     -26.804 -18.986  -1.609  1.00 30.35           N  
ATOM   2487  H   THR A 154     -27.049 -19.936  -1.849  1.00 30.35           H  
ATOM   2488  CA  THR A 154     -26.438 -18.051  -2.673  1.00 30.35           C  
ATOM   2489  HA  THR A 154     -25.461 -17.641  -2.420  1.00 30.35           H  
ATOM   2490  C   THR A 154     -27.399 -16.863  -2.765  1.00 30.35           C  
ATOM   2491  CB  THR A 154     -26.303 -18.732  -4.047  1.00 30.35           C  
ATOM   2492  HB  THR A 154     -25.719 -18.062  -4.678  1.00 30.35           H  
ATOM   2493  O   THR A 154     -26.983 -15.820  -3.254  1.00 30.35           O  
ATOM   2494  CG2 THR A 154     -25.587 -20.080  -4.019  1.00 30.35           C  
ATOM   2495 HG21 THR A 154     -25.412 -20.424  -5.038  1.00 30.35           H  
ATOM   2496 HG22 THR A 154     -24.626 -19.979  -3.514  1.00 30.35           H  
ATOM   2497 HG23 THR A 154     -26.186 -20.828  -3.499  1.00 30.35           H  
ATOM   2498  OG1 THR A 154     -27.552 -18.920  -4.679  1.00 30.35           O  
ATOM   2499  HG1 THR A 154     -27.916 -19.747  -4.353  1.00 30.35           H  
ATOM   2500  N   SER A 155     -28.644 -16.966  -2.285  1.00 28.86           N  
ATOM   2501  H   SER A 155     -28.929 -17.838  -1.861  1.00 28.86           H  
ATOM   2502  CA  SER A 155     -29.569 -15.830  -2.152  1.00 28.86           C  
ATOM   2503  HA  SER A 155     -29.660 -15.329  -3.116  1.00 28.86           H  
ATOM   2504  C   SER A 155     -29.042 -14.792  -1.148  1.00 28.86           C  
ATOM   2505  CB  SER A 155     -30.962 -16.341  -1.753  1.00 28.86           C  
ATOM   2506  HB2 SER A 155     -31.361 -16.959  -2.557  1.00 28.86           H  
ATOM   2507  HB3 SER A 155     -31.632 -15.496  -1.593  1.00 28.86           H  
ATOM   2508  O   SER A 155     -28.719 -13.664  -1.526  1.00 28.86           O  
ATOM   2509  OG  SER A 155     -30.874 -17.117  -0.573  1.00 28.86           O  
ATOM   2510  HG  SER A 155     -31.690 -17.607  -0.448  1.00 28.86           H  
ATOM   2511  N   LEU A 156     -28.859 -15.195   0.111  1.00 31.92           N  
ATOM   2512  H   LEU A 156     -29.173 -16.130   0.328  1.00 31.92           H  
ATOM   2513  CA  LEU A 156     -28.367 -14.353   1.206  1.00 31.92           C  
ATOM   2514  HA  LEU A 156     -29.024 -13.490   1.314  1.00 31.92           H  
ATOM   2515  C   LEU A 156     -26.957 -13.816   0.924  1.00 31.92           C  
ATOM   2516  CB  LEU A 156     -28.385 -15.165   2.516  1.00 31.92           C  
ATOM   2517  HB2 LEU A 156     -27.710 -16.014   2.407  1.00 31.92           H  
ATOM   2518  HB3 LEU A 156     -27.996 -14.534   3.315  1.00 31.92           H  
ATOM   2519  O   LEU A 156     -26.676 -12.641   1.159  1.00 31.92           O  
ATOM   2520  CG  LEU A 156     -29.768 -15.696   2.945  1.00 31.92           C  
ATOM   2521  HG  LEU A 156     -30.159 -16.358   2.173  1.00 31.92           H  
ATOM   2522  CD1 LEU A 156     -29.623 -16.505   4.233  1.00 31.92           C  
ATOM   2523 HD11 LEU A 156     -29.255 -15.870   5.039  1.00 31.92           H  
ATOM   2524 HD12 LEU A 156     -30.591 -16.915   4.520  1.00 31.92           H  
ATOM   2525 HD13 LEU A 156     -28.931 -17.333   4.079  1.00 31.92           H  
ATOM   2526  CD2 LEU A 156     -30.774 -14.571   3.188  1.00 31.92           C  
ATOM   2527 HD21 LEU A 156     -30.386 -13.869   3.927  1.00 31.92           H  
ATOM   2528 HD22 LEU A 156     -30.990 -14.045   2.258  1.00 31.92           H  
ATOM   2529 HD23 LEU A 156     -31.709 -14.991   3.560  1.00 31.92           H  
ATOM   2530  N   LYS A 157     -26.079 -14.643   0.343  1.00 33.59           N  
ATOM   2531  H   LYS A 157     -26.368 -15.600   0.201  1.00 33.59           H  
ATOM   2532  CA  LYS A 157     -24.698 -14.255   0.010  1.00 33.59           C  
ATOM   2533  HA  LYS A 157     -24.322 -13.644   0.831  1.00 33.59           H  
ATOM   2534  C   LYS A 157     -24.605 -13.323  -1.214  1.00 33.59           C  
ATOM   2535  CB  LYS A 157     -23.801 -15.510  -0.055  1.00 33.59           C  
ATOM   2536  HB2 LYS A 157     -22.803 -15.218  -0.383  1.00 33.59           H  
ATOM   2537  HB3 LYS A 157     -24.212 -16.221  -0.772  1.00 33.59           H  
ATOM   2538  O   LYS A 157     -23.623 -12.595  -1.329  1.00 33.59           O  
ATOM   2539  CG  LYS A 157     -23.695 -16.166   1.340  1.00 33.59           C  
ATOM   2540  HG2 LYS A 157     -23.295 -15.431   2.038  1.00 33.59           H  
ATOM   2541  HG3 LYS A 157     -24.692 -16.445   1.681  1.00 33.59           H  
ATOM   2542  CD  LYS A 157     -22.809 -17.422   1.398  1.00 33.59           C  
ATOM   2543  HD2 LYS A 157     -23.201 -18.172   0.711  1.00 33.59           H  
ATOM   2544  HD3 LYS A 157     -21.787 -17.168   1.118  1.00 33.59           H  
ATOM   2545  CE  LYS A 157     -22.846 -17.969   2.834  1.00 33.59           C  
ATOM   2546  HE2 LYS A 157     -22.457 -17.220   3.524  1.00 33.59           H  
ATOM   2547  HE3 LYS A 157     -23.888 -18.148   3.099  1.00 33.59           H  
ATOM   2548  NZ  LYS A 157     -22.114 -19.246   3.003  1.00 33.59           N  
ATOM   2549  HZ1 LYS A 157     -22.416 -19.936   2.329  1.00 33.59           H  
ATOM   2550  HZ2 LYS A 157     -21.106 -19.181   3.027  1.00 33.59           H  
ATOM   2551  HZ3 LYS A 157     -22.475 -19.717   3.820  1.00 33.59           H  
ATOM   2552  N   LYS A 158     -25.642 -13.243  -2.066  1.00 30.56           N  
ATOM   2553  H   LYS A 158     -26.406 -13.889  -1.931  1.00 30.56           H  
ATOM   2554  CA  LYS A 158     -25.824 -12.147  -3.049  1.00 30.56           C  
ATOM   2555  HA  LYS A 158     -24.854 -11.862  -3.457  1.00 30.56           H  
ATOM   2556  C   LYS A 158     -26.397 -10.885  -2.388  1.00 30.56           C  
ATOM   2557  CB  LYS A 158     -26.736 -12.595  -4.211  1.00 30.56           C  
ATOM   2558  HB2 LYS A 158     -27.652 -13.002  -3.784  1.00 30.56           H  
ATOM   2559  HB3 LYS A 158     -27.011 -11.723  -4.804  1.00 30.56           H  
ATOM   2560  O   LYS A 158     -25.965  -9.783  -2.717  1.00 30.56           O  
ATOM   2561  CG  LYS A 158     -26.099 -13.631  -5.158  1.00 30.56           C  
ATOM   2562  HG2 LYS A 158     -25.428 -13.129  -5.855  1.00 30.56           H  
ATOM   2563  HG3 LYS A 158     -25.497 -14.324  -4.570  1.00 30.56           H  
ATOM   2564  CD  LYS A 158     -27.173 -14.420  -5.940  1.00 30.56           C  
ATOM   2565  HD2 LYS A 158     -27.516 -13.837  -6.795  1.00 30.56           H  
ATOM   2566  HD3 LYS A 158     -28.027 -14.597  -5.286  1.00 30.56           H  
ATOM   2567  CE  LYS A 158     -26.630 -15.782  -6.399  1.00 30.56           C  
ATOM   2568  HE2 LYS A 158     -25.985 -16.158  -5.606  1.00 30.56           H  
ATOM   2569  HE3 LYS A 158     -26.022 -15.650  -7.294  1.00 30.56           H  
ATOM   2570  NZ  LYS A 158     -27.714 -16.773  -6.629  1.00 30.56           N  
ATOM   2571  HZ1 LYS A 158     -28.340 -16.491  -7.370  1.00 30.56           H  
ATOM   2572  HZ2 LYS A 158     -28.247 -16.915  -5.783  1.00 30.56           H  
ATOM   2573  HZ3 LYS A 158     -27.337 -17.685  -6.842  1.00 30.56           H  
ATOM   2574  N   ALA A 159     -27.339 -11.026  -1.452  1.00 27.50           N  
ATOM   2575  H   ALA A 159     -27.684 -11.954  -1.252  1.00 27.50           H  
ATOM   2576  CA  ALA A 159     -27.965  -9.897  -0.756  1.00 27.50           C  
ATOM   2577  HA  ALA A 159     -28.348  -9.200  -1.502  1.00 27.50           H  
ATOM   2578  C   ALA A 159     -26.965  -9.114   0.116  1.00 27.50           C  
ATOM   2579  CB  ALA A 159     -29.160 -10.413   0.055  1.00 27.50           C  
ATOM   2580  HB1 ALA A 159     -29.856 -10.941  -0.597  1.00 27.50           H  
ATOM   2581  HB2 ALA A 159     -29.678  -9.572   0.515  1.00 27.50           H  
ATOM   2582  HB3 ALA A 159     -28.824 -11.089   0.842  1.00 27.50           H  
ATOM   2583  O   ALA A 159     -26.873  -7.894  -0.003  1.00 27.50           O  
ATOM   2584  N   ALA A 160     -26.134  -9.802   0.907  1.00 30.33           N  
ATOM   2585  H   ALA A 160     -26.273 -10.798   1.002  1.00 30.33           H  
ATOM   2586  CA  ALA A 160     -25.078  -9.166   1.700  1.00 30.33           C  
ATOM   2587  HA  ALA A 160     -25.538  -8.483   2.413  1.00 30.33           H  
ATOM   2588  C   ALA A 160     -24.105  -8.340   0.830  1.00 30.33           C  
ATOM   2589  CB  ALA A 160     -24.345 -10.263   2.482  1.00 30.33           C  
ATOM   2590  HB1 ALA A 160     -23.576  -9.811   3.109  1.00 30.33           H  
ATOM   2591  HB2 ALA A 160     -25.049 -10.796   3.120  1.00 30.33           H  
ATOM   2592  HB3 ALA A 160     -23.877 -10.968   1.795  1.00 30.33           H  
ATOM   2593  O   ALA A 160     -23.717  -7.237   1.209  1.00 30.33           O  
ATOM   2594  N   ALA A 161     -23.779  -8.829  -0.373  1.00 31.43           N  
ATOM   2595  H   ALA A 161     -24.136  -9.736  -0.639  1.00 31.43           H  
ATOM   2596  CA  ALA A 161     -22.923  -8.123  -1.326  1.00 31.43           C  
ATOM   2597  HA  ALA A 161     -22.032  -7.787  -0.795  1.00 31.43           H  
ATOM   2598  C   ALA A 161     -23.579  -6.862  -1.932  1.00 31.43           C  
ATOM   2599  CB  ALA A 161     -22.480  -9.118  -2.405  1.00 31.43           C  
ATOM   2600  HB1 ALA A 161     -22.017  -9.989  -1.942  1.00 31.43           H  
ATOM   2601  HB2 ALA A 161     -21.755  -8.638  -3.061  1.00 31.43           H  
ATOM   2602  HB3 ALA A 161     -23.338  -9.437  -2.997  1.00 31.43           H  
ATOM   2603  O   ALA A 161     -22.861  -5.926  -2.275  1.00 31.43           O  
ATOM   2604  N   LYS A 162     -24.919  -6.787  -2.022  1.00 31.18           N  
ATOM   2605  H   LYS A 162     -25.459  -7.588  -1.729  1.00 31.18           H  
ATOM   2606  CA  LYS A 162     -25.632  -5.531  -2.337  1.00 31.18           C  
ATOM   2607  HA  LYS A 162     -25.131  -5.023  -3.161  1.00 31.18           H  
ATOM   2608  C   LYS A 162     -25.614  -4.553  -1.161  1.00 31.18           C  
ATOM   2609  CB  LYS A 162     -27.104  -5.784  -2.713  1.00 31.18           C  
ATOM   2610  HB2 LYS A 162     -27.565  -6.446  -1.981  1.00 31.18           H  
ATOM   2611  HB3 LYS A 162     -27.622  -4.827  -2.651  1.00 31.18           H  
ATOM   2612  O   LYS A 162     -25.442  -3.352  -1.362  1.00 31.18           O  
ATOM   2613  CG  LYS A 162     -27.337  -6.343  -4.124  1.00 31.18           C  
ATOM   2614  HG2 LYS A 162     -26.955  -7.362  -4.189  1.00 31.18           H  
ATOM   2615  HG3 LYS A 162     -26.819  -5.715  -4.849  1.00 31.18           H  
ATOM   2616  CD  LYS A 162     -28.848  -6.321  -4.418  1.00 31.18           C  
ATOM   2617  HD2 LYS A 162     -29.352  -7.004  -3.734  1.00 31.18           H  
ATOM   2618  HD3 LYS A 162     -29.223  -5.314  -4.238  1.00 31.18           H  
ATOM   2619  CE  LYS A 162     -29.169  -6.710  -5.866  1.00 31.18           C  
ATOM   2620  HE2 LYS A 162     -28.869  -7.745  -6.026  1.00 31.18           H  
ATOM   2621  HE3 LYS A 162     -28.575  -6.082  -6.530  1.00 31.18           H  
ATOM   2622  NZ  LYS A 162     -30.616  -6.533  -6.166  1.00 31.18           N  
ATOM   2623  HZ1 LYS A 162     -30.893  -5.571  -6.033  1.00 31.18           H  
ATOM   2624  HZ2 LYS A 162     -30.825  -6.784  -7.122  1.00 31.18           H  
ATOM   2625  HZ3 LYS A 162     -31.186  -7.103  -5.558  1.00 31.18           H  
ATOM   2626  N   ASN A 163     -25.815  -5.048   0.059  1.00 33.30           N  
ATOM   2627  H   ASN A 163     -26.013  -6.036   0.137  1.00 33.30           H  
ATOM   2628  CA  ASN A 163     -26.096  -4.197   1.219  1.00 33.30           C  
ATOM   2629  HA  ASN A 163     -26.777  -3.407   0.901  1.00 33.30           H  
ATOM   2630  C   ASN A 163     -24.858  -3.455   1.758  1.00 33.30           C  
ATOM   2631  CB  ASN A 163     -26.836  -5.018   2.287  1.00 33.30           C  
ATOM   2632  HB2 ASN A 163     -26.906  -4.419   3.195  1.00 33.30           H  
ATOM   2633  HB3 ASN A 163     -26.276  -5.925   2.517  1.00 33.30           H  
ATOM   2634  O   ASN A 163     -25.018  -2.446   2.436  1.00 33.30           O  
ATOM   2635  CG  ASN A 163     -28.255  -5.396   1.874  1.00 33.30           C  
ATOM   2636  ND2 ASN A 163     -29.049  -5.878   2.801  1.00 33.30           N  
ATOM   2637 HD21 ASN A 163     -30.001  -6.067   2.521  1.00 33.30           H  
ATOM   2638 HD22 ASN A 163     -28.745  -5.940   3.762  1.00 33.30           H  
ATOM   2639  OD1 ASN A 163     -28.677  -5.266   0.735  1.00 33.30           O  
ATOM   2640  N   LEU A 164     -23.643  -3.868   1.374  1.00 36.99           N  
ATOM   2641  H   LEU A 164     -23.567  -4.748   0.885  1.00 36.99           H  
ATOM   2642  CA  LEU A 164     -22.433  -3.044   1.534  1.00 36.99           C  
ATOM   2643  HA  LEU A 164     -22.364  -2.718   2.571  1.00 36.99           H  
ATOM   2644  C   LEU A 164     -22.461  -1.747   0.695  1.00 36.99           C  
ATOM   2645  CB  LEU A 164     -21.184  -3.879   1.180  1.00 36.99           C  
ATOM   2646  HB2 LEU A 164     -21.317  -4.297   0.182  1.00 36.99           H  
ATOM   2647  HB3 LEU A 164     -20.328  -3.207   1.139  1.00 36.99           H  
ATOM   2648  O   LEU A 164     -21.702  -0.829   0.988  1.00 36.99           O  
ATOM   2649  CG  LEU A 164     -20.843  -5.018   2.160  1.00 36.99           C  
ATOM   2650  HG  LEU A 164     -21.675  -5.721   2.210  1.00 36.99           H  
ATOM   2651  CD1 LEU A 164     -19.607  -5.766   1.653  1.00 36.99           C  
ATOM   2652 HD11 LEU A 164     -19.818  -6.201   0.676  1.00 36.99           H  
ATOM   2653 HD12 LEU A 164     -19.345  -6.563   2.348  1.00 36.99           H  
ATOM   2654 HD13 LEU A 164     -18.765  -5.078   1.568  1.00 36.99           H  
ATOM   2655  CD2 LEU A 164     -20.535  -4.518   3.574  1.00 36.99           C  
ATOM   2656 HD21 LEU A 164     -21.428  -4.078   4.018  1.00 36.99           H  
ATOM   2657 HD22 LEU A 164     -19.744  -3.770   3.542  1.00 36.99           H  
ATOM   2658 HD23 LEU A 164     -20.219  -5.351   4.202  1.00 36.99           H  
ATOM   2659  N   PHE A 165     -23.327  -1.656  -0.325  1.00 34.01           N  
ATOM   2660  H   PHE A 165     -23.913  -2.455  -0.521  1.00 34.01           H  
ATOM   2661  CA  PHE A 165     -23.428  -0.502  -1.229  1.00 34.01           C  
ATOM   2662  HA  PHE A 165     -22.696   0.246  -0.925  1.00 34.01           H  
ATOM   2663  C   PHE A 165     -24.792   0.217  -1.174  1.00 34.01           C  
ATOM   2664  CB  PHE A 165     -23.042  -0.938  -2.651  1.00 34.01           C  
ATOM   2665  HB2 PHE A 165     -23.199  -0.096  -3.325  1.00 34.01           H  
ATOM   2666  HB3 PHE A 165     -23.704  -1.742  -2.972  1.00 34.01           H  
ATOM   2667  O   PHE A 165     -24.807   1.445  -1.237  1.00 34.01           O  
ATOM   2668  CG  PHE A 165     -21.594  -1.389  -2.786  1.00 34.01           C  
ATOM   2669  CD1 PHE A 165     -20.572  -0.436  -2.966  1.00 34.01           C  
ATOM   2670  HD1 PHE A 165     -20.815   0.615  -3.012  1.00 34.01           H  
ATOM   2671  CD2 PHE A 165     -21.261  -2.756  -2.713  1.00 34.01           C  
ATOM   2672  HD2 PHE A 165     -22.037  -3.493  -2.567  1.00 34.01           H  
ATOM   2673  CE1 PHE A 165     -19.230  -0.846  -3.076  1.00 34.01           C  
ATOM   2674  HE1 PHE A 165     -18.452  -0.109  -3.208  1.00 34.01           H  
ATOM   2675  CE2 PHE A 165     -19.919  -3.166  -2.819  1.00 34.01           C  
ATOM   2676  HE2 PHE A 165     -19.672  -4.216  -2.756  1.00 34.01           H  
ATOM   2677  CZ  PHE A 165     -18.903  -2.211  -3.003  1.00 34.01           C  
ATOM   2678  HZ  PHE A 165     -17.872  -2.522  -3.082  1.00 34.01           H  
ATOM   2679  N   LYS A 166     -25.932  -0.472  -0.954  1.00 30.76           N  
ATOM   2680  H   LYS A 166     -25.875  -1.480  -0.932  1.00 30.76           H  
ATOM   2681  CA  LYS A 166     -27.211   0.190  -0.572  1.00 30.76           C  
ATOM   2682  HA  LYS A 166     -27.252   1.134  -1.116  1.00 30.76           H  
ATOM   2683  C   LYS A 166     -27.195   0.575   0.913  1.00 30.76           C  
ATOM   2684  CB  LYS A 166     -28.484  -0.607  -0.979  1.00 30.76           C  
ATOM   2685  HB2 LYS A 166     -28.612  -1.468  -0.323  1.00 30.76           H  
ATOM   2686  HB3 LYS A 166     -28.332  -0.988  -1.989  1.00 30.76           H  
ATOM   2687  O   LYS A 166     -28.062   0.154   1.672  1.00 30.76           O  
ATOM   2688  CG  LYS A 166     -29.783   0.262  -0.991  1.00 30.76           C  
ATOM   2689  HG2 LYS A 166     -30.206   0.202  -1.993  1.00 30.76           H  
ATOM   2690  HG3 LYS A 166     -29.515   1.306  -0.827  1.00 30.76           H  
ATOM   2691  CD  LYS A 166     -30.911  -0.106   0.012  1.00 30.76           C  
ATOM   2692  HD2 LYS A 166     -31.226  -1.134  -0.163  1.00 30.76           H  
ATOM   2693  HD3 LYS A 166     -30.525  -0.030   1.029  1.00 30.76           H  
ATOM   2694  CE  LYS A 166     -32.131   0.841  -0.137  1.00 30.76           C  
ATOM   2695  HE2 LYS A 166     -32.546   0.732  -1.139  1.00 30.76           H  
ATOM   2696  HE3 LYS A 166     -31.783   1.870  -0.051  1.00 30.76           H  
ATOM   2697  NZ  LYS A 166     -33.220   0.629   0.867  1.00 30.76           N  
ATOM   2698  HZ1 LYS A 166     -33.736  -0.235   0.776  1.00 30.76           H  
ATOM   2699  HZ2 LYS A 166     -32.930   0.735   1.828  1.00 30.76           H  
ATOM   2700  HZ3 LYS A 166     -33.949   1.324   0.790  1.00 30.76           H  
ATOM   2701  N   VAL A 167     -26.201   1.364   1.328  1.00 32.57           N  
ATOM   2702  H   VAL A 167     -25.528   1.661   0.635  1.00 32.57           H  
ATOM   2703  CA  VAL A 167     -26.104   1.918   2.689  1.00 32.57           C  
ATOM   2704  HA  VAL A 167     -26.090   1.092   3.401  1.00 32.57           H  
ATOM   2705  C   VAL A 167     -27.351   2.766   2.935  1.00 32.57           C  
ATOM   2706  CB  VAL A 167     -24.813   2.740   2.872  1.00 32.57           C  
ATOM   2707  HB  VAL A 167     -24.802   3.562   2.158  1.00 32.57           H  
ATOM   2708  O   VAL A 167     -27.527   3.805   2.295  1.00 32.57           O  
ATOM   2709  CG1 VAL A 167     -24.718   3.323   4.289  1.00 32.57           C  
ATOM   2710 HG11 VAL A 167     -24.745   2.520   5.026  1.00 32.57           H  
ATOM   2711 HG12 VAL A 167     -23.782   3.870   4.399  1.00 32.57           H  
ATOM   2712 HG13 VAL A 167     -25.540   4.013   4.478  1.00 32.57           H  
ATOM   2713  CG2 VAL A 167     -23.570   1.873   2.633  1.00 32.57           C  
ATOM   2714 HG21 VAL A 167     -23.543   1.517   1.603  1.00 32.57           H  
ATOM   2715 HG22 VAL A 167     -22.666   2.457   2.808  1.00 32.57           H  
ATOM   2716 HG23 VAL A 167     -23.572   1.013   3.302  1.00 32.57           H  
ATOM   2717  N   SER A 168     -28.242   2.273   3.795  1.00 26.42           N  
ATOM   2718  H   SER A 168     -27.996   1.425   4.284  1.00 26.42           H  
ATOM   2719  CA  SER A 168     -29.689   2.463   3.654  1.00 26.42           C  
ATOM   2720  HA  SER A 168     -30.004   1.892   2.781  1.00 26.42           H  
ATOM   2721  C   SER A 168     -30.152   3.907   3.459  1.00 26.42           C  
ATOM   2722  CB  SER A 168     -30.414   1.865   4.865  1.00 26.42           C  
ATOM   2723  HB2 SER A 168     -30.181   2.447   5.757  1.00 26.42           H  
ATOM   2724  HB3 SER A 168     -31.491   1.891   4.695  1.00 26.42           H  
ATOM   2725  O   SER A 168     -29.738   4.827   4.165  1.00 26.42           O  
ATOM   2726  OG  SER A 168     -30.008   0.521   5.056  1.00 26.42           O  
ATOM   2727  HG  SER A 168     -30.561   0.141   5.743  1.00 26.42           H  
ATOM   2728  N   THR A 169     -31.069   4.100   2.517  1.00 24.70           N  
ATOM   2729  H   THR A 169     -31.303   3.336   1.899  1.00 24.70           H  
ATOM   2730  CA  THR A 169     -32.152   5.080   2.647  1.00 24.70           C  
ATOM   2731  HA  THR A 169     -31.733   6.065   2.854  1.00 24.70           H  
ATOM   2732  C   THR A 169     -33.074   4.659   3.798  1.00 24.70           C  
ATOM   2733  CB  THR A 169     -32.987   5.136   1.351  1.00 24.70           C  
ATOM   2734  HB  THR A 169     -34.025   5.381   1.579  1.00 24.70           H  
ATOM   2735  O   THR A 169     -33.299   3.457   3.962  1.00 24.70           O  
ATOM   2736  CG2 THR A 169     -32.439   6.190   0.395  1.00 24.70           C  
ATOM   2737 HG21 THR A 169     -33.033   6.188  -0.519  1.00 24.70           H  
ATOM   2738 HG22 THR A 169     -31.399   5.970   0.151  1.00 24.70           H  
ATOM   2739 HG23 THR A 169     -32.512   7.176   0.853  1.00 24.70           H  
ATOM   2740  OG1 THR A 169     -32.925   3.904   0.658  1.00 24.70           O  
ATOM   2741  HG1 THR A 169     -33.796   3.516   0.772  1.00 24.70           H  
ATOM   2742  N   PRO A 170     -33.607   5.596   4.602  1.00 26.21           N  
ATOM   2743  CA  PRO A 170     -34.817   5.325   5.363  1.00 26.21           C  
ATOM   2744  HA  PRO A 170     -34.721   4.401   5.933  1.00 26.21           H  
ATOM   2745  C   PRO A 170     -35.987   5.206   4.377  1.00 26.21           C  
ATOM   2746  CB  PRO A 170     -34.970   6.510   6.320  1.00 26.21           C  
ATOM   2747  HB2 PRO A 170     -36.012   6.700   6.575  1.00 26.21           H  
ATOM   2748  HB3 PRO A 170     -34.386   6.326   7.222  1.00 26.21           H  
ATOM   2749  O   PRO A 170     -36.142   6.042   3.488  1.00 26.21           O  
ATOM   2750  CG  PRO A 170     -34.352   7.672   5.539  1.00 26.21           C  
ATOM   2751  HG2 PRO A 170     -33.939   8.428   6.207  1.00 26.21           H  
ATOM   2752  HG3 PRO A 170     -35.106   8.116   4.889  1.00 26.21           H  
ATOM   2753  CD  PRO A 170     -33.263   7.010   4.688  1.00 26.21           C  
ATOM   2754  HD2 PRO A 170     -32.296   7.116   5.180  1.00 26.21           H  
ATOM   2755  HD3 PRO A 170     -33.242   7.474   3.702  1.00 26.21           H  
ATOM   2756  N   GLU A 171     -36.801   4.170   4.534  1.00 24.39           N  
ATOM   2757  H   GLU A 171     -36.625   3.519   5.285  1.00 24.39           H  
ATOM   2758  CA  GLU A 171     -38.076   4.008   3.836  1.00 24.39           C  
ATOM   2759  HA  GLU A 171     -38.214   4.796   3.095  1.00 24.39           H  
ATOM   2760  C   GLU A 171     -39.183   4.175   4.895  1.00 24.39           C  
ATOM   2761  CB  GLU A 171     -38.098   2.647   3.099  1.00 24.39           C  
ATOM   2762  HB2 GLU A 171     -37.674   1.866   3.730  1.00 24.39           H  
ATOM   2763  HB3 GLU A 171     -39.145   2.394   2.933  1.00 24.39           H  
ATOM   2764  O   GLU A 171     -39.299   3.348   5.799  1.00 24.39           O  
ATOM   2765  CG  GLU A 171     -37.414   2.647   1.707  1.00 24.39           C  
ATOM   2766  HG2 GLU A 171     -38.061   2.091   1.029  1.00 24.39           H  
ATOM   2767  HG3 GLU A 171     -37.382   3.668   1.326  1.00 24.39           H  
ATOM   2768  CD  GLU A 171     -36.009   2.011   1.605  1.00 24.39           C  
ATOM   2769  OE1 GLU A 171     -35.081   2.647   1.048  1.00 24.39           O  
ATOM   2770  OE2 GLU A 171     -35.788   0.819   1.916  1.00 24.39           O  
ATOM   2771  N   PHE A 172     -39.909   5.300   4.860  1.00 24.53           N  
ATOM   2772  H   PHE A 172     -39.813   5.922   4.071  1.00 24.53           H  
ATOM   2773  CA  PHE A 172     -40.826   5.714   5.933  1.00 24.53           C  
ATOM   2774  HA  PHE A 172     -40.345   5.502   6.888  1.00 24.53           H  
ATOM   2775  C   PHE A 172     -42.152   4.940   5.927  1.00 24.53           C  
ATOM   2776  CB  PHE A 172     -41.087   7.231   5.871  1.00 24.53           C  
ATOM   2777  HB2 PHE A 172     -42.101   7.427   6.220  1.00 24.53           H  
ATOM   2778  HB3 PHE A 172     -41.051   7.570   4.835  1.00 24.53           H  
ATOM   2779  O   PHE A 172     -42.728   4.685   4.874  1.00 24.53           O  
ATOM   2780  CG  PHE A 172     -40.144   8.072   6.714  1.00 24.53           C  
ATOM   2781  CD1 PHE A 172     -40.551   8.517   7.988  1.00 24.53           C  
ATOM   2782  HD1 PHE A 172     -41.529   8.259   8.366  1.00 24.53           H  
ATOM   2783  CD2 PHE A 172     -38.873   8.430   6.224  1.00 24.53           C  
ATOM   2784  HD2 PHE A 172     -38.561   8.102   5.244  1.00 24.53           H  
ATOM   2785  CE1 PHE A 172     -39.695   9.318   8.765  1.00 24.53           C  
ATOM   2786  HE1 PHE A 172     -40.020   9.668   9.733  1.00 24.53           H  
ATOM   2787  CE2 PHE A 172     -38.017   9.233   7.002  1.00 24.53           C  
ATOM   2788  HE2 PHE A 172     -37.051   9.524   6.617  1.00 24.53           H  
ATOM   2789  CZ  PHE A 172     -38.429   9.678   8.272  1.00 24.53           C  
ATOM   2790  HZ  PHE A 172     -37.781  10.307   8.865  1.00 24.53           H  
ATOM   2791  N   TYR A 173     -42.648   4.648   7.131  1.00 23.37           N  
ATOM   2792  H   TYR A 173     -42.125   4.944   7.943  1.00 23.37           H  
ATOM   2793  CA  TYR A 173     -43.983   4.122   7.419  1.00 23.37           C  
ATOM   2794  HA  TYR A 173     -44.615   4.202   6.534  1.00 23.37           H  
ATOM   2795  C   TYR A 173     -44.613   4.955   8.542  1.00 23.37           C  
ATOM   2796  CB  TYR A 173     -43.906   2.644   7.843  1.00 23.37           C  
ATOM   2797  HB2 TYR A 173     -43.073   2.510   8.533  1.00 23.37           H  
ATOM   2798  HB3 TYR A 173     -44.812   2.397   8.395  1.00 23.37           H  
ATOM   2799  O   TYR A 173     -43.903   5.451   9.418  1.00 23.37           O  
ATOM   2800  CG  TYR A 173     -43.772   1.649   6.705  1.00 23.37           C  
ATOM   2801  CD1 TYR A 173     -44.884   0.874   6.317  1.00 23.37           C  
ATOM   2802  HD1 TYR A 173     -45.831   0.993   6.822  1.00 23.37           H  
ATOM   2803  CD2 TYR A 173     -42.539   1.488   6.041  1.00 23.37           C  
ATOM   2804  HD2 TYR A 173     -41.687   2.082   6.335  1.00 23.37           H  
ATOM   2805  CE1 TYR A 173     -44.767  -0.054   5.265  1.00 23.37           C  
ATOM   2806  HE1 TYR A 173     -45.617  -0.646   4.958  1.00 23.37           H  
ATOM   2807  CE2 TYR A 173     -42.421   0.570   4.981  1.00 23.37           C  
ATOM   2808  HE2 TYR A 173     -41.478   0.467   4.466  1.00 23.37           H  
ATOM   2809  OH  TYR A 173     -43.425  -1.089   3.568  1.00 23.37           O  
ATOM   2810  HH  TYR A 173     -42.554  -1.045   3.166  1.00 23.37           H  
ATOM   2811  CZ  TYR A 173     -43.538  -0.202   4.591  1.00 23.37           C  
ATOM   2812  N   GLN A 174     -45.940   5.077   8.526  1.00 27.06           N  
ATOM   2813  H   GLN A 174     -46.457   4.615   7.792  1.00 27.06           H  
ATOM   2814  CA  GLN A 174     -46.761   5.682   9.579  1.00 27.06           C  
ATOM   2815  HA  GLN A 174     -46.216   5.679  10.523  1.00 27.06           H  
ATOM   2816  C   GLN A 174     -48.032   4.838   9.762  1.00 27.06           C  
ATOM   2817  CB  GLN A 174     -47.129   7.132   9.208  1.00 27.06           C  
ATOM   2818  HB2 GLN A 174     -47.478   7.163   8.176  1.00 27.06           H  
ATOM   2819  HB3 GLN A 174     -47.946   7.460   9.850  1.00 27.06           H  
ATOM   2820  O   GLN A 174     -48.503   4.225   8.804  1.00 27.06           O  
ATOM   2821  CG  GLN A 174     -45.957   8.112   9.385  1.00 27.06           C  
ATOM   2822  HG2 GLN A 174     -45.094   7.754   8.824  1.00 27.06           H  
ATOM   2823  HG3 GLN A 174     -45.689   8.164  10.440  1.00 27.06           H  
ATOM   2824  CD  GLN A 174     -46.280   9.519   8.888  1.00 27.06           C  
ATOM   2825  NE2 GLN A 174     -47.287  10.178   9.419  1.00 27.06           N  
ATOM   2826 HE21 GLN A 174     -47.884   9.751  10.114  1.00 27.06           H  
ATOM   2827 HE22 GLN A 174     -47.467  11.095   9.036  1.00 27.06           H  
ATOM   2828  OE1 GLN A 174     -45.618  10.058   8.018  1.00 27.06           O  
ATOM   2829  N   ASN A 175     -48.587   4.819  10.974  1.00 21.91           N  
ATOM   2830  H   ASN A 175     -48.159   5.354  11.717  1.00 21.91           H  
ATOM   2831  CA  ASN A 175     -49.879   4.193  11.266  1.00 21.91           C  
ATOM   2832  HA  ASN A 175     -50.001   3.323  10.621  1.00 21.91           H  
ATOM   2833  C   ASN A 175     -51.045   5.142  10.927  1.00 21.91           C  
ATOM   2834  CB  ASN A 175     -49.878   3.692  12.720  1.00 21.91           C  
ATOM   2835  HB2 ASN A 175     -50.895   3.692  13.112  1.00 21.91           H  
ATOM   2836  HB3 ASN A 175     -49.281   4.343  13.359  1.00 21.91           H  
ATOM   2837  O   ASN A 175     -50.913   6.361  11.038  1.00 21.91           O  
ATOM   2838  CG  ASN A 175     -49.336   2.276  12.797  1.00 21.91           C  
ATOM   2839  ND2 ASN A 175     -50.180   1.287  12.636  1.00 21.91           N  
ATOM   2840 HD21 ASN A 175     -49.843   0.336  12.671  1.00 21.91           H  
ATOM   2841 HD22 ASN A 175     -51.163   1.470  12.493  1.00 21.91           H  
ATOM   2842  OD1 ASN A 175     -48.146   2.053  12.953  1.00 21.91           O  
ATOM   2843  N   SER A 176     -52.156   4.571  10.454  1.00 25.57           N  
ATOM   2844  H   SER A 176     -52.239   3.572  10.579  1.00 25.57           H  
ATOM   2845  CA  SER A 176     -53.358   5.274   9.961  1.00 25.57           C  
ATOM   2846  HA  SER A 176     -53.653   6.013  10.706  1.00 25.57           H  
ATOM   2847  C   SER A 176     -54.531   4.285   9.824  1.00 25.57           C  
ATOM   2848  CB  SER A 176     -53.074   6.028   8.648  1.00 25.57           C  
ATOM   2849  HB2 SER A 176     -54.007   6.420   8.242  1.00 25.57           H  
ATOM   2850  HB3 SER A 176     -52.422   6.873   8.867  1.00 25.57           H  
ATOM   2851  O   SER A 176     -55.084   4.056   8.753  1.00 25.57           O  
ATOM   2852  OG  SER A 176     -52.441   5.219   7.674  1.00 25.57           O  
ATOM   2853  HG  SER A 176     -51.763   4.702   8.117  1.00 25.57           H  
ATOM   2854  N   ASP A 177     -54.835   3.598  10.922  1.00 22.49           N  
ATOM   2855  H   ASP A 177     -54.285   3.784  11.749  1.00 22.49           H  
ATOM   2856  CA  ASP A 177     -55.518   2.304  10.912  1.00 22.49           C  
ATOM   2857  HA  ASP A 177     -55.225   1.769  10.009  1.00 22.49           H  
ATOM   2858  C   ASP A 177     -57.056   2.406  10.923  1.00 22.49           C  
ATOM   2859  CB  ASP A 177     -55.012   1.480  12.113  1.00 22.49           C  
ATOM   2860  HB2 ASP A 177     -55.298   1.978  13.039  1.00 22.49           H  
ATOM   2861  HB3 ASP A 177     -55.495   0.503  12.094  1.00 22.49           H  
ATOM   2862  O   ASP A 177     -57.644   2.877  11.895  1.00 22.49           O  
ATOM   2863  CG  ASP A 177     -53.489   1.292  12.109  1.00 22.49           C  
ATOM   2864  OD1 ASP A 177     -53.020   0.147  11.960  1.00 22.49           O  
ATOM   2865  OD2 ASP A 177     -52.755   2.302  12.238  1.00 22.49           O  
ATOM   2866  N   SER A 178     -57.711   1.905   9.865  1.00 24.02           N  
ATOM   2867  H   SER A 178     -57.160   1.743   9.034  1.00 24.02           H  
ATOM   2868  CA  SER A 178     -59.106   1.402   9.809  1.00 24.02           C  
ATOM   2869  HA  SER A 178     -59.215   0.604  10.543  1.00 24.02           H  
ATOM   2870  C   SER A 178     -59.418   0.852   8.397  1.00 24.02           C  
ATOM   2871  CB  SER A 178     -60.135   2.495  10.126  1.00 24.02           C  
ATOM   2872  HB2 SER A 178     -59.843   3.433   9.654  1.00 24.02           H  
ATOM   2873  HB3 SER A 178     -61.114   2.200   9.749  1.00 24.02           H  
ATOM   2874  O   SER A 178     -58.881   1.384   7.425  1.00 24.02           O  
ATOM   2875  OG  SER A 178     -60.229   2.656  11.525  1.00 24.02           O  
ATOM   2876  HG  SER A 178     -59.340   2.844  11.835  1.00 24.02           H  
ATOM   2877  N   PRO A 179     -60.254  -0.195   8.229  1.00 34.89           N  
ATOM   2878  CA  PRO A 179     -60.513  -0.817   6.921  1.00 34.89           C  
ATOM   2879  HA  PRO A 179     -59.651  -0.690   6.266  1.00 34.89           H  
ATOM   2880  C   PRO A 179     -61.763  -0.279   6.193  1.00 34.89           C  
ATOM   2881  CB  PRO A 179     -60.666  -2.304   7.245  1.00 34.89           C  
ATOM   2882  HB2 PRO A 179     -59.682  -2.757   7.363  1.00 34.89           H  
ATOM   2883  HB3 PRO A 179     -61.244  -2.839   6.490  1.00 34.89           H  
ATOM   2884  O   PRO A 179     -62.722   0.164   6.819  1.00 34.89           O  
ATOM   2885  CG  PRO A 179     -61.383  -2.273   8.596  1.00 34.89           C  
ATOM   2886  HG2 PRO A 179     -61.200  -3.182   9.170  1.00 34.89           H  
ATOM   2887  HG3 PRO A 179     -62.453  -2.131   8.443  1.00 34.89           H  
ATOM   2888  CD  PRO A 179     -60.795  -1.039   9.288  1.00 34.89           C  
ATOM   2889  HD2 PRO A 179     -59.993  -1.355   9.955  1.00 34.89           H  
ATOM   2890  HD3 PRO A 179     -61.567  -0.513   9.850  1.00 34.89           H  
ATOM   2891  N   SER A 180     -61.795  -0.405   4.859  1.00 22.22           N  
ATOM   2892  H   SER A 180     -60.979  -0.772   4.389  1.00 22.22           H  
ATOM   2893  CA  SER A 180     -63.000  -0.247   4.017  1.00 22.22           C  
ATOM   2894  HA  SER A 180     -63.850  -0.670   4.552  1.00 22.22           H  
ATOM   2895  C   SER A 180     -62.867  -1.009   2.680  1.00 22.22           C  
ATOM   2896  CB  SER A 180     -63.307   1.238   3.772  1.00 22.22           C  
ATOM   2897  HB2 SER A 180     -64.218   1.325   3.180  1.00 22.22           H  
ATOM   2898  HB3 SER A 180     -63.468   1.740   4.725  1.00 22.22           H  
ATOM   2899  O   SER A 180     -61.780  -1.476   2.339  1.00 22.22           O  
ATOM   2900  OG  SER A 180     -62.248   1.869   3.084  1.00 22.22           O  
ATOM   2901  HG  SER A 180     -61.521   1.991   3.698  1.00 22.22           H  
ATOM   2902  N   SER A 181     -63.976  -1.200   1.951  1.00 22.25           N  
ATOM   2903  H   SER A 181     -64.832  -0.765   2.264  1.00 22.25           H  
ATOM   2904  CA  SER A 181     -64.074  -1.882   0.636  1.00 22.25           C  
ATOM   2905  HA  SER A 181     -63.308  -1.494  -0.035  1.00 22.25           H  
ATOM   2906  C   SER A 181     -65.469  -1.618   0.015  1.00 22.25           C  
ATOM   2907  CB  SER A 181     -63.859  -3.393   0.836  1.00 22.25           C  
ATOM   2908  HB2 SER A 181     -62.930  -3.561   1.382  1.00 22.25           H  
ATOM   2909  HB3 SER A 181     -63.768  -3.893  -0.128  1.00 22.25           H  
ATOM   2910  O   SER A 181     -66.316  -1.103   0.752  1.00 22.25           O  
ATOM   2911  OG  SER A 181     -64.929  -3.982   1.547  1.00 22.25           O  
ATOM   2912  HG  SER A 181     -65.129  -3.432   2.309  1.00 22.25           H  
ATOM   2913  N   PRO A 182     -65.786  -1.982  -1.254  1.00 28.80           N  
ATOM   2914  CA  PRO A 182     -64.979  -2.636  -2.297  1.00 28.80           C  
ATOM   2915  HA  PRO A 182     -63.980  -2.900  -1.950  1.00 28.80           H  
ATOM   2916  C   PRO A 182     -64.829  -1.737  -3.558  1.00 28.80           C  
ATOM   2917  CB  PRO A 182     -65.800  -3.907  -2.553  1.00 28.80           C  
ATOM   2918  HB2 PRO A 182     -65.540  -4.421  -3.479  1.00 28.80           H  
ATOM   2919  HB3 PRO A 182     -65.680  -4.589  -1.712  1.00 28.80           H  
ATOM   2920  O   PRO A 182     -64.730  -0.520  -3.427  1.00 28.80           O  
ATOM   2921  CG  PRO A 182     -67.235  -3.369  -2.571  1.00 28.80           C  
ATOM   2922  HG2 PRO A 182     -67.937  -4.118  -2.204  1.00 28.80           H  
ATOM   2923  HG3 PRO A 182     -67.506  -3.056  -3.579  1.00 28.80           H  
ATOM   2924  CD  PRO A 182     -67.185  -2.147  -1.647  1.00 28.80           C  
ATOM   2925  HD2 PRO A 182     -67.816  -2.330  -0.777  1.00 28.80           H  
ATOM   2926  HD3 PRO A 182     -67.533  -1.258  -2.173  1.00 28.80           H  
ATOM   2927  N   SER A 183     -64.798  -2.306  -4.775  1.00 27.13           N  
ATOM   2928  H   SER A 183     -64.848  -3.312  -4.852  1.00 27.13           H  
ATOM   2929  CA  SER A 183     -64.748  -1.572  -6.056  1.00 27.13           C  
ATOM   2930  HA  SER A 183     -65.176  -0.585  -5.881  1.00 27.13           H  
ATOM   2931  C   SER A 183     -65.544  -2.260  -7.198  1.00 27.13           C  
ATOM   2932  CB  SER A 183     -63.291  -1.365  -6.488  1.00 27.13           C  
ATOM   2933  HB2 SER A 183     -62.787  -0.736  -5.754  1.00 27.13           H  
ATOM   2934  HB3 SER A 183     -63.270  -0.857  -7.452  1.00 27.13           H  
ATOM   2935  O   SER A 183     -65.785  -3.466  -7.112  1.00 27.13           O  
ATOM   2936  OG  SER A 183     -62.603  -2.598  -6.590  1.00 27.13           O  
ATOM   2937  HG  SER A 183     -61.835  -2.476  -7.153  1.00 27.13           H  
ATOM   2938  N   PRO A 184     -65.975  -1.524  -8.254  1.00 32.16           N  
ATOM   2939  CA  PRO A 184     -66.780  -2.047  -9.372  1.00 32.16           C  
ATOM   2940  HA  PRO A 184     -67.182  -3.033  -9.137  1.00 32.16           H  
ATOM   2941  C   PRO A 184     -66.034  -2.134 -10.733  1.00 32.16           C  
ATOM   2942  CB  PRO A 184     -67.932  -1.039  -9.446  1.00 32.16           C  
ATOM   2943  HB2 PRO A 184     -68.620  -1.207  -8.618  1.00 32.16           H  
ATOM   2944  HB3 PRO A 184     -68.471  -1.064 -10.394  1.00 32.16           H  
ATOM   2945  O   PRO A 184     -64.856  -1.801 -10.844  1.00 32.16           O  
ATOM   2946  CG  PRO A 184     -67.199   0.288  -9.248  1.00 32.16           C  
ATOM   2947  HG2 PRO A 184     -66.762   0.618 -10.190  1.00 32.16           H  
ATOM   2948  HG3 PRO A 184     -67.863   1.055  -8.848  1.00 32.16           H  
ATOM   2949  CD  PRO A 184     -66.084  -0.065  -8.259  1.00 32.16           C  
ATOM   2950  HD2 PRO A 184     -66.379   0.301  -7.276  1.00 32.16           H  
ATOM   2951  HD3 PRO A 184     -65.145   0.394  -8.569  1.00 32.16           H  
ATOM   2952  N   PHE A 185     -66.764  -2.540 -11.785  1.00 23.13           N  
ATOM   2953  H   PHE A 185     -67.712  -2.826 -11.589  1.00 23.13           H  
ATOM   2954  CA  PHE A 185     -66.425  -2.378 -13.220  1.00 23.13           C  
ATOM   2955  HA  PHE A 185     -65.404  -2.725 -13.381  1.00 23.13           H  
ATOM   2956  C   PHE A 185     -66.475  -0.882 -13.644  1.00 23.13           C  
ATOM   2957  CB  PHE A 185     -67.384  -3.283 -14.014  1.00 23.13           C  
ATOM   2958  HB2 PHE A 185     -68.407  -2.938 -13.860  1.00 23.13           H  
ATOM   2959  HB3 PHE A 185     -67.171  -3.208 -15.080  1.00 23.13           H  
ATOM   2960  O   PHE A 185     -66.935  -0.056 -12.859  1.00 23.13           O  
ATOM   2961  CG  PHE A 185     -67.298  -4.752 -13.639  1.00 23.13           C  
ATOM   2962  CD1 PHE A 185     -66.232  -5.536 -14.120  1.00 23.13           C  
ATOM   2963  HD1 PHE A 185     -65.485  -5.096 -14.763  1.00 23.13           H  
ATOM   2964  CD2 PHE A 185     -68.270  -5.336 -12.802  1.00 23.13           C  
ATOM   2965  HD2 PHE A 185     -69.096  -4.746 -12.434  1.00 23.13           H  
ATOM   2966  CE1 PHE A 185     -66.135  -6.893 -13.764  1.00 23.13           C  
ATOM   2967  HE1 PHE A 185     -65.316  -7.492 -14.135  1.00 23.13           H  
ATOM   2968  CE2 PHE A 185     -68.170  -6.692 -12.443  1.00 23.13           C  
ATOM   2969  HE2 PHE A 185     -68.916  -7.138 -11.801  1.00 23.13           H  
ATOM   2970  CZ  PHE A 185     -67.103  -7.471 -12.924  1.00 23.13           C  
ATOM   2971  HZ  PHE A 185     -67.028  -8.513 -12.650  1.00 23.13           H  
ATOM   2972  N   TYR A 186     -65.994  -0.404 -14.804  1.00 24.75           N  
ATOM   2973  H   TYR A 186     -65.714   0.562 -14.710  1.00 24.75           H  
ATOM   2974  CA  TYR A 186     -66.227  -0.755 -16.231  1.00 24.75           C  
ATOM   2975  HA  TYR A 186     -66.398  -1.822 -16.379  1.00 24.75           H  
ATOM   2976  C   TYR A 186     -65.006  -0.319 -17.097  1.00 24.75           C  
ATOM   2977  CB  TYR A 186     -67.449   0.088 -16.701  1.00 24.75           C  
ATOM   2978  HB2 TYR A 186     -67.287   0.390 -17.736  1.00 24.75           H  
ATOM   2979  HB3 TYR A 186     -67.472   1.024 -16.143  1.00 24.75           H  
ATOM   2980  O   TYR A 186     -64.230   0.510 -16.631  1.00 24.75           O  
ATOM   2981  CG  TYR A 186     -68.840  -0.531 -16.625  1.00 24.75           C  
ATOM   2982  CD1 TYR A 186     -69.578  -0.742 -17.811  1.00 24.75           C  
ATOM   2983  HD1 TYR A 186     -69.169  -0.451 -18.767  1.00 24.75           H  
ATOM   2984  CD2 TYR A 186     -69.447  -0.805 -15.383  1.00 24.75           C  
ATOM   2985  HD2 TYR A 186     -68.934  -0.561 -14.465  1.00 24.75           H  
ATOM   2986  CE1 TYR A 186     -70.871  -1.297 -17.760  1.00 24.75           C  
ATOM   2987  HE1 TYR A 186     -71.441  -1.460 -18.662  1.00 24.75           H  
ATOM   2988  CE2 TYR A 186     -70.741  -1.358 -15.325  1.00 24.75           C  
ATOM   2989  HE2 TYR A 186     -71.198  -1.565 -14.368  1.00 24.75           H  
ATOM   2990  OH  TYR A 186     -72.704  -2.141 -16.475  1.00 24.75           O  
ATOM   2991  HH  TYR A 186     -73.011  -2.285 -15.577  1.00 24.75           H  
ATOM   2992  CZ  TYR A 186     -71.452  -1.615 -16.517  1.00 24.75           C  
ATOM   2993  N   SER A 187     -64.786  -0.689 -18.375  1.00 24.35           N  
ATOM   2994  H   SER A 187     -64.048  -0.141 -18.794  1.00 24.35           H  
ATOM   2995  CA  SER A 187     -65.187  -1.833 -19.237  1.00 24.35           C  
ATOM   2996  HA  SER A 187     -64.900  -2.767 -18.755  1.00 24.35           H  
ATOM   2997  C   SER A 187     -64.433  -1.760 -20.596  1.00 24.35           C  
ATOM   2998  CB  SER A 187     -66.695  -1.866 -19.517  1.00 24.35           C  
ATOM   2999  HB2 SER A 187     -67.095  -0.852 -19.540  1.00 24.35           H  
ATOM   3000  HB3 SER A 187     -66.901  -2.337 -20.478  1.00 24.35           H  
ATOM   3001  O   SER A 187     -63.708  -0.800 -20.847  1.00 24.35           O  
ATOM   3002  OG  SER A 187     -67.309  -2.649 -18.513  1.00 24.35           O  
ATOM   3003  HG  SER A 187     -68.263  -2.563 -18.576  1.00 24.35           H  
ATOM   3004  N   GLN A 188     -64.586  -2.769 -21.469  1.00 28.26           N  
ATOM   3005  H   GLN A 188     -65.256  -3.486 -21.230  1.00 28.26           H  
ATOM   3006  CA  GLN A 188     -63.989  -2.929 -22.823  1.00 28.26           C  
ATOM   3007  HA  GLN A 188     -63.799  -1.954 -23.271  1.00 28.26           H  
ATOM   3008  C   GLN A 188     -64.995  -3.706 -23.734  1.00 28.26           C  
ATOM   3009  CB  GLN A 188     -62.659  -3.698 -22.656  1.00 28.26           C  
ATOM   3010  HB2 GLN A 188     -62.219  -3.896 -23.633  1.00 28.26           H  
ATOM   3011  HB3 GLN A 188     -62.854  -4.662 -22.185  1.00 28.26           H  
ATOM   3012  O   GLN A 188     -66.032  -4.089 -23.181  1.00 28.26           O  
ATOM   3013  CG  GLN A 188     -61.600  -2.946 -21.835  1.00 28.26           C  
ATOM   3014  HG2 GLN A 188     -61.550  -1.910 -22.171  1.00 28.26           H  
ATOM   3015  HG3 GLN A 188     -61.869  -2.958 -20.779  1.00 28.26           H  
ATOM   3016  CD  GLN A 188     -60.226  -3.581 -21.994  1.00 28.26           C  
ATOM   3017  NE2 GLN A 188     -59.426  -3.131 -22.936  1.00 28.26           N  
ATOM   3018 HE21 GLN A 188     -58.533  -3.596 -23.017  1.00 28.26           H  
ATOM   3019 HE22 GLN A 188     -59.705  -2.359 -23.525  1.00 28.26           H  
ATOM   3020  OE1 GLN A 188     -59.854  -4.513 -21.303  1.00 28.26           O  
ATOM   3021  N   PRO A 189     -64.769  -4.026 -25.043  1.00 38.44           N  
ATOM   3022  CA  PRO A 189     -63.601  -3.836 -25.931  1.00 38.44           C  
ATOM   3023  HA  PRO A 189     -62.833  -3.212 -25.475  1.00 38.44           H  
ATOM   3024  C   PRO A 189     -63.969  -3.176 -27.302  1.00 38.44           C  
ATOM   3025  CB  PRO A 189     -63.113  -5.287 -26.068  1.00 38.44           C  
ATOM   3026  HB2 PRO A 189     -62.649  -5.606 -25.135  1.00 38.44           H  
ATOM   3027  HB3 PRO A 189     -62.409  -5.444 -26.885  1.00 38.44           H  
ATOM   3028  O   PRO A 189     -64.626  -2.144 -27.281  1.00 38.44           O  
ATOM   3029  CG  PRO A 189     -64.426  -6.060 -26.260  1.00 38.44           C  
ATOM   3030  HG2 PRO A 189     -64.382  -7.019 -25.743  1.00 38.44           H  
ATOM   3031  HG3 PRO A 189     -64.634  -6.212 -27.319  1.00 38.44           H  
ATOM   3032  CD  PRO A 189     -65.495  -5.148 -25.641  1.00 38.44           C  
ATOM   3033  HD2 PRO A 189     -66.173  -4.778 -26.410  1.00 38.44           H  
ATOM   3034  HD3 PRO A 189     -66.066  -5.716 -24.907  1.00 38.44           H  
ATOM   3035  N   VAL A 190     -63.582  -3.787 -28.448  1.00 24.96           N  
ATOM   3036  H   VAL A 190     -63.044  -4.634 -28.335  1.00 24.96           H  
ATOM   3037  CA  VAL A 190     -63.847  -3.421 -29.874  1.00 24.96           C  
ATOM   3038  HA  VAL A 190     -63.564  -4.289 -30.470  1.00 24.96           H  
ATOM   3039  C   VAL A 190     -63.004  -2.234 -30.405  1.00 24.96           C  
ATOM   3040  CB  VAL A 190     -65.369  -3.229 -30.130  1.00 24.96           C  
ATOM   3041  HB  VAL A 190     -65.725  -2.383 -29.542  1.00 24.96           H  
ATOM   3042  O   VAL A 190     -63.117  -1.128 -29.893  1.00 24.96           O  
ATOM   3043  CG1 VAL A 190     -65.754  -2.944 -31.588  1.00 24.96           C  
ATOM   3044 HG11 VAL A 190     -66.800  -2.640 -31.630  1.00 24.96           H  
ATOM   3045 HG12 VAL A 190     -65.151  -2.132 -31.993  1.00 24.96           H  
ATOM   3046 HG13 VAL A 190     -65.634  -3.840 -32.198  1.00 24.96           H  
ATOM   3047  CG2 VAL A 190     -66.172  -4.476 -29.721  1.00 24.96           C  
ATOM   3048 HG21 VAL A 190     -67.226  -4.330 -29.958  1.00 24.96           H  
ATOM   3049 HG22 VAL A 190     -65.801  -5.351 -30.255  1.00 24.96           H  
ATOM   3050 HG23 VAL A 190     -66.090  -4.641 -28.647  1.00 24.96           H  
ATOM   3051  N   ASP A 191     -62.159  -2.352 -31.446  1.00 24.30           N  
ATOM   3052  H   ASP A 191     -61.706  -1.482 -31.685  1.00 24.30           H  
ATOM   3053  CA  ASP A 191     -61.599  -3.553 -32.111  1.00 24.30           C  
ATOM   3054  HA  ASP A 191     -61.479  -4.321 -31.346  1.00 24.30           H  
ATOM   3055  C   ASP A 191     -60.165  -3.306 -32.682  1.00 24.30           C  
ATOM   3056  CB  ASP A 191     -62.567  -4.123 -33.165  1.00 24.30           C  
ATOM   3057  HB2 ASP A 191     -62.497  -3.567 -34.100  1.00 24.30           H  
ATOM   3058  HB3 ASP A 191     -63.593  -4.038 -32.805  1.00 24.30           H  
ATOM   3059  O   ASP A 191     -59.320  -2.775 -31.963  1.00 24.30           O  
ATOM   3060  CG  ASP A 191     -62.263  -5.607 -33.376  1.00 24.30           C  
ATOM   3061  OD1 ASP A 191     -61.487  -5.914 -34.311  1.00 24.30           O  
ATOM   3062  OD2 ASP A 191     -62.713  -6.398 -32.523  1.00 24.30           O  
ATOM   3063  N   SER A 192     -59.843  -3.726 -33.920  1.00 22.58           N  
ATOM   3064  H   SER A 192     -60.572  -4.178 -34.452  1.00 22.58           H  
ATOM   3065  CA  SER A 192     -58.471  -3.990 -34.397  1.00 22.58           C  
ATOM   3066  HA  SER A 192     -57.773  -3.403 -33.801  1.00 22.58           H  
ATOM   3067  C   SER A 192     -58.198  -3.654 -35.884  1.00 22.58           C  
ATOM   3068  CB  SER A 192     -58.177  -5.476 -34.140  1.00 22.58           C  
ATOM   3069  HB2 SER A 192     -58.390  -5.712 -33.098  1.00 22.58           H  
ATOM   3070  HB3 SER A 192     -57.120  -5.669 -34.323  1.00 22.58           H  
ATOM   3071  O   SER A 192     -59.106  -3.330 -36.648  1.00 22.58           O  
ATOM   3072  OG  SER A 192     -58.947  -6.318 -34.976  1.00 22.58           O  
ATOM   3073  HG  SER A 192     -59.876  -6.228 -34.750  1.00 22.58           H  
ATOM   3074  N   SER A 193     -56.921  -3.701 -36.310  1.00 22.02           N  
ATOM   3075  H   SER A 193     -56.207  -3.918 -35.630  1.00 22.02           H  
ATOM   3076  CA  SER A 193     -56.463  -3.615 -37.719  1.00 22.02           C  
ATOM   3077  HA  SER A 193     -57.096  -4.253 -38.335  1.00 22.02           H  
ATOM   3078  C   SER A 193     -55.004  -4.089 -37.883  1.00 22.02           C  
ATOM   3079  CB  SER A 193     -56.570  -2.177 -38.240  1.00 22.02           C  
ATOM   3080  HB2 SER A 193     -56.229  -1.479 -37.475  1.00 22.02           H  
ATOM   3081  HB3 SER A 193     -55.947  -2.058 -39.127  1.00 22.02           H  
ATOM   3082  O   SER A 193     -54.192  -3.900 -36.980  1.00 22.02           O  
ATOM   3083  OG  SER A 193     -57.905  -1.895 -38.595  1.00 22.02           O  
ATOM   3084  HG  SER A 193     -58.482  -2.295 -37.940  1.00 22.02           H  
ATOM   3085  N   TYR A 194     -54.668  -4.705 -39.027  1.00 21.84           N  
ATOM   3086  H   TYR A 194     -55.369  -4.768 -39.751  1.00 21.84           H  
ATOM   3087  CA  TYR A 194     -53.399  -5.415 -39.316  1.00 21.84           C  
ATOM   3088  HA  TYR A 194     -52.549  -4.819 -38.985  1.00 21.84           H  
ATOM   3089  C   TYR A 194     -53.260  -5.705 -40.839  1.00 21.84           C  
ATOM   3090  CB  TYR A 194     -53.456  -6.760 -38.556  1.00 21.84           C  
ATOM   3091  HB2 TYR A 194     -52.911  -7.525 -39.111  1.00 21.84           H  
ATOM   3092  HB3 TYR A 194     -54.487  -7.114 -38.536  1.00 21.84           H  
ATOM   3093  O   TYR A 194     -54.279  -5.597 -41.522  1.00 21.84           O  
ATOM   3094  CG  TYR A 194     -52.900  -6.752 -37.143  1.00 21.84           C  
ATOM   3095  CD1 TYR A 194     -51.543  -6.440 -36.918  1.00 21.84           C  
ATOM   3096  HD1 TYR A 194     -50.903  -6.175 -37.746  1.00 21.84           H  
ATOM   3097  CD2 TYR A 194     -53.730  -7.086 -36.055  1.00 21.84           C  
ATOM   3098  HD2 TYR A 194     -54.771  -7.321 -36.218  1.00 21.84           H  
ATOM   3099  CE1 TYR A 194     -51.019  -6.445 -35.611  1.00 21.84           C  
ATOM   3100  HE1 TYR A 194     -49.985  -6.186 -35.440  1.00 21.84           H  
ATOM   3101  CE2 TYR A 194     -53.208  -7.101 -34.747  1.00 21.84           C  
ATOM   3102  HE2 TYR A 194     -53.841  -7.346 -33.907  1.00 21.84           H  
ATOM   3103  OH  TYR A 194     -51.354  -6.782 -33.260  1.00 21.84           O  
ATOM   3104  HH  TYR A 194     -50.443  -6.480 -33.235  1.00 21.84           H  
ATOM   3105  CZ  TYR A 194     -51.855  -6.775 -34.522  1.00 21.84           C  
ATOM   3106  N   PRO A 195     -52.110  -6.184 -41.394  1.00 38.69           N  
ATOM   3107  CA  PRO A 195     -50.738  -6.306 -40.853  1.00 38.69           C  
ATOM   3108  HA  PRO A 195     -50.644  -5.826 -39.879  1.00 38.69           H  
ATOM   3109  C   PRO A 195     -49.601  -5.794 -41.797  1.00 38.69           C  
ATOM   3110  CB  PRO A 195     -50.577  -7.831 -40.741  1.00 38.69           C  
ATOM   3111  HB2 PRO A 195     -49.536  -8.151 -40.702  1.00 38.69           H  
ATOM   3112  HB3 PRO A 195     -51.087  -8.214 -39.857  1.00 38.69           H  
ATOM   3113  O   PRO A 195     -49.839  -5.504 -42.965  1.00 38.69           O  
ATOM   3114  CG  PRO A 195     -51.270  -8.341 -42.012  1.00 38.69           C  
ATOM   3115  HG2 PRO A 195     -50.539  -8.495 -42.806  1.00 38.69           H  
ATOM   3116  HG3 PRO A 195     -51.808  -9.268 -41.810  1.00 38.69           H  
ATOM   3117  CD  PRO A 195     -52.236  -7.221 -42.419  1.00 38.69           C  
ATOM   3118  HD2 PRO A 195     -51.968  -6.820 -43.396  1.00 38.69           H  
ATOM   3119  HD3 PRO A 195     -53.249  -7.621 -42.463  1.00 38.69           H  
ATOM   3120  N   ARG A 196     -48.331  -5.908 -41.339  1.00 23.20           N  
ATOM   3121  H   ARG A 196     -48.231  -6.063 -40.346  1.00 23.20           H  
ATOM   3122  CA  ARG A 196     -47.082  -5.979 -42.165  1.00 23.20           C  
ATOM   3123  HA  ARG A 196     -46.241  -6.101 -41.482  1.00 23.20           H  
ATOM   3124  C   ARG A 196     -46.701  -4.691 -42.950  1.00 23.20           C  
ATOM   3125  CB  ARG A 196     -47.178  -7.258 -43.043  1.00 23.20           C  
ATOM   3126  HB2 ARG A 196     -48.195  -7.410 -43.404  1.00 23.20           H  
ATOM   3127  HB3 ARG A 196     -46.554  -7.167 -43.932  1.00 23.20           H  
ATOM   3128  O   ARG A 196     -47.465  -3.733 -42.901  1.00 23.20           O  
ATOM   3129  CG  ARG A 196     -46.730  -8.493 -42.250  1.00 23.20           C  
ATOM   3130  HG2 ARG A 196     -47.324  -8.592 -41.342  1.00 23.20           H  
ATOM   3131  HG3 ARG A 196     -45.693  -8.332 -41.955  1.00 23.20           H  
ATOM   3132  CD  ARG A 196     -46.842  -9.798 -43.060  1.00 23.20           C  
ATOM   3133  HD2 ARG A 196     -47.858 -10.184 -42.979  1.00 23.20           H  
ATOM   3134  HD3 ARG A 196     -46.649  -9.595 -44.114  1.00 23.20           H  
ATOM   3135  NE  ARG A 196     -45.874 -10.798 -42.559  1.00 23.20           N  
ATOM   3136  HE  ARG A 196     -46.206 -11.479 -41.891  1.00 23.20           H  
ATOM   3137  NH1 ARG A 196     -44.055  -9.951 -43.654  1.00 23.20           N  
ATOM   3138 HH11 ARG A 196     -44.640  -9.469 -44.321  1.00 23.20           H  
ATOM   3139 HH12 ARG A 196     -43.077  -9.703 -43.612  1.00 23.20           H  
ATOM   3140  NH2 ARG A 196     -43.738 -11.327 -41.950  1.00 23.20           N  
ATOM   3141 HH21 ARG A 196     -42.784 -10.999 -41.991  1.00 23.20           H  
ATOM   3142 HH22 ARG A 196     -44.045 -11.884 -41.166  1.00 23.20           H  
ATOM   3143  CZ  ARG A 196     -44.566 -10.708 -42.733  1.00 23.20           C  
ATOM   3144  N   PRO A 197     -45.527  -4.607 -43.634  1.00 31.72           N  
ATOM   3145  CA  PRO A 197     -44.393  -5.549 -43.757  1.00 31.72           C  
ATOM   3146  HA  PRO A 197     -44.613  -6.529 -43.334  1.00 31.72           H  
ATOM   3147  C   PRO A 197     -43.073  -5.048 -43.105  1.00 31.72           C  
ATOM   3148  CB  PRO A 197     -44.251  -5.664 -45.280  1.00 31.72           C  
ATOM   3149  HB2 PRO A 197     -43.298  -6.087 -45.598  1.00 31.72           H  
ATOM   3150  HB3 PRO A 197     -45.073  -6.255 -45.683  1.00 31.72           H  
ATOM   3151  O   PRO A 197     -43.065  -4.087 -42.343  1.00 31.72           O  
ATOM   3152  CG  PRO A 197     -44.406  -4.207 -45.723  1.00 31.72           C  
ATOM   3153  HG2 PRO A 197     -44.815  -4.140 -46.731  1.00 31.72           H  
ATOM   3154  HG3 PRO A 197     -43.443  -3.698 -45.671  1.00 31.72           H  
ATOM   3155  CD  PRO A 197     -45.363  -3.605 -44.686  1.00 31.72           C  
ATOM   3156  HD2 PRO A 197     -46.321  -3.392 -45.161  1.00 31.72           H  
ATOM   3157  HD3 PRO A 197     -44.946  -2.687 -44.273  1.00 31.72           H  
ATOM   3158  N   GLU A 198     -41.948  -5.721 -43.381  1.00 22.35           N  
ATOM   3159  H   GLU A 198     -42.024  -6.565 -43.931  1.00 22.35           H  
ATOM   3160  CA  GLU A 198     -40.585  -5.384 -42.931  1.00 22.35           C  
ATOM   3161  HA  GLU A 198     -40.655  -4.886 -41.964  1.00 22.35           H  
ATOM   3162  C   GLU A 198     -39.827  -4.438 -43.892  1.00 22.35           C  
ATOM   3163  CB  GLU A 198     -39.745  -6.668 -42.751  1.00 22.35           C  
ATOM   3164  HB2 GLU A 198     -39.542  -7.111 -43.726  1.00 22.35           H  
ATOM   3165  HB3 GLU A 198     -38.784  -6.370 -42.333  1.00 22.35           H  
ATOM   3166  O   GLU A 198     -40.125  -4.361 -45.081  1.00 22.35           O  
ATOM   3167  CG  GLU A 198     -40.332  -7.742 -41.817  1.00 22.35           C  
ATOM   3168  HG2 GLU A 198     -39.496  -8.294 -41.388  1.00 22.35           H  
ATOM   3169  HG3 GLU A 198     -40.856  -7.256 -40.993  1.00 22.35           H  
ATOM   3170  CD  GLU A 198     -41.263  -8.751 -42.510  1.00 22.35           C  
ATOM   3171  OE1 GLU A 198     -41.493  -9.845 -41.947  1.00 22.35           O  
ATOM   3172  OE2 GLU A 198     -41.829  -8.461 -43.587  1.00 22.35           O  
ATOM   3173  N   SER A 199     -38.795  -3.741 -43.392  1.00 23.69           N  
ATOM   3174  H   SER A 199     -38.593  -3.833 -42.407  1.00 23.69           H  
ATOM   3175  CA  SER A 199     -37.834  -2.923 -44.170  1.00 23.69           C  
ATOM   3176  HA  SER A 199     -37.538  -3.469 -45.066  1.00 23.69           H  
ATOM   3177  C   SER A 199     -36.558  -2.643 -43.345  1.00 23.69           C  
ATOM   3178  CB  SER A 199     -38.491  -1.606 -44.597  1.00 23.69           C  
ATOM   3179  HB2 SER A 199     -37.724  -0.878 -44.860  1.00 23.69           H  
ATOM   3180  HB3 SER A 199     -39.091  -1.212 -43.777  1.00 23.69           H  
ATOM   3181  O   SER A 199     -36.532  -2.968 -42.157  1.00 23.69           O  
ATOM   3182  OG  SER A 199     -39.304  -1.816 -45.732  1.00 23.69           O  
ATOM   3183  HG  SER A 199     -39.846  -2.596 -45.591  1.00 23.69           H  
ATOM   3184  N   ASN A 200     -35.470  -2.122 -43.944  1.00 22.94           N  
ATOM   3185  H   ASN A 200     -35.527  -1.816 -44.904  1.00 22.94           H  
ATOM   3186  CA  ASN A 200     -34.141  -2.087 -43.297  1.00 22.94           C  
ATOM   3187  HA  ASN A 200     -34.280  -1.834 -42.246  1.00 22.94           H  
ATOM   3188  C   ASN A 200     -33.119  -1.058 -43.860  1.00 22.94           C  
ATOM   3189  CB  ASN A 200     -33.546  -3.514 -43.393  1.00 22.94           C  
ATOM   3190  HB2 ASN A 200     -34.151  -4.148 -44.041  1.00 22.94           H  
ATOM   3191  HB3 ASN A 200     -32.549  -3.485 -43.833  1.00 22.94           H  
ATOM   3192  O   ASN A 200     -33.233  -0.611 -44.993  1.00 22.94           O  
ATOM   3193  CG  ASN A 200     -33.429  -4.162 -42.029  1.00 22.94           C  
ATOM   3194  ND2 ASN A 200     -34.347  -5.020 -41.659  1.00 22.94           N  
ATOM   3195 HD21 ASN A 200     -34.278  -5.371 -40.714  1.00 22.94           H  
ATOM   3196 HD22 ASN A 200     -35.194  -5.105 -42.203  1.00 22.94           H  
ATOM   3197  OD1 ASN A 200     -32.525  -3.866 -41.267  1.00 22.94           O  
ATOM   3198  N   ALA A 201     -32.053  -0.818 -43.076  1.00 21.82           N  
ATOM   3199  H   ALA A 201     -32.108  -1.236 -42.158  1.00 21.82           H  
ATOM   3200  CA  ALA A 201     -30.678  -0.483 -43.508  1.00 21.82           C  
ATOM   3201  HA  ALA A 201     -30.115  -0.490 -42.575  1.00 21.82           H  
ATOM   3202  C   ALA A 201     -30.280   0.904 -44.109  1.00 21.82           C  
ATOM   3203  CB  ALA A 201     -30.109  -1.681 -44.287  1.00 21.82           C  
ATOM   3204  HB1 ALA A 201     -30.272  -2.605 -43.733  1.00 21.82           H  
ATOM   3205  HB2 ALA A 201     -30.593  -1.748 -45.261  1.00 21.82           H  
ATOM   3206  HB3 ALA A 201     -29.038  -1.550 -44.438  1.00 21.82           H  
ATOM   3207  O   ALA A 201     -29.540   0.961 -45.090  1.00 21.82           O  
ATOM   3208  N   SER A 202     -30.470   1.988 -43.340  1.00 24.88           N  
ATOM   3209  H   SER A 202     -31.192   1.926 -42.637  1.00 24.88           H  
ATOM   3210  CA  SER A 202     -29.510   3.129 -43.222  1.00 24.88           C  
ATOM   3211  HA  SER A 202     -29.893   3.746 -42.410  1.00 24.88           H  
ATOM   3212  C   SER A 202     -29.330   4.133 -44.395  1.00 24.88           C  
ATOM   3213  CB  SER A 202     -28.158   2.582 -42.725  1.00 24.88           C  
ATOM   3214  HB2 SER A 202     -27.577   3.387 -42.276  1.00 24.88           H  
ATOM   3215  HB3 SER A 202     -28.335   1.829 -41.956  1.00 24.88           H  
ATOM   3216  O   SER A 202     -30.091   4.125 -45.356  1.00 24.88           O  
ATOM   3217  OG  SER A 202     -27.410   2.009 -43.778  1.00 24.88           O  
ATOM   3218  HG  SER A 202     -28.020   1.619 -44.409  1.00 24.88           H  
ATOM   3219  N   SER A 203     -28.326   5.031 -44.273  1.00 24.97           N  
ATOM   3220  H   SER A 203     -27.707   4.885 -43.488  1.00 24.97           H  
ATOM   3221  CA  SER A 203     -28.133   6.319 -44.998  1.00 24.97           C  
ATOM   3222  HA  SER A 203     -27.216   6.759 -44.607  1.00 24.97           H  
ATOM   3223  C   SER A 203     -29.239   7.363 -44.707  1.00 24.97           C  
ATOM   3224  CB  SER A 203     -27.862   6.066 -46.485  1.00 24.97           C  
ATOM   3225  HB2 SER A 203     -27.167   5.233 -46.587  1.00 24.97           H  
ATOM   3226  HB3 SER A 203     -27.392   6.950 -46.918  1.00 24.97           H  
ATOM   3227  O   SER A 203     -30.229   7.014 -44.072  1.00 24.97           O  
ATOM   3228  OG  SER A 203     -29.045   5.772 -47.190  1.00 24.97           O  
ATOM   3229  HG  SER A 203     -29.545   5.127 -46.685  1.00 24.97           H  
ATOM   3230  N   VAL A 204     -29.143   8.670 -44.999  1.00 22.89           N  
ATOM   3231  H   VAL A 204     -29.955   9.175 -44.676  1.00 22.89           H  
ATOM   3232  CA  VAL A 204     -28.117   9.570 -45.600  1.00 22.89           C  
ATOM   3233  HA  VAL A 204     -27.168   9.049 -45.730  1.00 22.89           H  
ATOM   3234  C   VAL A 204     -27.983  10.760 -44.602  1.00 22.89           C  
ATOM   3235  CB  VAL A 204     -28.645  10.098 -46.966  1.00 22.89           C  
ATOM   3236  HB  VAL A 204     -29.483  10.764 -46.765  1.00 22.89           H  
ATOM   3237  O   VAL A 204     -29.009  11.161 -44.063  1.00 22.89           O  
ATOM   3238  CG1 VAL A 204     -27.605  10.887 -47.766  1.00 22.89           C  
ATOM   3239 HG11 VAL A 204     -28.071  11.305 -48.658  1.00 22.89           H  
ATOM   3240 HG12 VAL A 204     -27.230  11.720 -47.172  1.00 22.89           H  
ATOM   3241 HG13 VAL A 204     -26.785  10.238 -48.074  1.00 22.89           H  
ATOM   3242  CG2 VAL A 204     -29.158   9.016 -47.928  1.00 22.89           C  
ATOM   3243 HG21 VAL A 204     -29.592   9.487 -48.810  1.00 22.89           H  
ATOM   3244 HG22 VAL A 204     -28.346   8.364 -48.250  1.00 22.89           H  
ATOM   3245 HG23 VAL A 204     -29.942   8.419 -47.460  1.00 22.89           H  
ATOM   3246  N   SER A 205     -26.857  11.340 -44.148  1.00 22.80           N  
ATOM   3247  H   SER A 205     -27.125  11.983 -43.418  1.00 22.80           H  
ATOM   3248  CA  SER A 205     -25.488  11.621 -44.649  1.00 22.80           C  
ATOM   3249  HA  SER A 205     -24.881  11.664 -43.745  1.00 22.80           H  
ATOM   3250  C   SER A 205     -25.315  13.029 -45.275  1.00 22.80           C  
ATOM   3251  CB  SER A 205     -24.855  10.495 -45.478  1.00 22.80           C  
ATOM   3252  HB2 SER A 205     -25.392  10.372 -46.419  1.00 22.80           H  
ATOM   3253  HB3 SER A 205     -23.824  10.759 -45.713  1.00 22.80           H  
ATOM   3254  O   SER A 205     -26.247  13.556 -45.871  1.00 22.80           O  
ATOM   3255  OG  SER A 205     -24.865   9.272 -44.762  1.00 22.80           O  
ATOM   3256  HG  SER A 205     -24.354   9.373 -43.956  1.00 22.80           H  
ATOM   3257  N   SER A 206     -24.107  13.620 -45.152  1.00 25.94           N  
ATOM   3258  H   SER A 206     -23.394  13.087 -44.675  1.00 25.94           H  
ATOM   3259  CA  SER A 206     -23.712  15.016 -45.523  1.00 25.94           C  
ATOM   3260  HA  SER A 206     -22.656  15.091 -45.265  1.00 25.94           H  
ATOM   3261  C   SER A 206     -24.399  16.162 -44.731  1.00 25.94           C  
ATOM   3262  CB  SER A 206     -23.759  15.277 -47.047  1.00 25.94           C  
ATOM   3263  HB2 SER A 206     -24.108  16.294 -47.229  1.00 25.94           H  
ATOM   3264  HB3 SER A 206     -22.746  15.196 -47.441  1.00 25.94           H  
ATOM   3265  O   SER A 206     -25.558  16.035 -44.361  1.00 25.94           O  
ATOM   3266  OG  SER A 206     -24.571  14.387 -47.785  1.00 25.94           O  
ATOM   3267  HG  SER A 206     -25.387  14.267 -47.294  1.00 25.94           H  
ATOM   3268  N   SER A 207     -23.779  17.317 -44.415  1.00 26.55           N  
ATOM   3269  H   SER A 207     -24.403  17.956 -43.945  1.00 26.55           H  
ATOM   3270  CA  SER A 207     -22.341  17.705 -44.398  1.00 26.55           C  
ATOM   3271  HA  SER A 207     -21.751  16.789 -44.406  1.00 26.55           H  
ATOM   3272  C   SER A 207     -21.966  18.365 -43.038  1.00 26.55           C  
ATOM   3273  CB  SER A 207     -21.917  18.466 -45.660  1.00 26.55           C  
ATOM   3274  HB2 SER A 207     -20.905  18.850 -45.528  1.00 26.55           H  
ATOM   3275  HB3 SER A 207     -22.609  19.283 -45.866  1.00 26.55           H  
ATOM   3276  O   SER A 207     -21.999  17.629 -42.060  1.00 26.55           O  
ATOM   3277  OG  SER A 207     -21.885  17.590 -46.763  1.00 26.55           O  
ATOM   3278  HG  SER A 207     -21.740  18.096 -47.566  1.00 26.55           H  
ATOM   3279  N   ILE A 208     -21.615  19.647 -42.802  1.00 25.25           N  
ATOM   3280  H   ILE A 208     -21.437  19.804 -41.820  1.00 25.25           H  
ATOM   3281  CA  ILE A 208     -21.326  20.860 -43.610  1.00 25.25           C  
ATOM   3282  HA  ILE A 208     -20.731  20.580 -44.479  1.00 25.25           H  
ATOM   3283  C   ILE A 208     -20.442  21.850 -42.786  1.00 25.25           C  
ATOM   3284  CB  ILE A 208     -22.655  21.508 -44.091  1.00 25.25           C  
ATOM   3285  HB  ILE A 208     -23.307  20.700 -44.422  1.00 25.25           H  
ATOM   3286  O   ILE A 208     -20.209  21.614 -41.603  1.00 25.25           O  
ATOM   3287  CG1 ILE A 208     -22.421  22.423 -45.315  1.00 25.25           C  
ATOM   3288 HG12 ILE A 208     -21.989  23.372 -44.997  1.00 25.25           H  
ATOM   3289 HG13 ILE A 208     -21.718  21.939 -45.994  1.00 25.25           H  
ATOM   3290  CG2 ILE A 208     -23.410  22.233 -42.965  1.00 25.25           C  
ATOM   3291 HG21 ILE A 208     -24.402  22.528 -43.308  1.00 25.25           H  
ATOM   3292 HG22 ILE A 208     -23.529  21.575 -42.104  1.00 25.25           H  
ATOM   3293 HG23 ILE A 208     -22.875  23.130 -42.653  1.00 25.25           H  
ATOM   3294  CD1 ILE A 208     -23.694  22.723 -46.114  1.00 25.25           C  
ATOM   3295 HD11 ILE A 208     -24.397  23.297 -45.509  1.00 25.25           H  
ATOM   3296 HD12 ILE A 208     -24.162  21.793 -46.436  1.00 25.25           H  
ATOM   3297 HD13 ILE A 208     -23.435  23.310 -46.995  1.00 25.25           H  
ATOM   3298  N   TYR A 209     -19.925  22.924 -43.401  1.00 22.84           N  
ATOM   3299  H   TYR A 209     -20.205  23.082 -44.358  1.00 22.84           H  
ATOM   3300  CA  TYR A 209     -19.179  24.041 -42.767  1.00 22.84           C  
ATOM   3301  HA  TYR A 209     -18.653  23.678 -41.884  1.00 22.84           H  
ATOM   3302  C   TYR A 209     -20.126  25.177 -42.306  1.00 22.84           C  
ATOM   3303  CB  TYR A 209     -18.151  24.570 -43.788  1.00 22.84           C  
ATOM   3304  HB2 TYR A 209     -18.193  25.659 -43.806  1.00 22.84           H  
ATOM   3305  HB3 TYR A 209     -18.430  24.256 -44.794  1.00 22.84           H  
ATOM   3306  O   TYR A 209     -21.260  25.233 -42.772  1.00 22.84           O  
ATOM   3307  CG  TYR A 209     -16.713  24.150 -43.546  1.00 22.84           C  
ATOM   3308  CD1 TYR A 209     -15.705  25.129 -43.422  1.00 22.84           C  
ATOM   3309  HD1 TYR A 209     -15.963  26.176 -43.479  1.00 22.84           H  
ATOM   3310  CD2 TYR A 209     -16.374  22.784 -43.487  1.00 22.84           C  
ATOM   3311  HD2 TYR A 209     -17.143  22.032 -43.581  1.00 22.84           H  
ATOM   3312  CE1 TYR A 209     -14.361  24.746 -43.246  1.00 22.84           C  
ATOM   3313  HE1 TYR A 209     -13.592  25.500 -43.163  1.00 22.84           H  
ATOM   3314  CE2 TYR A 209     -15.031  22.398 -43.310  1.00 22.84           C  
ATOM   3315  HE2 TYR A 209     -14.759  21.354 -43.267  1.00 22.84           H  
ATOM   3316  OH  TYR A 209     -12.729  22.996 -43.037  1.00 22.84           O  
ATOM   3317  HH  TYR A 209     -12.137  23.750 -42.994  1.00 22.84           H  
ATOM   3318  CZ  TYR A 209     -14.023  23.377 -43.194  1.00 22.84           C  
ATOM   3319  N   SER A 210     -19.763  26.137 -41.443  1.00 25.13           N  
ATOM   3320  H   SER A 210     -20.537  26.741 -41.208  1.00 25.13           H  
ATOM   3321  CA  SER A 210     -18.474  26.475 -40.780  1.00 25.13           C  
ATOM   3322  HA  SER A 210     -17.698  25.772 -41.083  1.00 25.13           H  
ATOM   3323  C   SER A 210     -18.636  26.359 -39.234  1.00 25.13           C  
ATOM   3324  CB  SER A 210     -18.064  27.876 -41.262  1.00 25.13           C  
ATOM   3325  HB2 SER A 210     -18.854  28.585 -41.016  1.00 25.13           H  
ATOM   3326  HB3 SER A 210     -17.132  28.183 -40.786  1.00 25.13           H  
ATOM   3327  O   SER A 210     -19.490  25.592 -38.808  1.00 25.13           O  
ATOM   3328  OG  SER A 210     -17.847  27.896 -42.658  1.00 25.13           O  
ATOM   3329  HG  SER A 210     -17.901  28.801 -42.974  1.00 25.13           H  
ATOM   3330  N   ALA A 211     -17.926  26.993 -38.281  1.00 23.32           N  
ATOM   3331  H   ALA A 211     -18.174  26.630 -37.372  1.00 23.32           H  
ATOM   3332  CA  ALA A 211     -16.863  28.021 -38.183  1.00 23.32           C  
ATOM   3333  HA  ALA A 211     -16.144  27.917 -38.995  1.00 23.32           H  
ATOM   3334  C   ALA A 211     -16.101  27.796 -36.830  1.00 23.32           C  
ATOM   3335  CB  ALA A 211     -17.555  29.393 -38.243  1.00 23.32           C  
ATOM   3336  HB1 ALA A 211     -16.815  30.182 -38.377  1.00 23.32           H  
ATOM   3337  HB2 ALA A 211     -18.121  29.560 -37.327  1.00 23.32           H  
ATOM   3338  HB3 ALA A 211     -18.255  29.447 -39.077  1.00 23.32           H  
ATOM   3339  O   ALA A 211     -16.310  26.754 -36.216  1.00 23.32           O  
ATOM   3340  N   TYR A 212     -15.223  28.635 -36.252  1.00 25.26           N  
ATOM   3341  H   TYR A 212     -14.815  28.218 -35.428  1.00 25.26           H  
ATOM   3342  CA  TYR A 212     -14.688  29.992 -36.508  1.00 25.26           C  
ATOM   3343  HA  TYR A 212     -14.606  30.178 -37.579  1.00 25.26           H  
ATOM   3344  C   TYR A 212     -13.274  30.108 -35.861  1.00 25.26           C  
ATOM   3345  CB  TYR A 212     -15.624  31.028 -35.847  1.00 25.26           C  
ATOM   3346  HB2 TYR A 212     -16.644  30.909 -36.213  1.00 25.26           H  
ATOM   3347  HB3 TYR A 212     -15.654  30.826 -34.776  1.00 25.26           H  
ATOM   3348  O   TYR A 212     -12.847  29.166 -35.191  1.00 25.26           O  
ATOM   3349  CG  TYR A 212     -15.224  32.476 -36.065  1.00 25.26           C  
ATOM   3350  CD1 TYR A 212     -14.889  33.287 -34.962  1.00 25.26           C  
ATOM   3351  HD1 TYR A 212     -14.952  32.902 -33.955  1.00 25.26           H  
ATOM   3352  CD2 TYR A 212     -15.126  32.993 -37.373  1.00 25.26           C  
ATOM   3353  HD2 TYR A 212     -15.385  32.382 -38.225  1.00 25.26           H  
ATOM   3354  CE1 TYR A 212     -14.459  34.612 -35.167  1.00 25.26           C  
ATOM   3355  HE1 TYR A 212     -14.182  35.244 -34.336  1.00 25.26           H  
ATOM   3356  CE2 TYR A 212     -14.690  34.317 -37.578  1.00 25.26           C  
ATOM   3357  HE2 TYR A 212     -14.614  34.719 -38.578  1.00 25.26           H  
ATOM   3358  OH  TYR A 212     -13.966  36.417 -36.659  1.00 25.26           O  
ATOM   3359  HH  TYR A 212     -13.848  36.645 -37.584  1.00 25.26           H  
ATOM   3360  CZ  TYR A 212     -14.359  35.131 -36.473  1.00 25.26           C  
ATOM   3361  N   SER A 213     -12.532  31.220 -36.011  1.00 21.68           N  
ATOM   3362  H   SER A 213     -12.918  32.001 -36.522  1.00 21.68           H  
ATOM   3363  CA  SER A 213     -11.261  31.476 -35.289  1.00 21.68           C  
ATOM   3364  HA  SER A 213     -11.368  31.139 -34.258  1.00 21.68           H  
ATOM   3365  C   SER A 213     -10.838  32.958 -35.251  1.00 21.68           C  
ATOM   3366  CB  SER A 213     -10.110  30.692 -35.937  1.00 21.68           C  
ATOM   3367  HB2 SER A 213      -9.153  31.079 -35.587  1.00 21.68           H  
ATOM   3368  HB3 SER A 213     -10.153  30.803 -37.021  1.00 21.68           H  
ATOM   3369  O   SER A 213     -11.031  33.665 -36.236  1.00 21.68           O  
ATOM   3370  OG  SER A 213     -10.192  29.325 -35.584  1.00 21.68           O  
ATOM   3371  HG  SER A 213     -11.119  29.111 -35.451  1.00 21.68           H  
ATOM   3372  N   SER A 214     -10.161  33.346 -34.151  1.00 22.10           N  
ATOM   3373  H   SER A 214     -10.089  32.658 -33.415  1.00 22.10           H  
ATOM   3374  CA  SER A 214      -9.421  34.615 -33.903  1.00 22.10           C  
ATOM   3375  HA  SER A 214      -9.117  34.577 -32.857  1.00 22.10           H  
ATOM   3376  C   SER A 214     -10.243  35.930 -33.994  1.00 22.10           C  
ATOM   3377  CB  SER A 214      -8.105  34.589 -34.696  1.00 22.10           C  
ATOM   3378  HB2 SER A 214      -7.497  35.455 -34.435  1.00 22.10           H  
ATOM   3379  HB3 SER A 214      -7.537  33.707 -34.398  1.00 22.10           H  
ATOM   3380  O   SER A 214     -11.396  35.891 -34.401  1.00 22.10           O  
ATOM   3381  OG  SER A 214      -8.285  34.545 -36.096  1.00 22.10           O  
ATOM   3382  HG  SER A 214      -9.120  34.963 -36.319  1.00 22.10           H  
ATOM   3383  N   LEU A 215      -9.793  37.116 -33.551  1.00 24.35           N  
ATOM   3384  H   LEU A 215     -10.519  37.818 -33.530  1.00 24.35           H  
ATOM   3385  CA  LEU A 215      -8.475  37.630 -33.114  1.00 24.35           C  
ATOM   3386  HA  LEU A 215      -7.764  36.823 -32.938  1.00 24.35           H  
ATOM   3387  C   LEU A 215      -8.568  38.452 -31.802  1.00 24.35           C  
ATOM   3388  CB  LEU A 215      -7.955  38.598 -34.212  1.00 24.35           C  
ATOM   3389  HB2 LEU A 215      -7.296  39.337 -33.757  1.00 24.35           H  
ATOM   3390  HB3 LEU A 215      -8.806  39.162 -34.594  1.00 24.35           H  
ATOM   3391  O   LEU A 215      -9.602  39.061 -31.551  1.00 24.35           O  
ATOM   3392  CG  LEU A 215      -7.191  37.993 -35.400  1.00 24.35           C  
ATOM   3393  HG  LEU A 215      -7.762  37.161 -35.811  1.00 24.35           H  
ATOM   3394  CD1 LEU A 215      -7.022  39.038 -36.504  1.00 24.35           C  
ATOM   3395 HD11 LEU A 215      -6.481  38.603 -37.344  1.00 24.35           H  
ATOM   3396 HD12 LEU A 215      -6.469  39.896 -36.123  1.00 24.35           H  
ATOM   3397 HD13 LEU A 215      -8.002  39.368 -36.850  1.00 24.35           H  
ATOM   3398  CD2 LEU A 215      -5.789  37.524 -34.995  1.00 24.35           C  
ATOM   3399 HD21 LEU A 215      -5.192  38.380 -34.681  1.00 24.35           H  
ATOM   3400 HD22 LEU A 215      -5.833  36.818 -34.166  1.00 24.35           H  
ATOM   3401 HD23 LEU A 215      -5.304  37.045 -35.845  1.00 24.35           H  
ATOM   3402  N   ASN A 216      -7.429  38.560 -31.097  1.00 23.34           N  
ATOM   3403  H   ASN A 216      -6.643  38.036 -31.454  1.00 23.34           H  
ATOM   3404  CA  ASN A 216      -7.047  39.601 -30.113  1.00 23.34           C  
ATOM   3405  HA  ASN A 216      -6.055  39.303 -29.776  1.00 23.34           H  
ATOM   3406  C   ASN A 216      -7.868  39.754 -28.798  1.00 23.34           C  
ATOM   3407  CB  ASN A 216      -6.849  40.922 -30.889  1.00 23.34           C  
ATOM   3408  HB2 ASN A 216      -7.662  41.074 -31.600  1.00 23.34           H  
ATOM   3409  HB3 ASN A 216      -6.879  41.766 -30.201  1.00 23.34           H  
ATOM   3410  O   ASN A 216      -8.958  39.207 -28.680  1.00 23.34           O  
ATOM   3411  CG  ASN A 216      -5.530  40.932 -31.646  1.00 23.34           C  
ATOM   3412  ND2 ASN A 216      -4.653  41.865 -31.365  1.00 23.34           N  
ATOM   3413 HD21 ASN A 216      -3.753  41.789 -31.815  1.00 23.34           H  
ATOM   3414 HD22 ASN A 216      -4.828  42.518 -30.614  1.00 23.34           H  
ATOM   3415  OD1 ASN A 216      -5.254  40.083 -32.479  1.00 23.34           O  
ATOM   3416  N   GLU A 217      -7.444  40.546 -27.794  1.00 22.93           N  
ATOM   3417  H   GLU A 217      -8.211  40.898 -27.239  1.00 22.93           H  
ATOM   3418  CA  GLU A 217      -6.166  40.631 -27.021  1.00 22.93           C  
ATOM   3419  HA  GLU A 217      -5.950  39.665 -26.564  1.00 22.93           H  
ATOM   3420  C   GLU A 217      -6.334  41.643 -25.851  1.00 22.93           C  
ATOM   3421  CB  GLU A 217      -4.943  41.070 -27.860  1.00 22.93           C  
ATOM   3422  HB2 GLU A 217      -5.283  41.626 -28.734  1.00 22.93           H  
ATOM   3423  HB3 GLU A 217      -4.326  41.767 -27.293  1.00 22.93           H  
ATOM   3424  O   GLU A 217      -7.164  42.544 -25.955  1.00 22.93           O  
ATOM   3425  CG  GLU A 217      -4.042  39.900 -28.299  1.00 22.93           C  
ATOM   3426  HG2 GLU A 217      -4.631  38.995 -28.447  1.00 22.93           H  
ATOM   3427  HG3 GLU A 217      -3.576  40.161 -29.249  1.00 22.93           H  
ATOM   3428  CD  GLU A 217      -2.963  39.563 -27.270  1.00 22.93           C  
ATOM   3429  OE1 GLU A 217      -3.356  39.323 -26.105  1.00 22.93           O  
ATOM   3430  OE2 GLU A 217      -1.783  39.491 -27.678  1.00 22.93           O  
ATOM   3431  N   ASP A 218      -5.507  41.524 -24.799  1.00 23.04           N  
ATOM   3432  H   ASP A 218      -4.813  40.793 -24.866  1.00 23.04           H  
ATOM   3433  CA  ASP A 218      -5.366  42.446 -23.634  1.00 23.04           C  
ATOM   3434  HA  ASP A 218      -4.663  41.944 -22.970  1.00 23.04           H  
ATOM   3435  C   ASP A 218      -6.622  42.712 -22.738  1.00 23.04           C  
ATOM   3436  CB  ASP A 218      -4.645  43.734 -24.099  1.00 23.04           C  
ATOM   3437  HB2 ASP A 218      -3.888  43.465 -24.835  1.00 23.04           H  
ATOM   3438  HB3 ASP A 218      -5.369  44.385 -24.589  1.00 23.04           H  
ATOM   3439  O   ASP A 218      -7.731  42.261 -23.025  1.00 23.04           O  
ATOM   3440  CG  ASP A 218      -3.938  44.514 -22.979  1.00 23.04           C  
ATOM   3441  OD1 ASP A 218      -3.765  43.946 -21.875  1.00 23.04           O  
ATOM   3442  OD2 ASP A 218      -3.593  45.690 -23.221  1.00 23.04           O  
ATOM   3443  N   SER A 219      -6.448  43.373 -21.575  1.00 24.90           N  
ATOM   3444  H   SER A 219      -5.508  43.680 -21.372  1.00 24.90           H  
ATOM   3445  CA  SER A 219      -7.510  43.669 -20.584  1.00 24.90           C  
ATOM   3446  HA  SER A 219      -8.411  43.972 -21.117  1.00 24.90           H  
ATOM   3447  C   SER A 219      -7.127  44.759 -19.543  1.00 24.90           C  
ATOM   3448  CB  SER A 219      -7.843  42.372 -19.831  1.00 24.90           C  
ATOM   3449  HB2 SER A 219      -8.285  41.657 -20.525  1.00 24.90           H  
ATOM   3450  HB3 SER A 219      -6.925  41.942 -19.430  1.00 24.90           H  
ATOM   3451  O   SER A 219      -6.392  44.457 -18.599  1.00 24.90           O  
ATOM   3452  OG  SER A 219      -8.747  42.601 -18.763  1.00 24.90           O  
ATOM   3453  HG  SER A 219      -8.293  43.158 -18.126  1.00 24.90           H  
ATOM   3454  N   PRO A 220      -7.681  45.991 -19.605  1.00 34.86           N  
ATOM   3455  CA  PRO A 220      -7.350  47.085 -18.678  1.00 34.86           C  
ATOM   3456  HA  PRO A 220      -6.328  46.962 -18.318  1.00 34.86           H  
ATOM   3457  C   PRO A 220      -8.283  47.231 -17.448  1.00 34.86           C  
ATOM   3458  CB  PRO A 220      -7.407  48.335 -19.562  1.00 34.86           C  
ATOM   3459  HB2 PRO A 220      -7.579  49.246 -18.989  1.00 34.86           H  
ATOM   3460  HB3 PRO A 220      -6.485  48.416 -20.136  1.00 34.86           H  
ATOM   3461  O   PRO A 220      -9.455  46.866 -17.486  1.00 34.86           O  
ATOM   3462  CG  PRO A 220      -8.570  48.021 -20.504  1.00 34.86           C  
ATOM   3463  HG2 PRO A 220      -8.495  48.580 -21.437  1.00 34.86           H  
ATOM   3464  HG3 PRO A 220      -9.516  48.232 -20.006  1.00 34.86           H  
ATOM   3465  CD  PRO A 220      -8.436  46.514 -20.737  1.00 34.86           C  
ATOM   3466  HD2 PRO A 220      -9.421  46.052 -20.796  1.00 34.86           H  
ATOM   3467  HD3 PRO A 220      -7.880  46.336 -21.657  1.00 34.86           H  
ATOM   3468  N   PHE A 221      -7.774  47.913 -16.407  1.00 22.40           N  
ATOM   3469  H   PHE A 221      -6.797  48.159 -16.480  1.00 22.40           H  
ATOM   3470  CA  PHE A 221      -8.485  48.404 -15.203  1.00 22.40           C  
ATOM   3471  HA  PHE A 221      -7.712  48.849 -14.576  1.00 22.40           H  
ATOM   3472  C   PHE A 221      -9.126  47.356 -14.255  1.00 22.40           C  
ATOM   3473  CB  PHE A 221      -9.423  49.572 -15.585  1.00 22.40           C  
ATOM   3474  HB2 PHE A 221     -10.160  49.740 -14.800  1.00 22.40           H  
ATOM   3475  HB3 PHE A 221      -9.986  49.314 -16.482  1.00 22.40           H  
ATOM   3476  O   PHE A 221      -8.985  46.147 -14.415  1.00 22.40           O  
ATOM   3477  CG  PHE A 221      -8.698  50.891 -15.790  1.00 22.40           C  
ATOM   3478  CD1 PHE A 221      -8.184  51.587 -14.678  1.00 22.40           C  
ATOM   3479  HD1 PHE A 221      -8.313  51.189 -13.682  1.00 22.40           H  
ATOM   3480  CD2 PHE A 221      -8.540  51.429 -17.081  1.00 22.40           C  
ATOM   3481  HD2 PHE A 221      -8.944  50.909 -17.937  1.00 22.40           H  
ATOM   3482  CE1 PHE A 221      -7.505  52.806 -14.856  1.00 22.40           C  
ATOM   3483  HE1 PHE A 221      -7.111  53.337 -14.002  1.00 22.40           H  
ATOM   3484  CE2 PHE A 221      -7.861  52.648 -17.259  1.00 22.40           C  
ATOM   3485  HE2 PHE A 221      -7.740  53.058 -18.251  1.00 22.40           H  
ATOM   3486  CZ  PHE A 221      -7.342  53.335 -16.148  1.00 22.40           C  
ATOM   3487  HZ  PHE A 221      -6.821  54.272 -16.287  1.00 22.40           H  
ATOM   3488  N   SER A 222      -9.720  47.847 -13.157  1.00 23.93           N  
ATOM   3489  H   SER A 222      -9.824  48.849 -13.084  1.00 23.93           H  
ATOM   3490  CA  SER A 222     -10.266  47.081 -12.023  1.00 23.93           C  
ATOM   3491  HA  SER A 222     -10.735  46.173 -12.403  1.00 23.93           H  
ATOM   3492  C   SER A 222     -11.339  47.893 -11.262  1.00 23.93           C  
ATOM   3493  CB  SER A 222      -9.112  46.675 -11.093  1.00 23.93           C  
ATOM   3494  HB2 SER A 222      -9.488  46.023 -10.305  1.00 23.93           H  
ATOM   3495  HB3 SER A 222      -8.368  46.123 -11.668  1.00 23.93           H  
ATOM   3496  O   SER A 222     -11.719  48.978 -11.701  1.00 23.93           O  
ATOM   3497  OG  SER A 222      -8.504  47.812 -10.510  1.00 23.93           O  
ATOM   3498  HG  SER A 222      -7.730  47.534 -10.015  1.00 23.93           H  
ATOM   3499  N   GLY A 223     -11.854  47.382 -10.133  1.00 21.28           N  
ATOM   3500  H   GLY A 223     -11.459  46.530  -9.759  1.00 21.28           H  
ATOM   3501  CA  GLY A 223     -12.898  48.034  -9.324  1.00 21.28           C  
ATOM   3502  HA2 GLY A 223     -12.828  49.115  -9.445  1.00 21.28           H  
ATOM   3503  HA3 GLY A 223     -13.877  47.719  -9.685  1.00 21.28           H  
ATOM   3504  C   GLY A 223     -12.809  47.721  -7.822  1.00 21.28           C  
ATOM   3505  O   GLY A 223     -11.971  46.927  -7.398  1.00 21.28           O  
ATOM   3506  N   PHE A 224     -13.670  48.363  -7.024  1.00 23.41           N  
ATOM   3507  H   PHE A 224     -14.381  48.936  -7.457  1.00 23.41           H  
ATOM   3508  CA  PHE A 224     -13.661  48.322  -5.551  1.00 23.41           C  
ATOM   3509  HA  PHE A 224     -12.713  47.895  -5.226  1.00 23.41           H  
ATOM   3510  C   PHE A 224     -14.753  47.421  -4.934  1.00 23.41           C  
ATOM   3511  CB  PHE A 224     -13.724  49.761  -5.001  1.00 23.41           C  
ATOM   3512  HB2 PHE A 224     -14.279  50.398  -5.690  1.00 23.41           H  
ATOM   3513  HB3 PHE A 224     -14.281  49.770  -4.063  1.00 23.41           H  
ATOM   3514  O   PHE A 224     -15.686  46.981  -5.603  1.00 23.41           O  
ATOM   3515  CG  PHE A 224     -12.361  50.375  -4.737  1.00 23.41           C  
ATOM   3516  CD1 PHE A 224     -11.849  50.421  -3.425  1.00 23.41           C  
ATOM   3517  HD1 PHE A 224     -12.432  50.037  -2.601  1.00 23.41           H  
ATOM   3518  CD2 PHE A 224     -11.593  50.887  -5.801  1.00 23.41           C  
ATOM   3519  HD2 PHE A 224     -11.976  50.853  -6.810  1.00 23.41           H  
ATOM   3520  CE1 PHE A 224     -10.580  50.974  -3.179  1.00 23.41           C  
ATOM   3521  HE1 PHE A 224     -10.191  51.012  -2.172  1.00 23.41           H  
ATOM   3522  CE2 PHE A 224     -10.324  51.440  -5.554  1.00 23.41           C  
ATOM   3523  HE2 PHE A 224      -9.737  51.831  -6.372  1.00 23.41           H  
ATOM   3524  CZ  PHE A 224      -9.816  51.483  -4.244  1.00 23.41           C  
ATOM   3525  HZ  PHE A 224      -8.842  51.910  -4.056  1.00 23.41           H  
ATOM   3526  N   SER A 225     -14.603  47.149  -3.635  1.00 21.98           N  
ATOM   3527  H   SER A 225     -13.789  47.534  -3.177  1.00 21.98           H  
ATOM   3528  CA  SER A 225     -15.468  46.292  -2.808  1.00 21.98           C  
ATOM   3529  HA  SER A 225     -15.739  45.406  -3.382  1.00 21.98           H  
ATOM   3530  C   SER A 225     -16.758  46.971  -2.313  1.00 21.98           C  
ATOM   3531  CB  SER A 225     -14.671  45.858  -1.565  1.00 21.98           C  
ATOM   3532  HB2 SER A 225     -14.446  46.736  -0.961  1.00 21.98           H  
ATOM   3533  HB3 SER A 225     -15.265  45.168  -0.966  1.00 21.98           H  
ATOM   3534  O   SER A 225     -16.863  48.194  -2.319  1.00 21.98           O  
ATOM   3535  OG  SER A 225     -13.462  45.221  -1.928  1.00 21.98           O  
ATOM   3536  HG  SER A 225     -12.925  45.107  -1.140  1.00 21.98           H  
ATOM   3537  N   GLN A 226     -17.640  46.158  -1.705  1.00 24.44           N  
ATOM   3538  H   GLN A 226     -17.493  45.166  -1.818  1.00 24.44           H  
ATOM   3539  CA  GLN A 226     -18.751  46.569  -0.818  1.00 24.44           C  
ATOM   3540  HA  GLN A 226     -19.187  45.647  -0.434  1.00 24.44           H  
ATOM   3541  C   GLN A 226     -19.954  47.260  -1.517  1.00 24.44           C  
ATOM   3542  CB  GLN A 226     -18.148  47.306   0.405  1.00 24.44           C  
ATOM   3543  HB2 GLN A 226     -17.321  47.949   0.102  1.00 24.44           H  
ATOM   3544  HB3 GLN A 226     -18.878  47.966   0.873  1.00 24.44           H  
ATOM   3545  O   GLN A 226     -19.906  47.559  -2.702  1.00 24.44           O  
ATOM   3546  CG  GLN A 226     -17.641  46.301   1.451  1.00 24.44           C  
ATOM   3547  HG2 GLN A 226     -18.482  45.929   2.036  1.00 24.44           H  
ATOM   3548  HG3 GLN A 226     -17.169  45.455   0.950  1.00 24.44           H  
ATOM   3549  CD  GLN A 226     -16.609  46.916   2.385  1.00 24.44           C  
ATOM   3550  NE2 GLN A 226     -16.991  47.803   3.275  1.00 24.44           N  
ATOM   3551 HE21 GLN A 226     -17.937  48.156   3.292  1.00 24.44           H  
ATOM   3552 HE22 GLN A 226     -16.252  48.229   3.815  1.00 24.44           H  
ATOM   3553  OE1 GLN A 226     -15.433  46.603   2.321  1.00 24.44           O  
ATOM   3554  N   TRP A 227     -21.120  47.435  -0.876  1.00 21.39           N  
ATOM   3555  H   TRP A 227     -21.857  47.785  -1.472  1.00 21.39           H  
ATOM   3556  CA  TRP A 227     -21.455  47.246   0.551  1.00 21.39           C  
ATOM   3557  HA  TRP A 227     -20.662  46.669   1.027  1.00 21.39           H  
ATOM   3558  C   TRP A 227     -22.726  46.394   0.781  1.00 21.39           C  
ATOM   3559  CB  TRP A 227     -21.489  48.634   1.230  1.00 21.39           C  
ATOM   3560  HB2 TRP A 227     -22.512  49.005   1.297  1.00 21.39           H  
ATOM   3561  HB3 TRP A 227     -20.964  49.344   0.591  1.00 21.39           H  
ATOM   3562  O   TRP A 227     -22.978  45.458   0.027  1.00 21.39           O  
ATOM   3563  CG  TRP A 227     -20.832  48.726   2.580  1.00 21.39           C  
ATOM   3564  CD1 TRP A 227     -20.899  47.819   3.586  1.00 21.39           C  
ATOM   3565  HD1 TRP A 227     -21.455  46.894   3.560  1.00 21.39           H  
ATOM   3566  CD2 TRP A 227     -19.945  49.784   3.064  1.00 21.39           C  
ATOM   3567  CE2 TRP A 227     -19.532  49.462   4.391  1.00 21.39           C  
ATOM   3568  CE3 TRP A 227     -19.426  50.973   2.505  1.00 21.39           C  
ATOM   3569  HE3 TRP A 227     -19.706  51.254   1.501  1.00 21.39           H  
ATOM   3570  NE1 TRP A 227     -20.143  48.256   4.656  1.00 21.39           N  
ATOM   3571  HE1 TRP A 227     -20.070  47.757   5.531  1.00 21.39           H  
ATOM   3572  CH2 TRP A 227     -18.165  51.452   4.544  1.00 21.39           C  
ATOM   3573  HH2 TRP A 227     -17.493  52.094   5.095  1.00 21.39           H  
ATOM   3574  CZ2 TRP A 227     -18.658  50.274   5.129  1.00 21.39           C  
ATOM   3575  HZ2 TRP A 227     -18.367  49.999   6.132  1.00 21.39           H  
ATOM   3576  CZ3 TRP A 227     -18.547  51.797   3.235  1.00 21.39           C  
ATOM   3577  HZ3 TRP A 227     -18.165  52.702   2.788  1.00 21.39           H  
ATOM   3578  N   SER A 228     -23.479  46.657   1.856  1.00 23.82           N  
ATOM   3579  H   SER A 228     -23.281  47.501   2.374  1.00 23.82           H  
ATOM   3580  CA  SER A 228     -24.531  45.780   2.403  1.00 23.82           C  
ATOM   3581  HA  SER A 228     -24.813  45.039   1.655  1.00 23.82           H  
ATOM   3582  C   SER A 228     -25.788  46.567   2.800  1.00 23.82           C  
ATOM   3583  CB  SER A 228     -24.013  45.042   3.649  1.00 23.82           C  
ATOM   3584  HB2 SER A 228     -23.931  45.749   4.475  1.00 23.82           H  
ATOM   3585  HB3 SER A 228     -24.727  44.266   3.925  1.00 23.82           H  
ATOM   3586  O   SER A 228     -25.738  47.785   2.958  1.00 23.82           O  
ATOM   3587  OG  SER A 228     -22.743  44.452   3.433  1.00 23.82           O  
ATOM   3588  HG  SER A 228     -22.589  43.788   4.109  1.00 23.82           H  
ATOM   3589  N   SER A 229     -26.919  45.890   3.018  1.00 20.74           N  
ATOM   3590  H   SER A 229     -26.942  44.894   2.853  1.00 20.74           H  
ATOM   3591  CA  SER A 229     -28.150  46.493   3.563  1.00 20.74           C  
ATOM   3592  HA  SER A 229     -27.888  47.298   4.250  1.00 20.74           H  
ATOM   3593  C   SER A 229     -28.971  45.457   4.338  1.00 20.74           C  
ATOM   3594  CB  SER A 229     -28.998  47.085   2.434  1.00 20.74           C  
ATOM   3595  HB2 SER A 229     -29.953  47.429   2.833  1.00 20.74           H  
ATOM   3596  HB3 SER A 229     -29.186  46.323   1.677  1.00 20.74           H  
ATOM   3597  O   SER A 229     -29.118  44.329   3.875  1.00 20.74           O  
ATOM   3598  OG  SER A 229     -28.325  48.182   1.849  1.00 20.74           O  
ATOM   3599  HG  SER A 229     -27.415  48.196   2.157  1.00 20.74           H  
ATOM   3600  N   CYS A 230     -29.489  45.836   5.513  1.00 21.66           N  
ATOM   3601  H   CYS A 230     -29.398  46.802   5.795  1.00 21.66           H  
ATOM   3602  CA  CYS A 230     -30.159  44.947   6.473  1.00 21.66           C  
ATOM   3603  HA  CYS A 230     -30.592  44.095   5.948  1.00 21.66           H  
ATOM   3604  C   CYS A 230     -31.282  45.680   7.236  1.00 21.66           C  
ATOM   3605  CB  CYS A 230     -29.133  44.439   7.508  1.00 21.66           C  
ATOM   3606  HB2 CYS A 230     -29.643  43.803   8.231  1.00 21.66           H  
ATOM   3607  HB3 CYS A 230     -28.716  45.293   8.042  1.00 21.66           H  
ATOM   3608  O   CYS A 230     -31.251  46.904   7.351  1.00 21.66           O  
ATOM   3609  SG  CYS A 230     -27.777  43.485   6.760  1.00 21.66           S  
ATOM   3610  HG  CYS A 230     -27.168  43.149   7.900  1.00 21.66           H  
ATOM   3611  N   SER A 231     -32.200  44.924   7.845  1.00 20.83           N  
ATOM   3612  H   SER A 231     -32.149  43.921   7.738  1.00 20.83           H  
ATOM   3613  CA  SER A 231     -33.076  45.369   8.949  1.00 20.83           C  
ATOM   3614  HA  SER A 231     -32.691  46.321   9.313  1.00 20.83           H  
ATOM   3615  C   SER A 231     -32.989  44.344  10.096  1.00 20.83           C  
ATOM   3616  CB  SER A 231     -34.515  45.590   8.464  1.00 20.83           C  
ATOM   3617  HB2 SER A 231     -34.536  46.460   7.807  1.00 20.83           H  
ATOM   3618  HB3 SER A 231     -35.163  45.794   9.316  1.00 20.83           H  
ATOM   3619  O   SER A 231     -32.718  43.177   9.817  1.00 20.83           O  
ATOM   3620  OG  SER A 231     -35.004  44.466   7.754  1.00 20.83           O  
ATOM   3621  HG  SER A 231     -34.571  44.442   6.898  1.00 20.83           H  
ATOM   3622  N   SER A 232     -33.024  44.666  11.397  1.00 24.65           N  
ATOM   3623  H   SER A 232     -32.862  43.847  11.966  1.00 24.65           H  
ATOM   3624  CA  SER A 232     -33.537  45.816  12.179  1.00 24.65           C  
ATOM   3625  HA  SER A 232     -33.066  45.659  13.150  1.00 24.65           H  
ATOM   3626  C   SER A 232     -35.055  45.790  12.461  1.00 24.65           C  
ATOM   3627  CB  SER A 232     -33.009  47.196  11.756  1.00 24.65           C  
ATOM   3628  HB2 SER A 232     -31.994  47.102  11.369  1.00 24.65           H  
ATOM   3629  HB3 SER A 232     -32.978  47.841  12.634  1.00 24.65           H  
ATOM   3630  O   SER A 232     -35.836  45.345  11.629  1.00 24.65           O  
ATOM   3631  OG  SER A 232     -33.842  47.812  10.796  1.00 24.65           O  
ATOM   3632  HG  SER A 232     -33.594  48.733  10.693  1.00 24.65           H  
ATOM   3633  N   PHE A 233     -35.547  46.233  13.628  1.00 26.20           N  
ATOM   3634  H   PHE A 233     -36.554  46.173  13.687  1.00 26.20           H  
ATOM   3635  CA  PHE A 233     -34.832  46.689  14.841  1.00 26.20           C  
ATOM   3636  HA  PHE A 233     -33.905  47.173  14.532  1.00 26.20           H  
ATOM   3637  C   PHE A 233     -34.375  45.473  15.700  1.00 26.20           C  
ATOM   3638  CB  PHE A 233     -35.655  47.803  15.506  1.00 26.20           C  
ATOM   3639  HB2 PHE A 233     -36.571  47.386  15.924  1.00 26.20           H  
ATOM   3640  HB3 PHE A 233     -35.062  48.243  16.309  1.00 26.20           H  
ATOM   3641  O   PHE A 233     -33.903  44.514  15.099  1.00 26.20           O  
ATOM   3642  CG  PHE A 233     -36.005  48.945  14.566  1.00 26.20           C  
ATOM   3643  CD1 PHE A 233     -35.055  49.952  14.304  1.00 26.20           C  
ATOM   3644  HD1 PHE A 233     -34.090  49.927  14.789  1.00 26.20           H  
ATOM   3645  CD2 PHE A 233     -37.263  48.993  13.935  1.00 26.20           C  
ATOM   3646  HD2 PHE A 233     -37.998  48.225  14.126  1.00 26.20           H  
ATOM   3647  CE1 PHE A 233     -35.360  50.999  13.415  1.00 26.20           C  
ATOM   3648  HE1 PHE A 233     -34.634  51.774  13.220  1.00 26.20           H  
ATOM   3649  CE2 PHE A 233     -37.566  50.038  13.044  1.00 26.20           C  
ATOM   3650  HE2 PHE A 233     -38.530  50.071  12.557  1.00 26.20           H  
ATOM   3651  CZ  PHE A 233     -36.615  51.041  12.784  1.00 26.20           C  
ATOM   3652  HZ  PHE A 233     -36.851  51.844  12.101  1.00 26.20           H  
ATOM   3653  N   GLN A 234     -34.354  45.368  17.035  1.00 23.61           N  
ATOM   3654  H   GLN A 234     -33.859  44.532  17.309  1.00 23.61           H  
ATOM   3655  CA  GLN A 234     -34.851  46.111  18.214  1.00 23.61           C  
ATOM   3656  HA  GLN A 234     -35.193  47.118  17.973  1.00 23.61           H  
ATOM   3657  C   GLN A 234     -33.671  46.247  19.225  1.00 23.61           C  
ATOM   3658  CB  GLN A 234     -36.039  45.306  18.772  1.00 23.61           C  
ATOM   3659  HB2 GLN A 234     -35.742  44.267  18.913  1.00 23.61           H  
ATOM   3660  HB3 GLN A 234     -36.325  45.711  19.743  1.00 23.61           H  
ATOM   3661  O   GLN A 234     -32.685  45.531  19.082  1.00 23.61           O  
ATOM   3662  CG  GLN A 234     -37.295  45.370  17.890  1.00 23.61           C  
ATOM   3663  HG2 GLN A 234     -37.057  45.031  16.881  1.00 23.61           H  
ATOM   3664  HG3 GLN A 234     -37.645  46.402  17.843  1.00 23.61           H  
ATOM   3665  CD  GLN A 234     -38.427  44.501  18.431  1.00 23.61           C  
ATOM   3666  NE2 GLN A 234     -38.861  44.693  19.658  1.00 23.61           N  
ATOM   3667 HE21 GLN A 234     -39.603  44.077  19.959  1.00 23.61           H  
ATOM   3668 HE22 GLN A 234     -38.399  45.342  20.278  1.00 23.61           H  
ATOM   3669  OE1 GLN A 234     -38.955  43.639  17.754  1.00 23.61           O  
ATOM   3670  N   SER A 235     -33.572  47.188  20.176  1.00 23.74           N  
ATOM   3671  H   SER A 235     -32.617  47.232  20.503  1.00 23.74           H  
ATOM   3672  CA  SER A 235     -34.529  47.769  21.148  1.00 23.74           C  
ATOM   3673  HA  SER A 235     -33.969  48.563  21.642  1.00 23.74           H  
ATOM   3674  C   SER A 235     -34.942  46.763  22.245  1.00 23.74           C  
ATOM   3675  CB  SER A 235     -35.735  48.483  20.517  1.00 23.74           C  
ATOM   3676  HB2 SER A 235     -36.468  47.753  20.173  1.00 23.74           H  
ATOM   3677  HB3 SER A 235     -36.215  49.105  21.272  1.00 23.74           H  
ATOM   3678  O   SER A 235     -35.510  45.725  21.934  1.00 23.74           O  
ATOM   3679  OG  SER A 235     -35.346  49.289  19.419  1.00 23.74           O  
ATOM   3680  HG  SER A 235     -34.908  50.076  19.752  1.00 23.74           H  
ATOM   3681  N   SER A 236     -34.692  46.962  23.542  1.00 21.89           N  
ATOM   3682  H   SER A 236     -34.917  46.161  24.115  1.00 21.89           H  
ATOM   3683  CA  SER A 236     -34.131  48.109  24.293  1.00 21.89           C  
ATOM   3684  HA  SER A 236     -33.808  48.895  23.610  1.00 21.89           H  
ATOM   3685  C   SER A 236     -32.901  47.655  25.116  1.00 21.89           C  
ATOM   3686  CB  SER A 236     -35.247  48.682  25.175  1.00 21.89           C  
ATOM   3687  HB2 SER A 236     -34.867  49.487  25.805  1.00 21.89           H  
ATOM   3688  HB3 SER A 236     -35.652  47.896  25.813  1.00 21.89           H  
ATOM   3689  O   SER A 236     -32.768  46.463  25.369  1.00 21.89           O  
ATOM   3690  OG  SER A 236     -36.269  49.208  24.344  1.00 21.89           O  
ATOM   3691  HG  SER A 236     -36.992  49.493  24.907  1.00 21.89           H  
ATOM   3692  N   CYS A 237     -31.891  48.464  25.474  1.00 22.52           N  
ATOM   3693  H   CYS A 237     -31.114  47.909  25.803  1.00 22.52           H  
ATOM   3694  CA  CYS A 237     -31.833  49.873  25.927  1.00 22.52           C  
ATOM   3695  HA  CYS A 237     -30.771  50.111  25.985  1.00 22.52           H  
ATOM   3696  C   CYS A 237     -32.371  50.050  27.370  1.00 22.52           C  
ATOM   3697  CB  CYS A 237     -32.426  50.865  24.905  1.00 22.52           C  
ATOM   3698  HB2 CYS A 237     -33.505  50.737  24.828  1.00 22.52           H  
ATOM   3699  HB3 CYS A 237     -32.263  51.888  25.247  1.00 22.52           H  
ATOM   3700  O   CYS A 237     -33.402  49.475  27.698  1.00 22.52           O  
ATOM   3701  SG  CYS A 237     -31.671  50.656  23.263  1.00 22.52           S  
ATOM   3702  HG  CYS A 237     -30.418  50.979  23.593  1.00 22.52           H  
ATOM   3703  N   SER A 238     -31.746  50.815  28.277  1.00 25.49           N  
ATOM   3704  H   SER A 238     -32.159  50.758  29.197  1.00 25.49           H  
ATOM   3705  CA  SER A 238     -30.522  51.659  28.217  1.00 25.49           C  
ATOM   3706  HA  SER A 238     -29.726  51.120  27.703  1.00 25.49           H  
ATOM   3707  C   SER A 238     -30.000  51.958  29.653  1.00 25.49           C  
ATOM   3708  CB  SER A 238     -30.814  52.963  27.444  1.00 25.49           C  
ATOM   3709  HB2 SER A 238     -30.698  52.763  26.379  1.00 25.49           H  
ATOM   3710  HB3 SER A 238     -30.091  53.740  27.694  1.00 25.49           H  
ATOM   3711  O   SER A 238     -30.506  51.335  30.579  1.00 25.49           O  
ATOM   3712  OG  SER A 238     -32.123  53.455  27.656  1.00 25.49           O  
ATOM   3713  HG  SER A 238     -32.290  53.548  28.597  1.00 25.49           H  
ATOM   3714  N   ALA A 239     -29.064  52.919  29.829  1.00 22.01           N  
ATOM   3715  H   ALA A 239     -28.742  53.385  28.993  1.00 22.01           H  
ATOM   3716  CA  ALA A 239     -28.308  53.284  31.062  1.00 22.01           C  
ATOM   3717  HA  ALA A 239     -27.975  54.312  30.924  1.00 22.01           H  
ATOM   3718  C   ALA A 239     -27.033  52.417  31.289  1.00 22.01           C  
ATOM   3719  CB  ALA A 239     -29.257  53.345  32.277  1.00 22.01           C  
ATOM   3720  HB1 ALA A 239     -29.523  52.338  32.598  1.00 22.01           H  
ATOM   3721  HB2 ALA A 239     -30.160  53.899  32.023  1.00 22.01           H  
ATOM   3722  HB3 ALA A 239     -28.780  53.834  33.126  1.00 22.01           H  
ATOM   3723  O   ALA A 239     -27.134  51.198  31.211  1.00 22.01           O  
ATOM   3724  N   ILE A 240     -25.782  52.904  31.470  1.00 24.16           N  
ATOM   3725  H   ILE A 240     -25.131  52.144  31.607  1.00 24.16           H  
ATOM   3726  CA  ILE A 240     -25.161  54.258  31.612  1.00 24.16           C  
ATOM   3727  HA  ILE A 240     -24.087  54.075  31.653  1.00 24.16           H  
ATOM   3728  C   ILE A 240     -25.517  54.963  32.940  1.00 24.16           C  
ATOM   3729  CB  ILE A 240     -25.400  55.166  30.367  1.00 24.16           C  
ATOM   3730  HB  ILE A 240     -26.431  55.519  30.389  1.00 24.16           H  
ATOM   3731  O   ILE A 240     -26.706  55.001  33.240  1.00 24.16           O  
ATOM   3732  CG1 ILE A 240     -25.187  54.414  29.028  1.00 24.16           C  
ATOM   3733 HG12 ILE A 240     -25.811  53.521  29.005  1.00 24.16           H  
ATOM   3734 HG13 ILE A 240     -24.147  54.097  28.952  1.00 24.16           H  
ATOM   3735  CG2 ILE A 240     -24.518  56.428  30.404  1.00 24.16           C  
ATOM   3736 HG21 ILE A 240     -24.783  57.101  29.589  1.00 24.16           H  
ATOM   3737 HG22 ILE A 240     -24.684  56.984  31.326  1.00 24.16           H  
ATOM   3738 HG23 ILE A 240     -23.466  56.158  30.308  1.00 24.16           H  
ATOM   3739  CD1 ILE A 240     -25.556  55.225  27.778  1.00 24.16           C  
ATOM   3740 HD11 ILE A 240     -24.845  56.035  27.621  1.00 24.16           H  
ATOM   3741 HD12 ILE A 240     -25.526  54.572  26.906  1.00 24.16           H  
ATOM   3742 HD13 ILE A 240     -26.562  55.632  27.880  1.00 24.16           H  
ATOM   3743  N   PRO A 241     -24.594  55.587  33.722  1.00 31.14           N  
ATOM   3744  CA  PRO A 241     -23.150  55.883  33.522  1.00 31.14           C  
ATOM   3745  HA  PRO A 241     -22.907  55.961  32.463  1.00 31.14           H  
ATOM   3746  C   PRO A 241     -22.222  54.773  34.116  1.00 31.14           C  
ATOM   3747  CB  PRO A 241     -23.058  57.287  34.138  1.00 31.14           C  
ATOM   3748  HB2 PRO A 241     -22.048  57.642  34.342  1.00 31.14           H  
ATOM   3749  HB3 PRO A 241     -23.533  57.999  33.462  1.00 31.14           H  
ATOM   3750  O   PRO A 241     -22.683  53.640  34.182  1.00 31.14           O  
ATOM   3751  CG  PRO A 241     -23.909  57.167  35.399  1.00 31.14           C  
ATOM   3752  HG2 PRO A 241     -24.258  58.139  35.748  1.00 31.14           H  
ATOM   3753  HG3 PRO A 241     -23.370  56.641  36.187  1.00 31.14           H  
ATOM   3754  CD  PRO A 241     -25.059  56.295  34.916  1.00 31.14           C  
ATOM   3755  HD2 PRO A 241     -25.905  56.932  34.661  1.00 31.14           H  
ATOM   3756  HD3 PRO A 241     -25.352  55.589  35.693  1.00 31.14           H  
ATOM   3757  N   ALA A 242     -20.932  54.916  34.494  1.00 22.67           N  
ATOM   3758  H   ALA A 242     -20.515  54.033  34.752  1.00 22.67           H  
ATOM   3759  CA  ALA A 242     -19.996  56.055  34.636  1.00 22.67           C  
ATOM   3760  HA  ALA A 242     -20.196  56.806  33.871  1.00 22.67           H  
ATOM   3761  C   ALA A 242     -18.500  55.646  34.508  1.00 22.67           C  
ATOM   3762  CB  ALA A 242     -20.170  56.654  36.047  1.00 22.67           C  
ATOM   3763  HB1 ALA A 242     -19.839  55.932  36.794  1.00 22.67           H  
ATOM   3764  HB2 ALA A 242     -21.209  56.904  36.258  1.00 22.67           H  
ATOM   3765  HB3 ALA A 242     -19.573  57.560  36.148  1.00 22.67           H  
ATOM   3766  O   ALA A 242     -18.174  54.463  34.542  1.00 22.67           O  
ATOM   3767  N   THR A 243     -17.596  56.638  34.460  1.00 28.31           N  
ATOM   3768  H   THR A 243     -17.946  57.586  34.446  1.00 28.31           H  
ATOM   3769  CA  THR A 243     -16.120  56.530  34.627  1.00 28.31           C  
ATOM   3770  HA  THR A 243     -15.882  55.647  35.219  1.00 28.31           H  
ATOM   3771  C   THR A 243     -15.584  57.768  35.375  1.00 28.31           C  
ATOM   3772  CB  THR A 243     -15.385  56.423  33.279  1.00 28.31           C  
ATOM   3773  HB  THR A 243     -14.311  56.442  33.466  1.00 28.31           H  
ATOM   3774  O   THR A 243     -16.266  58.795  35.368  1.00 28.31           O  
ATOM   3775  CG2 THR A 243     -15.704  55.140  32.517  1.00 28.31           C  
ATOM   3776 HG21 THR A 243     -16.751  55.130  32.215  1.00 28.31           H  
ATOM   3777 HG22 THR A 243     -15.078  55.085  31.627  1.00 28.31           H  
ATOM   3778 HG23 THR A 243     -15.502  54.276  33.149  1.00 28.31           H  
ATOM   3779  OG1 THR A 243     -15.720  57.507  32.439  1.00 28.31           O  
ATOM   3780  HG1 THR A 243     -15.683  58.322  32.946  1.00 28.31           H  
ATOM   3781  N   PRO A 244     -14.390  57.719  36.005  1.00 28.81           N  
ATOM   3782  CA  PRO A 244     -13.198  58.313  35.365  1.00 28.81           C  
ATOM   3783  HA  PRO A 244     -13.340  58.411  34.289  1.00 28.81           H  
ATOM   3784  C   PRO A 244     -11.912  57.470  35.598  1.00 28.81           C  
ATOM   3785  CB  PRO A 244     -13.128  59.717  35.981  1.00 28.81           C  
ATOM   3786  HB2 PRO A 244     -12.159  60.203  35.868  1.00 28.81           H  
ATOM   3787  HB3 PRO A 244     -13.902  60.343  35.538  1.00 28.81           H  
ATOM   3788  O   PRO A 244     -12.002  56.258  35.767  1.00 28.81           O  
ATOM   3789  CG  PRO A 244     -13.470  59.447  37.442  1.00 28.81           C  
ATOM   3790  HG2 PRO A 244     -14.007  60.289  37.880  1.00 28.81           H  
ATOM   3791  HG3 PRO A 244     -12.561  59.240  38.007  1.00 28.81           H  
ATOM   3792  CD  PRO A 244     -14.343  58.188  37.393  1.00 28.81           C  
ATOM   3793  HD2 PRO A 244     -15.342  58.422  37.761  1.00 28.81           H  
ATOM   3794  HD3 PRO A 244     -13.906  57.414  38.024  1.00 28.81           H  
ATOM   3795  N   SER A 245     -10.716  58.080  35.565  1.00 21.61           N  
ATOM   3796  H   SER A 245     -10.693  59.079  35.418  1.00 21.61           H  
ATOM   3797  CA  SER A 245      -9.403  57.396  35.553  1.00 21.61           C  
ATOM   3798  HA  SER A 245      -9.499  56.406  35.998  1.00 21.61           H  
ATOM   3799  C   SER A 245      -8.290  58.165  36.290  1.00 21.61           C  
ATOM   3800  CB  SER A 245      -8.954  57.245  34.093  1.00 21.61           C  
ATOM   3801  HB2 SER A 245      -9.669  56.623  33.555  1.00 21.61           H  
ATOM   3802  HB3 SER A 245      -7.978  56.762  34.059  1.00 21.61           H  
ATOM   3803  O   SER A 245      -8.209  59.383  36.130  1.00 21.61           O  
ATOM   3804  OG  SER A 245      -8.877  58.518  33.468  1.00 21.61           O  
ATOM   3805  HG  SER A 245      -8.454  59.130  34.074  1.00 21.61           H  
ATOM   3806  N   SER A 246      -7.368  57.479  36.987  1.00 23.84           N  
ATOM   3807  H   SER A 246      -7.493  56.488  37.139  1.00 23.84           H  
ATOM   3808  CA  SER A 246      -6.164  58.106  37.576  1.00 23.84           C  
ATOM   3809  HA  SER A 246      -5.797  58.859  36.878  1.00 23.84           H  
ATOM   3810  C   SER A 246      -4.999  57.144  37.892  1.00 23.84           C  
ATOM   3811  CB  SER A 246      -6.527  58.833  38.879  1.00 23.84           C  
ATOM   3812  HB2 SER A 246      -7.244  59.626  38.666  1.00 23.84           H  
ATOM   3813  HB3 SER A 246      -5.632  59.283  39.307  1.00 23.84           H  
ATOM   3814  O   SER A 246      -5.208  56.095  38.489  1.00 23.84           O  
ATOM   3815  OG  SER A 246      -7.094  57.937  39.814  1.00 23.84           O  
ATOM   3816  HG  SER A 246      -6.508  57.184  39.915  1.00 23.84           H  
ATOM   3817  N   VAL A 247      -3.782  57.583  37.547  1.00 24.05           N  
ATOM   3818  H   VAL A 247      -3.794  58.385  36.933  1.00 24.05           H  
ATOM   3819  CA  VAL A 247      -2.457  57.375  38.189  1.00 24.05           C  
ATOM   3820  HA  VAL A 247      -1.740  57.341  37.368  1.00 24.05           H  
ATOM   3821  C   VAL A 247      -2.188  56.098  39.027  1.00 24.05           C  
ATOM   3822  CB  VAL A 247      -2.081  58.634  39.009  1.00 24.05           C  
ATOM   3823  HB  VAL A 247      -2.740  58.715  39.873  1.00 24.05           H  
ATOM   3824  O   VAL A 247      -2.540  56.004  40.195  1.00 24.05           O  
ATOM   3825  CG1 VAL A 247      -0.625  58.601  39.496  1.00 24.05           C  
ATOM   3826 HG11 VAL A 247      -0.390  59.522  40.029  1.00 24.05           H  
ATOM   3827 HG12 VAL A 247      -0.482  57.778  40.197  1.00 24.05           H  
ATOM   3828 HG13 VAL A 247       0.056  58.492  38.653  1.00 24.05           H  
ATOM   3829  CG2 VAL A 247      -2.228  59.920  38.173  1.00 24.05           C  
ATOM   3830 HG21 VAL A 247      -3.274  60.106  37.929  1.00 24.05           H  
ATOM   3831 HG22 VAL A 247      -1.875  60.775  38.749  1.00 24.05           H  
ATOM   3832 HG23 VAL A 247      -1.641  59.845  37.257  1.00 24.05           H  
ATOM   3833  N   ASN A 248      -1.395  55.206  38.428  1.00 23.84           N  
ATOM   3834  H   ASN A 248      -1.352  55.322  37.426  1.00 23.84           H  
ATOM   3835  CA  ASN A 248      -0.186  54.523  38.932  1.00 23.84           C  
ATOM   3836  HA  ASN A 248      -0.118  53.603  38.351  1.00 23.84           H  
ATOM   3837  C   ASN A 248      -0.022  54.102  40.425  1.00 23.84           C  
ATOM   3838  CB  ASN A 248       1.051  55.370  38.535  1.00 23.84           C  
ATOM   3839  HB2 ASN A 248       1.952  54.803  38.769  1.00 23.84           H  
ATOM   3840  HB3 ASN A 248       1.075  56.270  39.148  1.00 23.84           H  
ATOM   3841  O   ASN A 248       0.337  54.916  41.271  1.00 23.84           O  
ATOM   3842  CG  ASN A 248       1.155  55.799  37.080  1.00 23.84           C  
ATOM   3843  ND2 ASN A 248       2.221  56.474  36.726  1.00 23.84           N  
ATOM   3844 HD21 ASN A 248       2.946  56.679  37.399  1.00 23.84           H  
ATOM   3845 HD22 ASN A 248       2.285  56.740  35.753  1.00 23.84           H  
ATOM   3846  OD1 ASN A 248       0.292  55.562  36.250  1.00 23.84           O  
ATOM   3847  N   SER A 249       0.151  52.780  40.603  1.00 23.60           N  
ATOM   3848  H   SER A 249      -0.326  52.190  39.937  1.00 23.60           H  
ATOM   3849  CA  SER A 249       1.272  52.124  41.335  1.00 23.60           C  
ATOM   3850  HA  SER A 249       1.220  51.081  41.022  1.00 23.60           H  
ATOM   3851  C   SER A 249       1.317  52.046  42.882  1.00 23.60           C  
ATOM   3852  CB  SER A 249       2.615  52.637  40.786  1.00 23.60           C  
ATOM   3853  HB2 SER A 249       3.419  51.966  41.087  1.00 23.60           H  
ATOM   3854  HB3 SER A 249       2.579  52.649  39.697  1.00 23.60           H  
ATOM   3855  O   SER A 249       0.665  52.797  43.590  1.00 23.60           O  
ATOM   3856  OG  SER A 249       2.902  53.936  41.261  1.00 23.60           O  
ATOM   3857  HG  SER A 249       2.081  54.368  41.506  1.00 23.60           H  
ATOM   3858  N   VAL A 250       2.172  51.117  43.355  1.00 24.72           N  
ATOM   3859  H   VAL A 250       2.632  50.567  42.644  1.00 24.72           H  
ATOM   3860  CA  VAL A 250       2.670  50.866  44.732  1.00 24.72           C  
ATOM   3861  HA  VAL A 250       3.309  49.988  44.642  1.00 24.72           H  
ATOM   3862  C   VAL A 250       1.628  50.494  45.809  1.00 24.72           C  
ATOM   3863  CB  VAL A 250       3.620  51.988  45.216  1.00 24.72           C  
ATOM   3864  HB  VAL A 250       3.058  52.912  45.350  1.00 24.72           H  
ATOM   3865  O   VAL A 250       0.839  51.311  46.264  1.00 24.72           O  
ATOM   3866  CG1 VAL A 250       4.295  51.622  46.548  1.00 24.72           C  
ATOM   3867 HG11 VAL A 250       4.842  50.684  46.455  1.00 24.72           H  
ATOM   3868 HG12 VAL A 250       4.986  52.413  46.839  1.00 24.72           H  
ATOM   3869 HG13 VAL A 250       3.546  51.534  47.336  1.00 24.72           H  
ATOM   3870  CG2 VAL A 250       4.756  52.244  44.211  1.00 24.72           C  
ATOM   3871 HG21 VAL A 250       4.351  52.638  43.279  1.00 24.72           H  
ATOM   3872 HG22 VAL A 250       5.307  51.324  44.014  1.00 24.72           H  
ATOM   3873 HG23 VAL A 250       5.440  52.993  44.610  1.00 24.72           H  
ATOM   3874  N   GLY A 251       1.717  49.257  46.317  1.00 23.21           N  
ATOM   3875  H   GLY A 251       2.373  48.608  45.906  1.00 23.21           H  
ATOM   3876  CA  GLY A 251       0.977  48.760  47.488  1.00 23.21           C  
ATOM   3877  HA2 GLY A 251       1.104  49.460  48.314  1.00 23.21           H  
ATOM   3878  HA3 GLY A 251      -0.085  48.700  47.251  1.00 23.21           H  
ATOM   3879  C   GLY A 251       1.467  47.371  47.928  1.00 23.21           C  
ATOM   3880  O   GLY A 251       2.076  46.664  47.127  1.00 23.21           O  
ATOM   3881  N   SER A 252       1.257  46.989  49.196  1.00 22.31           N  
ATOM   3882  H   SER A 252       0.722  47.590  49.807  1.00 22.31           H  
ATOM   3883  CA  SER A 252       1.672  45.687  49.763  1.00 22.31           C  
ATOM   3884  HA  SER A 252       1.389  44.894  49.071  1.00 22.31           H  
ATOM   3885  C   SER A 252       0.999  45.402  51.129  1.00 22.31           C  
ATOM   3886  CB  SER A 252       3.205  45.668  49.920  1.00 22.31           C  
ATOM   3887  HB2 SER A 252       3.496  46.263  50.785  1.00 22.31           H  
ATOM   3888  HB3 SER A 252       3.672  46.094  49.032  1.00 22.31           H  
ATOM   3889  O   SER A 252       0.181  46.194  51.589  1.00 22.31           O  
ATOM   3890  OG  SER A 252       3.672  44.338  50.065  1.00 22.31           O  
ATOM   3891  HG  SER A 252       4.632  44.346  50.032  1.00 22.31           H  
ATOM   3892  N   SER A 253       1.417  44.313  51.787  1.00 23.61           N  
ATOM   3893  H   SER A 253       2.148  43.805  51.310  1.00 23.61           H  
ATOM   3894  CA  SER A 253       1.221  43.959  53.209  1.00 23.61           C  
ATOM   3895  HA  SER A 253       1.898  43.123  53.382  1.00 23.61           H  
ATOM   3896  C   SER A 253      -0.162  43.471  53.687  1.00 23.61           C  
ATOM   3897  CB  SER A 253       1.752  45.065  54.130  1.00 23.61           C  
ATOM   3898  HB2 SER A 253       1.213  45.994  53.946  1.00 23.61           H  
ATOM   3899  HB3 SER A 253       1.597  44.773  55.169  1.00 23.61           H  
ATOM   3900  O   SER A 253      -1.054  44.241  54.017  1.00 23.61           O  
ATOM   3901  OG  SER A 253       3.138  45.253  53.907  1.00 23.61           O  
ATOM   3902  HG  SER A 253       3.427  46.013  54.417  1.00 23.61           H  
ATOM   3903  N   HIS A 254      -0.241  42.150  53.886  1.00 23.21           N  
ATOM   3904  H   HIS A 254       0.518  41.618  53.484  1.00 23.21           H  
ATOM   3905  CA  HIS A 254      -0.930  41.453  54.991  1.00 23.21           C  
ATOM   3906  HA  HIS A 254      -1.036  40.422  54.653  1.00 23.21           H  
ATOM   3907  C   HIS A 254      -2.371  41.862  55.382  1.00 23.21           C  
ATOM   3908  CB  HIS A 254       0.021  41.374  56.194  1.00 23.21           C  
ATOM   3909  HB2 HIS A 254       0.240  42.380  56.552  1.00 23.21           H  
ATOM   3910  HB3 HIS A 254      -0.466  40.826  57.000  1.00 23.21           H  
ATOM   3911  O   HIS A 254      -2.627  42.493  56.405  1.00 23.21           O  
ATOM   3912  CG  HIS A 254       1.308  40.666  55.843  1.00 23.21           C  
ATOM   3913  CD2 HIS A 254       2.528  41.249  55.630  1.00 23.21           C  
ATOM   3914  HD2 HIS A 254       2.759  42.299  55.731  1.00 23.21           H  
ATOM   3915  ND1 HIS A 254       1.447  39.323  55.562  1.00 23.21           N  
ATOM   3916  HD1 HIS A 254       0.730  38.616  55.642  1.00 23.21           H  
ATOM   3917  CE1 HIS A 254       2.720  39.105  55.191  1.00 23.21           C  
ATOM   3918  HE1 HIS A 254       3.135  38.147  54.915  1.00 23.21           H  
ATOM   3919  NE2 HIS A 254       3.412  40.253  55.209  1.00 23.21           N  
ATOM   3920  N   SER A 255      -3.313  41.316  54.610  1.00 23.17           N  
ATOM   3921  H   SER A 255      -2.963  40.947  53.737  1.00 23.17           H  
ATOM   3922  CA  SER A 255      -4.586  40.701  55.045  1.00 23.17           C  
ATOM   3923  HA  SER A 255      -5.409  41.260  54.600  1.00 23.17           H  
ATOM   3924  C   SER A 255      -4.864  40.536  56.557  1.00 23.17           C  
ATOM   3925  CB  SER A 255      -4.590  39.275  54.475  1.00 23.17           C  
ATOM   3926  HB2 SER A 255      -4.575  39.316  53.385  1.00 23.17           H  
ATOM   3927  HB3 SER A 255      -5.492  38.751  54.791  1.00 23.17           H  
ATOM   3928  O   SER A 255      -4.040  39.987  57.292  1.00 23.17           O  
ATOM   3929  OG  SER A 255      -3.441  38.576  54.932  1.00 23.17           O  
ATOM   3930  HG  SER A 255      -3.385  38.715  55.880  1.00 23.17           H  
ATOM   3931  N   SER A 256      -6.109  40.797  56.977  1.00 26.07           N  
ATOM   3932  H   SER A 256      -6.765  41.204  56.325  1.00 26.07           H  
ATOM   3933  CA  SER A 256      -6.675  40.365  58.271  1.00 26.07           C  
ATOM   3934  HA  SER A 256      -6.096  39.518  58.638  1.00 26.07           H  
ATOM   3935  C   SER A 256      -8.135  39.882  58.129  1.00 26.07           C  
ATOM   3936  CB  SER A 256      -6.547  41.488  59.308  1.00 26.07           C  
ATOM   3937  HB2 SER A 256      -5.504  41.800  59.375  1.00 26.07           H  
ATOM   3938  HB3 SER A 256      -6.856  41.111  60.283  1.00 26.07           H  
ATOM   3939  O   SER A 256      -8.759  40.093  57.089  1.00 26.07           O  
ATOM   3940  OG  SER A 256      -7.351  42.598  58.971  1.00 26.07           O  
ATOM   3941  HG  SER A 256      -6.785  43.292  58.625  1.00 26.07           H  
ATOM   3942  N   SER A 257      -8.679  39.170  59.129  1.00 23.28           N  
ATOM   3943  H   SER A 257      -8.120  38.989  59.951  1.00 23.28           H  
ATOM   3944  CA  SER A 257     -10.070  38.659  59.159  1.00 23.28           C  
ATOM   3945  HA  SER A 257     -10.750  39.436  58.811  1.00 23.28           H  
ATOM   3946  C   SER A 257     -10.499  38.242  60.575  1.00 23.28           C  
ATOM   3947  CB  SER A 257     -10.209  37.435  58.244  1.00 23.28           C  
ATOM   3948  HB2 SER A 257      -9.371  36.756  58.406  1.00 23.28           H  
ATOM   3949  HB3 SER A 257     -11.135  36.906  58.471  1.00 23.28           H  
ATOM   3950  O   SER A 257      -9.662  37.787  61.355  1.00 23.28           O  
ATOM   3951  OG  SER A 257     -10.249  37.839  56.894  1.00 23.28           O  
ATOM   3952  HG  SER A 257      -9.720  38.634  56.795  1.00 23.28           H  
ATOM   3953  N   LEU A 258     -11.793  38.366  60.910  1.00 24.65           N  
ATOM   3954  H   LEU A 258     -12.442  38.699  60.211  1.00 24.65           H  
ATOM   3955  CA  LEU A 258     -12.377  38.025  62.223  1.00 24.65           C  
ATOM   3956  HA  LEU A 258     -11.786  37.212  62.645  1.00 24.65           H  
ATOM   3957  C   LEU A 258     -13.860  37.585  62.105  1.00 24.65           C  
ATOM   3958  CB  LEU A 258     -12.326  39.270  63.142  1.00 24.65           C  
ATOM   3959  HB2 LEU A 258     -12.796  40.096  62.609  1.00 24.65           H  
ATOM   3960  HB3 LEU A 258     -12.935  39.078  64.025  1.00 24.65           H  
ATOM   3961  O   LEU A 258     -14.497  37.926  61.116  1.00 24.65           O  
ATOM   3962  CG  LEU A 258     -10.940  39.735  63.630  1.00 24.65           C  
ATOM   3963  HG  LEU A 258     -10.291  39.936  62.778  1.00 24.65           H  
ATOM   3964  CD1 LEU A 258     -11.094  41.034  64.422  1.00 24.65           C  
ATOM   3965 HD11 LEU A 258     -10.115  41.384  64.751  1.00 24.65           H  
ATOM   3966 HD12 LEU A 258     -11.734  40.879  65.290  1.00 24.65           H  
ATOM   3967 HD13 LEU A 258     -11.534  41.801  63.785  1.00 24.65           H  
ATOM   3968  CD2 LEU A 258     -10.274  38.707  64.550  1.00 24.65           C  
ATOM   3969 HD21 LEU A 258     -10.091  37.784  64.000  1.00 24.65           H  
ATOM   3970 HD22 LEU A 258      -9.313  39.097  64.885  1.00 24.65           H  
ATOM   3971 HD23 LEU A 258     -10.908  38.511  65.414  1.00 24.65           H  
ATOM   3972  N   LYS A 259     -14.532  36.998  63.116  1.00 24.53           N  
ATOM   3973  H   LYS A 259     -15.522  37.164  63.005  1.00 24.53           H  
ATOM   3974  CA  LYS A 259     -14.227  35.844  64.008  1.00 24.53           C  
ATOM   3975  HA  LYS A 259     -14.186  34.937  63.406  1.00 24.53           H  
ATOM   3976  C   LYS A 259     -15.365  35.677  65.040  1.00 24.53           C  
ATOM   3977  CB  LYS A 259     -12.889  35.990  64.768  1.00 24.53           C  
ATOM   3978  HB2 LYS A 259     -12.071  35.876  64.057  1.00 24.53           H  
ATOM   3979  HB3 LYS A 259     -12.840  36.974  65.233  1.00 24.53           H  
ATOM   3980  O   LYS A 259     -15.496  36.512  65.928  1.00 24.53           O  
ATOM   3981  CG  LYS A 259     -12.654  34.915  65.845  1.00 24.53           C  
ATOM   3982  HG2 LYS A 259     -13.384  35.016  66.647  1.00 24.53           H  
ATOM   3983  HG3 LYS A 259     -12.756  33.927  65.395  1.00 24.53           H  
ATOM   3984  CD  LYS A 259     -11.250  35.057  66.445  1.00 24.53           C  
ATOM   3985  HD2 LYS A 259     -10.508  34.939  65.656  1.00 24.53           H  
ATOM   3986  HD3 LYS A 259     -11.150  36.049  66.885  1.00 24.53           H  
ATOM   3987  CE  LYS A 259     -11.037  33.988  67.522  1.00 24.53           C  
ATOM   3988  HE2 LYS A 259     -11.803  34.111  68.288  1.00 24.53           H  
ATOM   3989  HE3 LYS A 259     -11.178  33.007  67.069  1.00 24.53           H  
ATOM   3990  NZ  LYS A 259      -9.685  34.086  68.126  1.00 24.53           N  
ATOM   3991  HZ1 LYS A 259      -9.562  33.373  68.831  1.00 24.53           H  
ATOM   3992  HZ2 LYS A 259      -9.557  34.989  68.558  1.00 24.53           H  
ATOM   3993  HZ3 LYS A 259      -8.974  33.963  67.419  1.00 24.53           H  
ATOM   3994  N   LEU A 260     -16.102  34.564  64.986  1.00 24.31           N  
ATOM   3995  H   LEU A 260     -15.920  33.912  64.237  1.00 24.31           H  
ATOM   3996  CA  LEU A 260     -16.994  34.042  66.045  1.00 24.31           C  
ATOM   3997  HA  LEU A 260     -16.678  34.469  66.997  1.00 24.31           H  
ATOM   3998  C   LEU A 260     -16.795  32.502  66.126  1.00 24.31           C  
ATOM   3999  CB  LEU A 260     -18.453  34.460  65.760  1.00 24.31           C  
ATOM   4000  HB2 LEU A 260     -19.103  33.968  66.484  1.00 24.31           H  
ATOM   4001  HB3 LEU A 260     -18.729  34.094  64.771  1.00 24.31           H  
ATOM   4002  O   LEU A 260     -16.237  31.950  65.180  1.00 24.31           O  
ATOM   4003  CG  LEU A 260     -18.757  35.970  65.843  1.00 24.31           C  
ATOM   4004  HG  LEU A 260     -18.108  36.515  65.156  1.00 24.31           H  
ATOM   4005  CD1 LEU A 260     -20.205  36.227  65.425  1.00 24.31           C  
ATOM   4006 HD11 LEU A 260     -20.361  35.873  64.406  1.00 24.31           H  
ATOM   4007 HD12 LEU A 260     -20.417  37.296  65.459  1.00 24.31           H  
ATOM   4008 HD13 LEU A 260     -20.888  35.702  66.092  1.00 24.31           H  
ATOM   4009  CD2 LEU A 260     -18.583  36.532  67.258  1.00 24.31           C  
ATOM   4010 HD21 LEU A 260     -18.841  37.591  67.263  1.00 24.31           H  
ATOM   4011 HD22 LEU A 260     -17.546  36.436  67.579  1.00 24.31           H  
ATOM   4012 HD23 LEU A 260     -19.233  36.002  67.954  1.00 24.31           H  
ATOM   4013  N   LEU A 261     -17.044  31.735  67.201  1.00 23.69           N  
ATOM   4014  H   LEU A 261     -16.723  30.794  67.026  1.00 23.69           H  
ATOM   4015  CA  LEU A 261     -17.927  31.815  68.389  1.00 23.69           C  
ATOM   4016  HA  LEU A 261     -17.556  31.015  69.029  1.00 23.69           H  
ATOM   4017  C   LEU A 261     -19.403  31.423  68.100  1.00 23.69           C  
ATOM   4018  CB  LEU A 261     -17.762  33.103  69.229  1.00 23.69           C  
ATOM   4019  HB2 LEU A 261     -18.595  33.130  69.932  1.00 23.69           H  
ATOM   4020  HB3 LEU A 261     -17.885  33.991  68.609  1.00 23.69           H  
ATOM   4021  O   LEU A 261     -19.922  31.757  67.043  1.00 23.69           O  
ATOM   4022  CG  LEU A 261     -16.476  33.212  70.075  1.00 23.69           C  
ATOM   4023  HG  LEU A 261     -16.388  32.320  70.696  1.00 23.69           H  
ATOM   4024  CD1 LEU A 261     -15.179  33.374  69.274  1.00 23.69           C  
ATOM   4025 HD11 LEU A 261     -15.013  32.492  68.656  1.00 23.69           H  
ATOM   4026 HD12 LEU A 261     -14.341  33.466  69.965  1.00 23.69           H  
ATOM   4027 HD13 LEU A 261     -15.232  34.267  68.650  1.00 23.69           H  
ATOM   4028  CD2 LEU A 261     -16.583  34.431  70.994  1.00 23.69           C  
ATOM   4029 HD21 LEU A 261     -17.472  34.346  71.620  1.00 23.69           H  
ATOM   4030 HD22 LEU A 261     -15.711  34.485  71.646  1.00 23.69           H  
ATOM   4031 HD23 LEU A 261     -16.653  35.344  70.403  1.00 23.69           H  
ATOM   4032  N   LEU A 262     -20.128  30.708  68.977  1.00 23.54           N  
ATOM   4033  H   LEU A 262     -21.041  30.434  68.643  1.00 23.54           H  
ATOM   4034  CA  LEU A 262     -19.786  30.196  70.319  1.00 23.54           C  
ATOM   4035  HA  LEU A 262     -18.703  30.145  70.429  1.00 23.54           H  
ATOM   4036  C   LEU A 262     -20.323  28.764  70.557  1.00 23.54           C  
ATOM   4037  CB  LEU A 262     -20.362  31.161  71.382  1.00 23.54           C  
ATOM   4038  HB2 LEU A 262     -20.160  32.190  71.086  1.00 23.54           H  
ATOM   4039  HB3 LEU A 262     -21.446  31.040  71.389  1.00 23.54           H  
ATOM   4040  O   LEU A 262     -21.317  28.354  69.963  1.00 23.54           O  
ATOM   4041  CG  LEU A 262     -19.849  30.971  72.827  1.00 23.54           C  
ATOM   4042  HG  LEU A 262     -20.107  29.978  73.195  1.00 23.54           H  
ATOM   4043  CD1 LEU A 262     -18.335  31.161  72.952  1.00 23.54           C  
ATOM   4044 HD11 LEU A 262     -18.045  32.139  72.569  1.00 23.54           H  
ATOM   4045 HD12 LEU A 262     -17.809  30.377  72.408  1.00 23.54           H  
ATOM   4046 HD13 LEU A 262     -18.044  31.083  74.000  1.00 23.54           H  
ATOM   4047  CD2 LEU A 262     -20.520  31.997  73.742  1.00 23.54           C  
ATOM   4048 HD21 LEU A 262     -20.191  31.842  74.770  1.00 23.54           H  
ATOM   4049 HD22 LEU A 262     -20.270  33.010  73.426  1.00 23.54           H  
ATOM   4050 HD23 LEU A 262     -21.601  31.860  73.702  1.00 23.54           H  
ATOM   4051  N   ASP A 263     -19.649  28.052  71.459  1.00 20.19           N  
ATOM   4052  H   ASP A 263     -18.766  28.438  71.761  1.00 20.19           H  
ATOM   4053  CA  ASP A 263     -19.979  26.761  72.090  1.00 20.19           C  
ATOM   4054  HA  ASP A 263     -20.384  26.096  71.327  1.00 20.19           H  
ATOM   4055  C   ASP A 263     -21.078  26.959  73.200  1.00 20.19           C  
ATOM   4056  CB  ASP A 263     -18.627  26.179  72.583  1.00 20.19           C  
ATOM   4057  HB2 ASP A 263     -18.685  25.091  72.545  1.00 20.19           H  
ATOM   4058  HB3 ASP A 263     -18.466  26.493  73.614  1.00 20.19           H  
ATOM   4059  O   ASP A 263     -21.781  27.970  73.108  1.00 20.19           O  
ATOM   4060  CG  ASP A 263     -17.374  26.597  71.792  1.00 20.19           C  
ATOM   4061  OD1 ASP A 263     -16.826  25.735  71.074  1.00 20.19           O  
ATOM   4062  OD2 ASP A 263     -16.961  27.773  71.948  1.00 20.19           O  
ATOM   4063  N   PRO A 264     -21.297  26.128  74.267  1.00 38.24           N  
ATOM   4064  CA  PRO A 264     -20.573  24.952  74.791  1.00 38.24           C  
ATOM   4065  HA  PRO A 264     -19.816  24.565  74.108  1.00 38.24           H  
ATOM   4066  C   PRO A 264     -21.484  23.746  75.178  1.00 38.24           C  
ATOM   4067  CB  PRO A 264     -19.905  25.566  76.036  1.00 38.24           C  
ATOM   4068  HB2 PRO A 264     -19.557  24.834  76.765  1.00 38.24           H  
ATOM   4069  HB3 PRO A 264     -19.063  26.188  75.733  1.00 38.24           H  
ATOM   4070  O   PRO A 264     -22.638  23.669  74.770  1.00 38.24           O  
ATOM   4071  CG  PRO A 264     -21.004  26.465  76.612  1.00 38.24           C  
ATOM   4072  HG2 PRO A 264     -20.583  27.419  76.930  1.00 38.24           H  
ATOM   4073  HG3 PRO A 264     -21.504  25.973  77.446  1.00 38.24           H  
ATOM   4074  CD  PRO A 264     -21.982  26.659  75.451  1.00 38.24           C  
ATOM   4075  HD2 PRO A 264     -22.898  26.096  75.633  1.00 38.24           H  
ATOM   4076  HD3 PRO A 264     -22.232  27.717  75.371  1.00 38.24           H  
ATOM   4077  N   TYR A 265     -20.960  22.851  76.042  1.00 25.92           N  
ATOM   4078  H   TYR A 265     -19.991  23.005  76.280  1.00 25.92           H  
ATOM   4079  CA  TYR A 265     -21.633  21.724  76.732  1.00 25.92           C  
ATOM   4080  HA  TYR A 265     -20.924  21.357  77.474  1.00 25.92           H  
ATOM   4081  C   TYR A 265     -21.974  20.496  75.848  1.00 25.92           C  
ATOM   4082  CB  TYR A 265     -22.860  22.250  77.515  1.00 25.92           C  
ATOM   4083  HB2 TYR A 265     -23.302  21.436  78.090  1.00 25.92           H  
ATOM   4084  HB3 TYR A 265     -23.624  22.549  76.797  1.00 25.92           H  
ATOM   4085  O   TYR A 265     -22.345  20.635  74.694  1.00 25.92           O  
ATOM   4086  CG  TYR A 265     -22.626  23.396  78.491  1.00 25.92           C  
ATOM   4087  CD1 TYR A 265     -21.534  23.375  79.385  1.00 25.92           C  
ATOM   4088  HD1 TYR A 265     -20.834  22.553  79.370  1.00 25.92           H  
ATOM   4089  CD2 TYR A 265     -23.542  24.467  78.535  1.00 25.92           C  
ATOM   4090  HD2 TYR A 265     -24.375  24.492  77.849  1.00 25.92           H  
ATOM   4091  CE1 TYR A 265     -21.347  24.430  80.300  1.00 25.92           C  
ATOM   4092  HE1 TYR A 265     -20.503  24.420  80.974  1.00 25.92           H  
ATOM   4093  CE2 TYR A 265     -23.365  25.515  79.459  1.00 25.92           C  
ATOM   4094  HE2 TYR A 265     -24.058  26.343  79.490  1.00 25.92           H  
ATOM   4095  OH  TYR A 265     -22.092  26.524  81.217  1.00 25.92           O  
ATOM   4096  HH  TYR A 265     -21.293  26.432  81.741  1.00 25.92           H  
ATOM   4097  CZ  TYR A 265     -22.264  25.503  80.338  1.00 25.92           C  
ATOM   4098  N   SER A 266     -21.909  19.234  76.308  1.00 25.40           N  
ATOM   4099  H   SER A 266     -22.201  18.564  75.612  1.00 25.40           H  
ATOM   4100  CA  SER A 266     -21.423  18.619  77.568  1.00 25.40           C  
ATOM   4101  HA  SER A 266     -20.440  19.013  77.825  1.00 25.40           H  
ATOM   4102  C   SER A 266     -21.313  17.083  77.374  1.00 25.40           C  
ATOM   4103  CB  SER A 266     -22.429  18.898  78.692  1.00 25.40           C  
ATOM   4104  HB2 SER A 266     -23.322  19.376  78.289  1.00 25.40           H  
ATOM   4105  HB3 SER A 266     -22.759  17.968  79.154  1.00 25.40           H  
ATOM   4106  O   SER A 266     -21.927  16.558  76.455  1.00 25.40           O  
ATOM   4107  OG  SER A 266     -21.814  19.728  79.663  1.00 25.40           O  
ATOM   4108  HG  SER A 266     -22.488  20.276  80.070  1.00 25.40           H  
ATOM   4109  N   SER A 267     -20.628  16.255  78.181  1.00 25.48           N  
ATOM   4110  H   SER A 267     -20.600  15.312  77.821  1.00 25.48           H  
ATOM   4111  CA  SER A 267     -19.815  16.447  79.401  1.00 25.48           C  
ATOM   4112  HA  SER A 267     -19.210  17.349  79.315  1.00 25.48           H  
ATOM   4113  C   SER A 267     -18.889  15.222  79.622  1.00 25.48           C  
ATOM   4114  CB  SER A 267     -20.719  16.543  80.647  1.00 25.48           C  
ATOM   4115  HB2 SER A 267     -21.398  17.392  80.564  1.00 25.48           H  
ATOM   4116  HB3 SER A 267     -20.105  16.718  81.531  1.00 25.48           H  
ATOM   4117  O   SER A 267     -19.094  14.198  78.979  1.00 25.48           O  
ATOM   4118  OG  SER A 267     -21.478  15.360  80.841  1.00 25.48           O  
ATOM   4119  HG  SER A 267     -21.721  15.032  79.972  1.00 25.48           H  
ATOM   4120  N   LYS A 268     -18.003  15.293  80.633  1.00 24.75           N  
ATOM   4121  H   LYS A 268     -17.881  16.206  81.047  1.00 24.75           H  
ATOM   4122  CA  LYS A 268     -17.301  14.175  81.318  1.00 24.75           C  
ATOM   4123  HA  LYS A 268     -16.791  14.622  82.171  1.00 24.75           H  
ATOM   4124  C   LYS A 268     -16.200  13.422  80.545  1.00 24.75           C  
ATOM   4125  CB  LYS A 268     -18.304  13.180  81.934  1.00 24.75           C  
ATOM   4126  HB2 LYS A 268     -17.756  12.339  82.360  1.00 24.75           H  
ATOM   4127  HB3 LYS A 268     -18.945  12.785  81.145  1.00 24.75           H  
ATOM   4128  O   LYS A 268     -16.454  12.570  79.707  1.00 24.75           O  
ATOM   4129  CG  LYS A 268     -19.160  13.809  83.044  1.00 24.75           C  
ATOM   4130  HG2 LYS A 268     -19.520  14.787  82.725  1.00 24.75           H  
ATOM   4131  HG3 LYS A 268     -18.551  13.942  83.938  1.00 24.75           H  
ATOM   4132  CD  LYS A 268     -20.372  12.929  83.366  1.00 24.75           C  
ATOM   4133  HD2 LYS A 268     -20.035  11.989  83.804  1.00 24.75           H  
ATOM   4134  HD3 LYS A 268     -20.911  12.725  82.441  1.00 24.75           H  
ATOM   4135  CE  LYS A 268     -21.293  13.678  84.334  1.00 24.75           C  
ATOM   4136  HE2 LYS A 268     -21.500  14.660  83.911  1.00 24.75           H  
ATOM   4137  HE3 LYS A 268     -20.767  13.822  85.279  1.00 24.75           H  
ATOM   4138  NZ  LYS A 268     -22.566  12.948  84.548  1.00 24.75           N  
ATOM   4139  HZ1 LYS A 268     -22.390  12.033  84.937  1.00 24.75           H  
ATOM   4140  HZ2 LYS A 268     -23.166  13.462  85.178  1.00 24.75           H  
ATOM   4141  HZ3 LYS A 268     -23.049  12.838  83.668  1.00 24.75           H  
ATOM   4142  N   ASN A 269     -14.971  13.721  80.974  1.00 22.43           N  
ATOM   4143  H   ASN A 269     -14.940  14.622  81.430  1.00 22.43           H  
ATOM   4144  CA  ASN A 269     -13.907  12.831  81.480  1.00 22.43           C  
ATOM   4145  HA  ASN A 269     -12.987  13.172  81.007  1.00 22.43           H  
ATOM   4146  C   ASN A 269     -14.038  11.301  81.228  1.00 22.43           C  
ATOM   4147  CB  ASN A 269     -13.799  13.087  83.002  1.00 22.43           C  
ATOM   4148  HB2 ASN A 269     -12.970  12.512  83.416  1.00 22.43           H  
ATOM   4149  HB3 ASN A 269     -14.710  12.735  83.486  1.00 22.43           H  
ATOM   4150  O   ASN A 269     -15.123  10.751  81.414  1.00 22.43           O  
ATOM   4151  CG  ASN A 269     -13.621  14.553  83.373  1.00 22.43           C  
ATOM   4152  ND2 ASN A 269     -12.491  14.940  83.913  1.00 22.43           N  
ATOM   4153 HD21 ASN A 269     -12.420  15.922  84.137  1.00 22.43           H  
ATOM   4154 HD22 ASN A 269     -11.750  14.285  84.119  1.00 22.43           H  
ATOM   4155  OD1 ASN A 269     -14.501  15.373  83.169  1.00 22.43           O  
ATOM   4156  N   PRO A 270     -12.931  10.560  80.984  1.00 25.03           N  
ATOM   4157  CA  PRO A 270     -11.531  10.880  81.314  1.00 25.03           C  
ATOM   4158  HA  PRO A 270     -11.479  11.271  82.330  1.00 25.03           H  
ATOM   4159  C   PRO A 270     -10.856  11.903  80.390  1.00 25.03           C  
ATOM   4160  CB  PRO A 270     -10.795   9.532  81.298  1.00 25.03           C  
ATOM   4161  HB2 PRO A 270      -9.747   9.621  81.010  1.00 25.03           H  
ATOM   4162  HB3 PRO A 270     -10.874   9.061  82.278  1.00 25.03           H  
ATOM   4163  O   PRO A 270     -11.401  12.294  79.365  1.00 25.03           O  
ATOM   4164  CG  PRO A 270     -11.588   8.717  80.283  1.00 25.03           C  
ATOM   4165  HG2 PRO A 270     -11.465   7.644  80.434  1.00 25.03           H  
ATOM   4166  HG3 PRO A 270     -11.300   9.002  79.271  1.00 25.03           H  
ATOM   4167  CD  PRO A 270     -13.019   9.169  80.558  1.00 25.03           C  
ATOM   4168  HD2 PRO A 270     -13.449   8.571  81.362  1.00 25.03           H  
ATOM   4169  HD3 PRO A 270     -13.627   9.074  79.659  1.00 25.03           H  
ATOM   4170  N   VAL A 271      -9.668  12.363  80.791  1.00 22.29           N  
ATOM   4171  H   VAL A 271      -9.232  11.932  81.593  1.00 22.29           H  
ATOM   4172  CA  VAL A 271      -8.854  13.343  80.054  1.00 22.29           C  
ATOM   4173  HA  VAL A 271      -9.424  13.725  79.207  1.00 22.29           H  
ATOM   4174  C   VAL A 271      -7.605  12.657  79.510  1.00 22.29           C  
ATOM   4175  CB  VAL A 271      -8.481  14.546  80.949  1.00 22.29           C  
ATOM   4176  HB  VAL A 271      -7.957  14.183  81.833  1.00 22.29           H  
ATOM   4177  O   VAL A 271      -6.959  11.890  80.220  1.00 22.29           O  
ATOM   4178  CG1 VAL A 271      -7.578  15.564  80.237  1.00 22.29           C  
ATOM   4179 HG11 VAL A 271      -7.408  16.425  80.884  1.00 22.29           H  
ATOM   4180 HG12 VAL A 271      -6.607  15.121  80.018  1.00 22.29           H  
ATOM   4181 HG13 VAL A 271      -8.042  15.901  79.310  1.00 22.29           H  
ATOM   4182  CG2 VAL A 271      -9.743  15.291  81.410  1.00 22.29           C  
ATOM   4183 HG21 VAL A 271     -10.297  15.656  80.546  1.00 22.29           H  
ATOM   4184 HG22 VAL A 271     -10.383  14.626  81.990  1.00 22.29           H  
ATOM   4185 HG23 VAL A 271      -9.464  16.137  82.039  1.00 22.29           H  
ATOM   4186  N   VAL A 272      -7.246  12.975  78.267  1.00 23.98           N  
ATOM   4187  H   VAL A 272      -7.834  13.614  77.750  1.00 23.98           H  
ATOM   4188  CA  VAL A 272      -5.951  12.654  77.652  1.00 23.98           C  
ATOM   4189  HA  VAL A 272      -5.283  12.235  78.405  1.00 23.98           H  
ATOM   4190  C   VAL A 272      -5.357  13.964  77.146  1.00 23.98           C  
ATOM   4191  CB  VAL A 272      -6.104  11.625  76.512  1.00 23.98           C  
ATOM   4192  HB  VAL A 272      -6.771  12.029  75.750  1.00 23.98           H  
ATOM   4193  O   VAL A 272      -6.063  14.766  76.538  1.00 23.98           O  
ATOM   4194  CG1 VAL A 272      -4.755  11.301  75.853  1.00 23.98           C  
ATOM   4195 HG11 VAL A 272      -4.050  10.930  76.596  1.00 23.98           H  
ATOM   4196 HG12 VAL A 272      -4.895  10.540  75.086  1.00 23.98           H  
ATOM   4197 HG13 VAL A 272      -4.345  12.187  75.368  1.00 23.98           H  
ATOM   4198  CG2 VAL A 272      -6.697  10.306  77.028  1.00 23.98           C  
ATOM   4199 HG21 VAL A 272      -7.702  10.474  77.417  1.00 23.98           H  
ATOM   4200 HG22 VAL A 272      -6.072   9.898  77.821  1.00 23.98           H  
ATOM   4201 HG23 VAL A 272      -6.765   9.585  76.213  1.00 23.98           H  
ATOM   4202  N   HIS A 273      -4.071  14.210  77.396  1.00 22.62           N  
ATOM   4203  H   HIS A 273      -3.528  13.525  77.901  1.00 22.62           H  
ATOM   4204  CA  HIS A 273      -3.417  15.461  77.000  1.00 22.62           C  
ATOM   4205  HA  HIS A 273      -4.149  16.264  77.086  1.00 22.62           H  
ATOM   4206  C   HIS A 273      -2.995  15.450  75.524  1.00 22.62           C  
ATOM   4207  CB  HIS A 273      -2.285  15.804  77.980  1.00 22.62           C  
ATOM   4208  HB2 HIS A 273      -1.716  16.646  77.585  1.00 22.62           H  
ATOM   4209  HB3 HIS A 273      -1.608  14.955  78.074  1.00 22.62           H  
ATOM   4210  O   HIS A 273      -1.810  15.427  75.197  1.00 22.62           O  
ATOM   4211  CG  HIS A 273      -2.810  16.200  79.338  1.00 22.62           C  
ATOM   4212  CD2 HIS A 273      -2.684  15.495  80.505  1.00 22.62           C  
ATOM   4213  HD2 HIS A 273      -2.171  14.553  80.629  1.00 22.62           H  
ATOM   4214  ND1 HIS A 273      -3.542  17.331  79.626  1.00 22.62           N  
ATOM   4215  HD1 HIS A 273      -3.808  18.057  78.975  1.00 22.62           H  
ATOM   4216  CE1 HIS A 273      -3.848  17.308  80.933  1.00 22.62           C  
ATOM   4217  HE1 HIS A 273      -4.416  18.064  81.456  1.00 22.62           H  
ATOM   4218  NE2 HIS A 273      -3.351  16.204  81.508  1.00 22.62           N  
ATOM   4219  N   THR A 274      -3.981  15.513  74.625  1.00 25.11           N  
ATOM   4220  H   THR A 274      -4.933  15.480  74.958  1.00 25.11           H  
ATOM   4221  CA  THR A 274      -3.797  15.808  73.194  1.00 25.11           C  
ATOM   4222  HA  THR A 274      -2.996  15.182  72.799  1.00 25.11           H  
ATOM   4223  C   THR A 274      -3.371  17.271  73.018  1.00 25.11           C  
ATOM   4224  CB  THR A 274      -5.074  15.490  72.396  1.00 25.11           C  
ATOM   4225  HB  THR A 274      -4.939  15.802  71.360  1.00 25.11           H  
ATOM   4226  O   THR A 274      -4.163  18.142  72.662  1.00 25.11           O  
ATOM   4227  CG2 THR A 274      -5.406  13.997  72.420  1.00 25.11           C  
ATOM   4228 HG21 THR A 274      -6.275  13.815  71.787  1.00 25.11           H  
ATOM   4229 HG22 THR A 274      -5.636  13.676  73.435  1.00 25.11           H  
ATOM   4230 HG23 THR A 274      -4.563  13.424  72.035  1.00 25.11           H  
ATOM   4231  OG1 THR A 274      -6.173  16.173  72.951  1.00 25.11           O  
ATOM   4232  HG1 THR A 274      -6.018  17.104  72.780  1.00 25.11           H  
ATOM   4233  N   LYS A 275      -2.119  17.566  73.379  1.00 22.68           N  
ATOM   4234  H   LYS A 275      -1.553  16.805  73.726  1.00 22.68           H  
ATOM   4235  CA  LYS A 275      -1.533  18.907  73.346  1.00 22.68           C  
ATOM   4236  HA  LYS A 275      -2.266  19.627  73.709  1.00 22.68           H  
ATOM   4237  C   LYS A 275      -1.170  19.271  71.905  1.00 22.68           C  
ATOM   4238  CB  LYS A 275      -0.300  18.929  74.272  1.00 22.68           C  
ATOM   4239  HB2 LYS A 275       0.440  18.229  73.885  1.00 22.68           H  
ATOM   4240  HB3 LYS A 275      -0.593  18.588  75.265  1.00 22.68           H  
ATOM   4241  O   LYS A 275      -0.197  18.739  71.377  1.00 22.68           O  
ATOM   4242  CG  LYS A 275       0.338  20.324  74.401  1.00 22.68           C  
ATOM   4243  HG2 LYS A 275       0.451  20.775  73.416  1.00 22.68           H  
ATOM   4244  HG3 LYS A 275      -0.312  20.959  75.002  1.00 22.68           H  
ATOM   4245  CD  LYS A 275       1.727  20.236  75.052  1.00 22.68           C  
ATOM   4246  HD2 LYS A 275       1.647  19.735  76.017  1.00 22.68           H  
ATOM   4247  HD3 LYS A 275       2.378  19.651  74.403  1.00 22.68           H  
ATOM   4248  CE  LYS A 275       2.324  21.636  75.247  1.00 22.68           C  
ATOM   4249  HE2 LYS A 275       2.244  22.181  74.306  1.00 22.68           H  
ATOM   4250  HE3 LYS A 275       1.736  22.168  75.994  1.00 22.68           H  
ATOM   4251  NZ  LYS A 275       3.750  21.572  75.657  1.00 22.68           N  
ATOM   4252  HZ1 LYS A 275       4.126  22.494  75.824  1.00 22.68           H  
ATOM   4253  HZ2 LYS A 275       4.305  21.181  74.910  1.00 22.68           H  
ATOM   4254  HZ3 LYS A 275       3.883  20.999  76.478  1.00 22.68           H  
ATOM   4255  N   ASN A 276      -1.879  20.234  71.317  1.00 26.36           N  
ATOM   4256  H   ASN A 276      -2.743  20.519  71.756  1.00 26.36           H  
ATOM   4257  CA  ASN A 276      -1.549  20.806  70.005  1.00 26.36           C  
ATOM   4258  HA  ASN A 276      -1.275  19.991  69.336  1.00 26.36           H  
ATOM   4259  C   ASN A 276      -0.311  21.724  70.096  1.00 26.36           C  
ATOM   4260  CB  ASN A 276      -2.783  21.501  69.394  1.00 26.36           C  
ATOM   4261  HB2 ASN A 276      -3.193  22.226  70.098  1.00 26.36           H  
ATOM   4262  HB3 ASN A 276      -2.463  22.044  68.505  1.00 26.36           H  
ATOM   4263  O   ASN A 276      -0.396  22.942  69.972  1.00 26.36           O  
ATOM   4264  CG  ASN A 276      -3.884  20.543  68.968  1.00 26.36           C  
ATOM   4265  ND2 ASN A 276      -4.828  21.006  68.185  1.00 26.36           N  
ATOM   4266 HD21 ASN A 276      -4.801  21.957  67.845  1.00 26.36           H  
ATOM   4267 HD22 ASN A 276      -5.533  20.340  67.903  1.00 26.36           H  
ATOM   4268  OD1 ASN A 276      -3.926  19.381  69.330  1.00 26.36           O  
ATOM   4269  N   GLN A 277       0.843  21.116  70.360  1.00 23.25           N  
ATOM   4270  H   GLN A 277       0.804  20.111  70.448  1.00 23.25           H  
ATOM   4271  CA  GLN A 277       2.168  21.688  70.152  1.00 23.25           C  
ATOM   4272  HA  GLN A 277       2.117  22.776  70.202  1.00 23.25           H  
ATOM   4273  C   GLN A 277       2.658  21.266  68.761  1.00 23.25           C  
ATOM   4274  CB  GLN A 277       3.098  21.160  71.256  1.00 23.25           C  
ATOM   4275  HB2 GLN A 277       2.632  21.338  72.225  1.00 23.25           H  
ATOM   4276  HB3 GLN A 277       3.213  20.083  71.129  1.00 23.25           H  
ATOM   4277  O   GLN A 277       2.324  20.175  68.300  1.00 23.25           O  
ATOM   4278  CG  GLN A 277       4.490  21.809  71.271  1.00 23.25           C  
ATOM   4279  HG2 GLN A 277       4.409  22.848  71.588  1.00 23.25           H  
ATOM   4280  HG3 GLN A 277       4.929  21.794  70.273  1.00 23.25           H  
ATOM   4281  CD  GLN A 277       5.430  21.071  72.214  1.00 23.25           C  
ATOM   4282  NE2 GLN A 277       6.464  20.444  71.702  1.00 23.25           N  
ATOM   4283 HE21 GLN A 277       7.101  19.964  72.321  1.00 23.25           H  
ATOM   4284 HE22 GLN A 277       6.607  20.442  70.702  1.00 23.25           H  
ATOM   4285  OE1 GLN A 277       5.217  21.035  73.422  1.00 23.25           O  
ATOM   4286  N   TYR A 278       3.494  22.081  68.118  1.00 25.65           N  
ATOM   4287  H   TYR A 278       3.709  22.993  68.496  1.00 25.65           H  
ATOM   4288  CA  TYR A 278       4.240  21.633  66.945  1.00 25.65           C  
ATOM   4289  HA  TYR A 278       3.524  21.353  66.172  1.00 25.65           H  
ATOM   4290  C   TYR A 278       5.092  20.400  67.284  1.00 25.65           C  
ATOM   4291  CB  TYR A 278       5.109  22.773  66.399  1.00 25.65           C  
ATOM   4292  HB2 TYR A 278       5.870  23.026  67.138  1.00 25.65           H  
ATOM   4293  HB3 TYR A 278       5.626  22.423  65.506  1.00 25.65           H  
ATOM   4294  O   TYR A 278       5.846  20.399  68.262  1.00 25.65           O  
ATOM   4295  CG  TYR A 278       4.321  24.019  66.039  1.00 25.65           C  
ATOM   4296  CD1 TYR A 278       3.414  23.984  64.961  1.00 25.65           C  
ATOM   4297  HD1 TYR A 278       3.303  23.085  64.373  1.00 25.65           H  
ATOM   4298  CD2 TYR A 278       4.481  25.203  66.787  1.00 25.65           C  
ATOM   4299  HD2 TYR A 278       5.196  25.240  67.595  1.00 25.65           H  
ATOM   4300  CE1 TYR A 278       2.659  25.127  64.638  1.00 25.65           C  
ATOM   4301  HE1 TYR A 278       1.969  25.114  63.807  1.00 25.65           H  
ATOM   4302  CE2 TYR A 278       3.731  26.350  66.461  1.00 25.65           C  
ATOM   4303  HE2 TYR A 278       3.866  27.263  67.023  1.00 25.65           H  
ATOM   4304  OH  TYR A 278       2.091  27.413  65.063  1.00 25.65           O  
ATOM   4305  HH  TYR A 278       2.339  28.177  65.588  1.00 25.65           H  
ATOM   4306  CZ  TYR A 278       2.817  26.312  65.385  1.00 25.65           C  
ATOM   4307  N   VAL A 279       4.964  19.363  66.456  1.00 22.91           N  
ATOM   4308  H   VAL A 279       4.302  19.441  65.697  1.00 22.91           H  
ATOM   4309  CA  VAL A 279       5.876  18.220  66.406  1.00 22.91           C  
ATOM   4310  HA  VAL A 279       6.526  18.219  67.281  1.00 22.91           H  
ATOM   4311  C   VAL A 279       6.729  18.416  65.162  1.00 22.91           C  
ATOM   4312  CB  VAL A 279       5.115  16.879  66.375  1.00 22.91           C  
ATOM   4313  HB  VAL A 279       4.442  16.861  65.518  1.00 22.91           H  
ATOM   4314  O   VAL A 279       6.218  18.370  64.045  1.00 22.91           O  
ATOM   4315  CG1 VAL A 279       6.078  15.688  66.268  1.00 22.91           C  
ATOM   4316 HG11 VAL A 279       6.784  15.694  67.099  1.00 22.91           H  
ATOM   4317 HG12 VAL A 279       5.516  14.755  66.280  1.00 22.91           H  
ATOM   4318 HG13 VAL A 279       6.632  15.734  65.331  1.00 22.91           H  
ATOM   4319  CG2 VAL A 279       4.280  16.693  67.649  1.00 22.91           C  
ATOM   4320 HG21 VAL A 279       4.926  16.716  68.527  1.00 22.91           H  
ATOM   4321 HG22 VAL A 279       3.756  15.738  67.611  1.00 22.91           H  
ATOM   4322 HG23 VAL A 279       3.538  17.487  67.730  1.00 22.91           H  
ATOM   4323  N   GLN A 280       8.014  18.687  65.363  1.00 26.93           N  
ATOM   4324  H   GLN A 280       8.369  18.724  66.308  1.00 26.93           H  
ATOM   4325  CA  GLN A 280       8.980  18.822  64.278  1.00 26.93           C  
ATOM   4326  HA  GLN A 280       8.614  19.546  63.550  1.00 26.93           H  
ATOM   4327  C   GLN A 280       9.152  17.474  63.566  1.00 26.93           C  
ATOM   4328  CB  GLN A 280      10.299  19.338  64.866  1.00 26.93           C  
ATOM   4329  HB2 GLN A 280      11.104  19.141  64.158  1.00 26.93           H  
ATOM   4330  HB3 GLN A 280      10.525  18.796  65.784  1.00 26.93           H  
ATOM   4331  O   GLN A 280       9.373  16.448  64.207  1.00 26.93           O  
ATOM   4332  CG  GLN A 280      10.228  20.848  65.154  1.00 26.93           C  
ATOM   4333  HG2 GLN A 280       9.264  21.099  65.596  1.00 26.93           H  
ATOM   4334  HG3 GLN A 280      10.329  21.398  64.218  1.00 26.93           H  
ATOM   4335  CD  GLN A 280      11.314  21.300  66.122  1.00 26.93           C  
ATOM   4336  NE2 GLN A 280      12.546  21.402  65.689  1.00 26.93           N  
ATOM   4337 HE21 GLN A 280      13.287  21.603  66.345  1.00 26.93           H  
ATOM   4338 HE22 GLN A 280      12.772  21.127  64.743  1.00 26.93           H  
ATOM   4339  OE1 GLN A 280      11.053  21.550  67.291  1.00 26.93           O  
ATOM   4340  N   THR A 281       9.055  17.467  62.237  1.00 28.61           N  
ATOM   4341  H   THR A 281       8.886  18.335  61.749  1.00 28.61           H  
ATOM   4342  CA  THR A 281       9.115  16.256  61.393  1.00 28.61           C  
ATOM   4343  HA  THR A 281       8.668  15.434  61.952  1.00 28.61           H  
ATOM   4344  C   THR A 281      10.548  15.802  61.080  1.00 28.61           C  
ATOM   4345  CB  THR A 281       8.280  16.445  60.116  1.00 28.61           C  
ATOM   4346  HB  THR A 281       8.489  15.645  59.406  1.00 28.61           H  
ATOM   4347  O   THR A 281      10.776  15.001  60.176  1.00 28.61           O  
ATOM   4348  CG2 THR A 281       6.783  16.440  60.426  1.00 28.61           C  
ATOM   4349 HG21 THR A 281       6.541  17.227  61.141  1.00 28.61           H  
ATOM   4350 HG22 THR A 281       6.498  15.475  60.846  1.00 28.61           H  
ATOM   4351 HG23 THR A 281       6.217  16.606  59.509  1.00 28.61           H  
ATOM   4352  OG1 THR A 281       8.574  17.692  59.527  1.00 28.61           O  
ATOM   4353  HG1 THR A 281       8.328  17.647  58.601  1.00 28.61           H  
ATOM   4354  N   GLU A 282      11.519  16.259  61.871  1.00 29.11           N  
ATOM   4355  H   GLU A 282      11.226  16.855  62.632  1.00 29.11           H  
ATOM   4356  CA  GLU A 282      12.974  16.071  61.738  1.00 29.11           C  
ATOM   4357  HA  GLU A 282      13.248  16.240  60.696  1.00 29.11           H  
ATOM   4358  C   GLU A 282      13.450  14.632  62.074  1.00 29.11           C  
ATOM   4359  CB  GLU A 282      13.665  17.164  62.585  1.00 29.11           C  
ATOM   4360  HB2 GLU A 282      13.259  17.119  63.596  1.00 29.11           H  
ATOM   4361  HB3 GLU A 282      14.737  16.978  62.636  1.00 29.11           H  
ATOM   4362  O   GLU A 282      14.562  14.418  62.546  1.00 29.11           O  
ATOM   4363  CG  GLU A 282      13.454  18.578  62.003  1.00 29.11           C  
ATOM   4364  HG2 GLU A 282      14.181  18.741  61.207  1.00 29.11           H  
ATOM   4365  HG3 GLU A 282      12.463  18.644  61.554  1.00 29.11           H  
ATOM   4366  CD  GLU A 282      13.577  19.690  63.057  1.00 29.11           C  
ATOM   4367  OE1 GLU A 282      12.748  20.628  63.014  1.00 29.11           O  
ATOM   4368  OE2 GLU A 282      14.435  19.595  63.959  1.00 29.11           O  
ATOM   4369  N   GLY A 283      12.595  13.628  61.838  1.00 30.43           N  
ATOM   4370  H   GLY A 283      11.717  13.888  61.412  1.00 30.43           H  
ATOM   4371  CA  GLY A 283      12.840  12.205  62.107  1.00 30.43           C  
ATOM   4372  HA2 GLY A 283      12.038  11.833  62.745  1.00 30.43           H  
ATOM   4373  HA3 GLY A 283      13.778  12.089  62.650  1.00 30.43           H  
ATOM   4374  C   GLY A 283      12.908  11.301  60.867  1.00 30.43           C  
ATOM   4375  O   GLY A 283      13.220  10.121  61.006  1.00 30.43           O  
ATOM   4376  N   CYS A 284      12.616  11.818  59.669  1.00 31.20           N  
ATOM   4377  H   CYS A 284      12.335  12.787  59.627  1.00 31.20           H  
ATOM   4378  CA  CYS A 284      12.808  11.133  58.384  1.00 31.20           C  
ATOM   4379  HA  CYS A 284      13.667  10.464  58.435  1.00 31.20           H  
ATOM   4380  C   CYS A 284      13.067  12.169  57.287  1.00 31.20           C  
ATOM   4381  CB  CYS A 284      11.549  10.326  58.011  1.00 31.20           C  
ATOM   4382  HB2 CYS A 284      11.514  10.189  56.930  1.00 31.20           H  
ATOM   4383  HB3 CYS A 284      10.659  10.880  58.310  1.00 31.20           H  
ATOM   4384  O   CYS A 284      12.215  13.020  57.037  1.00 31.20           O  
ATOM   4385  SG  CYS A 284      11.560   8.686  58.788  1.00 31.20           S  
ATOM   4386  HG  CYS A 284      12.094   9.079  59.948  1.00 31.20           H  
ATOM   4387  N   SER A 285      14.199  12.081  56.587  1.00 38.97           N  
ATOM   4388  H   SER A 285      14.896  11.393  56.832  1.00 38.97           H  
ATOM   4389  CA  SER A 285      14.373  12.823  55.336  1.00 38.97           C  
ATOM   4390  HA  SER A 285      13.900  13.799  55.441  1.00 38.97           H  
ATOM   4391  C   SER A 285      13.694  12.103  54.159  1.00 38.97           C  
ATOM   4392  CB  SER A 285      15.860  13.077  55.075  1.00 38.97           C  
ATOM   4393  HB2 SER A 285      16.324  13.505  55.963  1.00 38.97           H  
ATOM   4394  HB3 SER A 285      15.964  13.785  54.253  1.00 38.97           H  
ATOM   4395  O   SER A 285      13.376  10.913  54.230  1.00 38.97           O  
ATOM   4396  OG  SER A 285      16.512  11.880  54.729  1.00 38.97           O  
ATOM   4397  HG  SER A 285      16.638  11.370  55.532  1.00 38.97           H  
ATOM   4398  N   PHE A 286      13.536  12.801  53.028  1.00 41.34           N  
ATOM   4399  H   PHE A 286      13.758  13.786  53.041  1.00 41.34           H  
ATOM   4400  CA  PHE A 286      13.213  12.189  51.726  1.00 41.34           C  
ATOM   4401  HA  PHE A 286      12.186  11.824  51.733  1.00 41.34           H  
ATOM   4402  C   PHE A 286      14.142  11.001  51.410  1.00 41.34           C  
ATOM   4403  CB  PHE A 286      13.365  13.296  50.669  1.00 41.34           C  
ATOM   4404  HB2 PHE A 286      14.358  13.735  50.768  1.00 41.34           H  
ATOM   4405  HB3 PHE A 286      12.645  14.084  50.891  1.00 41.34           H  
ATOM   4406  O   PHE A 286      13.718   9.969  50.891  1.00 41.34           O  
ATOM   4407  CG  PHE A 286      13.165  12.885  49.220  1.00 41.34           C  
ATOM   4408  CD1 PHE A 286      14.231  12.978  48.302  1.00 41.34           C  
ATOM   4409  HD1 PHE A 286      15.209  13.290  48.637  1.00 41.34           H  
ATOM   4410  CD2 PHE A 286      11.892  12.489  48.769  1.00 41.34           C  
ATOM   4411  HD2 PHE A 286      11.067  12.430  49.463  1.00 41.34           H  
ATOM   4412  CE1 PHE A 286      14.017  12.702  46.939  1.00 41.34           C  
ATOM   4413  HE1 PHE A 286      14.830  12.810  46.236  1.00 41.34           H  
ATOM   4414  CE2 PHE A 286      11.682  12.200  47.409  1.00 41.34           C  
ATOM   4415  HE2 PHE A 286      10.697  11.915  47.070  1.00 41.34           H  
ATOM   4416  CZ  PHE A 286      12.741  12.315  46.491  1.00 41.34           C  
ATOM   4417  HZ  PHE A 286      12.568  12.118  45.444  1.00 41.34           H  
ATOM   4418  N   ASP A 287      15.403  11.128  51.815  1.00 37.73           N  
ATOM   4419  H   ASP A 287      15.658  11.975  52.303  1.00 37.73           H  
ATOM   4420  CA  ASP A 287      16.450  10.126  51.696  1.00 37.73           C  
ATOM   4421  HA  ASP A 287      16.543   9.846  50.646  1.00 37.73           H  
ATOM   4422  C   ASP A 287      16.137   8.853  52.512  1.00 37.73           C  
ATOM   4423  CB  ASP A 287      17.756  10.802  52.150  1.00 37.73           C  
ATOM   4424  HB2 ASP A 287      18.008  10.466  53.156  1.00 37.73           H  
ATOM   4425  HB3 ASP A 287      17.631  11.883  52.192  1.00 37.73           H  
ATOM   4426  O   ASP A 287      16.322   7.750  52.005  1.00 37.73           O  
ATOM   4427  CG  ASP A 287      18.922  10.532  51.217  1.00 37.73           C  
ATOM   4428  OD1 ASP A 287      18.894  11.079  50.098  1.00 37.73           O  
ATOM   4429  OD2 ASP A 287      19.843   9.812  51.668  1.00 37.73           O  
ATOM   4430  N   GLU A 288      15.594   8.961  53.736  1.00 42.91           N  
ATOM   4431  H   GLU A 288      15.414   9.889  54.092  1.00 42.91           H  
ATOM   4432  CA  GLU A 288      15.182   7.802  54.558  1.00 42.91           C  
ATOM   4433  HA  GLU A 288      16.030   7.126  54.668  1.00 42.91           H  
ATOM   4434  C   GLU A 288      14.070   6.982  53.896  1.00 42.91           C  
ATOM   4435  CB  GLU A 288      14.737   8.214  55.976  1.00 42.91           C  
ATOM   4436  HB2 GLU A 288      13.979   7.513  56.325  1.00 42.91           H  
ATOM   4437  HB3 GLU A 288      14.284   9.205  55.962  1.00 42.91           H  
ATOM   4438  O   GLU A 288      14.128   5.747  53.900  1.00 42.91           O  
ATOM   4439  CG  GLU A 288      15.882   8.171  56.995  1.00 42.91           C  
ATOM   4440  HG2 GLU A 288      15.476   8.381  57.985  1.00 42.91           H  
ATOM   4441  HG3 GLU A 288      16.308   7.168  57.013  1.00 42.91           H  
ATOM   4442  CD  GLU A 288      16.959   9.199  56.660  1.00 42.91           C  
ATOM   4443  OE1 GLU A 288      18.047   8.793  56.186  1.00 42.91           O  
ATOM   4444  OE2 GLU A 288      16.658  10.406  56.790  1.00 42.91           O  
ATOM   4445  N   LEU A 289      13.096   7.650  53.272  1.00 45.82           N  
ATOM   4446  H   LEU A 289      13.125   8.660  53.293  1.00 45.82           H  
ATOM   4447  CA  LEU A 289      12.013   6.983  52.543  1.00 45.82           C  
ATOM   4448  HA  LEU A 289      11.517   6.284  53.216  1.00 45.82           H  
ATOM   4449  C   LEU A 289      12.570   6.158  51.372  1.00 45.82           C  
ATOM   4450  CB  LEU A 289      10.978   8.023  52.064  1.00 45.82           C  
ATOM   4451  HB2 LEU A 289      11.447   8.667  51.321  1.00 45.82           H  
ATOM   4452  HB3 LEU A 289      10.161   7.494  51.573  1.00 45.82           H  
ATOM   4453  O   LEU A 289      12.130   5.029  51.144  1.00 45.82           O  
ATOM   4454  CG  LEU A 289      10.387   8.913  53.176  1.00 45.82           C  
ATOM   4455  HG  LEU A 289      11.187   9.487  53.643  1.00 45.82           H  
ATOM   4456  CD1 LEU A 289       9.388   9.904  52.581  1.00 45.82           C  
ATOM   4457 HD11 LEU A 289       9.060  10.601  53.352  1.00 45.82           H  
ATOM   4458 HD12 LEU A 289       8.521   9.369  52.194  1.00 45.82           H  
ATOM   4459 HD13 LEU A 289       9.858  10.467  51.775  1.00 45.82           H  
ATOM   4460  CD2 LEU A 289       9.669   8.104  54.259  1.00 45.82           C  
ATOM   4461 HD21 LEU A 289      10.384   7.480  54.795  1.00 45.82           H  
ATOM   4462 HD22 LEU A 289       8.898   7.480  53.807  1.00 45.82           H  
ATOM   4463 HD23 LEU A 289       9.207   8.782  54.975  1.00 45.82           H  
ATOM   4464  N   LEU A 290      13.594   6.678  50.679  1.00 44.75           N  
ATOM   4465  H   LEU A 290      13.892   7.608  50.935  1.00 44.75           H  
ATOM   4466  CA  LEU A 290      14.287   6.008  49.572  1.00 44.75           C  
ATOM   4467  HA  LEU A 290      13.535   5.511  48.959  1.00 44.75           H  
ATOM   4468  C   LEU A 290      15.265   4.907  50.042  1.00 44.75           C  
ATOM   4469  CB  LEU A 290      14.978   7.070  48.695  1.00 44.75           C  
ATOM   4470  HB2 LEU A 290      15.698   7.610  49.309  1.00 44.75           H  
ATOM   4471  HB3 LEU A 290      15.531   6.565  47.903  1.00 44.75           H  
ATOM   4472  O   LEU A 290      15.369   3.860  49.384  1.00 44.75           O  
ATOM   4473  CG  LEU A 290      14.021   8.097  48.048  1.00 44.75           C  
ATOM   4474  HG  LEU A 290      13.458   8.623  48.819  1.00 44.75           H  
ATOM   4475  CD1 LEU A 290      14.826   9.119  47.249  1.00 44.75           C  
ATOM   4476 HD11 LEU A 290      14.149   9.861  46.824  1.00 44.75           H  
ATOM   4477 HD12 LEU A 290      15.377   8.622  46.451  1.00 44.75           H  
ATOM   4478 HD13 LEU A 290      15.519   9.633  47.917  1.00 44.75           H  
ATOM   4479  CD2 LEU A 290      13.015   7.464  47.083  1.00 44.75           C  
ATOM   4480 HD21 LEU A 290      13.548   6.946  46.285  1.00 44.75           H  
ATOM   4481 HD22 LEU A 290      12.392   8.248  46.652  1.00 44.75           H  
ATOM   4482 HD23 LEU A 290      12.360   6.780  47.622  1.00 44.75           H  
ATOM   4483  N   LYS A 291      15.927   5.100  51.193  1.00 41.79           N  
ATOM   4484  H   LYS A 291      15.828   6.012  51.617  1.00 41.79           H  
ATOM   4485  CA  LYS A 291      16.802   4.126  51.877  1.00 41.79           C  
ATOM   4486  HA  LYS A 291      17.565   3.778  51.180  1.00 41.79           H  
ATOM   4487  C   LYS A 291      16.029   2.901  52.369  1.00 41.79           C  
ATOM   4488  CB  LYS A 291      17.499   4.797  53.077  1.00 41.79           C  
ATOM   4489  HB2 LYS A 291      16.747   5.353  53.637  1.00 41.79           H  
ATOM   4490  HB3 LYS A 291      17.887   4.026  53.743  1.00 41.79           H  
ATOM   4491  O   LYS A 291      16.525   1.785  52.187  1.00 41.79           O  
ATOM   4492  CG  LYS A 291      18.674   5.728  52.719  1.00 41.79           C  
ATOM   4493  HG2 LYS A 291      19.571   5.129  52.563  1.00 41.79           H  
ATOM   4494  HG3 LYS A 291      18.458   6.276  51.803  1.00 41.79           H  
ATOM   4495  CD  LYS A 291      18.904   6.731  53.860  1.00 41.79           C  
ATOM   4496  HD2 LYS A 291      18.030   7.381  53.913  1.00 41.79           H  
ATOM   4497  HD3 LYS A 291      18.989   6.210  54.814  1.00 41.79           H  
ATOM   4498  CE  LYS A 291      20.141   7.608  53.662  1.00 41.79           C  
ATOM   4499  HE2 LYS A 291      20.997   7.122  54.131  1.00 41.79           H  
ATOM   4500  HE3 LYS A 291      20.337   7.718  52.596  1.00 41.79           H  
ATOM   4501  NZ  LYS A 291      19.928   8.956  54.234  1.00 41.79           N  
ATOM   4502  HZ1 LYS A 291      19.249   8.947  54.982  1.00 41.79           H  
ATOM   4503  HZ2 LYS A 291      19.578   9.539  53.487  1.00 41.79           H  
ATOM   4504  HZ3 LYS A 291      20.783   9.387  54.555  1.00 41.79           H  
ATOM   4505  N   ASN A 292      14.830   3.079  52.928  1.00 49.01           N  
ATOM   4506  H   ASN A 292      14.513   4.029  53.061  1.00 49.01           H  
ATOM   4507  CA  ASN A 292      13.959   1.999  53.408  1.00 49.01           C  
ATOM   4508  HA  ASN A 292      14.486   1.456  54.193  1.00 49.01           H  
ATOM   4509  C   ASN A 292      13.585   1.027  52.262  1.00 49.01           C  
ATOM   4510  CB  ASN A 292      12.714   2.642  54.050  1.00 49.01           C  
ATOM   4511  HB2 ASN A 292      12.203   3.261  53.313  1.00 49.01           H  
ATOM   4512  HB3 ASN A 292      13.035   3.296  54.862  1.00 49.01           H  
ATOM   4513  O   ASN A 292      12.945   1.462  51.301  1.00 49.01           O  
ATOM   4514  CG  ASN A 292      11.701   1.650  54.609  1.00 49.01           C  
ATOM   4515  ND2 ASN A 292      10.783   2.122  55.416  1.00 49.01           N  
ATOM   4516 HD21 ASN A 292      10.095   1.477  55.776  1.00 49.01           H  
ATOM   4517 HD22 ASN A 292      10.744   3.109  55.625  1.00 49.01           H  
ATOM   4518  OD1 ASN A 292      11.706   0.458  54.329  1.00 49.01           O  
ATOM   4519  N   PRO A 293      13.960  -0.269  52.326  1.00 45.14           N  
ATOM   4520  CA  PRO A 293      13.654  -1.229  51.267  1.00 45.14           C  
ATOM   4521  HA  PRO A 293      13.712  -0.749  50.290  1.00 45.14           H  
ATOM   4522  C   PRO A 293      12.257  -1.856  51.404  1.00 45.14           C  
ATOM   4523  CB  PRO A 293      14.762  -2.279  51.370  1.00 45.14           C  
ATOM   4524  HB2 PRO A 293      14.445  -3.253  50.996  1.00 45.14           H  
ATOM   4525  HB3 PRO A 293      15.640  -1.932  50.825  1.00 45.14           H  
ATOM   4526  O   PRO A 293      11.571  -2.026  50.401  1.00 45.14           O  
ATOM   4527  CG  PRO A 293      15.078  -2.319  52.867  1.00 45.14           C  
ATOM   4528  HG2 PRO A 293      14.388  -2.995  53.373  1.00 45.14           H  
ATOM   4529  HG3 PRO A 293      16.107  -2.625  53.052  1.00 45.14           H  
ATOM   4530  CD  PRO A 293      14.825  -0.881  53.329  1.00 45.14           C  
ATOM   4531  HD2 PRO A 293      15.774  -0.347  53.377  1.00 45.14           H  
ATOM   4532  HD3 PRO A 293      14.348  -0.880  54.309  1.00 45.14           H  
ATOM   4533  N   ALA A 294      11.812  -2.183  52.623  1.00 50.61           N  
ATOM   4534  H   ALA A 294      12.354  -1.906  53.429  1.00 50.61           H  
ATOM   4535  CA  ALA A 294      10.589  -2.958  52.853  1.00 50.61           C  
ATOM   4536  HA  ALA A 294      10.626  -3.865  52.249  1.00 50.61           H  
ATOM   4537  C   ALA A 294       9.321  -2.192  52.441  1.00 50.61           C  
ATOM   4538  CB  ALA A 294      10.550  -3.364  54.331  1.00 50.61           C  
ATOM   4539  HB1 ALA A 294      10.518  -2.478  54.964  1.00 50.61           H  
ATOM   4540  HB2 ALA A 294       9.659  -3.964  54.517  1.00 50.61           H  
ATOM   4541  HB3 ALA A 294      11.430  -3.957  54.578  1.00 50.61           H  
ATOM   4542  O   ALA A 294       8.373  -2.783  51.926  1.00 50.61           O  
ATOM   4543  N   PHE A 295       9.330  -0.863  52.582  1.00 59.25           N  
ATOM   4544  H   PHE A 295      10.126  -0.431  53.028  1.00 59.25           H  
ATOM   4545  CA  PHE A 295       8.200  -0.019  52.189  1.00 59.25           C  
ATOM   4546  HA  PHE A 295       7.304  -0.433  52.653  1.00 59.25           H  
ATOM   4547  C   PHE A 295       7.937  -0.007  50.671  1.00 59.25           C  
ATOM   4548  CB  PHE A 295       8.409   1.391  52.751  1.00 59.25           C  
ATOM   4549  HB2 PHE A 295       8.783   1.302  53.771  1.00 59.25           H  
ATOM   4550  HB3 PHE A 295       9.167   1.907  52.162  1.00 59.25           H  
ATOM   4551  O   PHE A 295       6.834   0.336  50.255  1.00 59.25           O  
ATOM   4552  CG  PHE A 295       7.146   2.229  52.824  1.00 59.25           C  
ATOM   4553  CD1 PHE A 295       7.027   3.424  52.088  1.00 59.25           C  
ATOM   4554  HD1 PHE A 295       7.820   3.761  51.437  1.00 59.25           H  
ATOM   4555  CD2 PHE A 295       6.096   1.834  53.677  1.00 59.25           C  
ATOM   4556  HD2 PHE A 295       6.160   0.919  54.247  1.00 59.25           H  
ATOM   4557  CE1 PHE A 295       5.881   4.225  52.232  1.00 59.25           C  
ATOM   4558  HE1 PHE A 295       5.816   5.163  51.699  1.00 59.25           H  
ATOM   4559  CE2 PHE A 295       4.947   2.631  53.807  1.00 59.25           C  
ATOM   4560  HE2 PHE A 295       4.152   2.316  54.467  1.00 59.25           H  
ATOM   4561  CZ  PHE A 295       4.845   3.837  53.097  1.00 59.25           C  
ATOM   4562  HZ  PHE A 295       3.981   4.471  53.227  1.00 59.25           H  
ATOM   4563  N   MET A 296       8.887  -0.450  49.831  1.00 61.06           N  
ATOM   4564  H   MET A 296       9.767  -0.771  50.208  1.00 61.06           H  
ATOM   4565  CA  MET A 296       8.596  -0.703  48.412  1.00 61.06           C  
ATOM   4566  HA  MET A 296       8.091   0.170  47.998  1.00 61.06           H  
ATOM   4567  C   MET A 296       7.642  -1.882  48.222  1.00 61.06           C  
ATOM   4568  CB  MET A 296       9.875  -0.968  47.603  1.00 61.06           C  
ATOM   4569  HB2 MET A 296      10.533  -1.640  48.154  1.00 61.06           H  
ATOM   4570  HB3 MET A 296       9.612  -1.478  46.676  1.00 61.06           H  
ATOM   4571  O   MET A 296       6.774  -1.814  47.359  1.00 61.06           O  
ATOM   4572  CG  MET A 296      10.632   0.311  47.241  1.00 61.06           C  
ATOM   4573  HG2 MET A 296      10.973   0.782  48.163  1.00 61.06           H  
ATOM   4574  HG3 MET A 296      11.514   0.027  46.668  1.00 61.06           H  
ATOM   4575  SD  MET A 296       9.707   1.546  46.273  1.00 61.06           S  
ATOM   4576  CE  MET A 296       9.009   0.541  44.931  1.00 61.06           C  
ATOM   4577  HE1 MET A 296       8.229  -0.111  45.325  1.00 61.06           H  
ATOM   4578  HE2 MET A 296       9.793  -0.066  44.478  1.00 61.06           H  
ATOM   4579  HE3 MET A 296       8.578   1.196  44.174  1.00 61.06           H  
ATOM   4580  N   GLU A 297       7.774  -2.951  49.009  1.00 59.71           N  
ATOM   4581  H   GLU A 297       8.441  -2.927  49.767  1.00 59.71           H  
ATOM   4582  CA  GLU A 297       6.901  -4.125  48.905  1.00 59.71           C  
ATOM   4583  HA  GLU A 297       6.761  -4.356  47.849  1.00 59.71           H  
ATOM   4584  C   GLU A 297       5.504  -3.826  49.469  1.00 59.71           C  
ATOM   4585  CB  GLU A 297       7.613  -5.329  49.542  1.00 59.71           C  
ATOM   4586  HB2 GLU A 297       7.707  -5.185  50.618  1.00 59.71           H  
ATOM   4587  HB3 GLU A 297       8.615  -5.353  49.111  1.00 59.71           H  
ATOM   4588  O   GLU A 297       4.506  -4.211  48.859  1.00 59.71           O  
ATOM   4589  CG  GLU A 297       6.922  -6.676  49.259  1.00 59.71           C  
ATOM   4590  HG2 GLU A 297       6.408  -6.605  48.301  1.00 59.71           H  
ATOM   4591  HG3 GLU A 297       6.171  -6.860  50.028  1.00 59.71           H  
ATOM   4592  CD  GLU A 297       7.906  -7.860  49.186  1.00 59.71           C  
ATOM   4593  OE1 GLU A 297       7.577  -8.857  48.504  1.00 59.71           O  
ATOM   4594  OE2 GLU A 297       9.065  -7.749  49.647  1.00 59.71           O  
ATOM   4595  N   GLU A 298       5.415  -3.009  50.527  1.00 64.18           N  
ATOM   4596  H   GLU A 298       6.263  -2.742  51.005  1.00 64.18           H  
ATOM   4597  CA  GLU A 298       4.139  -2.421  50.950  1.00 64.18           C  
ATOM   4598  HA  GLU A 298       3.432  -3.235  51.114  1.00 64.18           H  
ATOM   4599  C   GLU A 298       3.543  -1.515  49.861  1.00 64.18           C  
ATOM   4600  CB  GLU A 298       4.284  -1.649  52.270  1.00 64.18           C  
ATOM   4601  HB2 GLU A 298       4.875  -0.749  52.103  1.00 64.18           H  
ATOM   4602  HB3 GLU A 298       4.793  -2.277  53.002  1.00 64.18           H  
ATOM   4603  O   GLU A 298       2.385  -1.693  49.498  1.00 64.18           O  
ATOM   4604  CG  GLU A 298       2.892  -1.270  52.807  1.00 64.18           C  
ATOM   4605  HG2 GLU A 298       2.320  -0.785  52.016  1.00 64.18           H  
ATOM   4606  HG3 GLU A 298       2.361  -2.181  53.086  1.00 64.18           H  
ATOM   4607  CD  GLU A 298       2.930  -0.316  54.002  1.00 64.18           C  
ATOM   4608  OE1 GLU A 298       1.982   0.499  54.083  1.00 64.18           O  
ATOM   4609  OE2 GLU A 298       3.896  -0.386  54.791  1.00 64.18           O  
ATOM   4610  N   TYR A 299       4.306  -0.572  49.294  1.00 69.77           N  
ATOM   4611  H   TYR A 299       5.246  -0.433  49.636  1.00 69.77           H  
ATOM   4612  CA  TYR A 299       3.816   0.309  48.228  1.00 69.77           C  
ATOM   4613  HA  TYR A 299       2.960   0.866  48.609  1.00 69.77           H  
ATOM   4614  C   TYR A 299       3.319  -0.486  47.007  1.00 69.77           C  
ATOM   4615  CB  TYR A 299       4.897   1.328  47.836  1.00 69.77           C  
ATOM   4616  HB2 TYR A 299       5.051   2.025  48.660  1.00 69.77           H  
ATOM   4617  HB3 TYR A 299       5.838   0.805  47.665  1.00 69.77           H  
ATOM   4618  O   TYR A 299       2.239  -0.204  46.491  1.00 69.77           O  
ATOM   4619  CG  TYR A 299       4.537   2.100  46.581  1.00 69.77           C  
ATOM   4620  CD1 TYR A 299       5.009   1.642  45.336  1.00 69.77           C  
ATOM   4621  HD1 TYR A 299       5.686   0.802  45.290  1.00 69.77           H  
ATOM   4622  CD2 TYR A 299       3.654   3.198  46.639  1.00 69.77           C  
ATOM   4623  HD2 TYR A 299       3.307   3.562  47.595  1.00 69.77           H  
ATOM   4624  CE1 TYR A 299       4.556   2.246  44.152  1.00 69.77           C  
ATOM   4625  HE1 TYR A 299       4.891   1.892  43.188  1.00 69.77           H  
ATOM   4626  CE2 TYR A 299       3.201   3.810  45.453  1.00 69.77           C  
ATOM   4627  HE2 TYR A 299       2.509   4.638  45.496  1.00 69.77           H  
ATOM   4628  OH  TYR A 299       3.144   3.795  43.041  1.00 69.77           O  
ATOM   4629  HH  TYR A 299       2.618   4.594  43.126  1.00 69.77           H  
ATOM   4630  CZ  TYR A 299       3.633   3.309  44.207  1.00 69.77           C  
ATOM   4631  N   LEU A 300       4.037  -1.530  46.584  1.00 67.43           N  
ATOM   4632  H   LEU A 300       4.914  -1.720  47.048  1.00 67.43           H  
ATOM   4633  CA  LEU A 300       3.604  -2.431  45.511  1.00 67.43           C  
ATOM   4634  HA  LEU A 300       3.406  -1.839  44.617  1.00 67.43           H  
ATOM   4635  C   LEU A 300       2.282  -3.135  45.871  1.00 67.43           C  
ATOM   4636  CB  LEU A 300       4.740  -3.431  45.215  1.00 67.43           C  
ATOM   4637  HB2 LEU A 300       4.354  -4.248  44.605  1.00 67.43           H  
ATOM   4638  HB3 LEU A 300       5.075  -3.859  46.160  1.00 67.43           H  
ATOM   4639  O   LEU A 300       1.387  -3.233  45.031  1.00 67.43           O  
ATOM   4640  CG  LEU A 300       5.944  -2.792  44.488  1.00 67.43           C  
ATOM   4641  HG  LEU A 300       6.152  -1.804  44.899  1.00 67.43           H  
ATOM   4642  CD1 LEU A 300       7.205  -3.647  44.639  1.00 67.43           C  
ATOM   4643 HD11 LEU A 300       7.030  -4.657  44.268  1.00 67.43           H  
ATOM   4644 HD12 LEU A 300       8.032  -3.193  44.093  1.00 67.43           H  
ATOM   4645 HD13 LEU A 300       7.481  -3.707  45.692  1.00 67.43           H  
ATOM   4646  CD2 LEU A 300       5.671  -2.625  42.994  1.00 67.43           C  
ATOM   4647 HD21 LEU A 300       6.545  -2.180  42.519  1.00 67.43           H  
ATOM   4648 HD22 LEU A 300       5.470  -3.593  42.535  1.00 67.43           H  
ATOM   4649 HD23 LEU A 300       4.816  -1.964  42.845  1.00 67.43           H  
ATOM   4650  N   GLU A 301       2.104  -3.555  47.126  1.00 68.87           N  
ATOM   4651  H   GLU A 301       2.873  -3.480  47.775  1.00 68.87           H  
ATOM   4652  CA  GLU A 301       0.824  -4.059  47.636  1.00 68.87           C  
ATOM   4653  HA  GLU A 301       0.439  -4.782  46.917  1.00 68.87           H  
ATOM   4654  C   GLU A 301      -0.269  -2.974  47.757  1.00 68.87           C  
ATOM   4655  CB  GLU A 301       1.042  -4.784  48.980  1.00 68.87           C  
ATOM   4656  HB2 GLU A 301       0.098  -4.826  49.523  1.00 68.87           H  
ATOM   4657  HB3 GLU A 301       1.739  -4.217  49.597  1.00 68.87           H  
ATOM   4658  O   GLU A 301      -1.450  -3.314  47.637  1.00 68.87           O  
ATOM   4659  CG  GLU A 301       1.570  -6.219  48.814  1.00 68.87           C  
ATOM   4660  HG2 GLU A 301       2.519  -6.193  48.278  1.00 68.87           H  
ATOM   4661  HG3 GLU A 301       1.751  -6.640  49.803  1.00 68.87           H  
ATOM   4662  CD  GLU A 301       0.566  -7.105  48.067  1.00 68.87           C  
ATOM   4663  OE1 GLU A 301       0.901  -7.578  46.958  1.00 68.87           O  
ATOM   4664  OE2 GLU A 301      -0.591  -7.218  48.538  1.00 68.87           O  
ATOM   4665  N   ARG A 302       0.075  -1.690  47.942  1.00 71.64           N  
ATOM   4666  H   ARG A 302       1.052  -1.501  48.117  1.00 71.64           H  
ATOM   4667  CA  ARG A 302      -0.866  -0.551  47.898  1.00 71.64           C  
ATOM   4668  HA  ARG A 302      -1.767  -0.831  48.443  1.00 71.64           H  
ATOM   4669  C   ARG A 302      -1.340  -0.277  46.462  1.00 71.64           C  
ATOM   4670  CB  ARG A 302      -0.274   0.711  48.584  1.00 71.64           C  
ATOM   4671  HB2 ARG A 302       0.684   0.971  48.133  1.00 71.64           H  
ATOM   4672  HB3 ARG A 302      -0.958   1.541  48.407  1.00 71.64           H  
ATOM   4673  O   ARG A 302      -2.544  -0.146  46.245  1.00 71.64           O  
ATOM   4674  CG  ARG A 302      -0.101   0.554  50.111  1.00 71.64           C  
ATOM   4675  HG2 ARG A 302       0.648  -0.207  50.330  1.00 71.64           H  
ATOM   4676  HG3 ARG A 302      -1.048   0.196  50.515  1.00 71.64           H  
ATOM   4677  CD  ARG A 302       0.263   1.840  50.886  1.00 71.64           C  
ATOM   4678  HD2 ARG A 302       0.110   1.629  51.945  1.00 71.64           H  
ATOM   4679  HD3 ARG A 302      -0.439   2.630  50.618  1.00 71.64           H  
ATOM   4680  NE  ARG A 302       1.671   2.294  50.741  1.00 71.64           N  
ATOM   4681  HE  ARG A 302       2.345   1.784  51.292  1.00 71.64           H  
ATOM   4682  NH1 ARG A 302       1.297   4.218  49.548  1.00 71.64           N  
ATOM   4683 HH11 ARG A 302       0.325   3.966  49.439  1.00 71.64           H  
ATOM   4684 HH12 ARG A 302       1.618   5.105  49.188  1.00 71.64           H  
ATOM   4685  NH2 ARG A 302       3.331   3.840  50.350  1.00 71.64           N  
ATOM   4686 HH21 ARG A 302       3.624   4.745  50.011  1.00 71.64           H  
ATOM   4687 HH22 ARG A 302       3.984   3.337  50.933  1.00 71.64           H  
ATOM   4688  CZ  ARG A 302       2.096   3.439  50.218  1.00 71.64           C  
ATOM   4689  N   VAL A 303      -0.446  -0.290  45.465  1.00 72.88           N  
ATOM   4690  H   VAL A 303       0.529  -0.376  45.716  1.00 72.88           H  
ATOM   4691  CA  VAL A 303      -0.811  -0.138  44.036  1.00 72.88           C  
ATOM   4692  HA  VAL A 303      -1.385   0.781  43.924  1.00 72.88           H  
ATOM   4693  C   VAL A 303      -1.710  -1.282  43.565  1.00 72.88           C  
ATOM   4694  CB  VAL A 303       0.424  -0.034  43.119  1.00 72.88           C  
ATOM   4695  HB  VAL A 303       1.023  -0.940  43.213  1.00 72.88           H  
ATOM   4696  O   VAL A 303      -2.729  -1.032  42.926  1.00 72.88           O  
ATOM   4697  CG1 VAL A 303       0.028   0.150  41.645  1.00 72.88           C  
ATOM   4698 HG11 VAL A 303      -0.624   1.017  41.536  1.00 72.88           H  
ATOM   4699 HG12 VAL A 303      -0.492  -0.733  41.273  1.00 72.88           H  
ATOM   4700 HG13 VAL A 303       0.919   0.302  41.036  1.00 72.88           H  
ATOM   4701  CG2 VAL A 303       1.291   1.170  43.478  1.00 72.88           C  
ATOM   4702 HG21 VAL A 303       0.738   2.099  43.336  1.00 72.88           H  
ATOM   4703 HG22 VAL A 303       2.175   1.185  42.841  1.00 72.88           H  
ATOM   4704 HG23 VAL A 303       1.626   1.119  44.514  1.00 72.88           H  
ATOM   4705  N   LYS A 304      -1.416  -2.531  43.959  1.00 71.96           N  
ATOM   4706  H   LYS A 304      -0.553  -2.670  44.466  1.00 71.96           H  
ATOM   4707  CA  LYS A 304      -2.257  -3.714  43.669  1.00 71.96           C  
ATOM   4708  HA  LYS A 304      -2.397  -3.777  42.590  1.00 71.96           H  
ATOM   4709  C   LYS A 304      -3.685  -3.649  44.250  1.00 71.96           C  
ATOM   4710  CB  LYS A 304      -1.532  -4.989  44.144  1.00 71.96           C  
ATOM   4711  HB2 LYS A 304      -1.169  -4.841  45.161  1.00 71.96           H  
ATOM   4712  HB3 LYS A 304      -2.240  -5.817  44.160  1.00 71.96           H  
ATOM   4713  O   LYS A 304      -4.466  -4.571  44.024  1.00 71.96           O  
ATOM   4714  CG  LYS A 304      -0.364  -5.403  43.231  1.00 71.96           C  
ATOM   4715  HG2 LYS A 304       0.367  -4.597  43.162  1.00 71.96           H  
ATOM   4716  HG3 LYS A 304      -0.753  -5.580  42.228  1.00 71.96           H  
ATOM   4717  CD  LYS A 304       0.306  -6.696  43.734  1.00 71.96           C  
ATOM   4718  HD2 LYS A 304      -0.217  -7.069  44.614  1.00 71.96           H  
ATOM   4719  HD3 LYS A 304       0.225  -7.457  42.958  1.00 71.96           H  
ATOM   4720  CE  LYS A 304       1.787  -6.503  44.082  1.00 71.96           C  
ATOM   4721  HE2 LYS A 304       1.877  -5.682  44.793  1.00 71.96           H  
ATOM   4722  HE3 LYS A 304       2.336  -6.251  43.175  1.00 71.96           H  
ATOM   4723  NZ  LYS A 304       2.333  -7.740  44.681  1.00 71.96           N  
ATOM   4724  HZ1 LYS A 304       3.320  -7.675  44.885  1.00 71.96           H  
ATOM   4725  HZ2 LYS A 304       2.179  -8.519  44.057  1.00 71.96           H  
ATOM   4726  HZ3 LYS A 304       1.840  -7.927  45.542  1.00 71.96           H  
ATOM   4727  N   LYS A 305      -4.036  -2.597  45.001  1.00 70.58           N  
ATOM   4728  H   LYS A 305      -3.332  -1.889  45.153  1.00 70.58           H  
ATOM   4729  CA  LYS A 305      -5.354  -2.378  45.626  1.00 70.58           C  
ATOM   4730  HA  LYS A 305      -6.062  -3.099  45.218  1.00 70.58           H  
ATOM   4731  C   LYS A 305      -5.961  -1.002  45.302  1.00 70.58           C  
ATOM   4732  CB  LYS A 305      -5.249  -2.615  47.145  1.00 70.58           C  
ATOM   4733  HB2 LYS A 305      -4.533  -1.907  47.563  1.00 70.58           H  
ATOM   4734  HB3 LYS A 305      -6.219  -2.437  47.609  1.00 70.58           H  
ATOM   4735  O   LYS A 305      -6.901  -0.595  45.978  1.00 70.58           O  
ATOM   4736  CG  LYS A 305      -4.810  -4.047  47.486  1.00 70.58           C  
ATOM   4737  HG2 LYS A 305      -5.545  -4.754  47.102  1.00 70.58           H  
ATOM   4738  HG3 LYS A 305      -3.854  -4.252  47.005  1.00 70.58           H  
ATOM   4739  CD  LYS A 305      -4.660  -4.245  49.002  1.00 70.58           C  
ATOM   4740  HD2 LYS A 305      -4.091  -3.420  49.430  1.00 70.58           H  
ATOM   4741  HD3 LYS A 305      -5.650  -4.257  49.457  1.00 70.58           H  
ATOM   4742  CE  LYS A 305      -3.943  -5.568  49.298  1.00 70.58           C  
ATOM   4743  HE2 LYS A 305      -4.041  -5.805  50.357  1.00 70.58           H  
ATOM   4744  HE3 LYS A 305      -4.420  -6.362  48.722  1.00 70.58           H  
ATOM   4745  NZ  LYS A 305      -2.512  -5.477  48.941  1.00 70.58           N  
ATOM   4746  HZ1 LYS A 305      -2.039  -6.368  48.890  1.00 70.58           H  
ATOM   4747  HZ2 LYS A 305      -1.988  -4.913  49.595  1.00 70.58           H  
ATOM   4748  HZ3 LYS A 305      -2.370  -5.029  48.047  1.00 70.58           H  
ATOM   4749  N   SER A 306      -5.437  -0.280  44.306  1.00 76.15           N  
ATOM   4750  H   SER A 306      -4.658  -0.654  43.783  1.00 76.15           H  
ATOM   4751  CA  SER A 306      -5.925   1.058  43.946  1.00 76.15           C  
ATOM   4752  HA  SER A 306      -6.966   1.157  44.255  1.00 76.15           H  
ATOM   4753  C   SER A 306      -5.864   1.329  42.442  1.00 76.15           C  
ATOM   4754  CB  SER A 306      -5.121   2.110  44.714  1.00 76.15           C  
ATOM   4755  HB2 SER A 306      -5.242   1.941  45.784  1.00 76.15           H  
ATOM   4756  HB3 SER A 306      -4.065   2.017  44.461  1.00 76.15           H  
ATOM   4757  O   SER A 306      -4.801   1.612  41.886  1.00 76.15           O  
ATOM   4758  OG  SER A 306      -5.576   3.411  44.391  1.00 76.15           O  
ATOM   4759  HG  SER A 306      -5.209   4.031  45.026  1.00 76.15           H  
ATOM   4760  N   ASP A 307      -7.031   1.333  41.792  1.00 67.28           N  
ATOM   4761  H   ASP A 307      -7.849   0.947  42.241  1.00 67.28           H  
ATOM   4762  CA  ASP A 307      -7.203   1.771  40.403  1.00 67.28           C  
ATOM   4763  HA  ASP A 307      -6.615   1.122  39.754  1.00 67.28           H  
ATOM   4764  C   ASP A 307      -6.735   3.223  40.176  1.00 67.28           C  
ATOM   4765  CB  ASP A 307      -8.678   1.619  39.999  1.00 67.28           C  
ATOM   4766  HB2 ASP A 307      -8.803   1.984  38.979  1.00 67.28           H  
ATOM   4767  HB3 ASP A 307      -9.296   2.235  40.652  1.00 67.28           H  
ATOM   4768  O   ASP A 307      -6.298   3.555  39.078  1.00 67.28           O  
ATOM   4769  CG  ASP A 307      -9.151   0.165  40.073  1.00 67.28           C  
ATOM   4770  OD1 ASP A 307      -9.261  -0.472  39.000  1.00 67.28           O  
ATOM   4771  OD2 ASP A 307      -9.394  -0.295  41.212  1.00 67.28           O  
ATOM   4772  N   GLU A 308      -6.744   4.073  41.211  1.00 67.68           N  
ATOM   4773  H   GLU A 308      -7.090   3.733  42.096  1.00 67.68           H  
ATOM   4774  CA  GLU A 308      -6.213   5.445  41.154  1.00 67.68           C  
ATOM   4775  HA  GLU A 308      -6.588   5.933  40.254  1.00 67.68           H  
ATOM   4776  C   GLU A 308      -4.680   5.474  41.056  1.00 67.68           C  
ATOM   4777  CB  GLU A 308      -6.672   6.246  42.389  1.00 67.68           C  
ATOM   4778  HB2 GLU A 308      -6.090   7.165  42.454  1.00 67.68           H  
ATOM   4779  HB3 GLU A 308      -6.465   5.664  43.287  1.00 67.68           H  
ATOM   4780  O   GLU A 308      -4.122   6.243  40.271  1.00 67.68           O  
ATOM   4781  CG  GLU A 308      -8.161   6.622  42.378  1.00 67.68           C  
ATOM   4782  HG2 GLU A 308      -8.438   6.964  43.375  1.00 67.68           H  
ATOM   4783  HG3 GLU A 308      -8.767   5.745  42.148  1.00 67.68           H  
ATOM   4784  CD  GLU A 308      -8.429   7.738  41.364  1.00 67.68           C  
ATOM   4785  OE1 GLU A 308      -8.461   7.461  40.145  1.00 67.68           O  
ATOM   4786  OE2 GLU A 308      -8.496   8.924  41.748  1.00 67.68           O  
ATOM   4787  N   LEU A 309      -3.981   4.597  41.787  1.00 71.34           N  
ATOM   4788  H   LEU A 309      -4.488   3.943  42.366  1.00 71.34           H  
ATOM   4789  CA  LEU A 309      -2.528   4.451  41.646  1.00 71.34           C  
ATOM   4790  HA  LEU A 309      -2.080   5.444  41.597  1.00 71.34           H  
ATOM   4791  C   LEU A 309      -2.170   3.762  40.322  1.00 71.34           C  
ATOM   4792  CB  LEU A 309      -1.932   3.707  42.852  1.00 71.34           C  
ATOM   4793  HB2 LEU A 309      -0.878   3.525  42.639  1.00 71.34           H  
ATOM   4794  HB3 LEU A 309      -2.427   2.740  42.945  1.00 71.34           H  
ATOM   4795  O   LEU A 309      -1.216   4.162  39.662  1.00 71.34           O  
ATOM   4796  CG  LEU A 309      -2.023   4.460  44.195  1.00 71.34           C  
ATOM   4797  HG  LEU A 309      -3.068   4.666  44.425  1.00 71.34           H  
ATOM   4798  CD1 LEU A 309      -1.450   3.589  45.316  1.00 71.34           C  
ATOM   4799 HD11 LEU A 309      -1.549   4.111  46.268  1.00 71.34           H  
ATOM   4800 HD12 LEU A 309      -0.394   3.387  45.132  1.00 71.34           H  
ATOM   4801 HD13 LEU A 309      -1.995   2.647  45.374  1.00 71.34           H  
ATOM   4802  CD2 LEU A 309      -1.250   5.781  44.187  1.00 71.34           C  
ATOM   4803 HD21 LEU A 309      -1.280   6.237  45.177  1.00 71.34           H  
ATOM   4804 HD22 LEU A 309      -0.212   5.614  43.900  1.00 71.34           H  
ATOM   4805 HD23 LEU A 309      -1.708   6.483  43.490  1.00 71.34           H  
ATOM   4806  N   ILE A 310      -2.966   2.788  39.872  1.00 74.41           N  
ATOM   4807  H   ILE A 310      -3.717   2.473  40.470  1.00 74.41           H  
ATOM   4808  CA  ILE A 310      -2.801   2.168  38.547  1.00 74.41           C  
ATOM   4809  HA  ILE A 310      -1.767   1.838  38.453  1.00 74.41           H  
ATOM   4810  C   ILE A 310      -3.033   3.201  37.428  1.00 74.41           C  
ATOM   4811  CB  ILE A 310      -3.705   0.918  38.433  1.00 74.41           C  
ATOM   4812  HB  ILE A 310      -4.722   1.210  38.696  1.00 74.41           H  
ATOM   4813  O   ILE A 310      -2.268   3.226  36.462  1.00 74.41           O  
ATOM   4814  CG1 ILE A 310      -3.220  -0.176  39.417  1.00 74.41           C  
ATOM   4815 HG12 ILE A 310      -2.277  -0.591  39.062  1.00 74.41           H  
ATOM   4816 HG13 ILE A 310      -3.034   0.265  40.396  1.00 74.41           H  
ATOM   4817  CG2 ILE A 310      -3.727   0.363  36.997  1.00 74.41           C  
ATOM   4818 HG21 ILE A 310      -4.132   1.101  36.305  1.00 74.41           H  
ATOM   4819 HG22 ILE A 310      -4.368  -0.517  36.938  1.00 74.41           H  
ATOM   4820 HG23 ILE A 310      -2.719   0.093  36.683  1.00 74.41           H  
ATOM   4821  CD1 ILE A 310      -4.220  -1.319  39.632  1.00 74.41           C  
ATOM   4822 HD11 ILE A 310      -3.838  -1.989  40.401  1.00 74.41           H  
ATOM   4823 HD12 ILE A 310      -5.178  -0.916  39.962  1.00 74.41           H  
ATOM   4824 HD13 ILE A 310      -4.360  -1.889  38.713  1.00 74.41           H  
ATOM   4825  N   ARG A 311      -4.010   4.111  37.573  1.00 73.51           N  
ATOM   4826  H   ARG A 311      -4.642   3.995  38.352  1.00 73.51           H  
ATOM   4827  CA  ARG A 311      -4.226   5.269  36.685  1.00 73.51           C  
ATOM   4828  HA  ARG A 311      -4.342   4.908  35.663  1.00 73.51           H  
ATOM   4829  C   ARG A 311      -3.016   6.204  36.676  1.00 73.51           C  
ATOM   4830  CB  ARG A 311      -5.521   6.005  37.096  1.00 73.51           C  
ATOM   4831  HB2 ARG A 311      -6.362   5.325  36.960  1.00 73.51           H  
ATOM   4832  HB3 ARG A 311      -5.472   6.271  38.152  1.00 73.51           H  
ATOM   4833  O   ARG A 311      -2.596   6.620  35.598  1.00 73.51           O  
ATOM   4834  CG  ARG A 311      -5.780   7.288  36.285  1.00 73.51           C  
ATOM   4835  HG2 ARG A 311      -4.998   8.019  36.487  1.00 73.51           H  
ATOM   4836  HG3 ARG A 311      -5.748   7.037  35.224  1.00 73.51           H  
ATOM   4837  CD  ARG A 311      -7.146   7.927  36.585  1.00 73.51           C  
ATOM   4838  HD2 ARG A 311      -7.919   7.168  36.467  1.00 73.51           H  
ATOM   4839  HD3 ARG A 311      -7.339   8.707  35.848  1.00 73.51           H  
ATOM   4840  NE  ARG A 311      -7.252   8.500  37.941  1.00 73.51           N  
ATOM   4841  HE  ARG A 311      -7.717   7.943  38.644  1.00 73.51           H  
ATOM   4842  NH1 ARG A 311      -6.323  10.578  37.607  1.00 73.51           N  
ATOM   4843 HH11 ARG A 311      -6.112  11.496  37.971  1.00 73.51           H  
ATOM   4844 HH12 ARG A 311      -6.032  10.298  36.681  1.00 73.51           H  
ATOM   4845  NH2 ARG A 311      -7.263  10.098  39.560  1.00 73.51           N  
ATOM   4846 HH21 ARG A 311      -7.021  11.007  39.929  1.00 73.51           H  
ATOM   4847 HH22 ARG A 311      -7.773   9.471  40.165  1.00 73.51           H  
ATOM   4848  CZ  ARG A 311      -6.943   9.713  38.361  1.00 73.51           C  
ATOM   4849  N   LEU A 312      -2.436   6.505  37.838  1.00 75.79           N  
ATOM   4850  H   LEU A 312      -2.870   6.176  38.689  1.00 75.79           H  
ATOM   4851  CA  LEU A 312      -1.245   7.351  37.942  1.00 75.79           C  
ATOM   4852  HA  LEU A 312      -1.446   8.268  37.389  1.00 75.79           H  
ATOM   4853  C   LEU A 312      -0.017   6.696  37.284  1.00 75.79           C  
ATOM   4854  CB  LEU A 312      -1.030   7.724  39.422  1.00 75.79           C  
ATOM   4855  HB2 LEU A 312      -0.863   6.813  39.995  1.00 75.79           H  
ATOM   4856  HB3 LEU A 312      -1.945   8.187  39.793  1.00 75.79           H  
ATOM   4857  O   LEU A 312       0.662   7.345  36.492  1.00 75.79           O  
ATOM   4858  CG  LEU A 312       0.145   8.683  39.693  1.00 75.79           C  
ATOM   4859  HG  LEU A 312       1.078   8.174  39.451  1.00 75.79           H  
ATOM   4860  CD1 LEU A 312       0.068   9.981  38.885  1.00 75.79           C  
ATOM   4861 HD11 LEU A 312       0.180   9.773  37.821  1.00 75.79           H  
ATOM   4862 HD12 LEU A 312       0.879  10.646  39.182  1.00 75.79           H  
ATOM   4863 HD13 LEU A 312      -0.884  10.481  39.066  1.00 75.79           H  
ATOM   4864  CD2 LEU A 312       0.167   9.053  41.176  1.00 75.79           C  
ATOM   4865 HD21 LEU A 312       1.026   9.691  41.386  1.00 75.79           H  
ATOM   4866 HD22 LEU A 312       0.246   8.150  41.782  1.00 75.79           H  
ATOM   4867 HD23 LEU A 312      -0.745   9.584  41.448  1.00 75.79           H  
ATOM   4868  N   VAL A 313       0.230   5.401  37.509  1.00 78.13           N  
ATOM   4869  H   VAL A 313      -0.337   4.922  38.194  1.00 78.13           H  
ATOM   4870  CA  VAL A 313       1.334   4.666  36.859  1.00 78.13           C  
ATOM   4871  HA  VAL A 313       2.249   5.242  36.995  1.00 78.13           H  
ATOM   4872  C   VAL A 313       1.115   4.543  35.342  1.00 78.13           C  
ATOM   4873  CB  VAL A 313       1.562   3.292  37.522  1.00 78.13           C  
ATOM   4874  HB  VAL A 313       0.638   2.716  37.468  1.00 78.13           H  
ATOM   4875  O   VAL A 313       2.062   4.766  34.589  1.00 78.13           O  
ATOM   4876  CG1 VAL A 313       2.687   2.490  36.848  1.00 78.13           C  
ATOM   4877 HG11 VAL A 313       2.795   1.523  37.339  1.00 78.13           H  
ATOM   4878 HG12 VAL A 313       3.629   3.032  36.927  1.00 78.13           H  
ATOM   4879 HG13 VAL A 313       2.464   2.319  35.795  1.00 78.13           H  
ATOM   4880  CG2 VAL A 313       1.976   3.442  38.992  1.00 78.13           C  
ATOM   4881 HG21 VAL A 313       2.004   2.459  39.462  1.00 78.13           H  
ATOM   4882 HG22 VAL A 313       1.264   4.055  39.544  1.00 78.13           H  
ATOM   4883 HG23 VAL A 313       2.958   3.909  39.064  1.00 78.13           H  
ATOM   4884  N   LYS A 314      -0.117   4.285  34.867  1.00 78.47           N  
ATOM   4885  H   LYS A 314      -0.849   4.082  35.532  1.00 78.47           H  
ATOM   4886  CA  LYS A 314      -0.470   4.342  33.429  1.00 78.47           C  
ATOM   4887  HA  LYS A 314       0.109   3.599  32.880  1.00 78.47           H  
ATOM   4888  C   LYS A 314      -0.135   5.702  32.817  1.00 78.47           C  
ATOM   4889  CB  LYS A 314      -1.974   4.085  33.217  1.00 78.47           C  
ATOM   4890  HB2 LYS A 314      -2.273   4.550  32.278  1.00 78.47           H  
ATOM   4891  HB3 LYS A 314      -2.540   4.566  34.015  1.00 78.47           H  
ATOM   4892  O   LYS A 314       0.487   5.760  31.758  1.00 78.47           O  
ATOM   4893  CG  LYS A 314      -2.373   2.608  33.129  1.00 78.47           C  
ATOM   4894  HG2 LYS A 314      -1.881   2.159  32.266  1.00 78.47           H  
ATOM   4895  HG3 LYS A 314      -2.066   2.087  34.036  1.00 78.47           H  
ATOM   4896  CD  LYS A 314      -3.899   2.514  32.973  1.00 78.47           C  
ATOM   4897  HD2 LYS A 314      -4.230   3.168  32.166  1.00 78.47           H  
ATOM   4898  HD3 LYS A 314      -4.358   2.860  33.899  1.00 78.47           H  
ATOM   4899  CE  LYS A 314      -4.394   1.093  32.692  1.00 78.47           C  
ATOM   4900  HE2 LYS A 314      -3.960   0.418  33.431  1.00 78.47           H  
ATOM   4901  HE3 LYS A 314      -5.476   1.079  32.821  1.00 78.47           H  
ATOM   4902  NZ  LYS A 314      -4.067   0.649  31.318  1.00 78.47           N  
ATOM   4903  HZ1 LYS A 314      -3.074   0.598  31.142  1.00 78.47           H  
ATOM   4904  HZ2 LYS A 314      -4.473  -0.247  31.088  1.00 78.47           H  
ATOM   4905  HZ3 LYS A 314      -4.445   1.294  30.638  1.00 78.47           H  
ATOM   4906  N   LEU A 315      -0.541   6.788  33.481  1.00 77.52           N  
ATOM   4907  H   LEU A 315      -1.064   6.651  34.334  1.00 77.52           H  
ATOM   4908  CA  LEU A 315      -0.302   8.162  33.036  1.00 77.52           C  
ATOM   4909  HA  LEU A 315      -0.697   8.271  32.026  1.00 77.52           H  
ATOM   4910  C   LEU A 315       1.204   8.445  32.968  1.00 77.52           C  
ATOM   4911  CB  LEU A 315      -1.084   9.113  33.967  1.00 77.52           C  
ATOM   4912  HB2 LEU A 315      -0.671   9.066  34.975  1.00 77.52           H  
ATOM   4913  HB3 LEU A 315      -2.104   8.734  34.018  1.00 77.52           H  
ATOM   4914  O   LEU A 315       1.690   8.890  31.933  1.00 77.52           O  
ATOM   4915  CG  LEU A 315      -1.167  10.589  33.525  1.00 77.52           C  
ATOM   4916  HG  LEU A 315      -1.392  10.636  32.460  1.00 77.52           H  
ATOM   4917  CD1 LEU A 315      -2.299  11.278  34.293  1.00 77.52           C  
ATOM   4918 HD11 LEU A 315      -3.246  10.780  34.085  1.00 77.52           H  
ATOM   4919 HD12 LEU A 315      -2.095  11.251  35.363  1.00 77.52           H  
ATOM   4920 HD13 LEU A 315      -2.382  12.317  33.973  1.00 77.52           H  
ATOM   4921  CD2 LEU A 315       0.107  11.387  33.808  1.00 77.52           C  
ATOM   4922 HD21 LEU A 315       0.382  11.296  34.859  1.00 77.52           H  
ATOM   4923 HD22 LEU A 315      -0.061  12.440  33.584  1.00 77.52           H  
ATOM   4924 HD23 LEU A 315       0.932  11.038  33.186  1.00 77.52           H  
ATOM   4925  N   LEU A 316       1.954   8.109  34.021  1.00 78.62           N  
ATOM   4926  H   LEU A 316       1.485   7.745  34.839  1.00 78.62           H  
ATOM   4927  CA  LEU A 316       3.402   8.314  34.090  1.00 78.62           C  
ATOM   4928  HA  LEU A 316       3.610   9.359  33.864  1.00 78.62           H  
ATOM   4929  C   LEU A 316       4.154   7.494  33.030  1.00 78.62           C  
ATOM   4930  CB  LEU A 316       3.883   8.014  35.521  1.00 78.62           C  
ATOM   4931  HB2 LEU A 316       3.512   7.031  35.811  1.00 78.62           H  
ATOM   4932  HB3 LEU A 316       4.973   7.978  35.537  1.00 78.62           H  
ATOM   4933  O   LEU A 316       4.990   8.060  32.329  1.00 78.62           O  
ATOM   4934  CG  LEU A 316       3.404   9.066  36.543  1.00 78.62           C  
ATOM   4935  HG  LEU A 316       2.355   9.308  36.374  1.00 78.62           H  
ATOM   4936  CD1 LEU A 316       3.552   8.531  37.962  1.00 78.62           C  
ATOM   4937 HD11 LEU A 316       3.175   9.265  38.675  1.00 78.62           H  
ATOM   4938 HD12 LEU A 316       4.605   8.342  38.171  1.00 78.62           H
[truncated: 940,016 more chars]
