# Supplementary material for: Phosphoregulation of DSB-1 mediates control of meiotic double-strand break activity
Source: eLife. 2022 Jun 27;11:e77956. doi: 10.7554/eLife.77956 (PMC9278955; doi:10.7554/eLife.77956)
Supplement: Figure 6—source data 1. — Related to Figure 6A. [file elife-77956-fig6-data1.zip › Guo_et_al_AlphaFold_data/human_rec114-rec114-mei4_rank_1_model_5_ptm_seed_0_unrelaxed.pdb]

MODEL     1
ATOM      1  N   MET A   1      52.514  11.961 -29.834  1.00 21.25           N  
ATOM      2  CA  MET A   1      52.790  12.208 -28.422  1.00 21.25           C  
ATOM      3  C   MET A   1      51.528  12.655 -27.691  1.00 21.25           C  
ATOM      4  CB  MET A   1      53.887  13.262 -28.264  1.00 21.25           C  
ATOM      5  O   MET A   1      50.970  13.711 -27.996  1.00 21.25           O  
ATOM      6  CG  MET A   1      55.260  12.678 -27.971  1.00 21.25           C  
ATOM      7  SD  MET A   1      56.451  13.945 -27.384  1.00 21.25           S  
ATOM      8  CE  MET A   1      58.017  13.116 -27.774  1.00 21.25           C  
ATOM      9  N   ALA A   2      50.661  11.684 -27.395  1.00 20.61           N  
ATOM     10  CA  ALA A   2      49.703  10.987 -26.540  1.00 20.61           C  
ATOM     11  C   ALA A   2      48.363  11.717 -26.509  1.00 20.61           C  
ATOM     12  CB  ALA A   2      50.260  10.843 -25.125  1.00 20.61           C  
ATOM     13  O   ALA A   2      48.299  12.895 -26.151  1.00 20.61           O  
ATOM     14  N   GLU A   3      47.516  11.366 -27.503  1.00 21.54           N  
ATOM     15  CA  GLU A   3      46.092  11.094 -27.672  1.00 21.54           C  
ATOM     16  C   GLU A   3      45.407  10.881 -26.325  1.00 21.54           C  
ATOM     17  CB  GLU A   3      45.881   9.872 -28.569  1.00 21.54           C  
ATOM     18  O   GLU A   3      45.784   9.987 -25.565  1.00 21.54           O  
ATOM     19  CG  GLU A   3      44.867  10.093 -29.682  1.00 21.54           C  
ATOM     20  CD  GLU A   3      44.604   8.846 -30.510  1.00 21.54           C  
ATOM     21  OE1 GLU A   3      43.694   8.869 -31.370  1.00 21.54           O  
ATOM     22  OE2 GLU A   3      45.313   7.837 -30.298  1.00 21.54           O  
ATOM     23  N   ALA A   4      45.141  11.955 -25.553  1.00 23.89           N  
ATOM     24  CA  ALA A   4      44.170  12.291 -24.516  1.00 23.89           C  
ATOM     25  C   ALA A   4      42.935  11.400 -24.611  1.00 23.89           C  
ATOM     26  CB  ALA A   4      43.770  13.761 -24.617  1.00 23.89           C  
ATOM     27  O   ALA A   4      42.312  11.302 -25.672  1.00 23.89           O  
ATOM     28  N   GLY A   5      43.056  10.066 -24.317  1.00 22.63           N  
ATOM     29  CA  GLY A   5      42.247   9.136 -23.546  1.00 22.63           C  
ATOM     30  C   GLY A   5      40.929   9.731 -23.088  1.00 22.63           C  
ATOM     31  O   GLY A   5      40.901  10.813 -22.498  1.00 22.63           O  
ATOM     32  N   LYS A   6      39.963   9.889 -23.993  1.00 22.49           N  
ATOM     33  CA  LYS A   6      38.506   9.963 -23.929  1.00 22.49           C  
ATOM     34  C   LYS A   6      37.974   9.261 -22.683  1.00 22.49           C  
ATOM     35  CB  LYS A   6      37.882   9.349 -25.184  1.00 22.49           C  
ATOM     36  O   LYS A   6      38.208   8.066 -22.490  1.00 22.49           O  
ATOM     37  CG  LYS A   6      36.816  10.219 -25.833  1.00 22.49           C  
ATOM     38  CD  LYS A   6      36.435   9.699 -27.214  1.00 22.49           C  
ATOM     39  CE  LYS A   6      35.569  10.699 -27.969  1.00 22.49           C  
ATOM     40  NZ  LYS A   6      34.478  10.021 -28.732  1.00 22.49           N  
ATOM     41  N   VAL A   7      38.252   9.680 -21.438  1.00 23.86           N  
ATOM     42  CA  VAL A   7      37.557   9.463 -20.173  1.00 23.86           C  
ATOM     43  C   VAL A   7      36.084   9.837 -20.322  1.00 23.86           C  
ATOM     44  CB  VAL A   7      38.200  10.274 -19.025  1.00 23.86           C  
ATOM     45  O   VAL A   7      35.758  10.890 -20.875  1.00 23.86           O  
ATOM     46  CG1 VAL A   7      37.712   9.769 -17.669  1.00 23.86           C  
ATOM     47  CG2 VAL A   7      39.724  10.201 -19.110  1.00 23.86           C  
ATOM     48  N   PRO A   8      35.109   8.883 -20.189  1.00 26.03           N  
ATOM     49  CA  PRO A   8      33.650   9.013 -20.210  1.00 26.03           C  
ATOM     50  C   PRO A   8      33.142  10.096 -19.261  1.00 26.03           C  
ATOM     51  CB  PRO A   8      33.166   7.629 -19.770  1.00 26.03           C  
ATOM     52  O   PRO A   8      33.626  10.209 -18.132  1.00 26.03           O  
ATOM     53  CG  PRO A   8      34.389   6.770 -19.798  1.00 26.03           C  
ATOM     54  CD  PRO A   8      35.595   7.651 -19.642  1.00 26.03           C  
ATOM     55  N   LEU A   9      32.973  11.343 -19.725  1.00 21.70           N  
ATOM     56  CA  LEU A   9      32.134  12.478 -19.355  1.00 21.70           C  
ATOM     57  C   LEU A   9      31.009  12.041 -18.422  1.00 21.70           C  
ATOM     58  CB  LEU A   9      31.548  13.141 -20.604  1.00 21.70           C  
ATOM     59  O   LEU A   9      30.217  11.161 -18.768  1.00 21.70           O  
ATOM     60  CG  LEU A   9      32.521  13.949 -21.463  1.00 21.70           C  
ATOM     61  CD1 LEU A   9      31.864  14.342 -22.782  1.00 21.70           C  
ATOM     62  CD2 LEU A   9      33.001  15.185 -20.709  1.00 21.70           C  
ATOM     63  N   SER A  10      31.335  11.645 -17.190  1.00 26.97           N  
ATOM     64  CA  SER A  10      30.499  11.848 -16.011  1.00 26.97           C  
ATOM     65  C   SER A  10      29.477  12.956 -16.243  1.00 26.97           C  
ATOM     66  CB  SER A  10      31.361  12.185 -14.794  1.00 26.97           C  
ATOM     67  O   SER A  10      29.845  14.100 -16.517  1.00 26.97           O  
ATOM     68  OG  SER A  10      32.585  12.779 -15.193  1.00 26.97           O  
ATOM     69  N   LEU A  11      28.627  12.900 -17.259  1.00 23.09           N  
ATOM     70  CA  LEU A  11      27.414  13.706 -17.350  1.00 23.09           C  
ATOM     71  C   LEU A  11      26.817  13.947 -15.968  1.00 23.09           C  
ATOM     72  CB  LEU A  11      26.383  13.024 -18.253  1.00 23.09           C  
ATOM     73  O   LEU A  11      26.509  12.996 -15.246  1.00 23.09           O  
ATOM     74  CG  LEU A  11      26.128  13.683 -19.609  1.00 23.09           C  
ATOM     75  CD1 LEU A  11      26.588  12.766 -20.738  1.00 23.09           C  
ATOM     76  CD2 LEU A  11      24.652  14.033 -19.766  1.00 23.09           C  
ATOM     77  N   GLY A  12      27.433  14.910 -15.212  1.00 22.65           N  
ATOM     78  CA  GLY A  12      26.788  16.021 -14.529  1.00 22.65           C  
ATOM     79  C   GLY A  12      25.295  15.821 -14.343  1.00 22.65           C  
ATOM     80  O   GLY A  12      24.556  15.682 -15.319  1.00 22.65           O  
ATOM     81  N   LEU A  13      24.840  15.413 -13.138  1.00 24.48           N  
ATOM     82  CA  LEU A  13      23.952  16.204 -12.293  1.00 24.48           C  
ATOM     83  C   LEU A  13      24.305  16.029 -10.820  1.00 24.48           C  
ATOM     84  CB  LEU A  13      22.492  15.809 -12.531  1.00 24.48           C  
ATOM     85  O   LEU A  13      24.441  14.902 -10.340  1.00 24.48           O  
ATOM     86  CG  LEU A  13      21.843  16.349 -13.807  1.00 24.48           C  
ATOM     87  CD1 LEU A  13      20.565  15.578 -14.118  1.00 24.48           C  
ATOM     88  CD2 LEU A  13      21.555  17.840 -13.671  1.00 24.48           C  
ATOM     89  N   THR A  14      25.335  16.727 -10.291  1.00 29.40           N  
ATOM     90  CA  THR A  14      25.415  17.385  -8.991  1.00 29.40           C  
ATOM     91  C   THR A  14      24.176  17.080  -8.153  1.00 29.40           C  
ATOM     92  CB  THR A  14      25.571  18.909  -9.145  1.00 29.40           C  
ATOM     93  O   THR A  14      23.052  17.370  -8.569  1.00 29.40           O  
ATOM     94  CG2 THR A  14      26.884  19.260  -9.838  1.00 29.40           C  
ATOM     95  OG1 THR A  14      24.482  19.419  -9.924  1.00 29.40           O  
ATOM     96  N   GLY A  15      24.074  15.896  -7.406  1.00 30.95           N  
ATOM     97  CA  GLY A  15      23.475  15.904  -6.081  1.00 30.95           C  
ATOM     98  C   GLY A  15      23.112  14.519  -5.581  1.00 30.95           C  
ATOM     99  O   GLY A  15      22.444  13.756  -6.282  1.00 30.95           O  
ATOM    100  N   GLY A  16      24.099  13.730  -5.142  1.00 34.99           N  
ATOM    101  CA  GLY A  16      24.105  12.830  -4.000  1.00 34.99           C  
ATOM    102  C   GLY A  16      22.908  11.898  -3.969  1.00 34.99           C  
ATOM    103  O   GLY A  16      22.729  11.141  -3.012  1.00 34.99           O  
ATOM    104  N   GLU A  17      22.343  11.375  -5.150  1.00 60.37           N  
ATOM    105  CA  GLU A  17      21.249  10.473  -4.801  1.00 60.37           C  
ATOM    106  C   GLU A  17      21.542   9.047  -5.258  1.00 60.37           C  
ATOM    107  CB  GLU A  17      19.934  10.963  -5.413  1.00 60.37           C  
ATOM    108  O   GLU A  17      21.072   8.085  -4.647  1.00 60.37           O  
ATOM    109  CG  GLU A  17      19.342  12.176  -4.710  1.00 60.37           C  
ATOM    110  CD  GLU A  17      18.020  12.630  -5.308  1.00 60.37           C  
ATOM    111  OE1 GLU A  17      17.419  13.597  -4.787  1.00 60.37           O  
ATOM    112  OE2 GLU A  17      17.583  12.015  -6.306  1.00 60.37           O  
ATOM    113  N   ALA A  18      22.688   8.701  -5.976  1.00 73.84           N  
ATOM    114  CA  ALA A  18      23.006   7.340  -6.401  1.00 73.84           C  
ATOM    115  C   ALA A  18      24.514   7.131  -6.492  1.00 73.84           C  
ATOM    116  CB  ALA A  18      22.347   7.034  -7.744  1.00 73.84           C  
ATOM    117  O   ALA A  18      25.255   8.053  -6.844  1.00 73.84           O  
ATOM    118  N   ALA A  19      24.965   6.048  -5.906  1.00 88.70           N  
ATOM    119  CA  ALA A  19      26.359   5.623  -6.012  1.00 88.70           C  
ATOM    120  C   ALA A  19      26.561   4.698  -7.208  1.00 88.70           C  
ATOM    121  CB  ALA A  19      26.802   4.930  -4.726  1.00 88.70           C  
ATOM    122  O   ALA A  19      25.802   3.746  -7.400  1.00 88.70           O  
ATOM    123  N   GLU A  20      27.564   5.044  -8.036  1.00 91.57           N  
ATOM    124  CA  GLU A  20      27.798   4.267  -9.250  1.00 91.57           C  
ATOM    125  C   GLU A  20      29.236   3.760  -9.313  1.00 91.57           C  
ATOM    126  CB  GLU A  20      27.479   5.101 -10.493  1.00 91.57           C  
ATOM    127  O   GLU A  20      30.168   4.474  -8.939  1.00 91.57           O  
ATOM    128  CG  GLU A  20      26.030   5.558 -10.572  1.00 91.57           C  
ATOM    129  CD  GLU A  20      25.724   6.369 -11.821  1.00 91.57           C  
ATOM    130  OE1 GLU A  20      24.533   6.647 -12.088  1.00 91.57           O  
ATOM    131  OE2 GLU A  20      26.683   6.729 -12.540  1.00 91.57           O  
ATOM    132  N   TRP A  21      29.343   2.534  -9.752  1.00 94.83           N  
ATOM    133  CA  TRP A  21      30.661   1.928  -9.912  1.00 94.83           C  
ATOM    134  C   TRP A  21      30.829   1.353 -11.314  1.00 94.83           C  
ATOM    135  CB  TRP A  21      30.878   0.830  -8.867  1.00 94.83           C  
ATOM    136  O   TRP A  21      29.994   0.573 -11.776  1.00 94.83           O  
ATOM    137  CG  TRP A  21      30.860   1.324  -7.451  1.00 94.83           C  
ATOM    138  CD1 TRP A  21      31.926   1.766  -6.719  1.00 94.83           C  
ATOM    139  CD2 TRP A  21      29.717   1.421  -6.596  1.00 94.83           C  
ATOM    140  CE2 TRP A  21      30.165   1.931  -5.357  1.00 94.83           C  
ATOM    141  CE3 TRP A  21      28.357   1.126  -6.756  1.00 94.83           C  
ATOM    142  NE1 TRP A  21      31.515   2.133  -5.458  1.00 94.83           N  
ATOM    143  CH2 TRP A  21      27.972   1.856  -4.468  1.00 94.83           C  
ATOM    144  CZ2 TRP A  21      29.298   2.153  -4.284  1.00 94.83           C  
ATOM    145  CZ3 TRP A  21      27.496   1.347  -5.687  1.00 94.83           C  
ATOM    146  N   PRO A  22      31.934   1.725 -11.971  1.00 93.48           N  
ATOM    147  CA  PRO A  22      32.188   1.142 -13.290  1.00 93.48           C  
ATOM    148  C   PRO A  22      32.612  -0.323 -13.216  1.00 93.48           C  
ATOM    149  CB  PRO A  22      33.318   2.010 -13.848  1.00 93.48           C  
ATOM    150  O   PRO A  22      33.426  -0.692 -12.366  1.00 93.48           O  
ATOM    151  CG  PRO A  22      34.019   2.547 -12.642  1.00 93.48           C  
ATOM    152  CD  PRO A  22      33.020   2.677 -11.529  1.00 93.48           C  
ATOM    153  N   LEU A  23      32.070  -1.067 -14.186  1.00 95.57           N  
ATOM    154  CA  LEU A  23      32.389  -2.491 -14.200  1.00 95.57           C  
ATOM    155  C   LEU A  23      33.175  -2.860 -15.454  1.00 95.57           C  
ATOM    156  CB  LEU A  23      31.111  -3.328 -14.120  1.00 95.57           C  
ATOM    157  O   LEU A  23      33.000  -2.241 -16.506  1.00 95.57           O  
ATOM    158  CG  LEU A  23      30.244  -3.125 -12.876  1.00 95.57           C  
ATOM    159  CD1 LEU A  23      28.952  -3.927 -12.994  1.00 95.57           C  
ATOM    160  CD2 LEU A  23      31.011  -3.519 -11.619  1.00 95.57           C  
ATOM    161  N   GLN A  24      34.053  -3.785 -15.270  1.00 91.75           N  
ATOM    162  CA  GLN A  24      34.794  -4.336 -16.400  1.00 91.75           C  
ATOM    163  C   GLN A  24      34.011  -5.456 -17.078  1.00 91.75           C  
ATOM    164  CB  GLN A  24      36.161  -4.851 -15.946  1.00 91.75           C  
ATOM    165  O   GLN A  24      33.901  -5.490 -18.305  1.00 91.75           O  
ATOM    166  CG  GLN A  24      37.037  -5.356 -17.085  1.00 91.75           C  
ATOM    167  CD  GLN A  24      37.567  -4.235 -17.959  1.00 91.75           C  
ATOM    168  NE2 GLN A  24      37.960  -4.573 -19.183  1.00 91.75           N  
ATOM    169  OE1 GLN A  24      37.622  -3.075 -17.539  1.00 91.75           O  
ATOM    170  N   ARG A  25      33.457  -6.310 -16.233  1.00 91.91           N  
ATOM    171  CA  ARG A  25      32.760  -7.478 -16.760  1.00 91.91           C  
ATOM    172  C   ARG A  25      31.572  -7.851 -15.878  1.00 91.91           C  
ATOM    173  CB  ARG A  25      33.716  -8.667 -16.880  1.00 91.91           C  
ATOM    174  O   ARG A  25      31.592  -7.614 -14.668  1.00 91.91           O  
ATOM    175  CG  ARG A  25      34.816  -8.470 -17.911  1.00 91.91           C  
ATOM    176  CD  ARG A  25      35.649  -9.731 -18.095  1.00 91.91           C  
ATOM    177  NE  ARG A  25      36.844  -9.476 -18.894  1.00 91.91           N  
ATOM    178  NH1 ARG A  25      38.260 -10.705 -17.543  1.00 91.91           N  
ATOM    179  NH2 ARG A  25      39.076  -9.650 -19.408  1.00 91.91           N  
ATOM    180  CZ  ARG A  25      38.057  -9.944 -18.613  1.00 91.91           C  
ATOM    181  N   TYR A  26      30.602  -8.345 -16.496  1.00 92.65           N  
ATOM    182  CA  TYR A  26      29.430  -8.941 -15.865  1.00 92.65           C  
ATOM    183  C   TYR A  26      29.149 -10.326 -16.434  1.00 92.65           C  
ATOM    184  CB  TYR A  26      28.204  -8.041 -16.051  1.00 92.65           C  
ATOM    185  O   TYR A  26      29.201 -10.527 -17.649  1.00 92.65           O  
ATOM    186  CG  TYR A  26      26.901  -8.707 -15.682  1.00 92.65           C  
ATOM    187  CD1 TYR A  26      26.054  -9.218 -16.663  1.00 92.65           C  
ATOM    188  CD2 TYR A  26      26.513  -8.826 -14.351  1.00 92.65           C  
ATOM    189  CE1 TYR A  26      24.851  -9.830 -16.327  1.00 92.65           C  
ATOM    190  CE2 TYR A  26      25.313  -9.437 -14.004  1.00 92.65           C  
ATOM    191  OH  TYR A  26      23.300 -10.541 -14.659  1.00 92.65           O  
ATOM    192  CZ  TYR A  26      24.490  -9.936 -14.997  1.00 92.65           C  
ATOM    193  N   ALA A  27      28.965 -11.280 -15.531  1.00 86.58           N  
ATOM    194  CA  ALA A  27      28.688 -12.640 -15.984  1.00 86.58           C  
ATOM    195  C   ALA A  27      27.538 -13.258 -15.193  1.00 86.58           C  
ATOM    196  CB  ALA A  27      29.939 -13.507 -15.862  1.00 86.58           C  
ATOM    197  O   ALA A  27      27.387 -12.996 -13.998  1.00 86.58           O  
ATOM    198  N   ARG A  28      26.764 -14.023 -15.891  1.00 86.45           N  
ATOM    199  CA  ARG A  28      25.668 -14.716 -15.221  1.00 86.45           C  
ATOM    200  C   ARG A  28      25.641 -16.193 -15.600  1.00 86.45           C  
ATOM    201  CB  ARG A  28      24.328 -14.063 -15.565  1.00 86.45           C  
ATOM    202  O   ARG A  28      26.016 -16.560 -16.716  1.00 86.45           O  
ATOM    203  CG  ARG A  28      23.928 -14.209 -17.025  1.00 86.45           C  
ATOM    204  CD  ARG A  28      22.606 -13.513 -17.320  1.00 86.45           C  
ATOM    205  NE  ARG A  28      22.265 -13.583 -18.738  1.00 86.45           N  
ATOM    206  NH1 ARG A  28      20.317 -12.358 -18.541  1.00 86.45           N  
ATOM    207  NH2 ARG A  28      20.972 -13.158 -20.587  1.00 86.45           N  
ATOM    208  CZ  ARG A  28      21.185 -13.033 -19.286  1.00 86.45           C  
ATOM    209  N   CYS A  29      25.084 -16.994 -14.636  1.00 76.77           N  
ATOM    210  CA  CYS A  29      25.030 -18.441 -14.810  1.00 76.77           C  
ATOM    211  C   CYS A  29      23.714 -18.865 -15.450  1.00 76.77           C  
ATOM    212  CB  CYS A  29      25.206 -19.149 -13.467  1.00 76.77           C  
ATOM    213  O   CYS A  29      22.641 -18.453 -15.005  1.00 76.77           O  
ATOM    214  SG  CYS A  29      25.429 -20.936 -13.610  1.00 76.77           S  
ATOM    215  N   ILE A  30      23.798 -19.641 -16.620  1.00 70.18           N  
ATOM    216  CA  ILE A  30      22.601 -20.188 -17.250  1.00 70.18           C  
ATOM    217  C   ILE A  30      22.457 -21.665 -16.891  1.00 70.18           C  
ATOM    218  CB  ILE A  30      22.639 -20.011 -18.785  1.00 70.18           C  
ATOM    219  O   ILE A  30      23.404 -22.441 -17.038  1.00 70.18           O  
ATOM    220  CG1 ILE A  30      22.875 -18.540 -19.147  1.00 70.18           C  
ATOM    221  CG2 ILE A  30      21.347 -20.531 -19.421  1.00 70.18           C  
ATOM    222  CD1 ILE A  30      23.243 -18.313 -20.607  1.00 70.18           C  
ATOM    223  N   PRO A  31      21.345 -22.065 -16.350  1.00 55.41           N  
ATOM    224  CA  PRO A  31      21.207 -23.508 -16.138  1.00 55.41           C  
ATOM    225  C   PRO A  31      21.041 -24.283 -17.443  1.00 55.41           C  
ATOM    226  CB  PRO A  31      19.949 -23.619 -15.273  1.00 55.41           C  
ATOM    227  O   PRO A  31      20.408 -23.791 -18.381  1.00 55.41           O  
ATOM    228  CG  PRO A  31      19.511 -22.207 -15.053  1.00 55.41           C  
ATOM    229  CD  PRO A  31      20.411 -21.300 -15.842  1.00 55.41           C  
ATOM    230  N   SER A  32      21.980 -25.279 -17.830  1.00 45.77           N  
ATOM    231  CA  SER A  32      21.937 -26.152 -18.998  1.00 45.77           C  
ATOM    232  C   SER A  32      20.702 -27.047 -18.974  1.00 45.77           C  
ATOM    233  CB  SER A  32      23.199 -27.012 -19.073  1.00 45.77           C  
ATOM    234  O   SER A  32      20.390 -27.654 -17.948  1.00 45.77           O  
ATOM    235  OG  SER A  32      23.576 -27.464 -17.784  1.00 45.77           O  
ATOM    236  N   ASN A  33      19.536 -26.671 -19.566  1.00 40.58           N  
ATOM    237  CA  ASN A  33      18.363 -27.525 -19.719  1.00 40.58           C  
ATOM    238  C   ASN A  33      18.555 -28.547 -20.836  1.00 40.58           C  
ATOM    239  CB  ASN A  33      17.115 -26.680 -19.981  1.00 40.58           C  
ATOM    240  O   ASN A  33      18.601 -28.185 -22.013  1.00 40.58           O  
ATOM    241  CG  ASN A  33      16.614 -25.975 -18.736  1.00 40.58           C  
ATOM    242  ND2 ASN A  33      15.644 -25.085 -18.908  1.00 40.58           N  
ATOM    243  OD1 ASN A  33      17.096 -26.228 -17.629  1.00 40.58           O  
ATOM    244  N   THR A  34      19.536 -29.433 -20.835  1.00 34.96           N  
ATOM    245  CA  THR A  34      19.456 -30.420 -21.907  1.00 34.96           C  
ATOM    246  C   THR A  34      18.548 -31.579 -21.508  1.00 34.96           C  
ATOM    247  CB  THR A  34      20.851 -30.960 -22.275  1.00 34.96           C  
ATOM    248  O   THR A  34      18.688 -32.138 -20.417  1.00 34.96           O  
ATOM    249  CG2 THR A  34      21.157 -30.731 -23.751  1.00 34.96           C  
ATOM    250  OG1 THR A  34      21.840 -30.289 -21.484  1.00 34.96           O  
ATOM    251  N   ARG A  35      17.185 -31.476 -21.717  1.00 31.59           N  
ATOM    252  CA  ARG A  35      16.062 -32.379 -21.949  1.00 31.59           C  
ATOM    253  C   ARG A  35      16.448 -33.497 -22.911  1.00 31.59           C  
ATOM    254  CB  ARG A  35      14.858 -31.609 -22.497  1.00 31.59           C  
ATOM    255  O   ARG A  35      15.648 -34.395 -23.180  1.00 31.59           O  
ATOM    256  CG  ARG A  35      13.548 -32.377 -22.417  1.00 31.59           C  
ATOM    257  CD  ARG A  35      12.367 -31.526 -22.862  1.00 31.59           C  
ATOM    258  NE  ARG A  35      11.094 -32.198 -22.614  1.00 31.59           N  
ATOM    259  NH1 ARG A  35       9.790 -30.481 -23.444  1.00 31.59           N  
ATOM    260  NH2 ARG A  35       8.805 -32.384 -22.629  1.00 31.59           N  
ATOM    261  CZ  ARG A  35       9.900 -31.686 -22.896  1.00 31.59           C  
ATOM    262  N   ASP A  36      17.636 -34.118 -22.800  1.00 31.36           N  
ATOM    263  CA  ASP A  36      17.676 -35.385 -23.523  1.00 31.36           C  
ATOM    264  C   ASP A  36      17.967 -36.548 -22.577  1.00 31.36           C  
ATOM    265  CB  ASP A  36      18.727 -35.336 -24.635  1.00 31.36           C  
ATOM    266  O   ASP A  36      18.831 -36.443 -21.703  1.00 31.36           O  
ATOM    267  CG  ASP A  36      18.256 -34.575 -25.862  1.00 31.36           C  
ATOM    268  OD1 ASP A  36      17.032 -34.501 -26.101  1.00 31.36           O  
ATOM    269  OD2 ASP A  36      19.118 -34.046 -26.597  1.00 31.36           O  
ATOM    270  N   PRO A  37      17.023 -37.607 -22.474  1.00 32.79           N  
ATOM    271  CA  PRO A  37      17.146 -38.803 -21.638  1.00 32.79           C  
ATOM    272  C   PRO A  37      18.420 -39.595 -21.924  1.00 32.79           C  
ATOM    273  CB  PRO A  37      15.903 -39.618 -22.003  1.00 32.79           C  
ATOM    274  O   PRO A  37      18.883 -39.635 -23.067  1.00 32.79           O  
ATOM    275  CG  PRO A  37      15.358 -38.956 -23.227  1.00 32.79           C  
ATOM    276  CD  PRO A  37      16.228 -37.777 -23.559  1.00 32.79           C  
ATOM    277  N   PRO A  38      19.193 -39.924 -20.796  1.00 34.10           N  
ATOM    278  CA  PRO A  38      20.536 -40.509 -20.773  1.00 34.10           C  
ATOM    279  C   PRO A  38      20.588 -41.894 -21.413  1.00 34.10           C  
ATOM    280  CB  PRO A  38      20.861 -40.585 -19.279  1.00 34.10           C  
ATOM    281  O   PRO A  38      19.705 -42.722 -21.175  1.00 34.10           O  
ATOM    282  CG  PRO A  38      19.597 -40.180 -18.592  1.00 34.10           C  
ATOM    283  CD  PRO A  38      18.487 -40.166 -19.603  1.00 34.10           C  
ATOM    284  N   GLY A  39      20.795 -41.957 -22.694  1.00 32.70           N  
ATOM    285  CA  GLY A  39      21.349 -43.075 -23.440  1.00 32.70           C  
ATOM    286  C   GLY A  39      22.387 -43.858 -22.659  1.00 32.70           C  
ATOM    287  O   GLY A  39      23.060 -43.307 -21.786  1.00 32.70           O  
ATOM    288  N   PRO A  40      22.129 -45.208 -22.616  1.00 34.54           N  
ATOM    289  CA  PRO A  40      22.871 -46.203 -21.838  1.00 34.54           C  
ATOM    290  C   PRO A  40      24.254 -46.492 -22.416  1.00 34.54           C  
ATOM    291  CB  PRO A  40      21.978 -47.444 -21.909  1.00 34.54           C  
ATOM    292  O   PRO A  40      24.393 -46.684 -23.627  1.00 34.54           O  
ATOM    293  CG  PRO A  40      21.109 -47.221 -23.105  1.00 34.54           C  
ATOM    294  CD  PRO A  40      21.462 -45.893 -23.710  1.00 34.54           C  
ATOM    295  N   CYS A  41      25.259 -45.634 -22.159  1.00 30.43           N  
ATOM    296  CA  CYS A  41      26.599 -46.210 -22.212  1.00 30.43           C  
ATOM    297  C   CYS A  41      27.663 -45.130 -22.056  1.00 30.43           C  
ATOM    298  CB  CYS A  41      26.808 -46.959 -23.527  1.00 30.43           C  
ATOM    299  O   CYS A  41      27.620 -44.107 -22.741  1.00 30.43           O  
ATOM    300  SG  CYS A  41      26.906 -48.753 -23.335  1.00 30.43           S  
ATOM    301  N   LEU A  42      28.401 -44.976 -20.851  1.00 32.04           N  
ATOM    302  CA  LEU A  42      29.837 -45.028 -20.597  1.00 32.04           C  
ATOM    303  C   LEU A  42      30.234 -44.026 -19.517  1.00 32.04           C  
ATOM    304  CB  LEU A  42      30.620 -44.747 -21.882  1.00 32.04           C  
ATOM    305  O   LEU A  42      29.813 -42.868 -19.554  1.00 32.04           O  
ATOM    306  CG  LEU A  42      30.578 -45.839 -22.953  1.00 32.04           C  
ATOM    307  CD1 LEU A  42      31.285 -45.366 -24.219  1.00 32.04           C  
ATOM    308  CD2 LEU A  42      31.208 -47.125 -22.430  1.00 32.04           C  
ATOM    309  N   GLU A  43      30.420 -44.439 -18.245  1.00 32.47           N  
ATOM    310  CA  GLU A  43      31.553 -44.319 -17.332  1.00 32.47           C  
ATOM    311  C   GLU A  43      31.676 -42.899 -16.789  1.00 32.47           C  
ATOM    312  CB  GLU A  43      32.852 -44.729 -18.031  1.00 32.47           C  
ATOM    313  O   GLU A  43      31.571 -41.929 -17.542  1.00 32.47           O  
ATOM    314  CG  GLU A  43      33.007 -46.233 -18.208  1.00 32.47           C  
ATOM    315  CD  GLU A  43      34.268 -46.786 -17.563  1.00 32.47           C  
ATOM    316  OE1 GLU A  43      34.335 -48.011 -17.313  1.00 32.47           O  
ATOM    317  OE2 GLU A  43      35.197 -45.988 -17.306  1.00 32.47           O  
ATOM    318  N   ALA A  44      31.083 -42.597 -15.597  1.00 31.52           N  
ATOM    319  CA  ALA A  44      31.315 -41.825 -14.379  1.00 31.52           C  
ATOM    320  C   ALA A  44      31.854 -40.435 -14.705  1.00 31.52           C  
ATOM    321  CB  ALA A  44      32.281 -42.564 -13.456  1.00 31.52           C  
ATOM    322  O   ALA A  44      32.845 -39.994 -14.119  1.00 31.52           O  
ATOM    323  N   GLY A  45      31.221 -39.558 -15.512  1.00 32.60           N  
ATOM    324  CA  GLY A  45      31.716 -38.283 -16.005  1.00 32.60           C  
ATOM    325  C   GLY A  45      30.645 -37.211 -16.070  1.00 32.60           C  
ATOM    326  O   GLY A  45      29.525 -37.471 -16.517  1.00 32.60           O  
ATOM    327  N   THR A  46      30.592 -36.230 -15.095  1.00 34.41           N  
ATOM    328  CA  THR A  46      30.799 -34.790 -14.980  1.00 34.41           C  
ATOM    329  C   THR A  46      29.473 -34.043 -15.094  1.00 34.41           C  
ATOM    330  CB  THR A  46      31.775 -34.278 -16.055  1.00 34.41           C  
ATOM    331  O   THR A  46      28.720 -34.247 -16.049  1.00 34.41           O  
ATOM    332  CG2 THR A  46      32.156 -32.823 -15.803  1.00 34.41           C  
ATOM    333  OG1 THR A  46      32.961 -35.081 -16.037  1.00 34.41           O  
ATOM    334  N   ALA A  47      28.666 -34.025 -14.070  1.00 34.27           N  
ATOM    335  CA  ALA A  47      27.608 -33.043 -13.847  1.00 34.27           C  
ATOM    336  C   ALA A  47      27.763 -31.847 -14.782  1.00 34.27           C  
ATOM    337  CB  ALA A  47      27.610 -32.581 -12.392  1.00 34.27           C  
ATOM    338  O   ALA A  47      28.877 -31.366 -15.005  1.00 34.27           O  
ATOM    339  N   PRO A  48      26.925 -31.673 -15.813  1.00 37.31           N  
ATOM    340  CA  PRO A  48      26.993 -30.546 -16.746  1.00 37.31           C  
ATOM    341  C   PRO A  48      27.428 -29.246 -16.072  1.00 37.31           C  
ATOM    342  CB  PRO A  48      25.560 -30.436 -17.271  1.00 37.31           C  
ATOM    343  O   PRO A  48      26.997 -28.953 -14.954  1.00 37.31           O  
ATOM    344  CG  PRO A  48      24.813 -31.526 -16.573  1.00 37.31           C  
ATOM    345  CD  PRO A  48      25.645 -32.013 -15.422  1.00 37.31           C  
ATOM    346  N   CYS A  49      28.645 -28.774 -16.176  1.00 38.01           N  
ATOM    347  CA  CYS A  49      29.217 -27.494 -15.774  1.00 38.01           C  
ATOM    348  C   CYS A  49      28.304 -26.340 -16.172  1.00 38.01           C  
ATOM    349  CB  CYS A  49      30.598 -27.303 -16.401  1.00 38.01           C  
ATOM    350  O   CYS A  49      27.777 -26.315 -17.285  1.00 38.01           O  
ATOM    351  SG  CYS A  49      31.927 -28.126 -15.497  1.00 38.01           S  
ATOM    352  N   PRO A  50      27.697 -25.603 -15.253  1.00 54.20           N  
ATOM    353  CA  PRO A  50      26.981 -24.369 -15.585  1.00 54.20           C  
ATOM    354  C   PRO A  50      27.729 -23.506 -16.598  1.00 54.20           C  
ATOM    355  CB  PRO A  50      26.868 -23.653 -14.236  1.00 54.20           C  
ATOM    356  O   PRO A  50      28.962 -23.510 -16.626  1.00 54.20           O  
ATOM    357  CG  PRO A  50      27.699 -24.470 -13.300  1.00 54.20           C  
ATOM    358  CD  PRO A  50      28.156 -25.705 -14.021  1.00 54.20           C  
ATOM    359  N   THR A  51      27.094 -23.164 -17.712  1.00 72.34           N  
ATOM    360  CA  THR A  51      27.611 -22.256 -18.731  1.00 72.34           C  
ATOM    361  C   THR A  51      27.403 -20.803 -18.316  1.00 72.34           C  
ATOM    362  CB  THR A  51      26.939 -22.505 -20.094  1.00 72.34           C  
ATOM    363  O   THR A  51      26.351 -20.449 -17.779  1.00 72.34           O  
ATOM    364  CG2 THR A  51      27.698 -21.806 -21.217  1.00 72.34           C  
ATOM    365  OG1 THR A  51      26.911 -23.914 -20.356  1.00 72.34           O  
ATOM    366  N   TRP A  52      28.476 -19.962 -18.291  1.00 77.09           N  
ATOM    367  CA  TRP A  52      28.466 -18.541 -17.963  1.00 77.09           C  
ATOM    368  C   TRP A  52      28.329 -17.692 -19.223  1.00 77.09           C  
ATOM    369  CB  TRP A  52      29.740 -18.154 -17.208  1.00 77.09           C  
ATOM    370  O   TRP A  52      29.039 -17.912 -20.207  1.00 77.09           O  
ATOM    371  CG  TRP A  52      29.850 -18.766 -15.844  1.00 77.09           C  
ATOM    372  CD1 TRP A  52      30.341 -20.004 -15.534  1.00 77.09           C  
ATOM    373  CD2 TRP A  52      29.453 -18.170 -14.606  1.00 77.09           C  
ATOM    374  CE2 TRP A  52      29.734 -19.103 -13.583  1.00 77.09           C  
ATOM    375  CE3 TRP A  52      28.887 -16.935 -14.260  1.00 77.09           C  
ATOM    376  NE1 TRP A  52      30.275 -20.212 -14.175  1.00 77.09           N  
ATOM    377  CH2 TRP A  52      28.914 -17.624 -11.927  1.00 77.09           C  
ATOM    378  CZ2 TRP A  52      29.468 -18.839 -12.237  1.00 77.09           C  
ATOM    379  CZ3 TRP A  52      28.623 -16.675 -12.921  1.00 77.09           C  
ATOM    380  N   LYS A  53      27.384 -16.909 -19.177  1.00 85.61           N  
ATOM    381  CA  LYS A  53      27.271 -15.866 -20.192  1.00 85.61           C  
ATOM    382  C   LYS A  53      27.932 -14.571 -19.727  1.00 85.61           C  
ATOM    383  CB  LYS A  53      25.804 -15.610 -20.538  1.00 85.61           C  
ATOM    384  O   LYS A  53      27.504 -13.970 -18.739  1.00 85.61           O  
ATOM    385  CG  LYS A  53      25.600 -14.789 -21.803  1.00 85.61           C  
ATOM    386  CD  LYS A  53      24.127 -14.701 -22.181  1.00 85.61           C  
ATOM    387  CE  LYS A  53      23.925 -13.906 -23.464  1.00 85.61           C  
ATOM    388  NZ  LYS A  53      22.501 -13.936 -23.916  1.00 85.61           N  
ATOM    389  N   VAL A  54      28.883 -14.078 -20.510  1.00 87.59           N  
ATOM    390  CA  VAL A  54      29.752 -13.001 -20.049  1.00 87.59           C  
ATOM    391  C   VAL A  54      29.497 -11.741 -20.874  1.00 87.59           C  
ATOM    392  CB  VAL A  54      31.243 -13.399 -20.132  1.00 87.59           C  
ATOM    393  O   VAL A  54      29.365 -11.810 -22.099  1.00 87.59           O  
ATOM    394  CG1 VAL A  54      32.134 -12.261 -19.638  1.00 87.59           C  
ATOM    395  CG2 VAL A  54      31.500 -14.672 -19.327  1.00 87.59           C  
ATOM    396  N   PHE A  55      29.419 -10.663 -20.211  1.00 89.43           N  
ATOM    397  CA  PHE A  55      29.277  -9.339 -20.805  1.00 89.43           C  
ATOM    398  C   PHE A  55      30.485  -8.469 -20.484  1.00 89.43           C  
ATOM    399  CB  PHE A  55      27.995  -8.662 -20.310  1.00 89.43           C  
ATOM    400  O   PHE A  55      30.835  -8.290 -19.316  1.00 89.43           O  
ATOM    401  CG  PHE A  55      26.738  -9.414 -20.656  1.00 89.43           C  
ATOM    402  CD1 PHE A  55      26.003  -9.083 -21.788  1.00 89.43           C  
ATOM    403  CD2 PHE A  55      26.292 -10.452 -19.849  1.00 89.43           C  
ATOM    404  CE1 PHE A  55      24.839  -9.777 -22.111  1.00 89.43           C  
ATOM    405  CE2 PHE A  55      25.130 -11.150 -20.166  1.00 89.43           C  
ATOM    406  CZ  PHE A  55      24.405 -10.811 -21.296  1.00 89.43           C  
ATOM    407  N   ASP A  56      31.068  -7.929 -21.588  1.00 90.17           N  
ATOM    408  CA  ASP A  56      32.230  -7.063 -21.412  1.00 90.17           C  
ATOM    409  C   ASP A  56      31.861  -5.597 -21.632  1.00 90.17           C  
ATOM    410  CB  ASP A  56      33.354  -7.471 -22.367  1.00 90.17           C  
ATOM    411  O   ASP A  56      30.973  -5.288 -22.428  1.00 90.17           O  
ATOM    412  CG  ASP A  56      33.954  -8.825 -22.032  1.00 90.17           C  
ATOM    413  OD1 ASP A  56      34.271  -9.076 -20.849  1.00 90.17           O  
ATOM    414  OD2 ASP A  56      34.114  -9.648 -22.960  1.00 90.17           O  
ATOM    415  N   SER A  57      32.553  -4.823 -20.796  1.00 90.11           N  
ATOM    416  CA  SER A  57      32.366  -3.384 -20.953  1.00 90.11           C  
ATOM    417  C   SER A  57      33.177  -2.846 -22.126  1.00 90.11           C  
ATOM    418  CB  SER A  57      32.759  -2.650 -19.670  1.00 90.11           C  
ATOM    419  O   SER A  57      34.408  -2.909 -22.118  1.00 90.11           O  
ATOM    420  OG  SER A  57      32.409  -1.279 -19.749  1.00 90.11           O  
ATOM    421  N   ASN A  58      32.558  -2.442 -23.110  1.00 86.63           N  
ATOM    422  CA  ASN A  58      33.208  -1.868 -24.283  1.00 86.63           C  
ATOM    423  C   ASN A  58      32.361  -0.763 -24.908  1.00 86.63           C  
ATOM    424  CB  ASN A  58      33.509  -2.955 -25.316  1.00 86.63           C  
ATOM    425  O   ASN A  58      31.201  -0.579 -24.537  1.00 86.63           O  
ATOM    426  CG  ASN A  58      32.260  -3.669 -25.794  1.00 86.63           C  
ATOM    427  ND2 ASN A  58      32.263  -4.994 -25.701  1.00 86.63           N  
ATOM    428  OD1 ASN A  58      31.302  -3.036 -26.243  1.00 86.63           O  
ATOM    429  N   GLU A  59      33.010   0.029 -25.799  1.00 79.95           N  
ATOM    430  CA  GLU A  59      32.336   1.141 -26.463  1.00 79.95           C  
ATOM    431  C   GLU A  59      31.235   0.643 -27.395  1.00 79.95           C  
ATOM    432  CB  GLU A  59      33.342   1.991 -27.243  1.00 79.95           C  
ATOM    433  O   GLU A  59      30.184   1.274 -27.516  1.00 79.95           O  
ATOM    434  CG  GLU A  59      34.083   3.008 -26.387  1.00 79.95           C  
ATOM    435  CD  GLU A  59      34.993   3.921 -27.193  1.00 79.95           C  
ATOM    436  OE1 GLU A  59      35.644   4.809 -26.597  1.00 79.95           O  
ATOM    437  OE2 GLU A  59      35.054   3.748 -28.431  1.00 79.95           O  
ATOM    438  N   GLU A  60      31.417  -0.553 -28.008  1.00 80.66           N  
ATOM    439  CA  GLU A  60      30.489  -1.117 -28.983  1.00 80.66           C  
ATOM    440  C   GLU A  60      29.218  -1.624 -28.307  1.00 80.66           C  
ATOM    441  CB  GLU A  60      31.155  -2.251 -29.766  1.00 80.66           C  
ATOM    442  O   GLU A  60      28.110  -1.349 -28.772  1.00 80.66           O  
ATOM    443  CG  GLU A  60      30.382  -2.682 -31.004  1.00 80.66           C  
ATOM    444  CD  GLU A  60      31.136  -3.683 -31.865  1.00 80.66           C  
ATOM    445  OE1 GLU A  60      30.602  -4.101 -32.918  1.00 80.66           O  
ATOM    446  OE2 GLU A  60      32.269  -4.053 -31.483  1.00 80.66           O  
ATOM    447  N   SER A  61      29.377  -2.317 -27.153  1.00 77.62           N  
ATOM    448  CA  SER A  61      28.252  -2.967 -26.488  1.00 77.62           C  
ATOM    449  C   SER A  61      27.654  -2.070 -25.410  1.00 77.62           C  
ATOM    450  CB  SER A  61      28.689  -4.297 -25.873  1.00 77.62           C  
ATOM    451  O   SER A  61      26.502  -2.253 -25.012  1.00 77.62           O  
ATOM    452  OG  SER A  61      29.350  -5.103 -26.833  1.00 77.62           O  
ATOM    453  N   GLY A  62      28.408  -0.973 -25.096  1.00 85.52           N  
ATOM    454  CA  GLY A  62      28.030  -0.098 -23.998  1.00 85.52           C  
ATOM    455  C   GLY A  62      28.794  -0.381 -22.718  1.00 85.52           C  
ATOM    456  O   GLY A  62      29.207  -1.517 -22.475  1.00 85.52           O  
ATOM    457  N   TYR A  63      28.960   0.699 -21.931  1.00 88.79           N  
ATOM    458  CA  TYR A  63      29.692   0.608 -20.672  1.00 88.79           C  
ATOM    459  C   TYR A  63      28.814   0.027 -19.571  1.00 88.79           C  
ATOM    460  CB  TYR A  63      30.213   1.986 -20.252  1.00 88.79           C  
ATOM    461  O   TYR A  63      27.619   0.325 -19.499  1.00 88.79           O  
ATOM    462  CG  TYR A  63      31.272   2.541 -21.173  1.00 88.79           C  
ATOM    463  CD1 TYR A  63      32.574   2.047 -21.148  1.00 88.79           C  
ATOM    464  CD2 TYR A  63      30.973   3.562 -22.069  1.00 88.79           C  
ATOM    465  CE1 TYR A  63      33.553   2.557 -21.994  1.00 88.79           C  
ATOM    466  CE2 TYR A  63      31.945   4.080 -22.919  1.00 88.79           C  
ATOM    467  OH  TYR A  63      34.196   4.080 -23.714  1.00 88.79           O  
ATOM    468  CZ  TYR A  63      33.230   3.572 -22.875  1.00 88.79           C  
ATOM    469  N   LEU A  64      29.396  -0.842 -18.693  1.00 92.91           N  
ATOM    470  CA  LEU A  64      28.720  -1.476 -17.567  1.00 92.91           C  
ATOM    471  C   LEU A  64      28.856  -0.632 -16.305  1.00 92.91           C  
ATOM    472  CB  LEU A  64      29.287  -2.877 -17.321  1.00 92.91           C  
ATOM    473  O   LEU A  64      29.959  -0.208 -15.952  1.00 92.91           O  
ATOM    474  CG  LEU A  64      28.981  -3.929 -18.389  1.00 92.91           C  
ATOM    475  CD1 LEU A  64      29.910  -5.128 -18.232  1.00 92.91           C  
ATOM    476  CD2 LEU A  64      27.521  -4.363 -18.309  1.00 92.91           C  
ATOM    477  N   VAL A  65      27.707  -0.485 -15.708  1.00 92.45           N  
ATOM    478  CA  VAL A  65      27.708   0.325 -14.494  1.00 92.45           C  
ATOM    479  C   VAL A  65      26.816  -0.325 -13.438  1.00 92.45           C  
ATOM    480  CB  VAL A  65      27.236   1.769 -14.775  1.00 92.45           C  
ATOM    481  O   VAL A  65      25.691  -0.735 -13.734  1.00 92.45           O  
ATOM    482  CG1 VAL A  65      27.174   2.578 -13.481  1.00 92.45           C  
ATOM    483  CG2 VAL A  65      28.159   2.444 -15.787  1.00 92.45           C  
ATOM    484  N   LEU A  66      27.394  -0.410 -12.256  1.00 93.82           N  
ATOM    485  CA  LEU A  66      26.633  -0.824 -11.082  1.00 93.82           C  
ATOM    486  C   LEU A  66      26.150   0.388 -10.293  1.00 93.82           C  
ATOM    487  CB  LEU A  66      27.482  -1.727 -10.184  1.00 93.82           C  
ATOM    488  O   LEU A  66      26.952   1.241  -9.905  1.00 93.82           O  
ATOM    489  CG  LEU A  66      26.752  -2.411  -9.027  1.00 93.82           C  
ATOM    490  CD1 LEU A  66      27.501  -3.667  -8.596  1.00 93.82           C  
ATOM    491  CD2 LEU A  66      26.591  -1.449  -7.854  1.00 93.82           C  
ATOM    492  N   THR A  67      24.822   0.377  -9.961  1.00 91.80           N  
ATOM    493  CA  THR A  67      24.239   1.545  -9.310  1.00 91.80           C  
ATOM    494  C   THR A  67      23.402   1.131  -8.104  1.00 91.80           C  
ATOM    495  CB  THR A  67      23.368   2.354 -10.290  1.00 91.80           C  
ATOM    496  O   THR A  67      22.597   0.201  -8.189  1.00 91.80           O  
ATOM    497  CG2 THR A  67      22.846   3.630  -9.638  1.00 91.80           C  
ATOM    498  OG1 THR A  67      24.150   2.703 -11.439  1.00 91.80           O  
ATOM    499  N   ILE A  68      23.669   1.782  -7.008  1.00 90.45           N  
ATOM    500  CA  ILE A  68      22.823   1.660  -5.826  1.00 90.45           C  
ATOM    501  C   ILE A  68      22.227   3.021  -5.475  1.00 90.45           C  
ATOM    502  CB  ILE A  68      23.609   1.093  -4.623  1.00 90.45           C  
ATOM    503  O   ILE A  68      22.959   3.969  -5.182  1.00 90.45           O  
ATOM    504  CG1 ILE A  68      24.176  -0.291  -4.960  1.00 90.45           C  
ATOM    505  CG2 ILE A  68      22.721   1.033  -3.377  1.00 90.45           C  
ATOM    506  CD1 ILE A  68      25.047  -0.887  -3.862  1.00 90.45           C  
ATOM    507  N   VAL A  69      20.891   3.036  -5.415  1.00 88.15           N  
ATOM    508  CA  VAL A  69      20.195   4.297  -5.182  1.00 88.15           C  
ATOM    509  C   VAL A  69      19.871   4.442  -3.697  1.00 88.15           C  
ATOM    510  CB  VAL A  69      18.902   4.395  -6.022  1.00 88.15           C  
ATOM    511  O   VAL A  69      19.723   3.445  -2.987  1.00 88.15           O  
ATOM    512  CG1 VAL A  69      18.307   5.799  -5.936  1.00 88.15           C  
ATOM    513  CG2 VAL A  69      19.181   4.018  -7.476  1.00 88.15           C  
ATOM    514  N   ILE A  70      19.667   5.566  -3.150  1.00 81.07           N  
ATOM    515  CA  ILE A  70      19.449   5.837  -1.733  1.00 81.07           C  
ATOM    516  C   ILE A  70      18.216   5.078  -1.246  1.00 81.07           C  
ATOM    517  CB  ILE A  70      19.287   7.350  -1.464  1.00 81.07           C  
ATOM    518  O   ILE A  70      18.098   4.770  -0.058  1.00 81.07           O  
ATOM    519  CG1 ILE A  70      18.013   7.878  -2.136  1.00 81.07           C  
ATOM    520  CG2 ILE A  70      20.520   8.119  -1.948  1.00 81.07           C  
ATOM    521  CD1 ILE A  70      17.508   9.192  -1.557  1.00 81.07           C  
ATOM    522  N   SER A  71      17.329   4.875  -2.172  1.00 78.11           N  
ATOM    523  CA  SER A  71      16.132   4.139  -1.777  1.00 78.11           C  
ATOM    524  C   SER A  71      16.457   2.682  -1.467  1.00 78.11           C  
ATOM    525  CB  SER A  71      15.071   4.211  -2.876  1.00 78.11           C  
ATOM    526  O   SER A  71      15.622   1.956  -0.924  1.00 78.11           O  
ATOM    527  OG  SER A  71      15.574   3.694  -4.095  1.00 78.11           O  
ATOM    528  N   GLY A  72      17.684   2.306  -1.762  1.00 84.01           N  
ATOM    529  CA  GLY A  72      18.091   0.939  -1.479  1.00 84.01           C  
ATOM    530  C   GLY A  72      17.879  -0.001  -2.650  1.00 84.01           C  
ATOM    531  O   GLY A  72      17.734  -1.211  -2.464  1.00 84.01           O  
ATOM    532  N   HIS A  73      17.778   0.542  -3.854  1.00 85.75           N  
ATOM    533  CA  HIS A  73      17.633  -0.277  -5.052  1.00 85.75           C  
ATOM    534  C   HIS A  73      18.979  -0.506  -5.729  1.00 85.75           C  
ATOM    535  CB  HIS A  73      16.657   0.377  -6.032  1.00 85.75           C  
ATOM    536  O   HIS A  73      19.809   0.404  -5.795  1.00 85.75           O  
ATOM    537  CG  HIS A  73      15.258   0.474  -5.511  1.00 85.75           C  
ATOM    538  CD2 HIS A  73      14.567   1.525  -5.011  1.00 85.75           C  
ATOM    539  ND1 HIS A  73      14.404  -0.606  -5.466  1.00 85.75           N  
ATOM    540  CE1 HIS A  73      13.244  -0.222  -4.960  1.00 85.75           C  
ATOM    541  NE2 HIS A  73      13.317   1.066  -4.675  1.00 85.75           N  
ATOM    542  N   PHE A  74      19.144  -1.721  -6.189  1.00 91.37           N  
ATOM    543  CA  PHE A  74      20.369  -2.214  -6.807  1.00 91.37           C  
ATOM    544  C   PHE A  74      20.164  -2.455  -8.298  1.00 91.37           C  
ATOM    545  CB  PHE A  74      20.836  -3.504  -6.126  1.00 91.37           C  
ATOM    546  O   PHE A  74      19.218  -3.136  -8.698  1.00 91.37           O  
ATOM    547  CG  PHE A  74      22.020  -4.149  -6.794  1.00 91.37           C  
ATOM    548  CD1 PHE A  74      21.843  -5.013  -7.868  1.00 91.37           C  
ATOM    549  CD2 PHE A  74      23.310  -3.893  -6.348  1.00 91.37           C  
ATOM    550  CE1 PHE A  74      22.937  -5.613  -8.489  1.00 91.37           C  
ATOM    551  CE2 PHE A  74      24.407  -4.488  -6.963  1.00 91.37           C  
ATOM    552  CZ  PHE A  74      24.219  -5.348  -8.033  1.00 91.37           C  
ATOM    553  N   PHE A  75      21.147  -1.905  -9.163  1.00 90.21           N  
ATOM    554  CA  PHE A  75      20.993  -2.056 -10.605  1.00 90.21           C  
ATOM    555  C   PHE A  75      22.341  -2.306 -11.271  1.00 90.21           C  
ATOM    556  CB  PHE A  75      20.330  -0.814 -11.210  1.00 90.21           C  
ATOM    557  O   PHE A  75      23.361  -1.763 -10.841  1.00 90.21           O  
ATOM    558  CG  PHE A  75      19.030  -0.438 -10.551  1.00 90.21           C  
ATOM    559  CD1 PHE A  75      17.864  -1.137 -10.835  1.00 90.21           C  
ATOM    560  CD2 PHE A  75      18.976   0.615  -9.648  1.00 90.21           C  
ATOM    561  CE1 PHE A  75      16.659  -0.791 -10.227  1.00 90.21           C  
ATOM    562  CE2 PHE A  75      17.776   0.967  -9.036  1.00 90.21           C  
ATOM    563  CZ  PHE A  75      16.618   0.263  -9.328  1.00 90.21           C  
ATOM    564  N   ILE A  76      22.283  -3.071 -12.330  1.00 90.35           N  
ATOM    565  CA  ILE A  76      23.407  -3.192 -13.253  1.00 90.35           C  
ATOM    566  C   ILE A  76      22.951  -2.850 -14.669  1.00 90.35           C  
ATOM    567  CB  ILE A  76      24.020  -4.609 -13.214  1.00 90.35           C  
ATOM    568  O   ILE A  76      22.065  -3.509 -15.219  1.00 90.35           O  
ATOM    569  CG1 ILE A  76      24.551  -4.924 -11.811  1.00 90.35           C  
ATOM    570  CG2 ILE A  76      25.128  -4.747 -14.262  1.00 90.35           C  
ATOM    571  CD1 ILE A  76      25.102  -6.335 -11.659  1.00 90.35           C  
ATOM    572  N   PHE A  77      23.670  -1.884 -15.226  1.00 87.41           N  
ATOM    573  CA  PHE A  77      23.298  -1.426 -16.559  1.00 87.41           C  
ATOM    574  C   PHE A  77      24.427  -1.678 -17.552  1.00 87.41           C  
ATOM    575  CB  PHE A  77      22.941   0.064 -16.538  1.00 87.41           C  
ATOM    576  O   PHE A  77      25.604  -1.576 -17.201  1.00 87.41           O  
ATOM    577  CG  PHE A  77      21.587   0.354 -15.948  1.00 87.41           C  
ATOM    578  CD1 PHE A  77      20.440   0.264 -16.727  1.00 87.41           C  
ATOM    579  CD2 PHE A  77      21.462   0.718 -14.614  1.00 87.41           C  
ATOM    580  CE1 PHE A  77      19.186   0.533 -16.184  1.00 87.41           C  
ATOM    581  CE2 PHE A  77      20.212   0.988 -14.064  1.00 87.41           C  
ATOM    582  CZ  PHE A  77      19.075   0.896 -14.851  1.00 87.41           C  
ATOM    583  N   GLN A  78      24.023  -2.012 -18.727  1.00 89.26           N  
ATOM    584  CA  GLN A  78      24.890  -1.908 -19.896  1.00 89.26           C  
ATOM    585  C   GLN A  78      24.372  -0.856 -20.872  1.00 89.26           C  
ATOM    586  CB  GLN A  78      25.009  -3.262 -20.598  1.00 89.26           C  
ATOM    587  O   GLN A  78      23.366  -1.072 -21.551  1.00 89.26           O  
ATOM    588  CG  GLN A  78      26.058  -3.292 -21.702  1.00 89.26           C  
ATOM    589  CD  GLN A  78      26.222  -4.668 -22.319  1.00 89.26           C  
ATOM    590  NE2 GLN A  78      27.374  -4.908 -22.935  1.00 89.26           N  
ATOM    591  OE1 GLN A  78      25.320  -5.509 -22.242  1.00 89.26           O  
ATOM    592  N   GLY A  79      25.111   0.221 -20.969  1.00 85.24           N  
ATOM    593  CA  GLY A  79      24.515   1.361 -21.647  1.00 85.24           C  
ATOM    594  C   GLY A  79      23.201   1.803 -21.030  1.00 85.24           C  
ATOM    595  O   GLY A  79      23.150   2.151 -19.849  1.00 85.24           O  
ATOM    596  N   GLN A  80      22.039   1.689 -21.842  1.00 81.60           N  
ATOM    597  CA  GLN A  80      20.722   2.065 -21.338  1.00 81.60           C  
ATOM    598  C   GLN A  80      19.886   0.831 -21.009  1.00 81.60           C  
ATOM    599  CB  GLN A  80      19.987   2.941 -22.354  1.00 81.60           C  
ATOM    600  O   GLN A  80      18.756   0.950 -20.531  1.00 81.60           O  
ATOM    601  CG  GLN A  80      20.644   4.295 -22.587  1.00 81.60           C  
ATOM    602  CD  GLN A  80      20.570   5.200 -21.372  1.00 81.60           C  
ATOM    603  NE2 GLN A  80      21.605   6.008 -21.170  1.00 81.60           N  
ATOM    604  OE1 GLN A  80      19.589   5.175 -20.621  1.00 81.60           O  
ATOM    605  N   THR A  81      20.553  -0.279 -21.108  1.00 82.65           N  
ATOM    606  CA  THR A  81      19.851  -1.541 -20.898  1.00 82.65           C  
ATOM    607  C   THR A  81      20.068  -2.049 -19.476  1.00 82.65           C  
ATOM    608  CB  THR A  81      20.312  -2.611 -21.905  1.00 82.65           C  
ATOM    609  O   THR A  81      21.206  -2.154 -19.015  1.00 82.65           O  
ATOM    610  CG2 THR A  81      19.521  -3.903 -21.735  1.00 82.65           C  
ATOM    611  OG1 THR A  81      20.122  -2.119 -23.237  1.00 82.65           O  
ATOM    612  N   LEU A  82      18.964  -2.313 -18.795  1.00 85.04           N  
ATOM    613  CA  LEU A  82      19.018  -2.859 -17.444  1.00 85.04           C  
ATOM    614  C   LEU A  82      19.240  -4.368 -17.475  1.00 85.04           C  
ATOM    615  CB  LEU A  82      17.729  -2.537 -16.683  1.00 85.04           C  
ATOM    616  O   LEU A  82      18.422  -5.108 -18.026  1.00 85.04           O  
ATOM    617  CG  LEU A  82      17.668  -2.997 -15.226  1.00 85.04           C  
ATOM    618  CD1 LEU A  82      18.636  -2.184 -14.373  1.00 85.04           C  
ATOM    619  CD2 LEU A  82      16.246  -2.882 -14.688  1.00 85.04           C  
ATOM    620  N   LEU A  83      20.393  -4.778 -16.838  1.00 86.66           N  
ATOM    621  CA  LEU A  83      20.725  -6.198 -16.820  1.00 86.66           C  
ATOM    622  C   LEU A  83      20.185  -6.867 -15.560  1.00 86.66           C  
ATOM    623  CB  LEU A  83      22.240  -6.396 -16.907  1.00 86.66           C  
ATOM    624  O   LEU A  83      19.606  -7.954 -15.628  1.00 86.66           O  
ATOM    625  CG  LEU A  83      22.915  -5.909 -18.191  1.00 86.66           C  
ATOM    626  CD1 LEU A  83      24.416  -6.171 -18.133  1.00 86.66           C  
ATOM    627  CD2 LEU A  83      22.296  -6.584 -19.410  1.00 86.66           C  
ATOM    628  N   GLU A  84      20.449  -6.129 -14.431  1.00 87.18           N  
ATOM    629  CA  GLU A  84      19.982  -6.608 -13.134  1.00 87.18           C  
ATOM    630  C   GLU A  84      19.364  -5.477 -12.317  1.00 87.18           C  
ATOM    631  CB  GLU A  84      21.130  -7.253 -12.353  1.00 87.18           C  
ATOM    632  O   GLU A  84      19.846  -4.343 -12.353  1.00 87.18           O  
ATOM    633  CG  GLU A  84      21.762  -8.443 -13.061  1.00 87.18           C  
ATOM    634  CD  GLU A  84      20.866  -9.671 -13.086  1.00 87.18           C  
ATOM    635  OE1 GLU A  84      21.254 -10.694 -13.696  1.00 87.18           O  
ATOM    636  OE2 GLU A  84      19.767  -9.611 -12.491  1.00 87.18           O  
ATOM    637  N   GLY A  85      18.206  -5.867 -11.611  1.00 88.11           N  
ATOM    638  CA  GLY A  85      17.631  -4.874 -10.718  1.00 88.11           C  
ATOM    639  C   GLY A  85      16.746  -5.478  -9.644  1.00 88.11           C  
ATOM    640  O   GLY A  85      15.856  -6.277  -9.943  1.00 88.11           O  
ATOM    641  N   PHE A  86      17.063  -5.173  -8.459  1.00 87.58           N  
ATOM    642  CA  PHE A  86      16.205  -5.600  -7.360  1.00 87.58           C  
ATOM    643  C   PHE A  86      16.351  -4.667  -6.164  1.00 87.58           C  
ATOM    644  CB  PHE A  86      16.535  -7.038  -6.947  1.00 87.58           C  
ATOM    645  O   PHE A  86      17.238  -3.811  -6.143  1.00 87.58           O  
ATOM    646  CG  PHE A  86      18.007  -7.295  -6.766  1.00 87.58           C  
ATOM    647  CD1 PHE A  86      18.768  -7.815  -7.806  1.00 87.58           C  
ATOM    648  CD2 PHE A  86      18.629  -7.017  -5.556  1.00 87.58           C  
ATOM    649  CE1 PHE A  86      20.131  -8.055  -7.641  1.00 87.58           C  
ATOM    650  CE2 PHE A  86      19.990  -7.253  -5.385  1.00 87.58           C  
ATOM    651  CZ  PHE A  86      20.739  -7.773  -6.428  1.00 87.58           C  
ATOM    652  N   SER A  87      15.401  -4.820  -5.143  1.00 85.53           N  
ATOM    653  CA  SER A  87      15.469  -4.040  -3.911  1.00 85.53           C  
ATOM    654  C   SER A  87      16.370  -4.712  -2.880  1.00 85.53           C  
ATOM    655  CB  SER A  87      14.071  -3.840  -3.325  1.00 85.53           C  
ATOM    656  O   SER A  87      16.264  -5.918  -2.648  1.00 85.53           O  
ATOM    657  OG  SER A  87      14.125  -3.040  -2.157  1.00 85.53           O  
ATOM    658  N   LEU A  88      17.232  -3.909  -2.250  1.00 85.63           N  
ATOM    659  CA  LEU A  88      18.115  -4.431  -1.212  1.00 85.63           C  
ATOM    660  C   LEU A  88      17.400  -4.484   0.134  1.00 85.63           C  
ATOM    661  CB  LEU A  88      19.377  -3.571  -1.100  1.00 85.63           C  
ATOM    662  O   LEU A  88      17.818  -5.214   1.035  1.00 85.63           O  
ATOM    663  CG  LEU A  88      20.373  -3.675  -2.255  1.00 85.63           C  
ATOM    664  CD1 LEU A  88      21.408  -2.558  -2.165  1.00 85.63           C  
ATOM    665  CD2 LEU A  88      21.052  -5.041  -2.255  1.00 85.63           C  
ATOM    666  N   ILE A  89      16.311  -3.803   0.181  1.00 81.87           N  
ATOM    667  CA  ILE A  89      15.508  -3.805   1.398  1.00 81.87           C  
ATOM    668  C   ILE A  89      14.813  -5.155   1.556  1.00 81.87           C  
ATOM    669  CB  ILE A  89      14.467  -2.664   1.390  1.00 81.87           C  
ATOM    670  O   ILE A  89      14.087  -5.595   0.661  1.00 81.87           O  
ATOM    671  CG1 ILE A  89      15.153  -1.317   1.134  1.00 81.87           C  
ATOM    672  CG2 ILE A  89      13.683  -2.638   2.706  1.00 81.87           C  
ATOM    673  CD1 ILE A  89      16.211  -0.955   2.166  1.00 81.87           C  
ATOM    674  N   GLY A  90      15.140  -5.904   2.689  1.00 78.87           N  
ATOM    675  CA  GLY A  90      14.569  -7.206   2.994  1.00 78.87           C  
ATOM    676  C   GLY A  90      15.256  -8.345   2.265  1.00 78.87           C  
ATOM    677  O   GLY A  90      14.683  -9.425   2.109  1.00 78.87           O  
ATOM    678  N   SER A  91      16.410  -8.111   1.686  1.00 81.69           N  
ATOM    679  CA  SER A  91      17.095  -9.086   0.844  1.00 81.69           C  
ATOM    680  C   SER A  91      17.900 -10.072   1.684  1.00 81.69           C  
ATOM    681  CB  SER A  91      18.017  -8.381  -0.152  1.00 81.69           C  
ATOM    682  O   SER A  91      18.479 -11.021   1.152  1.00 81.69           O  
ATOM    683  OG  SER A  91      19.035  -7.664   0.525  1.00 81.69           O  
ATOM    684  N   LYS A  92      17.881 -10.030   2.952  1.00 79.94           N  
ATOM    685  CA  LYS A  92      18.737 -10.818   3.834  1.00 79.94           C  
ATOM    686  C   LYS A  92      18.382 -12.301   3.765  1.00 79.94           C  
ATOM    687  CB  LYS A  92      18.626 -10.319   5.276  1.00 79.94           C  
ATOM    688  O   LYS A  92      19.256 -13.160   3.898  1.00 79.94           O  
ATOM    689  CG  LYS A  92      19.368  -9.018   5.540  1.00 79.94           C  
ATOM    690  CD  LYS A  92      19.304  -8.626   7.011  1.00 79.94           C  
ATOM    691  CE  LYS A  92      19.969  -7.279   7.261  1.00 79.94           C  
ATOM    692  NZ  LYS A  92      19.914  -6.893   8.703  1.00 79.94           N  
ATOM    693  N   ASP A  93      17.195 -12.574   3.358  1.00 80.94           N  
ATOM    694  CA  ASP A  93      16.726 -13.956   3.405  1.00 80.94           C  
ATOM    695  C   ASP A  93      16.904 -14.642   2.053  1.00 80.94           C  
ATOM    696  CB  ASP A  93      15.258 -14.010   3.834  1.00 80.94           C  
ATOM    697  O   ASP A  93      16.854 -15.871   1.963  1.00 80.94           O  
ATOM    698  CG  ASP A  93      15.026 -13.450   5.226  1.00 80.94           C  
ATOM    699  OD1 ASP A  93      15.869 -13.673   6.122  1.00 80.94           O  
ATOM    700  OD2 ASP A  93      13.988 -12.783   5.430  1.00 80.94           O  
ATOM    701  N   TRP A  94      17.112 -13.914   0.980  1.00 82.19           N  
ATOM    702  CA  TRP A  94      17.152 -14.564  -0.326  1.00 82.19           C  
ATOM    703  C   TRP A  94      18.411 -14.172  -1.091  1.00 82.19           C  
ATOM    704  CB  TRP A  94      15.909 -14.204  -1.145  1.00 82.19           C  
ATOM    705  O   TRP A  94      18.760 -14.806  -2.090  1.00 82.19           O  
ATOM    706  CG  TRP A  94      15.745 -12.734  -1.388  1.00 82.19           C  
ATOM    707  CD1 TRP A  94      15.066 -11.840  -0.608  1.00 82.19           C  
ATOM    708  CD2 TRP A  94      16.268 -11.987  -2.491  1.00 82.19           C  
ATOM    709  CE2 TRP A  94      15.867 -10.644  -2.315  1.00 82.19           C  
ATOM    710  CE3 TRP A  94      17.038 -12.324  -3.613  1.00 82.19           C  
ATOM    711  NE1 TRP A  94      15.136 -10.581  -1.160  1.00 82.19           N  
ATOM    712  CH2 TRP A  94      16.964  -9.994  -4.308  1.00 82.19           C  
ATOM    713  CZ2 TRP A  94      16.211  -9.637  -3.220  1.00 82.19           C  
ATOM    714  CZ3 TRP A  94      17.379 -11.320  -4.512  1.00 82.19           C  
ATOM    715  N   LEU A  95      19.249 -13.243  -0.687  1.00 87.38           N  
ATOM    716  CA  LEU A  95      20.425 -12.753  -1.396  1.00 87.38           C  
ATOM    717  C   LEU A  95      21.696 -13.035  -0.601  1.00 87.38           C  
ATOM    718  CB  LEU A  95      20.302 -11.252  -1.668  1.00 87.38           C  
ATOM    719  O   LEU A  95      21.761 -12.744   0.596  1.00 87.38           O  
ATOM    720  CG  LEU A  95      21.448 -10.608  -2.449  1.00 87.38           C  
ATOM    721  CD1 LEU A  95      21.516 -11.181  -3.861  1.00 87.38           C  
ATOM    722  CD2 LEU A  95      21.282  -9.092  -2.490  1.00 87.38           C  
ATOM    723  N   LYS A  96      22.648 -13.633  -1.266  1.00 85.49           N  
ATOM    724  CA  LYS A  96      23.980 -13.852  -0.708  1.00 85.49           C  
ATOM    725  C   LYS A  96      25.057 -13.241  -1.600  1.00 85.49           C  
ATOM    726  CB  LYS A  96      24.244 -15.347  -0.518  1.00 85.49           C  
ATOM    727  O   LYS A  96      25.041 -13.429  -2.819  1.00 85.49           O  
ATOM    728  CG  LYS A  96      23.374 -15.998   0.548  1.00 85.49           C  
ATOM    729  CD  LYS A  96      23.727 -17.467   0.736  1.00 85.49           C  
ATOM    730  CE  LYS A  96      22.822 -18.134   1.763  1.00 85.49           C  
ATOM    731  NZ  LYS A  96      22.971 -19.620   1.752  1.00 85.49           N  
ATOM    732  N   ILE A  97      26.068 -12.633  -0.898  1.00 88.47           N  
ATOM    733  CA  ILE A  97      27.113 -11.959  -1.662  1.00 88.47           C  
ATOM    734  C   ILE A  97      28.485 -12.395  -1.154  1.00 88.47           C  
ATOM    735  CB  ILE A  97      26.973 -10.423  -1.576  1.00 88.47           C  
ATOM    736  O   ILE A  97      28.726 -12.425   0.055  1.00 88.47           O  
ATOM    737  CG1 ILE A  97      25.569  -9.989  -2.013  1.00 88.47           C  
ATOM    738  CG2 ILE A  97      28.047  -9.735  -2.425  1.00 88.47           C  
ATOM    739  CD1 ILE A  97      25.268  -8.518  -1.759  1.00 88.47           C  
ATOM    740  N   VAL A  98      29.307 -12.686  -2.086  1.00 79.26           N  
ATOM    741  CA  VAL A  98      30.668 -13.092  -1.756  1.00 79.26           C  
ATOM    742  C   VAL A  98      31.666 -12.236  -2.532  1.00 79.26           C  
ATOM    743  CB  VAL A  98      30.903 -14.589  -2.058  1.00 79.26           C  
ATOM    744  O   VAL A  98      31.530 -12.058  -3.745  1.00 79.26           O  
ATOM    745  CG1 VAL A  98      32.339 -14.989  -1.723  1.00 79.26           C  
ATOM    746  CG2 VAL A  98      29.910 -15.452  -1.281  1.00 79.26           C  
ATOM    747  N   ARG A  99      32.654 -11.743  -1.757  1.00 81.58           N  
ATOM    748  CA  ARG A  99      33.682 -10.907  -2.369  1.00 81.58           C  
ATOM    749  C   ARG A  99      34.974 -11.690  -2.575  1.00 81.58           C  
ATOM    750  CB  ARG A  99      33.950  -9.670  -1.509  1.00 81.58           C  
ATOM    751  O   ARG A  99      35.410 -12.424  -1.686  1.00 81.58           O  
ATOM    752  CG  ARG A  99      35.048  -8.769  -2.052  1.00 81.58           C  
ATOM    753  CD  ARG A  99      35.391  -7.649  -1.080  1.00 81.58           C  
ATOM    754  NE  ARG A  99      36.450  -6.789  -1.600  1.00 81.58           N  
ATOM    755  NH1 ARG A  99      37.748  -6.884   0.308  1.00 81.58           N  
ATOM    756  NH2 ARG A  99      38.446  -5.657  -1.498  1.00 81.58           N  
ATOM    757  CZ  ARG A  99      37.545  -6.445  -0.929  1.00 81.58           C  
ATOM    758  N   ARG A 100      35.612 -11.525  -3.748  1.00 82.05           N  
ATOM    759  CA  ARG A 100      36.940 -12.021  -4.095  1.00 82.05           C  
ATOM    760  C   ARG A 100      37.749 -10.956  -4.826  1.00 82.05           C  
ATOM    761  CB  ARG A 100      36.835 -13.282  -4.956  1.00 82.05           C  
ATOM    762  O   ARG A 100      37.562 -10.740  -6.026  1.00 82.05           O  
ATOM    763  CG  ARG A 100      38.147 -14.034  -5.110  1.00 82.05           C  
ATOM    764  CD  ARG A 100      37.989 -15.273  -5.980  1.00 82.05           C  
ATOM    765  NE  ARG A 100      39.249 -15.997  -6.122  1.00 82.05           N  
ATOM    766  NH1 ARG A 100      38.679 -17.015  -8.116  1.00 82.05           N  
ATOM    767  NH2 ARG A 100      40.724 -17.417  -7.162  1.00 82.05           N  
ATOM    768  CZ  ARG A 100      39.548 -16.808  -7.133  1.00 82.05           C  
ATOM    769  N   VAL A 101      38.697 -10.413  -4.191  1.00 87.73           N  
ATOM    770  CA  VAL A 101      39.575  -9.373  -4.717  1.00 87.73           C  
ATOM    771  C   VAL A 101      38.739  -8.227  -5.283  1.00 87.73           C  
ATOM    772  CB  VAL A 101      40.524  -9.927  -5.803  1.00 87.73           C  
ATOM    773  O   VAL A 101      38.013  -7.556  -4.544  1.00 87.73           O  
ATOM    774  CG1 VAL A 101      41.470  -8.836  -6.301  1.00 87.73           C  
ATOM    775  CG2 VAL A 101      41.314 -11.118  -5.264  1.00 87.73           C  
ATOM    776  N   ASP A 102      38.707  -8.161  -6.711  1.00 89.76           N  
ATOM    777  CA  ASP A 102      37.951  -7.060  -7.302  1.00 89.76           C  
ATOM    778  C   ASP A 102      36.623  -7.551  -7.875  1.00 89.76           C  
ATOM    779  CB  ASP A 102      38.772  -6.370  -8.393  1.00 89.76           C  
ATOM    780  O   ASP A 102      36.023  -6.886  -8.722  1.00 89.76           O  
ATOM    781  CG  ASP A 102      39.184  -7.312  -9.510  1.00 89.76           C  
ATOM    782  OD1 ASP A 102      39.213  -8.542  -9.291  1.00 89.76           O  
ATOM    783  OD2 ASP A 102      39.485  -6.819 -10.619  1.00 89.76           O  
ATOM    784  N   CYS A 103      36.153  -8.673  -7.365  1.00 87.64           N  
ATOM    785  CA  CYS A 103      34.929  -9.263  -7.895  1.00 87.64           C  
ATOM    786  C   CYS A 103      33.907  -9.486  -6.787  1.00 87.64           C  
ATOM    787  CB  CYS A 103      35.232 -10.587  -8.596  1.00 87.64           C  
ATOM    788  O   CYS A 103      34.275  -9.754  -5.642  1.00 87.64           O  
ATOM    789  SG  CYS A 103      36.333 -10.423 -10.018  1.00 87.64           S  
ATOM    790  N   LEU A 104      32.651  -9.354  -7.241  1.00 91.67           N  
ATOM    791  CA  LEU A 104      31.539  -9.707  -6.365  1.00 91.67           C  
ATOM    792  C   LEU A 104      30.658 -10.773  -7.007  1.00 91.67           C  
ATOM    793  CB  LEU A 104      30.703  -8.468  -6.035  1.00 91.67           C  
ATOM    794  O   LEU A 104      30.279 -10.651  -8.174  1.00 91.67           O  
ATOM    795  CG  LEU A 104      31.375  -7.409  -5.159  1.00 91.67           C  
ATOM    796  CD1 LEU A 104      30.452  -6.210  -4.975  1.00 91.67           C  
ATOM    797  CD2 LEU A 104      31.768  -8.002  -3.810  1.00 91.67           C  
ATOM    798  N   LEU A 105      30.355 -11.797  -6.210  1.00 86.65           N  
ATOM    799  CA  LEU A 105      29.455 -12.860  -6.644  1.00 86.65           C  
ATOM    800  C   LEU A 105      28.124 -12.782  -5.904  1.00 86.65           C  
ATOM    801  CB  LEU A 105      30.098 -14.231  -6.420  1.00 86.65           C  
ATOM    802  O   LEU A 105      28.096 -12.732  -4.672  1.00 86.65           O  
ATOM    803  CG  LEU A 105      29.291 -15.443  -6.889  1.00 86.65           C  
ATOM    804  CD1 LEU A 105      29.162 -15.437  -8.409  1.00 86.65           C  
ATOM    805  CD2 LEU A 105      29.940 -16.736  -6.407  1.00 86.65           C  
ATOM    806  N   PHE A 106      27.059 -12.791  -6.709  1.00 89.41           N  
ATOM    807  CA  PHE A 106      25.713 -12.692  -6.157  1.00 89.41           C  
ATOM    808  C   PHE A 106      24.943 -13.990  -6.371  1.00 89.41           C  
ATOM    809  CB  PHE A 106      24.955 -11.522  -6.791  1.00 89.41           C  
ATOM    810  O   PHE A 106      24.911 -14.523  -7.482  1.00 89.41           O  
ATOM    811  CG  PHE A 106      25.578 -10.178  -6.522  1.00 89.41           C  
ATOM    812  CD1 PHE A 106      25.062  -9.342  -5.540  1.00 89.41           C  
ATOM    813  CD2 PHE A 106      26.680  -9.752  -7.252  1.00 89.41           C  
ATOM    814  CE1 PHE A 106      25.637  -8.098  -5.288  1.00 89.41           C  
ATOM    815  CE2 PHE A 106      27.260  -8.510  -7.006  1.00 89.41           C  
ATOM    816  CZ  PHE A 106      26.736  -7.685  -6.025  1.00 89.41           C  
ATOM    817  N   GLY A 107      24.344 -14.417  -5.249  1.00 81.75           N  
ATOM    818  CA  GLY A 107      23.411 -15.530  -5.310  1.00 81.75           C  
ATOM    819  C   GLY A 107      22.018 -15.168  -4.830  1.00 81.75           C  
ATOM    820  O   GLY A 107      21.839 -14.754  -3.683  1.00 81.75           O  
ATOM    821  N   THR A 108      21.043 -15.396  -5.669  1.00 79.99           N  
ATOM    822  CA  THR A 108      19.670 -15.101  -5.273  1.00 79.99           C  
ATOM    823  C   THR A 108      18.825 -16.372  -5.262  1.00 79.99           C  
ATOM    824  CB  THR A 108      19.029 -14.063  -6.212  1.00 79.99           C  
ATOM    825  O   THR A 108      19.051 -17.280  -6.065  1.00 79.99           O  
ATOM    826  CG2 THR A 108      19.797 -12.746  -6.183  1.00 79.99           C  
ATOM    827  OG1 THR A 108      19.028 -14.574  -7.551  1.00 79.99           O  
ATOM    828  N   THR A 109      17.962 -16.507  -4.230  1.00 75.34           N  
ATOM    829  CA  THR A 109      17.016 -17.614  -4.140  1.00 75.34           C  
ATOM    830  C   THR A 109      15.589 -17.095  -3.989  1.00 75.34           C  
ATOM    831  CB  THR A 109      17.355 -18.543  -2.959  1.00 75.34           C  
ATOM    832  O   THR A 109      15.254 -16.469  -2.981  1.00 75.34           O  
ATOM    833  CG2 THR A 109      16.532 -19.826  -3.016  1.00 75.34           C  
ATOM    834  OG1 THR A 109      18.747 -18.878  -3.007  1.00 75.34           O  
ATOM    835  N   ILE A 110      14.854 -17.250  -5.053  1.00 67.52           N  
ATOM    836  CA  ILE A 110      13.449 -16.858  -5.013  1.00 67.52           C  
ATOM    837  C   ILE A 110      12.573 -18.034  -5.439  1.00 67.52           C  
ATOM    838  CB  ILE A 110      13.178 -15.634  -5.916  1.00 67.52           C  
ATOM    839  O   ILE A 110      12.770 -18.606  -6.514  1.00 67.52           O  
ATOM    840  CG1 ILE A 110      14.054 -14.450  -5.488  1.00 67.52           C  
ATOM    841  CG2 ILE A 110      11.694 -15.257  -5.884  1.00 67.52           C  
ATOM    842  CD1 ILE A 110      14.151 -13.344  -6.529  1.00 67.52           C  
ATOM    843  N   LYS A 111      11.517 -18.476  -4.600  1.00 63.37           N  
ATOM    844  CA  LYS A 111      10.477 -19.476  -4.820  1.00 63.37           C  
ATOM    845  C   LYS A 111      11.062 -20.758  -5.405  1.00 63.37           C  
ATOM    846  CB  LYS A 111       9.390 -18.926  -5.745  1.00 63.37           C  
ATOM    847  O   LYS A 111      10.659 -21.193  -6.486  1.00 63.37           O  
ATOM    848  CG  LYS A 111       8.427 -17.964  -5.064  1.00 63.37           C  
ATOM    849  CD  LYS A 111       7.254 -17.613  -5.971  1.00 63.37           C  
ATOM    850  CE  LYS A 111       6.239 -16.732  -5.256  1.00 63.37           C  
ATOM    851  NZ  LYS A 111       5.052 -16.444  -6.116  1.00 63.37           N  
ATOM    852  N   ASP A 112      12.240 -21.269  -4.936  1.00 61.28           N  
ATOM    853  CA  ASP A 112      12.902 -22.541  -5.207  1.00 61.28           C  
ATOM    854  C   ASP A 112      13.782 -22.448  -6.452  1.00 61.28           C  
ATOM    855  CB  ASP A 112      11.870 -23.658  -5.376  1.00 61.28           C  
ATOM    856  O   ASP A 112      14.172 -23.470  -7.020  1.00 61.28           O  
ATOM    857  CG  ASP A 112      11.158 -24.008  -4.081  1.00 61.28           C  
ATOM    858  OD1 ASP A 112      11.747 -23.828  -2.993  1.00 61.28           O  
ATOM    859  OD2 ASP A 112       9.999 -24.470  -4.149  1.00 61.28           O  
ATOM    860  N   LYS A 113      13.943 -21.210  -6.980  1.00 64.97           N  
ATOM    861  CA  LYS A 113      14.849 -20.956  -8.096  1.00 64.97           C  
ATOM    862  C   LYS A 113      16.050 -20.125  -7.652  1.00 64.97           C  
ATOM    863  CB  LYS A 113      14.113 -20.245  -9.234  1.00 64.97           C  
ATOM    864  O   LYS A 113      15.906 -19.186  -6.867  1.00 64.97           O  
ATOM    865  CG  LYS A 113      13.036 -21.091  -9.897  1.00 64.97           C  
ATOM    866  CD  LYS A 113      12.389 -20.356 -11.064  1.00 64.97           C  
ATOM    867  CE  LYS A 113      11.264 -21.173 -11.685  1.00 64.97           C  
ATOM    868  NZ  LYS A 113      10.629 -20.459 -12.833  1.00 64.97           N  
ATOM    869  N   SER A 114      17.263 -20.708  -7.883  1.00 69.70           N  
ATOM    870  CA  SER A 114      18.505 -20.028  -7.531  1.00 69.70           C  
ATOM    871  C   SER A 114      19.224 -19.512  -8.773  1.00 69.70           C  
ATOM    872  CB  SER A 114      19.428 -20.967  -6.751  1.00 69.70           C  
ATOM    873  O   SER A 114      19.126 -20.109  -9.847  1.00 69.70           O  
ATOM    874  OG  SER A 114      18.784 -21.451  -5.585  1.00 69.70           O  
ATOM    875  N   ARG A 115      19.667 -18.325  -8.576  1.00 77.86           N  
ATOM    876  CA  ARG A 115      20.390 -17.680  -9.666  1.00 77.86           C  
ATOM    877  C   ARG A 115      21.711 -17.095  -9.177  1.00 77.86           C  
ATOM    878  CB  ARG A 115      19.536 -16.583 -10.304  1.00 77.86           C  
ATOM    879  O   ARG A 115      21.799 -16.607  -8.048  1.00 77.86           O  
ATOM    880  CG  ARG A 115      19.383 -15.341  -9.441  1.00 77.86           C  
ATOM    881  CD  ARG A 115      18.448 -14.322 -10.078  1.00 77.86           C  
ATOM    882  NE  ARG A 115      18.444 -13.061  -9.343  1.00 77.86           N  
ATOM    883  NH1 ARG A 115      16.531 -13.532  -8.137  1.00 77.86           N  
ATOM    884  NH2 ARG A 115      17.625 -11.541  -7.828  1.00 77.86           N  
ATOM    885  CZ  ARG A 115      17.533 -12.714  -8.438  1.00 77.86           C  
ATOM    886  N   LEU A 116      22.768 -17.210 -10.065  1.00 83.17           N  
ATOM    887  CA  LEU A 116      24.084 -16.686  -9.716  1.00 83.17           C  
ATOM    888  C   LEU A 116      24.584 -15.718 -10.783  1.00 83.17           C  
ATOM    889  CB  LEU A 116      25.086 -17.829  -9.536  1.00 83.17           C  
ATOM    890  O   LEU A 116      24.409 -15.961 -11.979  1.00 83.17           O  
ATOM    891  CG  LEU A 116      26.001 -17.743  -8.314  1.00 83.17           C  
ATOM    892  CD1 LEU A 116      25.211 -18.022  -7.040  1.00 83.17           C  
ATOM    893  CD2 LEU A 116      27.168 -18.715  -8.450  1.00 83.17           C  
ATOM    894  N   PHE A 117      25.136 -14.626 -10.317  1.00 89.82           N  
ATOM    895  CA  PHE A 117      25.859 -13.739 -11.220  1.00 89.82           C  
ATOM    896  C   PHE A 117      27.030 -13.075 -10.504  1.00 89.82           C  
ATOM    897  CB  PHE A 117      24.921 -12.672 -11.792  1.00 89.82           C  
ATOM    898  O   PHE A 117      27.061 -13.019  -9.273  1.00 89.82           O  
ATOM    899  CG  PHE A 117      24.355 -11.740 -10.754  1.00 89.82           C  
ATOM    900  CD1 PHE A 117      23.217 -12.086 -10.037  1.00 89.82           C  
ATOM    901  CD2 PHE A 117      24.963 -10.518 -10.496  1.00 89.82           C  
ATOM    902  CE1 PHE A 117      22.691 -11.226  -9.076  1.00 89.82           C  
ATOM    903  CE2 PHE A 117      24.443  -9.654  -9.537  1.00 89.82           C  
ATOM    904  CZ  PHE A 117      23.307 -10.009  -8.829  1.00 89.82           C  
ATOM    905  N   ARG A 118      27.967 -12.601 -11.412  1.00 89.55           N  
ATOM    906  CA  ARG A 118      29.148 -11.983 -10.817  1.00 89.55           C  
ATOM    907  C   ARG A 118      29.564 -10.738 -11.593  1.00 89.55           C  
ATOM    908  CB  ARG A 118      30.308 -12.980 -10.765  1.00 89.55           C  
ATOM    909  O   ARG A 118      29.306 -10.633 -12.794  1.00 89.55           O  
ATOM    910  CG  ARG A 118      30.832 -13.387 -12.133  1.00 89.55           C  
ATOM    911  CD  ARG A 118      31.913 -14.454 -12.027  1.00 89.55           C  
ATOM    912  NE  ARG A 118      32.539 -14.716 -13.320  1.00 89.55           N  
ATOM    913  NH1 ARG A 118      32.541 -17.014 -13.086  1.00 89.55           N  
ATOM    914  NH2 ARG A 118      33.393 -16.050 -14.983  1.00 89.55           N  
ATOM    915  CZ  ARG A 118      32.823 -15.926 -13.793  1.00 89.55           C  
ATOM    916  N   VAL A 119      30.255  -9.924 -10.829  1.00 94.54           N  
ATOM    917  CA  VAL A 119      30.691  -8.675 -11.443  1.00 94.54           C  
ATOM    918  C   VAL A 119      32.169  -8.438 -11.138  1.00 94.54           C  
ATOM    919  CB  VAL A 119      29.847  -7.477 -10.955  1.00 94.54           C  
ATOM    920  O   VAL A 119      32.668  -8.857 -10.091  1.00 94.54           O  
ATOM    921  CG1 VAL A 119      28.383  -7.650 -11.354  1.00 94.54           C  
ATOM    922  CG2 VAL A 119      29.976  -7.315  -9.442  1.00 94.54           C  
ATOM    923  N   GLN A 120      32.756  -7.844 -12.159  1.00 92.72           N  
ATOM    924  CA  GLN A 120      34.137  -7.403 -11.993  1.00 92.72           C  
ATOM    925  C   GLN A 120      34.258  -5.892 -12.167  1.00 92.72           C  
ATOM    926  CB  GLN A 120      35.053  -8.121 -12.986  1.00 92.72           C  
ATOM    927  O   GLN A 120      33.834  -5.344 -13.187  1.00 92.72           O  
ATOM    928  CG  GLN A 120      36.534  -7.837 -12.772  1.00 92.72           C  
ATOM    929  CD  GLN A 120      37.424  -8.607 -13.730  1.00 92.72           C  
ATOM    930  NE2 GLN A 120      38.695  -8.751 -13.372  1.00 92.72           N  
ATOM    931  OE1 GLN A 120      36.971  -9.070 -14.782  1.00 92.72           O  
ATOM    932  N   PHE A 121      34.976  -5.254 -11.202  1.00 95.22           N  
ATOM    933  CA  PHE A 121      35.062  -3.798 -11.202  1.00 95.22           C  
ATOM    934  C   PHE A 121      36.178  -3.323 -12.125  1.00 95.22           C  
ATOM    935  CB  PHE A 121      35.295  -3.271  -9.783  1.00 95.22           C  
ATOM    936  O   PHE A 121      37.181  -4.017 -12.305  1.00 95.22           O  
ATOM    937  CG  PHE A 121      34.071  -3.320  -8.909  1.00 95.22           C  
ATOM    938  CD1 PHE A 121      33.264  -2.199  -8.756  1.00 95.22           C  
ATOM    939  CD2 PHE A 121      33.728  -4.487  -8.239  1.00 95.22           C  
ATOM    940  CE1 PHE A 121      32.130  -2.241  -7.948  1.00 95.22           C  
ATOM    941  CE2 PHE A 121      32.596  -4.537  -7.430  1.00 95.22           C  
ATOM    942  CZ  PHE A 121      31.800  -3.413  -7.285  1.00 95.22           C  
ATOM    943  N   SER A 122      35.829  -2.171 -12.785  1.00 93.79           N  
ATOM    944  CA  SER A 122      36.800  -1.552 -13.682  1.00 93.79           C  
ATOM    945  C   SER A 122      37.511  -0.384 -13.006  1.00 93.79           C  
ATOM    946  CB  SER A 122      36.116  -1.071 -14.962  1.00 93.79           C  
ATOM    947  O   SER A 122      37.013   0.168 -12.023  1.00 93.79           O  
ATOM    948  OG  SER A 122      35.310   0.066 -14.705  1.00 93.79           O  
ATOM    949  N   GLY A 123      38.867  -0.147 -13.401  1.00 90.31           N  
ATOM    950  CA  GLY A 123      39.689   0.957 -12.932  1.00 90.31           C  
ATOM    951  C   GLY A 123      40.928   1.180 -13.779  1.00 90.31           C  
ATOM    952  O   GLY A 123      41.274   0.342 -14.614  1.00 90.31           O  
ATOM    953  N   GLU A 124      41.403   2.428 -13.740  1.00 86.67           N  
ATOM    954  CA  GLU A 124      42.604   2.762 -14.499  1.00 86.67           C  
ATOM    955  C   GLU A 124      43.784   1.893 -14.075  1.00 86.67           C  
ATOM    956  CB  GLU A 124      42.953   4.242 -14.331  1.00 86.67           C  
ATOM    957  O   GLU A 124      44.716   1.679 -14.853  1.00 86.67           O  
ATOM    958  CG  GLU A 124      41.883   5.190 -14.855  1.00 86.67           C  
ATOM    959  CD  GLU A 124      42.217   6.656 -14.629  1.00 86.67           C  
ATOM    960  OE1 GLU A 124      41.406   7.529 -15.012  1.00 86.67           O  
ATOM    961  OE2 GLU A 124      43.299   6.933 -14.065  1.00 86.67           O  
ATOM    962  N   SER A 125      43.746   1.369 -12.871  1.00 87.47           N  
ATOM    963  CA  SER A 125      44.719   0.453 -12.284  1.00 87.47           C  
ATOM    964  C   SER A 125      44.030  -0.637 -11.470  1.00 87.47           C  
ATOM    965  CB  SER A 125      45.706   1.216 -11.398  1.00 87.47           C  
ATOM    966  O   SER A 125      42.837  -0.540 -11.175  1.00 87.47           O  
ATOM    967  OG  SER A 125      45.055   1.733 -10.250  1.00 87.47           O  
ATOM    968  N   LYS A 126      44.728  -1.700 -11.251  1.00 85.11           N  
ATOM    969  CA  LYS A 126      44.225  -2.793 -10.424  1.00 85.11           C  
ATOM    970  C   LYS A 126      43.858  -2.302  -9.027  1.00 85.11           C  
ATOM    971  CB  LYS A 126      45.261  -3.915 -10.329  1.00 85.11           C  
ATOM    972  O   LYS A 126      42.866  -2.748  -8.447  1.00 85.11           O  
ATOM    973  CG  LYS A 126      45.287  -4.837 -11.539  1.00 85.11           C  
ATOM    974  CD  LYS A 126      46.237  -6.009 -11.328  1.00 85.11           C  
ATOM    975  CE  LYS A 126      46.370  -6.855 -12.587  1.00 85.11           C  
ATOM    976  NZ  LYS A 126      47.341  -7.975 -12.402  1.00 85.11           N  
ATOM    977  N   GLU A 127      44.575  -1.365  -8.479  1.00 84.88           N  
ATOM    978  CA  GLU A 127      44.338  -0.785  -7.160  1.00 84.88           C  
ATOM    979  C   GLU A 127      43.044   0.023  -7.137  1.00 84.88           C  
ATOM    980  CB  GLU A 127      45.517   0.099  -6.742  1.00 84.88           C  
ATOM    981  O   GLU A 127      42.296  -0.022  -6.158  1.00 84.88           O  
ATOM    982  CG  GLU A 127      46.806  -0.672  -6.497  1.00 84.88           C  
ATOM    983  CD  GLU A 127      47.515  -1.077  -7.779  1.00 84.88           C  
ATOM    984  OE1 GLU A 127      48.288  -2.062  -7.760  1.00 84.88           O  
ATOM    985  OE2 GLU A 127      47.297  -0.404  -8.811  1.00 84.88           O  
ATOM    986  N   GLN A 128      42.858   0.704  -8.208  1.00 86.80           N  
ATOM    987  CA  GLN A 128      41.634   1.490  -8.312  1.00 86.80           C  
ATOM    988  C   GLN A 128      40.407   0.587  -8.411  1.00 86.80           C  
ATOM    989  CB  GLN A 128      41.696   2.425  -9.521  1.00 86.80           C  
ATOM    990  O   GLN A 128      39.364   0.882  -7.825  1.00 86.80           O  
ATOM    991  CG  GLN A 128      40.610   3.492  -9.530  1.00 86.80           C  
ATOM    992  CD  GLN A 128      40.770   4.482 -10.669  1.00 86.80           C  
ATOM    993  NE2 GLN A 128      40.116   5.633 -10.550  1.00 86.80           N  
ATOM    994  OE1 GLN A 128      41.475   4.215 -11.647  1.00 86.80           O  
ATOM    995  N   ALA A 129      40.524  -0.440  -9.174  1.00 88.91           N  
ATOM    996  CA  ALA A 129      39.432  -1.403  -9.289  1.00 88.91           C  
ATOM    997  C   ALA A 129      39.082  -2.001  -7.929  1.00 88.91           C  
ATOM    998  CB  ALA A 129      39.799  -2.509 -10.275  1.00 88.91           C  
ATOM    999  O   ALA A 129      37.905  -2.171  -7.603  1.00 88.91           O  
ATOM   1000  N   LEU A 130      40.039  -2.271  -7.120  1.00 88.91           N  
ATOM   1001  CA  LEU A 130      39.848  -2.796  -5.773  1.00 88.91           C  
ATOM   1002  C   LEU A 130      39.177  -1.761  -4.876  1.00 88.91           C  
ATOM   1003  CB  LEU A 130      41.189  -3.220  -5.167  1.00 88.91           C  
ATOM   1004  O   LEU A 130      38.324  -2.105  -4.055  1.00 88.91           O  
ATOM   1005  CG  LEU A 130      41.778  -4.536  -5.678  1.00 88.91           C  
ATOM   1006  CD1 LEU A 130      43.210  -4.704  -5.180  1.00 88.91           C  
ATOM   1007  CD2 LEU A 130      40.913  -5.714  -5.243  1.00 88.91           C  
ATOM   1008  N   GLU A 131      39.638  -0.553  -5.009  1.00 88.17           N  
ATOM   1009  CA  GLU A 131      39.044   0.537  -4.241  1.00 88.17           C  
ATOM   1010  C   GLU A 131      37.559   0.690  -4.559  1.00 88.17           C  
ATOM   1011  CB  GLU A 131      39.779   1.851  -4.515  1.00 88.17           C  
ATOM   1012  O   GLU A 131      36.745   0.901  -3.658  1.00 88.17           O  
ATOM   1013  CG  GLU A 131      39.344   2.998  -3.615  1.00 88.17           C  
ATOM   1014  CD  GLU A 131      40.077   4.299  -3.904  1.00 88.17           C  
ATOM   1015  OE1 GLU A 131      39.819   5.308  -3.210  1.00 88.17           O  
ATOM   1016  OE2 GLU A 131      40.915   4.309  -4.834  1.00 88.17           O  
ATOM   1017  N   HIS A 132      37.286   0.629  -5.849  1.00 92.10           N  
ATOM   1018  CA  HIS A 132      35.890   0.685  -6.267  1.00 92.10           C  
ATOM   1019  C   HIS A 132      35.087  -0.461  -5.660  1.00 92.10           C  
ATOM   1020  CB  HIS A 132      35.785   0.648  -7.793  1.00 92.10           C  
ATOM   1021  O   HIS A 132      33.958  -0.261  -5.206  1.00 92.10           O  
ATOM   1022  CG  HIS A 132      36.236   1.911  -8.455  1.00 92.10           C  
ATOM   1023  CD2 HIS A 132      36.498   3.138  -7.946  1.00 92.10           C  
ATOM   1024  ND1 HIS A 132      36.464   1.999  -9.812  1.00 92.10           N  
ATOM   1025  CE1 HIS A 132      36.849   3.229 -10.108  1.00 92.10           C  
ATOM   1026  NE2 HIS A 132      36.878   3.940  -8.994  1.00 92.10           N  
ATOM   1027  N   CYS A 133      35.655  -1.611  -5.665  1.00 90.79           N  
ATOM   1028  CA  CYS A 133      35.008  -2.781  -5.083  1.00 90.79           C  
ATOM   1029  C   CYS A 133      34.792  -2.596  -3.586  1.00 90.79           C  
ATOM   1030  CB  CYS A 133      35.842  -4.037  -5.335  1.00 90.79           C  
ATOM   1031  O   CYS A 133      33.705  -2.868  -3.073  1.00 90.79           O  
ATOM   1032  SG  CYS A 133      35.117  -5.542  -4.648  1.00 90.79           S  
ATOM   1033  N   CYS A 134      35.799  -2.135  -2.841  1.00 88.72           N  
ATOM   1034  CA  CYS A 134      35.709  -1.898  -1.405  1.00 88.72           C  
ATOM   1035  C   CYS A 134      34.641  -0.857  -1.090  1.00 88.72           C  
ATOM   1036  CB  CYS A 134      37.059  -1.440  -0.851  1.00 88.72           C  
ATOM   1037  O   CYS A 134      33.871  -1.019  -0.142  1.00 88.72           O  
ATOM   1038  SG  CYS A 134      38.291  -2.757  -0.758  1.00 88.72           S  
ATOM   1039  N   SER A 135      34.663   0.085  -1.887  1.00 90.22           N  
ATOM   1040  CA  SER A 135      33.660   1.130  -1.716  1.00 90.22           C  
ATOM   1041  C   SER A 135      32.251   0.583  -1.922  1.00 90.22           C  
ATOM   1042  CB  SER A 135      33.915   2.283  -2.688  1.00 90.22           C  
ATOM   1043  O   SER A 135      31.338   0.901  -1.157  1.00 90.22           O  
ATOM   1044  OG  SER A 135      32.879   3.247  -2.609  1.00 90.22           O  
ATOM   1045  N   CYS A 136      32.050  -0.159  -2.960  1.00 92.23           N  
ATOM   1046  CA  CYS A 136      30.761  -0.773  -3.256  1.00 92.23           C  
ATOM   1047  C   CYS A 136      30.334  -1.713  -2.134  1.00 92.23           C  
ATOM   1048  CB  CYS A 136      30.822  -1.537  -4.578  1.00 92.23           C  
ATOM   1049  O   CYS A 136      29.175  -1.703  -1.717  1.00 92.23           O  
ATOM   1050  SG  CYS A 136      29.255  -2.300  -5.051  1.00 92.23           S  
ATOM   1051  N   VAL A 137      31.201  -2.503  -1.607  1.00 90.38           N  
ATOM   1052  CA  VAL A 137      30.937  -3.443  -0.522  1.00 90.38           C  
ATOM   1053  C   VAL A 137      30.505  -2.680   0.729  1.00 90.38           C  
ATOM   1054  CB  VAL A 137      32.175  -4.315  -0.213  1.00 90.38           C  
ATOM   1055  O   VAL A 137      29.604  -3.116   1.449  1.00 90.38           O  
ATOM   1056  CG1 VAL A 137      31.974  -5.097   1.084  1.00 90.38           C  
ATOM   1057  CG2 VAL A 137      32.460  -5.265  -1.375  1.00 90.38           C  
ATOM   1058  N   GLN A 138      31.192  -1.613   0.982  1.00 87.95           N  
ATOM   1059  CA  GLN A 138      30.832  -0.774   2.120  1.00 87.95           C  
ATOM   1060  C   GLN A 138      29.386  -0.298   2.017  1.00 87.95           C  
ATOM   1061  CB  GLN A 138      31.774   0.427   2.222  1.00 87.95           C  
ATOM   1062  O   GLN A 138      28.657  -0.290   3.012  1.00 87.95           O  
ATOM   1063  CG  GLN A 138      31.605   1.235   3.501  1.00 87.95           C  
ATOM   1064  CD  GLN A 138      32.612   2.364   3.620  1.00 87.95           C  
ATOM   1065  NE2 GLN A 138      32.546   3.104   4.722  1.00 87.95           N  
ATOM   1066  OE1 GLN A 138      33.444   2.568   2.730  1.00 87.95           O  
ATOM   1067  N   LYS A 139      28.967   0.055   0.794  1.00 88.45           N  
ATOM   1068  CA  LYS A 139      27.589   0.494   0.590  1.00 88.45           C  
ATOM   1069  C   LYS A 139      26.616  -0.674   0.711  1.00 88.45           C  
ATOM   1070  CB  LYS A 139      27.436   1.164  -0.776  1.00 88.45           C  
ATOM   1071  O   LYS A 139      25.540  -0.535   1.298  1.00 88.45           O  
ATOM   1072  CG  LYS A 139      26.158   1.975  -0.928  1.00 88.45           C  
ATOM   1073  CD  LYS A 139      26.214   3.265  -0.120  1.00 88.45           C  
ATOM   1074  CE  LYS A 139      25.041   4.180  -0.444  1.00 88.45           C  
ATOM   1075  NZ  LYS A 139      24.936   5.310   0.527  1.00 88.45           N  
ATOM   1076  N   LEU A 140      26.974  -1.831   0.224  1.00 89.77           N  
ATOM   1077  CA  LEU A 140      26.146  -3.030   0.289  1.00 89.77           C  
ATOM   1078  C   LEU A 140      26.002  -3.514   1.728  1.00 89.77           C  
ATOM   1079  CB  LEU A 140      26.742  -4.142  -0.579  1.00 89.77           C  
ATOM   1080  O   LEU A 140      24.960  -4.056   2.104  1.00 89.77           O  
ATOM   1081  CG  LEU A 140      26.513  -4.022  -2.086  1.00 89.77           C  
ATOM   1082  CD1 LEU A 140      27.348  -5.057  -2.833  1.00 89.77           C  
ATOM   1083  CD2 LEU A 140      25.033  -4.181  -2.417  1.00 89.77           C  
ATOM   1084  N   ALA A 141      27.044  -3.305   2.502  1.00 87.22           N  
ATOM   1085  CA  ALA A 141      27.068  -3.756   3.891  1.00 87.22           C  
ATOM   1086  C   ALA A 141      26.003  -3.042   4.718  1.00 87.22           C  
ATOM   1087  CB  ALA A 141      28.450  -3.531   4.500  1.00 87.22           C  
ATOM   1088  O   ALA A 141      25.605  -3.526   5.780  1.00 87.22           O  
ATOM   1089  N   GLN A 142      25.517  -1.986   4.253  1.00 86.72           N  
ATOM   1090  CA  GLN A 142      24.445  -1.284   4.951  1.00 86.72           C  
ATOM   1091  C   GLN A 142      23.135  -2.062   4.869  1.00 86.72           C  
ATOM   1092  CB  GLN A 142      24.259   0.121   4.375  1.00 86.72           C  
ATOM   1093  O   GLN A 142      22.253  -1.893   5.714  1.00 86.72           O  
ATOM   1094  CG  GLN A 142      25.460   1.034   4.581  1.00 86.72           C  
ATOM   1095  CD  GLN A 142      25.314   2.365   3.867  1.00 86.72           C  
ATOM   1096  NE2 GLN A 142      26.439   3.005   3.571  1.00 86.72           N  
ATOM   1097  OE1 GLN A 142      24.198   2.814   3.584  1.00 86.72           O  
ATOM   1098  N   TYR A 143      23.061  -2.928   3.927  1.00 85.55           N  
ATOM   1099  CA  TYR A 143      21.817  -3.654   3.698  1.00 85.55           C  
ATOM   1100  C   TYR A 143      22.000  -5.145   3.955  1.00 85.55           C  
ATOM   1101  CB  TYR A 143      21.318  -3.428   2.268  1.00 85.55           C  
ATOM   1102  O   TYR A 143      21.122  -5.795   4.526  1.00 85.55           O  
ATOM   1103  CG  TYR A 143      21.064  -1.978   1.935  1.00 85.55           C  
ATOM   1104  CD1 TYR A 143      19.851  -1.372   2.253  1.00 85.55           C  
ATOM   1105  CD2 TYR A 143      22.036  -1.211   1.302  1.00 85.55           C  
ATOM   1106  CE1 TYR A 143      19.612  -0.036   1.947  1.00 85.55           C  
ATOM   1107  CE2 TYR A 143      21.808   0.126   0.991  1.00 85.55           C  
ATOM   1108  OH  TYR A 143      20.364   2.026   1.012  1.00 85.55           O  
ATOM   1109  CZ  TYR A 143      20.595   0.703   1.317  1.00 85.55           C  
ATOM   1110  N   ILE A 144      23.143  -5.753   3.615  1.00 84.44           N  
ATOM   1111  CA  ILE A 144      23.367  -7.192   3.692  1.00 84.44           C  
ATOM   1112  C   ILE A 144      24.836  -7.470   4.003  1.00 84.44           C  
ATOM   1113  CB  ILE A 144      22.954  -7.899   2.381  1.00 84.44           C  
ATOM   1114  O   ILE A 144      25.714  -6.687   3.633  1.00 84.44           O  
ATOM   1115  CG1 ILE A 144      23.043  -9.420   2.544  1.00 84.44           C  
ATOM   1116  CG2 ILE A 144      23.822  -7.421   1.213  1.00 84.44           C  
ATOM   1117  CD1 ILE A 144      22.297 -10.202   1.471  1.00 84.44           C  
ATOM   1118  N   THR A 145      25.104  -8.632   4.631  1.00 83.86           N  
ATOM   1119  CA  THR A 145      26.471  -9.015   4.968  1.00 83.86           C  
ATOM   1120  C   THR A 145      27.182  -9.606   3.754  1.00 83.86           C  
ATOM   1121  CB  THR A 145      26.497 -10.030   6.126  1.00 83.86           C  
ATOM   1122  O   THR A 145      26.613 -10.428   3.033  1.00 83.86           O  
ATOM   1123  CG2 THR A 145      27.925 -10.297   6.591  1.00 83.86           C  
ATOM   1124  OG1 THR A 145      25.738  -9.511   7.225  1.00 83.86           O  
ATOM   1125  N   VAL A 146      28.386  -9.092   3.501  1.00 82.75           N  
ATOM   1126  CA  VAL A 146      29.205  -9.594   2.403  1.00 82.75           C  
ATOM   1127  C   VAL A 146      30.283 -10.528   2.947  1.00 82.75           C  
ATOM   1128  CB  VAL A 146      29.851  -8.441   1.603  1.00 82.75           C  
ATOM   1129  O   VAL A 146      31.015 -10.168   3.873  1.00 82.75           O  
ATOM   1130  CG1 VAL A 146      30.698  -8.989   0.456  1.00 82.75           C  
ATOM   1131  CG2 VAL A 146      28.778  -7.492   1.074  1.00 82.75           C  
ATOM   1132  N   GLN A 147      30.347 -11.754   2.502  1.00 77.71           N  
ATOM   1133  CA  GLN A 147      31.290 -12.763   2.974  1.00 77.71           C  
ATOM   1134  C   GLN A 147      32.629 -12.646   2.251  1.00 77.71           C  
ATOM   1135  CB  GLN A 147      30.713 -14.167   2.787  1.00 77.71           C  
ATOM   1136  O   GLN A 147      32.669 -12.527   1.025  1.00 77.71           O  
ATOM   1137  CG  GLN A 147      29.387 -14.387   3.502  1.00 77.71           C  
ATOM   1138  CD  GLN A 147      29.522 -14.355   5.013  1.00 77.71           C  
ATOM   1139  NE2 GLN A 147      29.885 -15.490   5.600  1.00 77.71           N  
ATOM   1140  OE1 GLN A 147      29.303 -13.318   5.647  1.00 77.71           O  
ATOM   1141  N   VAL A 148      33.711 -12.569   3.002  1.00 64.53           N  
ATOM   1142  CA  VAL A 148      35.066 -12.610   2.462  1.00 64.53           C  
ATOM   1143  C   VAL A 148      35.721 -13.946   2.809  1.00 64.53           C  
ATOM   1144  CB  VAL A 148      35.925 -11.441   2.995  1.00 64.53           C  
ATOM   1145  O   VAL A 148      35.849 -14.294   3.985  1.00 64.53           O  
ATOM   1146  CG1 VAL A 148      37.312 -11.455   2.354  1.00 64.53           C  
ATOM   1147  CG2 VAL A 148      35.227 -10.107   2.738  1.00 64.53           C  
ATOM   1148  N   PRO A 149      35.727 -14.856   1.997  1.00 52.48           N  
ATOM   1149  CA  PRO A 149      36.399 -16.115   2.328  1.00 52.48           C  
ATOM   1150  C   PRO A 149      37.825 -15.908   2.833  1.00 52.48           C  
ATOM   1151  CB  PRO A 149      36.395 -16.876   0.999  1.00 52.48           C  
ATOM   1152  O   PRO A 149      38.556 -15.069   2.301  1.00 52.48           O  
ATOM   1153  CG  PRO A 149      35.544 -16.051   0.089  1.00 52.48           C  
ATOM   1154  CD  PRO A 149      35.336 -14.704   0.721  1.00 52.48           C  
ATOM   1155  N   ASP A 150      38.101 -16.041   4.232  1.00 37.54           N  
ATOM   1156  CA  ASP A 150      39.412 -16.032   4.873  1.00 37.54           C  
ATOM   1157  C   ASP A 150      40.306 -17.136   4.312  1.00 37.54           C  
ATOM   1158  CB  ASP A 150      39.271 -16.189   6.388  1.00 37.54           C  
ATOM   1159  O   ASP A 150      40.110 -18.314   4.616  1.00 37.54           O  
ATOM   1160  CG  ASP A 150      39.283 -14.862   7.126  1.00 37.54           C  
ATOM   1161  OD1 ASP A 150      39.658 -13.833   6.523  1.00 37.54           O  
ATOM   1162  OD2 ASP A 150      38.916 -14.845   8.321  1.00 37.54           O  
ATOM   1163  N   GLY A 151      40.573 -17.266   2.995  1.00 35.95           N  
ATOM   1164  CA  GLY A 151      41.519 -18.282   2.563  1.00 35.95           C  
ATOM   1165  C   GLY A 151      42.859 -17.710   2.140  1.00 35.95           C  
ATOM   1166  O   GLY A 151      42.925 -16.599   1.609  1.00 35.95           O  
ATOM   1167  N   ASN A 152      43.857 -17.739   3.140  1.00 30.75           N  
ATOM   1168  CA  ASN A 152      45.300 -17.938   3.065  1.00 30.75           C  
ATOM   1169  C   ASN A 152      45.935 -17.041   2.006  1.00 30.75           C  
ATOM   1170  CB  ASN A 152      45.626 -19.406   2.782  1.00 30.75           C  
ATOM   1171  O   ASN A 152      45.873 -17.342   0.813  1.00 30.75           O  
ATOM   1172  CG  ASN A 152      44.925 -20.354   3.735  1.00 30.75           C  
ATOM   1173  ND2 ASN A 152      45.000 -21.647   3.446  1.00 30.75           N  
ATOM   1174  OD1 ASN A 152      44.321 -19.927   4.722  1.00 30.75           O  
ATOM   1175  N   ILE A 153      46.044 -15.730   2.143  1.00 30.41           N  
ATOM   1176  CA  ILE A 153      47.070 -14.979   1.429  1.00 30.41           C  
ATOM   1177  C   ILE A 153      47.496 -13.770   2.258  1.00 30.41           C  
ATOM   1178  CB  ILE A 153      46.575 -14.527   0.037  1.00 30.41           C  
ATOM   1179  O   ILE A 153      46.652 -12.997   2.719  1.00 30.41           O  
ATOM   1180  CG1 ILE A 153      46.204 -15.743  -0.819  1.00 30.41           C  
ATOM   1181  CG2 ILE A 153      47.634 -13.669  -0.661  1.00 30.41           C  
ATOM   1182  CD1 ILE A 153      45.566 -15.389  -2.156  1.00 30.41           C  
ATOM   1183  N   GLN A 154      48.525 -13.946   3.139  1.00 23.94           N  
ATOM   1184  CA  GLN A 154      49.711 -13.141   3.413  1.00 23.94           C  
ATOM   1185  C   GLN A 154      49.800 -11.950   2.462  1.00 23.94           C  
ATOM   1186  CB  GLN A 154      50.976 -13.994   3.305  1.00 23.94           C  
ATOM   1187  O   GLN A 154      49.752 -12.119   1.242  1.00 23.94           O  
ATOM   1188  CG  GLN A 154      52.097 -13.552   4.236  1.00 23.94           C  
ATOM   1189  CD  GLN A 154      52.927 -14.714   4.749  1.00 23.94           C  
ATOM   1190  NE2 GLN A 154      53.512 -14.549   5.930  1.00 23.94           N  
ATOM   1191  OE1 GLN A 154      53.040 -15.752   4.089  1.00 23.94           O  
ATOM   1192  N   GLU A 155      49.064 -10.797   2.679  1.00 25.11           N  
ATOM   1193  CA  GLU A 155      49.628  -9.473   2.438  1.00 25.11           C  
ATOM   1194  C   GLU A 155      48.583  -8.525   1.858  1.00 25.11           C  
ATOM   1195  CB  GLU A 155      50.834  -9.564   1.500  1.00 25.11           C  
ATOM   1196  O   GLU A 155      48.013  -8.794   0.799  1.00 25.11           O  
ATOM   1197  CG  GLU A 155      51.948  -8.582   1.833  1.00 25.11           C  
ATOM   1198  CD  GLU A 155      53.258  -8.901   1.130  1.00 25.11           C  
ATOM   1199  OE1 GLU A 155      54.150  -8.024   1.081  1.00 25.11           O  
ATOM   1200  OE2 GLU A 155      53.394 -10.037   0.623  1.00 25.11           O  
ATOM   1201  N   LEU A 156      47.701  -7.845   2.633  1.00 22.70           N  
ATOM   1202  CA  LEU A 156      47.464  -6.452   2.273  1.00 22.70           C  
ATOM   1203  C   LEU A 156      46.786  -5.703   3.416  1.00 22.70           C  
ATOM   1204  CB  LEU A 156      46.605  -6.364   1.009  1.00 22.70           C  
ATOM   1205  O   LEU A 156      45.624  -5.966   3.733  1.00 22.70           O  
ATOM   1206  CG  LEU A 156      47.345  -6.482  -0.324  1.00 22.70           C  
ATOM   1207  CD1 LEU A 156      46.362  -6.774  -1.453  1.00 22.70           C  
ATOM   1208  CD2 LEU A 156      48.135  -5.209  -0.612  1.00 22.70           C  
ATOM   1209  N   GLN A 157      47.264  -5.712   4.593  1.00 24.58           N  
ATOM   1210  CA  GLN A 157      47.036  -4.677   5.596  1.00 24.58           C  
ATOM   1211  C   GLN A 157      47.580  -3.330   5.131  1.00 24.58           C  
ATOM   1212  CB  GLN A 157      47.676  -5.070   6.929  1.00 24.58           C  
ATOM   1213  O   GLN A 157      48.783  -3.185   4.905  1.00 24.58           O  
ATOM   1214  CG  GLN A 157      46.923  -6.164   7.674  1.00 24.58           C  
ATOM   1215  CD  GLN A 157      45.922  -5.613   8.671  1.00 24.58           C  
ATOM   1216  NE2 GLN A 157      45.239  -6.505   9.380  1.00 24.58           N  
ATOM   1217  OE1 GLN A 157      45.764  -4.395   8.804  1.00 24.58           O  
ATOM   1218  N   LEU A 158      46.953  -2.558   4.195  1.00 20.39           N  
ATOM   1219  CA  LEU A 158      47.183  -1.130   4.004  1.00 20.39           C  
ATOM   1220  C   LEU A 158      46.299  -0.308   4.937  1.00 20.39           C  
ATOM   1221  CB  LEU A 158      46.917  -0.733   2.550  1.00 20.39           C  
ATOM   1222  O   LEU A 158      45.070  -0.387   4.864  1.00 20.39           O  
ATOM   1223  CG  LEU A 158      47.912   0.244   1.921  1.00 20.39           C  
ATOM   1224  CD1 LEU A 158      49.034  -0.518   1.223  1.00 20.39           C  
ATOM   1225  CD2 LEU A 158      47.202   1.175   0.944  1.00 20.39           C  
ATOM   1226  N   ILE A 159      46.474  -0.310   6.226  1.00 22.47           N  
ATOM   1227  CA  ILE A 159      46.098   0.791   7.106  1.00 22.47           C  
ATOM   1228  C   ILE A 159      47.144   1.900   7.023  1.00 22.47           C  
ATOM   1229  CB  ILE A 159      45.936   0.315   8.568  1.00 22.47           C  
ATOM   1230  O   ILE A 159      48.336   1.652   7.217  1.00 22.47           O  
ATOM   1231  CG1 ILE A 159      44.927  -0.837   8.646  1.00 22.47           C  
ATOM   1232  CG2 ILE A 159      45.510   1.477   9.470  1.00 22.47           C  
ATOM   1233  CD1 ILE A 159      44.500  -1.190  10.063  1.00 22.47           C  
ATOM   1234  N   PRO A 160      46.972   3.046   6.241  1.00 21.05           N  
ATOM   1235  CA  PRO A 160      47.847   4.219   6.291  1.00 21.05           C  
ATOM   1236  C   PRO A 160      47.837   4.905   7.656  1.00 21.05           C  
ATOM   1237  CB  PRO A 160      47.266   5.139   5.214  1.00 21.05           C  
ATOM   1238  O   PRO A 160      46.770   5.106   8.242  1.00 21.05           O  
ATOM   1239  CG  PRO A 160      46.252   4.302   4.503  1.00 21.05           C  
ATOM   1240  CD  PRO A 160      45.811   3.201   5.425  1.00 21.05           C  
ATOM   1241  N   GLY A 161      48.689   4.447   8.588  1.00 19.59           N  
ATOM   1242  CA  GLY A 161      49.025   5.141   9.822  1.00 19.59           C  
ATOM   1243  C   GLY A 161      49.677   6.491   9.589  1.00 19.59           C  
ATOM   1244  O   GLY A 161      50.372   6.686   8.589  1.00 19.59           O  
ATOM   1245  N   PRO A 162      49.126   7.599  10.207  1.00 21.18           N  
ATOM   1246  CA  PRO A 162      49.606   8.980  10.290  1.00 21.18           C  
ATOM   1247  C   PRO A 162      51.018   9.081  10.864  1.00 21.18           C  
ATOM   1248  CB  PRO A 162      48.590   9.651  11.218  1.00 21.18           C  
ATOM   1249  O   PRO A 162      51.380   8.313  11.759  1.00 21.18           O  
ATOM   1250  CG  PRO A 162      47.779   8.526  11.774  1.00 21.18           C  
ATOM   1251  CD  PRO A 162      48.326   7.234  11.239  1.00 21.18           C  
ATOM   1252  N   PRO A 163      52.010   9.779  10.081  1.00 20.69           N  
ATOM   1253  CA  PRO A 163      53.469   9.894  10.114  1.00 20.69           C  
ATOM   1254  C   PRO A 163      53.986  10.467  11.432  1.00 20.69           C  
ATOM   1255  CB  PRO A 163      53.775  10.840   8.950  1.00 20.69           C  
ATOM   1256  O   PRO A 163      53.472  11.481  11.912  1.00 20.69           O  
ATOM   1257  CG  PRO A 163      52.488  11.555   8.691  1.00 20.69           C  
ATOM   1258  CD  PRO A 163      51.463  11.063   9.672  1.00 20.69           C  
ATOM   1259  N   ARG A 164      54.247   9.604  12.406  1.00 23.07           N  
ATOM   1260  CA  ARG A 164      54.974  10.098  13.571  1.00 23.07           C  
ATOM   1261  C   ARG A 164      56.478   9.916  13.396  1.00 23.07           C  
ATOM   1262  CB  ARG A 164      54.504   9.384  14.841  1.00 23.07           C  
ATOM   1263  O   ARG A 164      56.941   8.823  13.062  1.00 23.07           O  
ATOM   1264  CG  ARG A 164      54.376  10.297  16.050  1.00 23.07           C  
ATOM   1265  CD  ARG A 164      53.794   9.565  17.250  1.00 23.07           C  
ATOM   1266  NE  ARG A 164      53.586  10.464  18.382  1.00 23.07           N  
ATOM   1267  NH1 ARG A 164      53.017   8.793  19.872  1.00 23.07           N  
ATOM   1268  NH2 ARG A 164      53.061  10.981  20.557  1.00 23.07           N  
ATOM   1269  CZ  ARG A 164      53.222  10.077  19.601  1.00 23.07           C  
ATOM   1270  N   ALA A 165      57.163  10.873  12.857  1.00 18.85           N  
ATOM   1271  CA  ALA A 165      58.475  11.513  12.907  1.00 18.85           C  
ATOM   1272  C   ALA A 165      59.098  11.381  14.294  1.00 18.85           C  
ATOM   1273  CB  ALA A 165      58.363  12.985  12.515  1.00 18.85           C  
ATOM   1274  O   ALA A 165      58.569  11.914  15.272  1.00 18.85           O  
ATOM   1275  N   THR A 166      59.641  10.277  14.637  1.00 23.32           N  
ATOM   1276  CA  THR A 166      60.706  10.368  15.630  1.00 23.32           C  
ATOM   1277  C   THR A 166      61.933   9.581  15.180  1.00 23.32           C  
ATOM   1278  CB  THR A 166      60.236   9.852  17.002  1.00 23.32           C  
ATOM   1279  O   THR A 166      61.811   8.457  14.690  1.00 23.32           O  
ATOM   1280  CG2 THR A 166      59.515  10.945  17.784  1.00 23.32           C  
ATOM   1281  OG1 THR A 166      59.341   8.749  16.810  1.00 23.32           O  
ATOM   1282  N   GLU A 167      62.860  10.151  14.510  1.00 20.18           N  
ATOM   1283  CA  GLU A 167      64.292  10.432  14.569  1.00 20.18           C  
ATOM   1284  C   GLU A 167      64.967   9.626  15.674  1.00 20.18           C  
ATOM   1285  CB  GLU A 167      64.538  11.927  14.782  1.00 20.18           C  
ATOM   1286  O   GLU A 167      64.508   9.625  16.818  1.00 20.18           O  
ATOM   1287  CG  GLU A 167      64.173  12.788  13.581  1.00 20.18           C  
ATOM   1288  CD  GLU A 167      64.460  14.266  13.793  1.00 20.18           C  
ATOM   1289  OE1 GLU A 167      64.300  15.058  12.837  1.00 20.18           O  
ATOM   1290  OE2 GLU A 167      64.849  14.635  14.924  1.00 20.18           O  
ATOM   1291  N   SER A 168      65.720   8.607  15.255  1.00 20.31           N  
ATOM   1292  CA  SER A 168      67.162   8.405  15.352  1.00 20.31           C  
ATOM   1293  C   SER A 168      67.508   7.412  16.456  1.00 20.31           C  
ATOM   1294  CB  SER A 168      67.873   9.735  15.610  1.00 20.31           C  
ATOM   1295  O   SER A 168      66.943   7.470  17.550  1.00 20.31           O  
ATOM   1296  OG  SER A 168      67.557  10.232  16.899  1.00 20.31           O  
ATOM   1297  N   GLN A 169      68.041   6.212  15.991  1.00 20.63           N  
ATOM   1298  CA  GLN A 169      69.412   5.860  16.345  1.00 20.63           C  
ATOM   1299  C   GLN A 169      69.484   4.457  16.941  1.00 20.63           C  
ATOM   1300  CB  GLN A 169      69.992   6.878  17.327  1.00 20.63           C  
ATOM   1301  O   GLN A 169      68.756   4.140  17.884  1.00 20.63           O  
ATOM   1302  CG  GLN A 169      71.054   7.784  16.719  1.00 20.63           C  
ATOM   1303  CD  GLN A 169      71.873   8.515  17.766  1.00 20.63           C  
ATOM   1304  NE2 GLN A 169      73.055   8.979  17.377  1.00 20.63           N  
ATOM   1305  OE1 GLN A 169      71.446   8.661  18.916  1.00 20.63           O  
ATOM   1306  N   GLY A 170      69.988   3.481  16.112  1.00 20.96           N  
ATOM   1307  CA  GLY A 170      71.292   2.859  16.279  1.00 20.96           C  
ATOM   1308  C   GLY A 170      71.224   1.499  16.946  1.00 20.96           C  
ATOM   1309  O   GLY A 170      70.506   1.321  17.933  1.00 20.96           O  
ATOM   1310  N   LYS A 171      71.516   0.434  16.178  1.00 21.42           N  
ATOM   1311  CA  LYS A 171      72.719  -0.385  16.288  1.00 21.42           C  
ATOM   1312  C   LYS A 171      72.414  -1.724  16.952  1.00 21.42           C  
ATOM   1313  CB  LYS A 171      73.803   0.356  17.074  1.00 21.42           C  
ATOM   1314  O   LYS A 171      71.791  -1.768  18.015  1.00 21.42           O  
ATOM   1315  CG  LYS A 171      75.214   0.119  16.556  1.00 21.42           C  
ATOM   1316  CD  LYS A 171      75.949   1.431  16.317  1.00 21.42           C  
ATOM   1317  CE  LYS A 171      77.364   1.195  15.805  1.00 21.42           C  
ATOM   1318  NZ  LYS A 171      78.031   2.473  15.413  1.00 21.42           N  
ATOM   1319  N   ASP A 172      72.512  -2.837  16.170  1.00 20.33           N  
ATOM   1320  CA  ASP A 172      73.535  -3.871  16.292  1.00 20.33           C  
ATOM   1321  C   ASP A 172      72.904  -5.246  16.502  1.00 20.33           C  
ATOM   1322  CB  ASP A 172      74.489  -3.549  17.444  1.00 20.33           C  
ATOM   1323  O   ASP A 172      72.022  -5.407  17.349  1.00 20.33           O  
ATOM   1324  CG  ASP A 172      75.695  -2.738  17.006  1.00 20.33           C  
ATOM   1325  OD1 ASP A 172      75.970  -2.663  15.789  1.00 20.33           O  
ATOM   1326  OD2 ASP A 172      76.380  -2.172  17.885  1.00 20.33           O  
ATOM   1327  N   SER A 173      72.979  -6.103  15.478  1.00 18.77           N  
ATOM   1328  CA  SER A 173      73.699  -7.332  15.163  1.00 18.77           C  
ATOM   1329  C   SER A 173      73.739  -8.273  16.363  1.00 18.77           C  
ATOM   1330  CB  SER A 173      75.124  -7.017  14.705  1.00 18.77           C  
ATOM   1331  O   SER A 173      74.012  -7.844  17.486  1.00 18.77           O  
ATOM   1332  OG  SER A 173      75.124  -6.492  13.388  1.00 18.77           O  
ATOM   1333  N   ALA A 174      73.053  -9.441  16.260  1.00 19.59           N  
ATOM   1334  CA  ALA A 174      73.803 -10.671  16.497  1.00 19.59           C  
ATOM   1335  C   ALA A 174      72.877 -11.803  16.933  1.00 19.59           C  
ATOM   1336  CB  ALA A 174      74.886 -10.440  17.548  1.00 19.59           C  
ATOM   1337  O   ALA A 174      72.050 -11.626  17.831  1.00 19.59           O  
ATOM   1338  N   LYS A 175      72.492 -12.650  16.012  1.00 18.53           N  
ATOM   1339  CA  LYS A 175      72.563 -14.076  15.704  1.00 18.53           C  
ATOM   1340  C   LYS A 175      73.320 -14.836  16.790  1.00 18.53           C  
ATOM   1341  CB  LYS A 175      73.231 -14.299  14.346  1.00 18.53           C  
ATOM   1342  O   LYS A 175      74.444 -14.471  17.142  1.00 18.53           O  
ATOM   1343  CG  LYS A 175      72.362 -13.913  13.158  1.00 18.53           C  
ATOM   1344  CD  LYS A 175      73.010 -14.312  11.839  1.00 18.53           C  
ATOM   1345  CE  LYS A 175      72.174 -13.868  10.647  1.00 18.53           C  
ATOM   1346  NZ  LYS A 175      72.797 -14.270   9.351  1.00 18.53           N  
ATOM   1347  N   SER A 176      72.705 -15.380  17.830  1.00 20.82           N  
ATOM   1348  CA  SER A 176      73.290 -16.517  18.533  1.00 20.82           C  
ATOM   1349  C   SER A 176      72.229 -17.555  18.885  1.00 20.82           C  
ATOM   1350  CB  SER A 176      74.003 -16.054  19.804  1.00 20.82           C  
ATOM   1351  O   SER A 176      71.137 -17.204  19.337  1.00 20.82           O  
ATOM   1352  OG  SER A 176      73.086 -15.458  20.706  1.00 20.82           O  
ATOM   1353  N   VAL A 177      72.109 -18.707  18.162  1.00 20.16           N  
ATOM   1354  CA  VAL A 177      72.315 -20.150  18.212  1.00 20.16           C  
ATOM   1355  C   VAL A 177      71.650 -20.724  19.462  1.00 20.16           C  
ATOM   1356  CB  VAL A 177      73.817 -20.511  18.195  1.00 20.16           C  
ATOM   1357  O   VAL A 177      71.794 -20.175  20.557  1.00 20.16           O  
ATOM   1358  CG1 VAL A 177      74.012 -22.019  18.338  1.00 20.16           C  
ATOM   1359  CG2 VAL A 177      74.472 -20.004  16.911  1.00 20.16           C  
ATOM   1360  N   PRO A 178      70.685 -21.760  19.254  1.00 20.65           N  
ATOM   1361  CA  PRO A 178      69.819 -22.610  20.075  1.00 20.65           C  
ATOM   1362  C   PRO A 178      70.572 -23.772  20.718  1.00 20.65           C  
ATOM   1363  CB  PRO A 178      68.776 -23.119  19.078  1.00 20.65           C  
ATOM   1364  O   PRO A 178      71.435 -24.382  20.080  1.00 20.65           O  
ATOM   1365  CG  PRO A 178      68.994 -22.301  17.846  1.00 20.65           C  
ATOM   1366  CD  PRO A 178      70.427 -21.855  17.817  1.00 20.65           C  
ATOM   1367  N   ARG A 179      71.012 -23.758  22.011  1.00 20.88           N  
ATOM   1368  CA  ARG A 179      71.620 -24.683  22.963  1.00 20.88           C  
ATOM   1369  C   ARG A 179      70.554 -25.463  23.725  1.00 20.88           C  
ATOM   1370  CB  ARG A 179      72.520 -23.929  23.944  1.00 20.88           C  
ATOM   1371  O   ARG A 179      69.579 -24.884  24.208  1.00 20.88           O  
ATOM   1372  CG  ARG A 179      73.800 -23.395  23.321  1.00 20.88           C  
ATOM   1373  CD  ARG A 179      74.887 -23.177  24.364  1.00 20.88           C  
ATOM   1374  NE  ARG A 179      76.169 -22.848  23.746  1.00 20.88           N  
ATOM   1375  NH1 ARG A 179      77.328 -24.581  24.742  1.00 20.88           N  
ATOM   1376  NH2 ARG A 179      78.408 -23.137  23.327  1.00 20.88           N  
ATOM   1377  CZ  ARG A 179      77.299 -23.523  23.940  1.00 20.88           C  
ATOM   1378  N   GLN A 180      70.297 -26.717  23.387  1.00 19.51           N  
ATOM   1379  CA  GLN A 180      70.237 -28.078  23.911  1.00 19.51           C  
ATOM   1380  C   GLN A 180      70.127 -28.077  25.433  1.00 19.51           C  
ATOM   1381  CB  GLN A 180      71.466 -28.876  23.474  1.00 19.51           C  
ATOM   1382  O   GLN A 180      70.885 -27.385  26.115  1.00 19.51           O  
ATOM   1383  CG  GLN A 180      71.527 -29.141  21.975  1.00 19.51           C  
ATOM   1384  CD  GLN A 180      70.628 -30.283  21.544  1.00 19.51           C  
ATOM   1385  NE2 GLN A 180      69.821 -30.047  20.515  1.00 19.51           N  
ATOM   1386  OE1 GLN A 180      70.659 -31.370  22.130  1.00 19.51           O  
ATOM   1387  N   PRO A 181      69.207 -28.947  26.024  1.00 23.48           N  
ATOM   1388  CA  PRO A 181      68.629 -29.211  27.344  1.00 23.48           C  
ATOM   1389  C   PRO A 181      69.409 -30.262  28.130  1.00 23.48           C  
ATOM   1390  CB  PRO A 181      67.218 -29.707  27.019  1.00 23.48           C  
ATOM   1391  O   PRO A 181      69.832 -31.274  27.563  1.00 23.48           O  
ATOM   1392  CG  PRO A 181      67.242 -29.992  25.552  1.00 23.48           C  
ATOM   1393  CD  PRO A 181      68.652 -29.839  25.059  1.00 23.48           C  
ATOM   1394  N   GLY A 182      70.120 -29.925  29.212  1.00 20.36           N  
ATOM   1395  CA  GLY A 182      70.809 -30.445  30.383  1.00 20.36           C  
ATOM   1396  C   GLY A 182      69.884 -30.689  31.560  1.00 20.36           C  
ATOM   1397  O   GLY A 182      68.954 -29.915  31.797  1.00 20.36           O  
ATOM   1398  N   SER A 183      69.741 -31.970  31.951  1.00 21.01           N  
ATOM   1399  CA  SER A 183      69.930 -32.878  33.078  1.00 21.01           C  
ATOM   1400  C   SER A 183      69.918 -32.125  34.404  1.00 21.01           C  
ATOM   1401  CB  SER A 183      71.243 -33.648  32.932  1.00 21.01           C  
ATOM   1402  O   SER A 183      70.535 -31.065  34.527  1.00 21.01           O  
ATOM   1403  OG  SER A 183      72.353 -32.800  33.173  1.00 21.01           O  
ATOM   1404  N   HIS A 184      68.840 -32.346  35.264  1.00 22.52           N  
ATOM   1405  CA  HIS A 184      68.906 -32.242  36.717  1.00 22.52           C  
ATOM   1406  C   HIS A 184      67.543 -32.506  37.350  1.00 22.52           C  
ATOM   1407  CB  HIS A 184      69.419 -30.863  37.133  1.00 22.52           C  
ATOM   1408  O   HIS A 184      66.529 -31.971  36.897  1.00 22.52           O  
ATOM   1409  CG  HIS A 184      70.894 -30.693  36.955  1.00 22.52           C  
ATOM   1410  CD2 HIS A 184      71.604 -29.847  36.172  1.00 22.52           C  
ATOM   1411  ND1 HIS A 184      71.818 -31.457  37.635  1.00 22.52           N  
ATOM   1412  CE1 HIS A 184      73.036 -31.087  37.276  1.00 22.52           C  
ATOM   1413  NE2 HIS A 184      72.934 -30.111  36.389  1.00 22.52           N  
ATOM   1414  N   GLN A 185      67.329 -33.574  38.194  1.00 19.15           N  
ATOM   1415  CA  GLN A 185      67.265 -33.841  39.627  1.00 19.15           C  
ATOM   1416  C   GLN A 185      66.028 -33.202  40.251  1.00 19.15           C  
ATOM   1417  CB  GLN A 185      68.528 -33.334  40.325  1.00 19.15           C  
ATOM   1418  O   GLN A 185      65.725 -32.037  39.986  1.00 19.15           O  
ATOM   1419  CG  GLN A 185      69.784 -34.118  39.970  1.00 19.15           C  
ATOM   1420  CD  GLN A 185      70.885 -33.960  41.002  1.00 19.15           C  
ATOM   1421  NE2 GLN A 185      71.863 -34.860  40.968  1.00 19.15           N  
ATOM   1422  OE1 GLN A 185      70.858 -33.038  41.823  1.00 19.15           O  
ATOM   1423  N   HIS A 186      65.065 -34.033  40.910  1.00 20.72           N  
ATOM   1424  CA  HIS A 186      64.555 -33.947  42.274  1.00 20.72           C  
ATOM   1425  C   HIS A 186      63.040 -34.118  42.306  1.00 20.72           C  
ATOM   1426  CB  HIS A 186      64.946 -32.612  42.910  1.00 20.72           C  
ATOM   1427  O   HIS A 186      62.322 -33.480  41.534  1.00 20.72           O  
ATOM   1428  CG  HIS A 186      65.331 -32.724  44.350  1.00 20.72           C  
ATOM   1429  CD2 HIS A 186      66.488 -33.116  44.934  1.00 20.72           C  
ATOM   1430  ND1 HIS A 186      64.467 -32.413  45.378  1.00 20.72           N  
ATOM   1431  CE1 HIS A 186      65.079 -32.608  46.534  1.00 20.72           C  
ATOM   1432  NE2 HIS A 186      66.306 -33.035  46.292  1.00 20.72           N  
ATOM   1433  N   SER A 187      62.525 -35.241  42.871  1.00 18.81           N  
ATOM   1434  CA  SER A 187      61.682 -35.659  43.986  1.00 18.81           C  
ATOM   1435  C   SER A 187      60.417 -34.811  44.070  1.00 18.81           C  
ATOM   1436  CB  SER A 187      62.453 -35.572  45.303  1.00 18.81           C  
ATOM   1437  O   SER A 187      60.487 -33.580  44.054  1.00 18.81           O  
ATOM   1438  OG  SER A 187      63.161 -36.774  45.551  1.00 18.81           O  
ATOM   1439  N   GLU A 188      59.206 -35.482  43.679  1.00 21.07           N  
ATOM   1440  CA  GLU A 188      57.932 -35.657  44.370  1.00 21.07           C  
ATOM   1441  C   GLU A 188      56.860 -36.192  43.424  1.00 21.07           C  
ATOM   1442  CB  GLU A 188      57.471 -34.337  44.993  1.00 21.07           C  
ATOM   1443  O   GLU A 188      56.640 -35.633  42.347  1.00 21.07           O  
ATOM   1444  CG  GLU A 188      58.136 -34.021  46.325  1.00 21.07           C  
ATOM   1445  CD  GLU A 188      57.525 -32.821  47.031  1.00 21.07           C  
ATOM   1446  OE1 GLU A 188      57.300 -32.889  48.260  1.00 21.07           O  
ATOM   1447  OE2 GLU A 188      57.268 -31.804  46.348  1.00 21.07           O  
ATOM   1448  N   GLN A 189      56.656 -37.488  43.209  1.00 20.78           N  
ATOM   1449  CA  GLN A 189      55.734 -38.616  43.286  1.00 20.78           C  
ATOM   1450  C   GLN A 189      54.310 -38.145  43.566  1.00 20.78           C  
ATOM   1451  CB  GLN A 189      56.183 -39.604  44.365  1.00 20.78           C  
ATOM   1452  O   GLN A 189      54.040 -37.560  44.617  1.00 20.78           O  
ATOM   1453  CG  GLN A 189      56.863 -40.849  43.814  1.00 20.78           C  
ATOM   1454  CD  GLN A 189      58.140 -41.198  44.556  1.00 20.78           C  
ATOM   1455  NE2 GLN A 189      58.950 -42.069  43.965  1.00 20.78           N  
ATOM   1456  OE1 GLN A 189      58.396 -40.687  45.651  1.00 20.78           O  
ATOM   1457  N   GLN A 190      53.560 -37.724  42.522  1.00 21.80           N  
ATOM   1458  CA  GLN A 190      52.123 -37.967  42.447  1.00 21.80           C  
ATOM   1459  C   GLN A 190      51.648 -38.013  40.998  1.00 21.80           C  
ATOM   1460  CB  GLN A 190      51.355 -36.891  43.217  1.00 21.80           C  
ATOM   1461  O   GLN A 190      51.813 -37.044  40.253  1.00 21.80           O  
ATOM   1462  CG  GLN A 190      50.275 -37.445  44.136  1.00 21.80           C  
ATOM   1463  CD  GLN A 190      50.200 -36.714  45.463  1.00 21.80           C  
ATOM   1464  NE2 GLN A 190      49.411 -37.246  46.390  1.00 21.80           N  
ATOM   1465  OE1 GLN A 190      50.847 -35.679  45.653  1.00 21.80           O  
ATOM   1466  N   GLN A 191      51.738 -39.117  40.220  1.00 17.91           N  
ATOM   1467  CA  GLN A 191      51.023 -40.112  39.428  1.00 17.91           C  
ATOM   1468  C   GLN A 191      49.682 -39.568  38.942  1.00 17.91           C  
ATOM   1469  CB  GLN A 191      50.808 -41.391  40.239  1.00 17.91           C  
ATOM   1470  O   GLN A 191      48.793 -39.284  39.748  1.00 17.91           O  
ATOM   1471  CG  GLN A 191      50.743 -42.653  39.390  1.00 17.91           C  
ATOM   1472  CD  GLN A 191      51.204 -43.889  40.140  1.00 17.91           C  
ATOM   1473  NE2 GLN A 191      51.175 -45.035  39.468  1.00 17.91           N  
ATOM   1474  OE1 GLN A 191      51.584 -43.814  41.312  1.00 17.91           O  
ATOM   1475  N   VAL A 192      49.610 -38.595  38.018  1.00 20.34           N  
ATOM   1476  CA  VAL A 192      48.558 -38.194  37.089  1.00 20.34           C  
ATOM   1477  C   VAL A 192      48.513 -39.163  35.910  1.00 20.34           C  
ATOM   1478  CB  VAL A 192      48.768 -36.749  36.584  1.00 20.34           C  
ATOM   1479  O   VAL A 192      49.537 -39.424  35.274  1.00 20.34           O  
ATOM   1480  CG1 VAL A 192      47.759 -36.408  35.489  1.00 20.34           C  
ATOM   1481  CG2 VAL A 192      48.659 -35.758  37.742  1.00 20.34           C  
ATOM   1482  N   CYS A 193      47.900 -40.370  36.096  1.00 17.90           N  
ATOM   1483  CA  CYS A 193      47.011 -41.185  35.276  1.00 17.90           C  
ATOM   1484  C   CYS A 193      46.456 -40.381  34.107  1.00 17.90           C  
ATOM   1485  CB  CYS A 193      45.861 -41.737  36.118  1.00 17.90           C  
ATOM   1486  O   CYS A 193      46.012 -39.245  34.285  1.00 17.90           O  
ATOM   1487  SG  CYS A 193      44.754 -42.836  35.207  1.00 17.90           S  
ATOM   1488  N   VAL A 194      47.013 -40.533  32.872  1.00 19.08           N  
ATOM   1489  CA  VAL A 194      46.658 -40.772  31.477  1.00 19.08           C  
ATOM   1490  C   VAL A 194      45.168 -41.088  31.369  1.00 19.08           C  
ATOM   1491  CB  VAL A 194      47.492 -41.921  30.867  1.00 19.08           C  
ATOM   1492  O   VAL A 194      44.683 -42.039  31.987  1.00 19.08           O  
ATOM   1493  CG1 VAL A 194      47.105 -42.154  29.408  1.00 19.08           C  
ATOM   1494  CG2 VAL A 194      48.985 -41.617  30.985  1.00 19.08           C  
ATOM   1495  N   THR A 195      44.239 -40.126  31.319  1.00 23.78           N  
ATOM   1496  CA  THR A 195      43.050 -40.384  30.515  1.00 23.78           C  
ATOM   1497  C   THR A 195      42.949 -39.390  29.362  1.00 23.78           C  
ATOM   1498  CB  THR A 195      41.771 -40.313  31.371  1.00 23.78           C  
ATOM   1499  O   THR A 195      43.135 -38.186  29.556  1.00 23.78           O  
ATOM   1500  CG2 THR A 195      41.440 -41.672  31.979  1.00 23.78           C  
ATOM   1501  OG1 THR A 195      41.962 -39.363  32.427  1.00 23.78           O  
ATOM   1502  N   ALA A 196      43.595 -39.628  28.163  1.00 20.67           N  
ATOM   1503  CA  ALA A 196      43.203 -39.514  26.761  1.00 20.67           C  
ATOM   1504  C   ALA A 196      42.079 -38.497  26.587  1.00 20.67           C  
ATOM   1505  CB  ALA A 196      42.774 -40.875  26.217  1.00 20.67           C  
ATOM   1506  O   ALA A 196      40.999 -38.650  27.163  1.00 20.67           O  
ATOM   1507  N   GLY A 197      42.363 -37.196  26.706  1.00 22.23           N  
ATOM   1508  CA  GLY A 197      42.175 -35.936  26.005  1.00 22.23           C  
ATOM   1509  C   GLY A 197      41.251 -36.051  24.808  1.00 22.23           C  
ATOM   1510  O   GLY A 197      41.432 -36.928  23.960  1.00 22.23           O  
ATOM   1511  N   THR A 198      39.917 -36.112  25.061  1.00 23.23           N  
ATOM   1512  CA  THR A 198      38.820 -35.792  24.155  1.00 23.23           C  
ATOM   1513  C   THR A 198      39.105 -34.500  23.395  1.00 23.23           C  
ATOM   1514  CB  THR A 198      37.488 -35.660  24.916  1.00 23.23           C  
ATOM   1515  O   THR A 198      39.381 -33.464  24.003  1.00 23.23           O  
ATOM   1516  CG2 THR A 198      36.786 -37.009  25.035  1.00 23.23           C  
ATOM   1517  OG1 THR A 198      37.744 -35.150  26.231  1.00 23.23           O  
ATOM   1518  N   GLY A 199      40.143 -34.509  22.559  1.00 23.17           N  
ATOM   1519  CA  GLY A 199      40.298 -33.842  21.276  1.00 23.17           C  
ATOM   1520  C   GLY A 199      39.014 -33.210  20.773  1.00 23.17           C  
ATOM   1521  O   GLY A 199      37.948 -33.827  20.829  1.00 23.17           O  
ATOM   1522  N   ALA A 200      38.732 -31.967  21.199  1.00 25.35           N  
ATOM   1523  CA  ALA A 200      38.199 -30.728  20.636  1.00 25.35           C  
ATOM   1524  C   ALA A 200      37.833 -30.906  19.166  1.00 25.35           C  
ATOM   1525  CB  ALA A 200      39.208 -29.594  20.797  1.00 25.35           C  
ATOM   1526  O   ALA A 200      38.699 -31.189  18.334  1.00 25.35           O  
ATOM   1527  N   PRO A 201      36.572 -31.408  18.782  1.00 26.95           N  
ATOM   1528  CA  PRO A 201      36.413 -31.542  17.332  1.00 26.95           C  
ATOM   1529  C   PRO A 201      36.160 -30.205  16.639  1.00 26.95           C  
ATOM   1530  CB  PRO A 201      35.201 -32.466  17.194  1.00 26.95           C  
ATOM   1531  O   PRO A 201      35.536 -29.313  17.220  1.00 26.95           O  
ATOM   1532  CG  PRO A 201      34.522 -32.408  18.524  1.00 26.95           C  
ATOM   1533  CD  PRO A 201      35.331 -31.528  19.434  1.00 26.95           C  
ATOM   1534  N   ASP A 202      37.155 -29.557  15.861  1.00 30.66           N  
ATOM   1535  CA  ASP A 202      37.283 -28.992  14.521  1.00 30.66           C  
ATOM   1536  C   ASP A 202      35.928 -28.930  13.820  1.00 30.66           C  
ATOM   1537  CB  ASP A 202      38.270 -29.810  13.686  1.00 30.66           C  
ATOM   1538  O   ASP A 202      35.169 -29.901  13.837  1.00 30.66           O  
ATOM   1539  CG  ASP A 202      39.721 -29.515  14.025  1.00 30.66           C  
ATOM   1540  OD1 ASP A 202      40.009 -28.435  14.584  1.00 30.66           O  
ATOM   1541  OD2 ASP A 202      40.583 -30.369  13.728  1.00 30.66           O  
ATOM   1542  N   GLY A 203      35.139 -27.753  13.938  1.00 34.86           N  
ATOM   1543  CA  GLY A 203      34.324 -26.749  13.273  1.00 34.86           C  
ATOM   1544  C   GLY A 203      33.516 -27.306  12.117  1.00 34.86           C  
ATOM   1545  O   GLY A 203      32.762 -26.575  11.470  1.00 34.86           O  
ATOM   1546  N   ARG A 204      32.943 -28.607  12.252  1.00 29.91           N  
ATOM   1547  CA  ARG A 204      31.864 -28.960  11.335  1.00 29.91           C  
ATOM   1548  C   ARG A 204      30.749 -29.705  12.062  1.00 29.91           C  
ATOM   1549  CB  ARG A 204      32.397 -29.812  10.180  1.00 29.91           C  
ATOM   1550  O   ARG A 204      30.986 -30.755  12.662  1.00 29.91           O  
ATOM   1551  CG  ARG A 204      32.060 -29.262   8.803  1.00 29.91           C  
ATOM   1552  CD  ARG A 204      32.675 -30.105   7.694  1.00 29.91           C  
ATOM   1553  NE  ARG A 204      32.411 -29.535   6.376  1.00 29.91           N  
ATOM   1554  NH1 ARG A 204      33.968 -30.838   5.273  1.00 29.91           N  
ATOM   1555  NH2 ARG A 204      32.714 -29.312   4.110  1.00 29.91           N  
ATOM   1556  CZ  ARG A 204      33.032 -29.896   5.256  1.00 29.91           C  
ATOM   1557  N   THR A 205      29.989 -29.136  13.008  1.00 40.97           N  
ATOM   1558  CA  THR A 205      28.931 -29.822  13.741  1.00 40.97           C  
ATOM   1559  C   THR A 205      27.768 -30.167  12.815  1.00 40.97           C  
ATOM   1560  CB  THR A 205      28.420 -28.967  14.915  1.00 40.97           C  
ATOM   1561  O   THR A 205      27.325 -29.328  12.028  1.00 40.97           O  
ATOM   1562  CG2 THR A 205      27.827 -29.842  16.015  1.00 40.97           C  
ATOM   1563  OG1 THR A 205      29.510 -28.211  15.457  1.00 40.97           O  
ATOM   1564  N   SER A 206      27.611 -31.368  12.262  1.00 52.43           N  
ATOM   1565  CA  SER A 206      26.509 -31.899  11.467  1.00 52.43           C  
ATOM   1566  C   SER A 206      25.169 -31.678  12.162  1.00 52.43           C  
ATOM   1567  CB  SER A 206      26.712 -33.391  11.198  1.00 52.43           C  
ATOM   1568  O   SER A 206      25.118 -31.501  13.381  1.00 52.43           O  
ATOM   1569  OG  SER A 206      26.496 -34.149  12.376  1.00 52.43           O  
ATOM   1570  N   LEU A 207      24.073 -31.203  11.475  1.00 50.02           N  
ATOM   1571  CA  LEU A 207      22.688 -31.041  11.903  1.00 50.02           C  
ATOM   1572  C   LEU A 207      22.249 -32.211  12.778  1.00 50.02           C  
ATOM   1573  CB  LEU A 207      21.762 -30.920  10.690  1.00 50.02           C  
ATOM   1574  O   LEU A 207      21.507 -32.025  13.745  1.00 50.02           O  
ATOM   1575  CG  LEU A 207      20.552 -29.998  10.850  1.00 50.02           C  
ATOM   1576  CD1 LEU A 207      20.588 -28.890   9.803  1.00 50.02           C  
ATOM   1577  CD2 LEU A 207      19.256 -30.794  10.748  1.00 50.02           C  
ATOM   1578  N   THR A 208      22.821 -33.367  12.597  1.00 54.09           N  
ATOM   1579  CA  THR A 208      22.514 -34.559  13.379  1.00 54.09           C  
ATOM   1580  C   THR A 208      23.063 -34.432  14.797  1.00 54.09           C  
ATOM   1581  CB  THR A 208      23.086 -35.826  12.716  1.00 54.09           C  
ATOM   1582  O   THR A 208      22.387 -34.787  15.765  1.00 54.09           O  
ATOM   1583  CG2 THR A 208      22.545 -37.087  13.381  1.00 54.09           C  
ATOM   1584  OG1 THR A 208      22.725 -35.837  11.330  1.00 54.09           O  
ATOM   1585  N   GLN A 209      24.264 -33.830  14.885  1.00 57.35           N  
ATOM   1586  CA  GLN A 209      24.929 -33.688  16.176  1.00 57.35           C  
ATOM   1587  C   GLN A 209      24.250 -32.620  17.029  1.00 57.35           C  
ATOM   1588  CB  GLN A 209      26.407 -33.344  15.983  1.00 57.35           C  
ATOM   1589  O   GLN A 209      24.134 -32.773  18.247  1.00 57.35           O  
ATOM   1590  CG  GLN A 209      27.257 -34.521  15.526  1.00 57.35           C  
ATOM   1591  CD  GLN A 209      28.701 -34.136  15.265  1.00 57.35           C  
ATOM   1592  NE2 GLN A 209      29.554 -35.134  15.061  1.00 57.35           N  
ATOM   1593  OE1 GLN A 209      29.048 -32.951  15.247  1.00 57.35           O  
ATOM   1594  N   LEU A 210      23.769 -31.539  16.371  1.00 55.87           N  
ATOM   1595  CA  LEU A 210      23.078 -30.474  17.090  1.00 55.87           C  
ATOM   1596  C   LEU A 210      21.740 -30.964  17.633  1.00 55.87           C  
ATOM   1597  CB  LEU A 210      22.861 -29.264  16.178  1.00 55.87           C  
ATOM   1598  O   LEU A 210      21.374 -30.652  18.768  1.00 55.87           O  
ATOM   1599  CG  LEU A 210      24.050 -28.318  16.011  1.00 55.87           C  
ATOM   1600  CD1 LEU A 210      23.765 -27.295  14.917  1.00 55.87           C  
ATOM   1601  CD2 LEU A 210      24.369 -27.622  17.330  1.00 55.87           C  
ATOM   1602  N   ALA A 211      21.084 -31.772  16.818  1.00 49.99           N  
ATOM   1603  CA  ALA A 211      19.800 -32.329  17.235  1.00 49.99           C  
ATOM   1604  C   ALA A 211      19.982 -33.342  18.361  1.00 49.99           C  
ATOM   1605  CB  ALA A 211      19.092 -32.978  16.048  1.00 49.99           C  
ATOM   1606  O   ALA A 211      19.197 -33.370  19.312  1.00 49.99           O  
ATOM   1607  N   GLN A 212      21.048 -34.141  18.266  1.00 56.00           N  
ATOM   1608  CA  GLN A 212      21.341 -35.110  19.317  1.00 56.00           C  
ATOM   1609  C   GLN A 212      21.781 -34.414  20.601  1.00 56.00           C  
ATOM   1610  CB  GLN A 212      22.419 -36.093  18.856  1.00 56.00           C  
ATOM   1611  O   GLN A 212      21.431 -34.848  21.700  1.00 56.00           O  
ATOM   1612  CG  GLN A 212      21.925 -37.116  17.841  1.00 56.00           C  
ATOM   1613  CD  GLN A 212      23.034 -38.014  17.327  1.00 56.00           C  
ATOM   1614  NE2 GLN A 212      22.692 -38.914  16.411  1.00 56.00           N  
ATOM   1615  OE1 GLN A 212      24.190 -37.900  17.749  1.00 56.00           O  
ATOM   1616  N   THR A 213      22.615 -33.426  20.417  1.00 58.88           N  
ATOM   1617  CA  THR A 213      23.056 -32.639  21.563  1.00 58.88           C  
ATOM   1618  C   THR A 213      21.866 -31.994  22.267  1.00 58.88           C  
ATOM   1619  CB  THR A 213      24.058 -31.548  21.139  1.00 58.88           C  
ATOM   1620  O   THR A 213      21.819 -31.944  23.498  1.00 58.88           O  
ATOM   1621  CG2 THR A 213      24.630 -30.825  22.354  1.00 58.88           C  
ATOM   1622  OG1 THR A 213      25.131 -32.152  20.407  1.00 58.88           O  
ATOM   1623  N   LEU A 214      20.945 -31.615  21.531  1.00 53.58           N  
ATOM   1624  CA  LEU A 214      19.773 -31.006  22.150  1.00 53.58           C  
ATOM   1625  C   LEU A 214      18.903 -32.062  22.823  1.00 53.58           C  
ATOM   1626  CB  LEU A 214      18.953 -30.241  21.108  1.00 53.58           C  
ATOM   1627  O   LEU A 214      18.295 -31.801  23.863  1.00 53.58           O  
ATOM   1628  CG  LEU A 214      19.348 -28.782  20.872  1.00 53.58           C  
ATOM   1629  CD1 LEU A 214      18.858 -28.314  19.506  1.00 53.58           C  
ATOM   1630  CD2 LEU A 214      18.793 -27.892  21.979  1.00 53.58           C  
ATOM   1631  N   LEU A 215      18.972 -33.293  22.395  1.00 55.19           N  
ATOM   1632  CA  LEU A 215      18.183 -34.336  23.042  1.00 55.19           C  
ATOM   1633  C   LEU A 215      18.987 -35.022  24.142  1.00 55.19           C  
ATOM   1634  CB  LEU A 215      17.717 -35.371  22.014  1.00 55.19           C  
ATOM   1635  O   LEU A 215      18.417 -35.514  25.119  1.00 55.19           O  
ATOM   1636  CG  LEU A 215      16.614 -34.922  21.054  1.00 55.19           C  
ATOM   1637  CD1 LEU A 215      16.451 -35.934  19.925  1.00 55.19           C  
ATOM   1638  CD2 LEU A 215      15.298 -34.732  21.802  1.00 55.19           C  
ATOM   1639  N   ALA A 216      20.313 -35.039  24.108  1.00 53.57           N  
ATOM   1640  CA  ALA A 216      21.037 -35.945  24.996  1.00 53.57           C  
ATOM   1641  C   ALA A 216      21.928 -35.170  25.962  1.00 53.57           C  
ATOM   1642  CB  ALA A 216      21.871 -36.933  24.184  1.00 53.57           C  
ATOM   1643  O   ALA A 216      22.293 -35.679  27.025  1.00 53.57           O  
ATOM   1644  N   SER A 217      21.931 -33.844  26.183  1.00 38.60           N  
ATOM   1645  CA  SER A 217      23.019 -33.435  27.065  1.00 38.60           C  
ATOM   1646  C   SER A 217      22.518 -32.516  28.173  1.00 38.60           C  
ATOM   1647  CB  SER A 217      24.120 -32.734  26.268  1.00 38.60           C  
ATOM   1648  O   SER A 217      21.629 -31.692  27.949  1.00 38.60           O  
ATOM   1649  OG  SER A 217      25.119 -32.222  27.134  1.00 38.60           O  
ATOM   1650  N   GLU A 218      22.889 -32.709  29.411  1.00 36.06           N  
ATOM   1651  CA  GLU A 218      22.717 -31.851  30.580  1.00 36.06           C  
ATOM   1652  C   GLU A 218      23.938 -30.960  30.794  1.00 36.06           C  
ATOM   1653  CB  GLU A 218      22.454 -32.693  31.831  1.00 36.06           C  
ATOM   1654  O   GLU A 218      23.837 -29.900  31.414  1.00 36.06           O  
ATOM   1655  CG  GLU A 218      21.042 -33.256  31.908  1.00 36.06           C  
ATOM   1656  CD  GLU A 218      20.665 -33.743  33.298  1.00 36.06           C  
ATOM   1657  OE1 GLU A 218      19.462 -33.980  33.552  1.00 36.06           O  
ATOM   1658  OE2 GLU A 218      21.580 -33.888  34.139  1.00 36.06           O  
ATOM   1659  N   GLU A 219      24.862 -30.571  29.789  1.00 33.55           N  
ATOM   1660  CA  GLU A 219      25.829 -29.488  29.949  1.00 33.55           C  
ATOM   1661  C   GLU A 219      26.446 -29.097  28.610  1.00 33.55           C  
ATOM   1662  CB  GLU A 219      26.927 -29.889  30.938  1.00 33.55           C  
ATOM   1663  O   GLU A 219      26.993 -29.944  27.901  1.00 33.55           O  
ATOM   1664  CG  GLU A 219      26.538 -29.704  32.397  1.00 33.55           C  
ATOM   1665  CD  GLU A 219      27.686 -29.961  33.361  1.00 33.55           C  
ATOM   1666  OE1 GLU A 219      27.499 -29.788  34.587  1.00 33.55           O  
ATOM   1667  OE2 GLU A 219      28.780 -30.337  32.886  1.00 33.55           O  
ATOM   1668  N   LEU A 220      26.018 -27.946  27.957  1.00 33.52           N  
ATOM   1669  CA  LEU A 220      26.602 -27.314  26.779  1.00 33.52           C  
ATOM   1670  C   LEU A 220      27.748 -26.387  27.171  1.00 33.52           C  
ATOM   1671  CB  LEU A 220      25.537 -26.530  26.008  1.00 33.52           C  
ATOM   1672  O   LEU A 220      27.719 -25.775  28.241  1.00 33.52           O  
ATOM   1673  CG  LEU A 220      24.854 -27.267  24.855  1.00 33.52           C  
ATOM   1674  CD1 LEU A 220      23.423 -26.768  24.680  1.00 33.52           C  
ATOM   1675  CD2 LEU A 220      25.648 -27.093  23.565  1.00 33.52           C  
ATOM   1676  N   PRO A 221      28.826 -26.178  26.274  1.00 29.81           N  
ATOM   1677  CA  PRO A 221      29.996 -25.325  26.492  1.00 29.81           C  
ATOM   1678  C   PRO A 221      29.630 -23.851  26.650  1.00 29.81           C  
ATOM   1679  CB  PRO A 221      30.835 -25.547  25.231  1.00 29.81           C  
ATOM   1680  O   PRO A 221      28.685 -23.374  26.016  1.00 29.81           O  
ATOM   1681  CG  PRO A 221      30.155 -26.668  24.513  1.00 29.81           C  
ATOM   1682  CD  PRO A 221      28.767 -26.818  25.067  1.00 29.81           C  
ATOM   1683  N   HIS A 222      30.075 -23.274  27.842  1.00 32.86           N  
ATOM   1684  CA  HIS A 222      30.034 -21.968  28.490  1.00 32.86           C  
ATOM   1685  C   HIS A 222      30.728 -20.910  27.638  1.00 32.86           C  
ATOM   1686  CB  HIS A 222      30.682 -22.035  29.874  1.00 32.86           C  
ATOM   1687  O   HIS A 222      30.856 -19.756  28.056  1.00 32.86           O  
ATOM   1688  CG  HIS A 222      29.774 -22.569  30.936  1.00 32.86           C  
ATOM   1689  CD2 HIS A 222      29.461 -22.088  32.162  1.00 32.86           C  
ATOM   1690  ND1 HIS A 222      29.067 -23.743  30.789  1.00 32.86           N  
ATOM   1691  CE1 HIS A 222      28.356 -23.961  31.883  1.00 32.86           C  
ATOM   1692  NE2 HIS A 222      28.577 -22.971  32.731  1.00 32.86           N  
ATOM   1693  N   VAL A 223      30.566 -20.903  26.276  1.00 24.26           N  
ATOM   1694  CA  VAL A 223      31.147 -19.711  25.667  1.00 24.26           C  
ATOM   1695  C   VAL A 223      30.062 -18.923  24.936  1.00 24.26           C  
ATOM   1696  CB  VAL A 223      32.291 -20.072  24.693  1.00 24.26           C  
ATOM   1697  O   VAL A 223      29.462 -19.420  23.981  1.00 24.26           O  
ATOM   1698  CG1 VAL A 223      33.059 -18.819  24.274  1.00 24.26           C  
ATOM   1699  CG2 VAL A 223      33.232 -21.092  25.330  1.00 24.26           C  
ATOM   1700  N   TYR A 224      28.975 -18.380  25.558  1.00 29.01           N  
ATOM   1701  CA  TYR A 224      28.110 -17.614  24.668  1.00 29.01           C  
ATOM   1702  C   TYR A 224      27.382 -16.512  25.429  1.00 29.01           C  
ATOM   1703  CB  TYR A 224      27.094 -18.534  23.984  1.00 29.01           C  
ATOM   1704  O   TYR A 224      26.543 -16.792  26.288  1.00 29.01           O  
ATOM   1705  CG  TYR A 224      27.271 -18.628  22.488  1.00 29.01           C  
ATOM   1706  CD1 TYR A 224      26.616 -17.746  21.632  1.00 29.01           C  
ATOM   1707  CD2 TYR A 224      28.094 -19.599  21.927  1.00 29.01           C  
ATOM   1708  CE1 TYR A 224      26.774 -17.830  20.253  1.00 29.01           C  
ATOM   1709  CE2 TYR A 224      28.260 -19.693  20.549  1.00 29.01           C  
ATOM   1710  OH  TYR A 224      27.759 -18.893  18.357  1.00 29.01           O  
ATOM   1711  CZ  TYR A 224      27.598 -18.805  19.722  1.00 29.01           C  
ATOM   1712  N   GLU A 225      28.001 -15.475  25.962  1.00 26.12           N  
ATOM   1713  CA  GLU A 225      27.393 -14.416  26.763  1.00 26.12           C  
ATOM   1714  C   GLU A 225      27.058 -13.199  25.906  1.00 26.12           C  
ATOM   1715  CB  GLU A 225      28.320 -14.012  27.912  1.00 26.12           C  
ATOM   1716  O   GLU A 225      26.350 -12.294  26.354  1.00 26.12           O  
ATOM   1717  CG  GLU A 225      27.885 -14.544  29.270  1.00 26.12           C  
ATOM   1718  CD  GLU A 225      28.964 -14.424  30.335  1.00 26.12           C  
ATOM   1719  OE1 GLU A 225      28.746 -14.893  31.475  1.00 26.12           O  
ATOM   1720  OE2 GLU A 225      30.036 -13.857  30.027  1.00 26.12           O  
ATOM   1721  N   GLN A 226      26.278 -13.245  24.715  1.00 25.45           N  
ATOM   1722  CA  GLN A 226      25.709 -11.952  24.350  1.00 25.45           C  
ATOM   1723  C   GLN A 226      24.438 -12.124  23.523  1.00 25.45           C  
ATOM   1724  CB  GLN A 226      26.729 -11.115  23.578  1.00 25.45           C  
ATOM   1725  O   GLN A 226      24.454 -12.783  22.481  1.00 25.45           O  
ATOM   1726  CG  GLN A 226      27.553 -10.184  24.457  1.00 25.45           C  
ATOM   1727  CD  GLN A 226      28.669  -9.492  23.696  1.00 25.45           C  
ATOM   1728  NE2 GLN A 226      29.315  -8.526  24.340  1.00 25.45           N  
ATOM   1729  OE1 GLN A 226      28.948  -9.824  22.540  1.00 25.45           O  
ATOM   1730  N   SER A 227      23.220 -12.366  24.156  1.00 32.54           N  
ATOM   1731  CA  SER A 227      21.952 -12.360  23.434  1.00 32.54           C  
ATOM   1732  C   SER A 227      21.442 -10.938  23.224  1.00 32.54           C  
ATOM   1733  CB  SER A 227      20.903 -13.180  24.186  1.00 32.54           C  
ATOM   1734  O   SER A 227      21.643 -10.069  24.075  1.00 32.54           O  
ATOM   1735  OG  SER A 227      20.607 -12.590  25.440  1.00 32.54           O  
ATOM   1736  N   ALA A 228      21.287 -10.454  21.899  1.00 35.15           N  
ATOM   1737  CA  ALA A 228      20.695  -9.254  21.312  1.00 35.15           C  
ATOM   1738  C   ALA A 228      19.172  -9.296  21.396  1.00 35.15           C  
ATOM   1739  CB  ALA A 228      21.141  -9.096  19.860  1.00 35.15           C  
ATOM   1740  O   ALA A 228      18.498  -8.325  21.044  1.00 35.15           O  
ATOM   1741  N   TRP A 229      18.510 -10.158  22.337  1.00 36.98           N  
ATOM   1742  CA  TRP A 229      17.051 -10.198  22.304  1.00 36.98           C  
ATOM   1743  C   TRP A 229      16.462  -9.654  23.601  1.00 36.98           C  
ATOM   1744  CB  TRP A 229      16.557 -11.627  22.064  1.00 36.98           C  
ATOM   1745  O   TRP A 229      17.022  -9.864  24.680  1.00 36.98           O  
ATOM   1746  CG  TRP A 229      17.133 -12.273  20.839  1.00 36.98           C  
ATOM   1747  CD1 TRP A 229      18.320 -12.943  20.741  1.00 36.98           C  
ATOM   1748  CD2 TRP A 229      16.546 -12.304  19.534  1.00 36.98           C  
ATOM   1749  CE2 TRP A 229      17.433 -13.012  18.694  1.00 36.98           C  
ATOM   1750  CE3 TRP A 229      15.354 -11.803  18.994  1.00 36.98           C  
ATOM   1751  NE1 TRP A 229      18.507 -13.390  19.454  1.00 36.98           N  
ATOM   1752  CH2 TRP A 229      15.993 -12.729  16.837  1.00 36.98           C  
ATOM   1753  CZ2 TRP A 229      17.165 -13.230  17.340  1.00 36.98           C  
ATOM   1754  CZ3 TRP A 229      15.089 -12.021  17.647  1.00 36.98           C  
ATOM   1755  N   GLY A 230      15.666  -8.530  23.661  1.00 40.92           N  
ATOM   1756  CA  GLY A 230      15.000  -7.888  24.784  1.00 40.92           C  
ATOM   1757  C   GLY A 230      14.259  -8.866  25.676  1.00 40.92           C  
ATOM   1758  O   GLY A 230      13.438  -9.651  25.198  1.00 40.92           O  
ATOM   1759  N   ALA A 231      14.772  -9.480  26.651  1.00 44.43           N  
ATOM   1760  CA  ALA A 231      14.262 -10.381  27.681  1.00 44.43           C  
ATOM   1761  C   ALA A 231      12.937  -9.877  28.245  1.00 44.43           C  
ATOM   1762  CB  ALA A 231      15.287 -10.543  28.802  1.00 44.43           C  
ATOM   1763  O   ALA A 231      12.092 -10.670  28.665  1.00 44.43           O  
ATOM   1764  N   GLU A 232      12.596  -8.522  28.044  1.00 53.02           N  
ATOM   1765  CA  GLU A 232      11.446  -8.008  28.781  1.00 53.02           C  
ATOM   1766  C   GLU A 232      10.140  -8.329  28.060  1.00 53.02           C  
ATOM   1767  CB  GLU A 232      11.573  -6.497  28.991  1.00 53.02           C  
ATOM   1768  O   GLU A 232       9.102  -8.515  28.698  1.00 53.02           O  
ATOM   1769  CG  GLU A 232      12.697  -6.100  29.938  1.00 53.02           C  
ATOM   1770  CD  GLU A 232      12.724  -4.612  30.247  1.00 53.02           C  
ATOM   1771  OE1 GLU A 232      13.611  -4.166  31.010  1.00 53.02           O  
ATOM   1772  OE2 GLU A 232      11.850  -3.886  29.723  1.00 53.02           O  
ATOM   1773  N   GLU A 233      10.127  -8.846  26.843  1.00 57.17           N  
ATOM   1774  CA  GLU A 233       8.901  -9.074  26.083  1.00 57.17           C  
ATOM   1775  C   GLU A 233       8.604 -10.564  25.948  1.00 57.17           C  
ATOM   1776  CB  GLU A 233       9.001  -8.430  24.698  1.00 57.17           C  
ATOM   1777  O   GLU A 233       7.561 -10.949  25.416  1.00 57.17           O  
ATOM   1778  CG  GLU A 233       9.116  -6.912  24.732  1.00 57.17           C  
ATOM   1779  CD  GLU A 233       8.335  -6.226  23.622  1.00 57.17           C  
ATOM   1780  OE1 GLU A 233       8.201  -4.982  23.654  1.00 57.17           O  
ATOM   1781  OE2 GLU A 233       7.853  -6.939  22.714  1.00 57.17           O  
ATOM   1782  N   LEU A 234       9.449 -11.476  26.545  1.00 70.61           N  
ATOM   1783  CA  LEU A 234       9.355 -12.912  26.310  1.00 70.61           C  
ATOM   1784  C   LEU A 234       8.333 -13.550  27.245  1.00 70.61           C  
ATOM   1785  CB  LEU A 234      10.721 -13.577  26.498  1.00 70.61           C  
ATOM   1786  O   LEU A 234       7.601 -14.459  26.845  1.00 70.61           O  
ATOM   1787  CG  LEU A 234      10.826 -15.043  26.074  1.00 70.61           C  
ATOM   1788  CD1 LEU A 234      10.619 -15.175  24.569  1.00 70.61           C  
ATOM   1789  CD2 LEU A 234      12.174 -15.625  26.487  1.00 70.61           C  
ATOM   1790  N   GLY A 235       8.082 -12.996  28.416  1.00 72.53           N  
ATOM   1791  CA  GLY A 235       7.217 -13.552  29.444  1.00 72.53           C  
ATOM   1792  C   GLY A 235       5.768 -13.663  29.009  1.00 72.53           C  
ATOM   1793  O   GLY A 235       5.204 -14.759  28.987  1.00 72.53           O  
ATOM   1794  N   PRO A 236       5.207 -12.521  28.651  1.00 75.06           N  
ATOM   1795  CA  PRO A 236       3.806 -12.509  28.222  1.00 75.06           C  
ATOM   1796  C   PRO A 236       3.547 -13.426  27.028  1.00 75.06           C  
ATOM   1797  CB  PRO A 236       3.565 -11.044  27.847  1.00 75.06           C  
ATOM   1798  O   PRO A 236       2.486 -14.049  26.943  1.00 75.06           O  
ATOM   1799  CG  PRO A 236       4.547 -10.273  28.668  1.00 75.06           C  
ATOM   1800  CD  PRO A 236       5.786 -11.106  28.837  1.00 75.06           C  
ATOM   1801  N   PHE A 237       4.368 -13.465  26.133  1.00 78.27           N  
ATOM   1802  CA  PHE A 237       4.224 -14.310  24.954  1.00 78.27           C  
ATOM   1803  C   PHE A 237       4.255 -15.785  25.338  1.00 78.27           C  
ATOM   1804  CB  PHE A 237       5.329 -14.010  23.936  1.00 78.27           C  
ATOM   1805  O   PHE A 237       3.459 -16.580  24.834  1.00 78.27           O  
ATOM   1806  CG  PHE A 237       5.261 -14.861  22.697  1.00 78.27           C  
ATOM   1807  CD1 PHE A 237       6.186 -15.876  22.483  1.00 78.27           C  
ATOM   1808  CD2 PHE A 237       4.272 -14.648  21.746  1.00 78.27           C  
ATOM   1809  CE1 PHE A 237       6.126 -16.666  21.337  1.00 78.27           C  
ATOM   1810  CE2 PHE A 237       4.205 -15.433  20.599  1.00 78.27           C  
ATOM   1811  CZ  PHE A 237       5.134 -16.441  20.396  1.00 78.27           C  
ATOM   1812  N   LEU A 238       5.181 -16.147  26.142  1.00 81.91           N  
ATOM   1813  CA  LEU A 238       5.278 -17.530  26.596  1.00 81.91           C  
ATOM   1814  C   LEU A 238       3.989 -17.969  27.283  1.00 81.91           C  
ATOM   1815  CB  LEU A 238       6.462 -17.699  27.551  1.00 81.91           C  
ATOM   1816  O   LEU A 238       3.535 -19.100  27.097  1.00 81.91           O  
ATOM   1817  CG  LEU A 238       7.850 -17.445  26.961  1.00 81.91           C  
ATOM   1818  CD1 LEU A 238       8.926 -17.693  28.013  1.00 81.91           C  
ATOM   1819  CD2 LEU A 238       8.080 -18.325  25.737  1.00 81.91           C  
ATOM   1820  N   ARG A 239       3.439 -17.037  28.019  1.00 78.21           N  
ATOM   1821  CA  ARG A 239       2.170 -17.290  28.693  1.00 78.21           C  
ATOM   1822  C   ARG A 239       1.051 -17.524  27.684  1.00 78.21           C  
ATOM   1823  CB  ARG A 239       1.808 -16.124  29.616  1.00 78.21           C  
ATOM   1824  O   ARG A 239       0.209 -18.404  27.875  1.00 78.21           O  
ATOM   1825  CG  ARG A 239       0.809 -16.486  30.703  1.00 78.21           C  
ATOM   1826  CD  ARG A 239       0.548 -15.316  31.642  1.00 78.21           C  
ATOM   1827  NE  ARG A 239       1.153 -15.531  32.953  1.00 78.21           N  
ATOM   1828  NH1 ARG A 239       1.887 -13.355  33.201  1.00 78.21           N  
ATOM   1829  NH2 ARG A 239       2.289 -14.900  34.846  1.00 78.21           N  
ATOM   1830  CZ  ARG A 239       1.775 -14.595  33.664  1.00 78.21           C  
ATOM   1831  N   LEU A 240       1.124 -16.762  26.686  1.00 78.82           N  
ATOM   1832  CA  LEU A 240       0.148 -16.882  25.609  1.00 78.82           C  
ATOM   1833  C   LEU A 240       0.244 -18.248  24.937  1.00 78.82           C  
ATOM   1834  CB  LEU A 240       0.356 -15.775  24.572  1.00 78.82           C  
ATOM   1835  O   LEU A 240      -0.777 -18.869  24.635  1.00 78.82           O  
ATOM   1836  CG  LEU A 240      -0.686 -15.687  23.456  1.00 78.82           C  
ATOM   1837  CD1 LEU A 240      -2.073 -15.444  24.042  1.00 78.82           C  
ATOM   1838  CD2 LEU A 240      -0.318 -14.588  22.465  1.00 78.82           C  
ATOM   1839  N   CYS A 241       1.387 -18.720  24.719  1.00 82.03           N  
ATOM   1840  CA  CYS A 241       1.600 -20.014  24.081  1.00 82.03           C  
ATOM   1841  C   CYS A 241       1.075 -21.146  24.956  1.00 82.03           C  
ATOM   1842  CB  CYS A 241       3.085 -20.230  23.789  1.00 82.03           C  
ATOM   1843  O   CYS A 241       0.437 -22.076  24.459  1.00 82.03           O  
ATOM   1844  SG  CYS A 241       3.724 -19.186  22.461  1.00 82.03           S  
ATOM   1845  N   LEU A 242       1.206 -21.020  26.225  1.00 81.39           N  
ATOM   1846  CA  LEU A 242       0.834 -22.073  27.164  1.00 81.39           C  
ATOM   1847  C   LEU A 242      -0.680 -22.139  27.333  1.00 81.39           C  
ATOM   1848  CB  LEU A 242       1.502 -21.842  28.522  1.00 81.39           C  
ATOM   1849  O   LEU A 242      -1.227 -23.193  27.666  1.00 81.39           O  
ATOM   1850  CG  LEU A 242       2.992 -22.173  28.609  1.00 81.39           C  
ATOM   1851  CD1 LEU A 242       3.570 -21.673  29.929  1.00 81.39           C  
ATOM   1852  CD2 LEU A 242       3.217 -23.673  28.456  1.00 81.39           C  
ATOM   1853  N   MET A 243      -1.324 -21.056  27.026  1.00 79.69           N  
ATOM   1854  CA  MET A 243      -2.779 -21.005  27.138  1.00 79.69           C  
ATOM   1855  C   MET A 243      -3.441 -21.490  25.853  1.00 79.69           C  
ATOM   1856  CB  MET A 243      -3.244 -19.585  27.462  1.00 79.69           C  
ATOM   1857  O   MET A 243      -4.658 -21.677  25.808  1.00 79.69           O  
ATOM   1858  CG  MET A 243      -2.905 -19.136  28.874  1.00 79.69           C  
ATOM   1859  SD  MET A 243      -3.513 -17.443  29.238  1.00 79.69           S  
ATOM   1860  CE  MET A 243      -5.304 -17.721  29.159  1.00 79.69           C  
ATOM   1861  N   ASP A 244      -2.688 -21.663  24.928  1.00 79.57           N  
ATOM   1862  CA  ASP A 244      -3.184 -22.169  23.652  1.00 79.57           C  
ATOM   1863  C   ASP A 244      -3.469 -23.667  23.730  1.00 79.57           C  
ATOM   1864  CB  ASP A 244      -2.180 -21.882  22.534  1.00 79.57           C  
ATOM   1865  O   ASP A 244      -2.567 -24.464  23.995  1.00 79.57           O  
ATOM   1866  CG  ASP A 244      -2.680 -22.307  21.164  1.00 79.57           C  
ATOM   1867  OD1 ASP A 244      -3.790 -22.874  21.069  1.00 79.57           O  
ATOM   1868  OD2 ASP A 244      -1.956 -22.075  20.172  1.00 79.57           O  
ATOM   1869  N   GLN A 245      -4.633 -24.071  23.343  1.00 77.85           N  
ATOM   1870  CA  GLN A 245      -5.071 -25.461  23.408  1.00 77.85           C  
ATOM   1871  C   GLN A 245      -4.308 -26.326  22.410  1.00 77.85           C  
ATOM   1872  CB  GLN A 245      -6.575 -25.563  23.149  1.00 77.85           C  
ATOM   1873  O   GLN A 245      -4.183 -27.538  22.598  1.00 77.85           O  
ATOM   1874  CG  GLN A 245      -7.432 -24.972  24.261  1.00 77.85           C  
ATOM   1875  CD  GLN A 245      -8.884 -25.404  24.175  1.00 77.85           C  
ATOM   1876  NE2 GLN A 245      -9.796 -24.467  24.410  1.00 77.85           N  
ATOM   1877  OE1 GLN A 245      -9.183 -26.570  23.900  1.00 77.85           O  
ATOM   1878  N   ASN A 246      -3.801 -25.716  21.348  1.00 80.50           N  
ATOM   1879  CA  ASN A 246      -3.117 -26.428  20.274  1.00 80.50           C  
ATOM   1880  C   ASN A 246      -1.621 -26.549  20.545  1.00 80.50           C  
ATOM   1881  CB  ASN A 246      -3.360 -25.736  18.931  1.00 80.50           C  
ATOM   1882  O   ASN A 246      -0.907 -27.238  19.815  1.00 80.50           O  
ATOM   1883  CG  ASN A 246      -4.817 -25.763  18.515  1.00 80.50           C  
ATOM   1884  ND2 ASN A 246      -5.342 -24.610  18.116  1.00 80.50           N  
ATOM   1885  OD1 ASN A 246      -5.466 -26.812  18.551  1.00 80.50           O  
ATOM   1886  N   PHE A 247      -1.181 -25.851  21.559  1.00 83.55           N  
ATOM   1887  CA  PHE A 247       0.254 -25.743  21.795  1.00 83.55           C  
ATOM   1888  C   PHE A 247       0.834 -27.084  22.228  1.00 83.55           C  
ATOM   1889  CB  PHE A 247       0.546 -24.677  22.856  1.00 83.55           C  
ATOM   1890  O   PHE A 247       1.912 -27.475  21.777  1.00 83.55           O  
ATOM   1891  CG  PHE A 247       2.011 -24.390  23.041  1.00 83.55           C  
ATOM   1892  CD1 PHE A 247       2.648 -24.696  24.238  1.00 83.55           C  
ATOM   1893  CD2 PHE A 247       2.753 -23.814  22.018  1.00 83.55           C  
ATOM   1894  CE1 PHE A 247       4.005 -24.432  24.412  1.00 83.55           C  
ATOM   1895  CE2 PHE A 247       4.109 -23.547  22.184  1.00 83.55           C  
ATOM   1896  CZ  PHE A 247       4.733 -23.856  23.382  1.00 83.55           C  
ATOM   1897  N   PRO A 248       0.167 -27.835  23.083  1.00 82.94           N  
ATOM   1898  CA  PRO A 248       0.684 -29.156  23.448  1.00 82.94           C  
ATOM   1899  C   PRO A 248       0.873 -30.070  22.240  1.00 82.94           C  
ATOM   1900  CB  PRO A 248      -0.392 -29.708  24.387  1.00 82.94           C  
ATOM   1901  O   PRO A 248       1.846 -30.827  22.181  1.00 82.94           O  
ATOM   1902  CG  PRO A 248      -1.032 -28.498  24.989  1.00 82.94           C  
ATOM   1903  CD  PRO A 248      -1.047 -27.405  23.960  1.00 82.94           C  
ATOM   1904  N   ALA A 249      -0.013 -30.062  21.366  1.00 81.42           N  
ATOM   1905  CA  ALA A 249       0.095 -30.836  20.132  1.00 81.42           C  
ATOM   1906  C   ALA A 249       1.285 -30.373  19.297  1.00 81.42           C  
ATOM   1907  CB  ALA A 249      -1.194 -30.728  19.321  1.00 81.42           C  
ATOM   1908  O   ALA A 249       1.953 -31.185  18.652  1.00 81.42           O  
ATOM   1909  N   PHE A 250       1.464 -29.144  19.317  1.00 82.97           N  
ATOM   1910  CA  PHE A 250       2.583 -28.530  18.612  1.00 82.97           C  
ATOM   1911  C   PHE A 250       3.911 -29.017  19.178  1.00 82.97           C  
ATOM   1912  CB  PHE A 250       2.502 -27.003  18.700  1.00 82.97           C  
ATOM   1913  O   PHE A 250       4.830 -29.346  18.424  1.00 82.97           O  
ATOM   1914  CG  PHE A 250       3.694 -26.297  18.111  1.00 82.97           C  
ATOM   1915  CD1 PHE A 250       4.646 -25.707  18.932  1.00 82.97           C  
ATOM   1916  CD2 PHE A 250       3.861 -26.224  16.734  1.00 82.97           C  
ATOM   1917  CE1 PHE A 250       5.750 -25.053  18.390  1.00 82.97           C  
ATOM   1918  CE2 PHE A 250       4.961 -25.572  16.184  1.00 82.97           C  
ATOM   1919  CZ  PHE A 250       5.904 -24.987  17.014  1.00 82.97           C  
ATOM   1920  N   VAL A 251       4.091 -28.977  20.373  1.00 84.43           N  
ATOM   1921  CA  VAL A 251       5.294 -29.436  21.061  1.00 84.43           C  
ATOM   1922  C   VAL A 251       5.582 -30.887  20.685  1.00 84.43           C  
ATOM   1923  CB  VAL A 251       5.158 -29.299  22.594  1.00 84.43           C  
ATOM   1924  O   VAL A 251       6.739 -31.266  20.487  1.00 84.43           O  
ATOM   1925  CG1 VAL A 251       6.379 -29.887  23.299  1.00 84.43           C  
ATOM   1926  CG2 VAL A 251       4.967 -27.834  22.983  1.00 84.43           C  
ATOM   1927  N   GLU A 252       4.554 -31.664  20.537  1.00 82.88           N  
ATOM   1928  CA  GLU A 252       4.667 -33.055  20.110  1.00 82.88           C  
ATOM   1929  C   GLU A 252       5.186 -33.153  18.678  1.00 82.88           C  
ATOM   1930  CB  GLU A 252       3.317 -33.767  20.230  1.00 82.88           C  
ATOM   1931  O   GLU A 252       6.015 -34.012  18.370  1.00 82.88           O  
ATOM   1932  CG  GLU A 252       3.393 -35.271  20.014  1.00 82.88           C  
ATOM   1933  CD  GLU A 252       2.059 -35.973  20.206  1.00 82.88           C  
ATOM   1934  OE1 GLU A 252       2.028 -37.225  20.225  1.00 82.88           O  
ATOM   1935  OE2 GLU A 252       1.035 -35.266  20.338  1.00 82.88           O  
ATOM   1936  N   GLU A 253       4.733 -32.311  17.890  1.00 81.31           N  
ATOM   1937  CA  GLU A 253       5.154 -32.264  16.493  1.00 81.31           C  
ATOM   1938  C   GLU A 253       6.625 -31.878  16.373  1.00 81.31           C  
ATOM   1939  CB  GLU A 253       4.286 -31.281  15.703  1.00 81.31           C  
ATOM   1940  O   GLU A 253       7.346 -32.413  15.529  1.00 81.31           O  
ATOM   1941  CG  GLU A 253       4.340 -31.487  14.196  1.00 81.31           C  
ATOM   1942  CD  GLU A 253       3.821 -32.847  13.758  1.00 81.31           C  
ATOM   1943  OE1 GLU A 253       4.401 -33.446  12.824  1.00 81.31           O  
ATOM   1944  OE2 GLU A 253       2.825 -33.317  14.353  1.00 81.31           O  
ATOM   1945  N   VAL A 254       7.034 -30.937  17.139  1.00 82.42           N  
ATOM   1946  CA  VAL A 254       8.419 -30.476  17.154  1.00 82.42           C  
ATOM   1947  C   VAL A 254       9.339 -31.617  17.582  1.00 82.42           C  
ATOM   1948  CB  VAL A 254       8.603 -29.262  18.092  1.00 82.42           C  
ATOM   1949  O   VAL A 254      10.407 -31.813  16.999  1.00 82.42           O  
ATOM   1950  CG1 VAL A 254      10.085 -28.932  18.264  1.00 82.42           C  
ATOM   1951  CG2 VAL A 254       7.842 -28.052  17.554  1.00 82.42           C  
ATOM   1952  N   GLU A 255       8.890 -32.306  18.523  1.00 81.35           N  
ATOM   1953  CA  GLU A 255       9.636 -33.471  18.990  1.00 81.35           C  
ATOM   1954  C   GLU A 255       9.755 -34.526  17.893  1.00 81.35           C  
ATOM   1955  CB  GLU A 255       8.971 -34.075  20.229  1.00 81.35           C  
ATOM   1956  O   GLU A 255      10.819 -35.121  17.710  1.00 81.35           O  
ATOM   1957  CG  GLU A 255       9.779 -35.188  20.880  1.00 81.35           C  
ATOM   1958  CD  GLU A 255       9.163 -35.701  22.171  1.00 81.35           C  
ATOM   1959  OE1 GLU A 255       9.846 -36.434  22.922  1.00 81.35           O  
ATOM   1960  OE2 GLU A 255       7.985 -35.369  22.435  1.00 81.35           O  
ATOM   1961  N   LYS A 256       8.656 -34.825  17.200  1.00 79.60           N  
ATOM   1962  CA  LYS A 256       8.646 -35.776  16.093  1.00 79.60           C  
ATOM   1963  C   LYS A 256       9.622 -35.355  14.998  1.00 79.60           C  
ATOM   1964  CB  LYS A 256       7.237 -35.913  15.515  1.00 79.60           C  
ATOM   1965  O   LYS A 256      10.339 -36.191  14.443  1.00 79.60           O  
ATOM   1966  CG  LYS A 256       7.082 -37.059  14.526  1.00 79.60           C  
ATOM   1967  CD  LYS A 256       5.654 -37.157  14.003  1.00 79.60           C  
ATOM   1968  CE  LYS A 256       5.517 -38.251  12.953  1.00 79.60           C  
ATOM   1969  NZ  LYS A 256       4.116 -38.358  12.445  1.00 79.60           N  
ATOM   1970  N   GLU A 257       9.594 -34.109  14.720  1.00 75.60           N  
ATOM   1971  CA  GLU A 257      10.460 -33.556  13.683  1.00 75.60           C  
ATOM   1972  C   GLU A 257      11.926 -33.609  14.104  1.00 75.60           C  
ATOM   1973  CB  GLU A 257      10.058 -32.115  13.358  1.00 75.60           C  
ATOM   1974  O   GLU A 257      12.808 -33.831  13.272  1.00 75.60           O  
ATOM   1975  CG  GLU A 257      10.583 -31.618  12.019  1.00 75.60           C  
ATOM   1976  CD  GLU A 257      10.025 -32.388  10.832  1.00 75.60           C  
ATOM   1977  OE1 GLU A 257      10.677 -32.412   9.764  1.00 75.60           O  
ATOM   1978  OE2 GLU A 257       8.927 -32.970  10.972  1.00 75.60           O  
ATOM   1979  N   LEU A 258      12.168 -33.352  15.345  1.00 77.89           N  
ATOM   1980  CA  LEU A 258      13.520 -33.405  15.892  1.00 77.89           C  
ATOM   1981  C   LEU A 258      14.062 -34.830  15.863  1.00 77.89           C  
ATOM   1982  CB  LEU A 258      13.540 -32.868  17.325  1.00 77.89           C  
ATOM   1983  O   LEU A 258      15.242 -35.044  15.574  1.00 77.89           O  
ATOM   1984  CG  LEU A 258      14.901 -32.425  17.864  1.00 77.89           C  
ATOM   1985  CD1 LEU A 258      15.165 -30.967  17.501  1.00 77.89           C  
ATOM   1986  CD2 LEU A 258      14.970 -32.626  19.374  1.00 77.89           C  
ATOM   1987  N   LYS A 259      13.175 -35.758  16.143  1.00 78.75           N  
ATOM   1988  CA  LYS A 259      13.545 -37.170  16.093  1.00 78.75           C  
ATOM   1989  C   LYS A 259      13.876 -37.601  14.667  1.00 78.75           C  
ATOM   1990  CB  LYS A 259      12.421 -38.040  16.656  1.00 78.75           C  
ATOM   1991  O   LYS A 259      14.751 -38.443  14.455  1.00 78.75           O  
ATOM   1992  CG  LYS A 259      12.303 -37.994  18.173  1.00 78.75           C  
ATOM   1993  CD  LYS A 259      11.214 -38.932  18.678  1.00 78.75           C  
ATOM   1994  CE  LYS A 259      11.061 -38.850  20.190  1.00 78.75           C  
ATOM   1995  NZ  LYS A 259       9.904 -39.660  20.675  1.00 78.75           N  
ATOM   1996  N   LYS A 260      13.138 -37.066  13.702  1.00 77.04           N  
ATOM   1997  CA  LYS A 260      13.415 -37.334  12.294  1.00 77.04           C  
ATOM   1998  C   LYS A 260      14.801 -36.829  11.900  1.00 77.04           C  
ATOM   1999  CB  LYS A 260      12.351 -36.689  11.405  1.00 77.04           C  
ATOM   2000  O   LYS A 260      15.509 -37.481  11.131  1.00 77.04           O  
ATOM   2001  CG  LYS A 260      10.997 -37.381  11.459  1.00 77.04           C  
ATOM   2002  CD  LYS A 260       9.989 -36.711  10.533  1.00 77.04           C  
ATOM   2003  CE  LYS A 260       8.607 -37.337  10.663  1.00 77.04           C  
ATOM   2004  NZ  LYS A 260       7.604 -36.648   9.798  1.00 77.04           N  
ATOM   2005  N   LEU A 261      15.142 -35.693  12.457  1.00 71.58           N  
ATOM   2006  CA  LEU A 261      16.412 -35.054  12.133  1.00 71.58           C  
ATOM   2007  C   LEU A 261      17.574 -35.788  12.795  1.00 71.58           C  
ATOM   2008  CB  LEU A 261      16.403 -33.588  12.573  1.00 71.58           C  
ATOM   2009  O   LEU A 261      18.680 -35.826  12.252  1.00 71.58           O  
ATOM   2010  CG  LEU A 261      15.617 -32.619  11.688  1.00 71.58           C  
ATOM   2011  CD1 LEU A 261      15.495 -31.260  12.368  1.00 71.58           C  
ATOM   2012  CD2 LEU A 261      16.283 -32.482  10.323  1.00 71.58           C  
ATOM   2013  N   ALA A 262      17.385 -36.233  13.957  1.00 68.21           N  
ATOM   2014  CA  ALA A 262      18.423 -36.920  14.721  1.00 68.21           C  
ATOM   2015  C   ALA A 262      18.627 -38.344  14.212  1.00 68.21           C  
ATOM   2016  CB  ALA A 262      18.069 -36.935  16.206  1.00 68.21           C  
ATOM   2017  O   ALA A 262      19.593 -39.012  14.587  1.00 68.21           O  
ATOM   2018  N   GLY A 263      18.090 -38.684  13.057  1.00 56.05           N  
ATOM   2019  CA  GLY A 263      18.236 -40.015  12.488  1.00 56.05           C  
ATOM   2020  C   GLY A 263      17.810 -41.119  13.437  1.00 56.05           C  
ATOM   2021  O   GLY A 263      18.278 -42.255  13.325  1.00 56.05           O  
ATOM   2022  N   LEU A 264      16.944 -40.920  14.465  1.00 44.06           N  
ATOM   2023  CA  LEU A 264      16.492 -41.943  15.402  1.00 44.06           C  
ATOM   2024  C   LEU A 264      15.269 -42.675  14.859  1.00 44.06           C  
ATOM   2025  CB  LEU A 264      16.166 -41.319  16.761  1.00 44.06           C  
ATOM   2026  O   LEU A 264      14.276 -42.044  14.489  1.00 44.06           O  
ATOM   2027  CG  LEU A 264      17.297 -41.308  17.791  1.00 44.06           C  
ATOM   2028  CD1 LEU A 264      17.594 -39.880  18.236  1.00 44.06           C  
ATOM   2029  CD2 LEU A 264      16.941 -42.184  18.987  1.00 44.06           C  
ATOM   2030  N   ARG A 265      15.402 -43.539  13.797  1.00 33.97           N  
ATOM   2031  CA  ARG A 265      14.366 -44.477  13.379  1.00 33.97           C  
ATOM   2032  C   ARG A 265      13.881 -45.317  14.555  1.00 33.97           C  
ATOM   2033  CB  ARG A 265      14.883 -45.388  12.263  1.00 33.97           C  
ATOM   2034  O   ARG A 265      14.687 -45.804  15.351  1.00 33.97           O  
ATOM   2035  CG  ARG A 265      13.856 -45.682  11.182  1.00 33.97           C  
ATOM   2036  CD  ARG A 265      14.398 -46.646  10.136  1.00 33.97           C  
ATOM   2037  NE  ARG A 265      13.687 -46.520   8.867  1.00 33.97           N  
ATOM   2038  NH1 ARG A 265      13.608 -48.791   8.449  1.00 33.97           N  
ATOM   2039  NH2 ARG A 265      12.684 -47.314   6.959  1.00 33.97           N  
ATOM   2040  CZ  ARG A 265      13.328 -47.542   8.094  1.00 33.97           C  
ATOM   2041  N   ASN A 266      12.826 -44.934  15.333  1.00 32.96           N  
ATOM   2042  CA  ASN A 266      12.140 -46.024  16.018  1.00 32.96           C  
ATOM   2043  C   ASN A 266      12.241 -47.330  15.234  1.00 32.96           C  
ATOM   2044  CB  ASN A 266      10.673 -45.665  16.265  1.00 32.96           C  
ATOM   2045  O   ASN A 266      12.070 -47.341  14.014  1.00 32.96           O  
ATOM   2046  CG  ASN A 266      10.504 -44.606  17.337  1.00 32.96           C  
ATOM   2047  ND2 ASN A 266       9.365 -43.924  17.322  1.00 32.96           N  
ATOM   2048  OD1 ASN A 266      11.390 -44.403  18.172  1.00 32.96           O  
TER
ATOM   2049  N   MET B   1      19.643  12.917 -46.479  1.00 25.41           N  
ATOM   2050  CA  MET B   1      19.196  11.582 -46.092  1.00 25.41           C  
ATOM   2051  C   MET B   1      20.158  10.955 -45.088  1.00 25.41           C  
ATOM   2052  CB  MET B   1      19.062  10.681 -47.321  1.00 25.41           C  
ATOM   2053  O   MET B   1      21.277  10.581 -45.445  1.00 25.41           O  
ATOM   2054  CG  MET B   1      17.643  10.583 -47.857  1.00 25.41           C  
ATOM   2055  SD  MET B   1      17.438   9.209 -49.056  1.00 25.41           S  
ATOM   2056  CE  MET B   1      16.086   9.869 -50.071  1.00 25.41           C  
ATOM   2057  N   ALA B   2      20.470  11.585 -43.914  1.00 23.57           N  
ATOM   2058  CA  ALA B   2      21.057  11.196 -42.635  1.00 23.57           C  
ATOM   2059  C   ALA B   2      20.023  10.517 -41.741  1.00 23.57           C  
ATOM   2060  CB  ALA B   2      21.649  12.413 -41.928  1.00 23.57           C  
ATOM   2061  O   ALA B   2      18.912  11.024 -41.570  1.00 23.57           O  
ATOM   2062  N   GLU B   3      19.790   9.216 -41.955  1.00 22.42           N  
ATOM   2063  CA  GLU B   3      19.552   7.981 -41.214  1.00 22.42           C  
ATOM   2064  C   GLU B   3      19.134   8.273 -39.775  1.00 22.42           C  
ATOM   2065  CB  GLU B   3      20.800   7.095 -41.229  1.00 22.42           C  
ATOM   2066  O   GLU B   3      19.870   8.923 -39.029  1.00 22.42           O  
ATOM   2067  CG  GLU B   3      20.530   5.660 -41.658  1.00 22.42           C  
ATOM   2068  CD  GLU B   3      21.770   4.781 -41.625  1.00 22.42           C  
ATOM   2069  OE1 GLU B   3      21.650   3.554 -41.842  1.00 22.42           O  
ATOM   2070  OE2 GLU B   3      22.871   5.324 -41.379  1.00 22.42           O  
ATOM   2071  N   ALA B   4      17.820   8.629 -39.489  1.00 24.26           N  
ATOM   2072  CA  ALA B   4      16.795   8.438 -38.466  1.00 24.26           C  
ATOM   2073  C   ALA B   4      17.178   7.311 -37.510  1.00 24.26           C  
ATOM   2074  CB  ALA B   4      15.444   8.146 -39.114  1.00 24.26           C  
ATOM   2075  O   ALA B   4      17.545   6.217 -37.945  1.00 24.26           O  
ATOM   2076  N   GLY B   5      18.133   7.548 -36.587  1.00 24.01           N  
ATOM   2077  CA  GLY B   5      18.274   7.259 -35.168  1.00 24.01           C  
ATOM   2078  C   GLY B   5      17.403   6.106 -34.706  1.00 24.01           C  
ATOM   2079  O   GLY B   5      16.194   6.100 -34.943  1.00 24.01           O  
ATOM   2080  N   LYS B   6      17.630   4.914 -35.270  1.00 21.77           N  
ATOM   2081  CA  LYS B   6      17.326   3.579 -34.762  1.00 21.77           C  
ATOM   2082  C   LYS B   6      16.951   3.624 -33.284  1.00 21.77           C  
ATOM   2083  CB  LYS B   6      18.515   2.641 -34.972  1.00 21.77           C  
ATOM   2084  O   LYS B   6      17.689   4.179 -32.468  1.00 21.77           O  
ATOM   2085  CG  LYS B   6      18.124   1.223 -35.362  1.00 21.77           C  
ATOM   2086  CD  LYS B   6      19.320   0.437 -35.884  1.00 21.77           C  
ATOM   2087  CE  LYS B   6      18.901  -0.920 -36.434  1.00 21.77           C  
ATOM   2088  NZ  LYS B   6      19.932  -1.968 -36.169  1.00 21.77           N  
ATOM   2089  N   VAL B   7      15.697   3.955 -32.870  1.00 26.79           N  
ATOM   2090  CA  VAL B   7      14.891   3.525 -31.733  1.00 26.79           C  
ATOM   2091  C   VAL B   7      15.203   2.068 -31.399  1.00 26.79           C  
ATOM   2092  CB  VAL B   7      13.380   3.697 -32.011  1.00 26.79           C  
ATOM   2093  O   VAL B   7      15.284   1.224 -32.294  1.00 26.79           O  
ATOM   2094  CG1 VAL B   7      12.576   3.579 -30.718  1.00 26.79           C  
ATOM   2095  CG2 VAL B   7      13.112   5.038 -32.691  1.00 26.79           C  
ATOM   2096  N   PRO B   8      15.878   1.743 -30.234  1.00 25.19           N  
ATOM   2097  CA  PRO B   8      16.232   0.358 -29.917  1.00 25.19           C  
ATOM   2098  C   PRO B   8      15.048  -0.598 -30.047  1.00 25.19           C  
ATOM   2099  CB  PRO B   8      16.710   0.440 -28.465  1.00 25.19           C  
ATOM   2100  O   PRO B   8      13.951  -0.297 -29.571  1.00 25.19           O  
ATOM   2101  CG  PRO B   8      16.801   1.903 -28.175  1.00 25.19           C  
ATOM   2102  CD  PRO B   8      15.880   2.633 -29.111  1.00 25.19           C  
ATOM   2103  N   LEU B   9      14.689  -1.105 -31.223  1.00 22.68           N  
ATOM   2104  CA  LEU B   9      14.026  -2.326 -31.666  1.00 22.68           C  
ATOM   2105  C   LEU B   9      14.316  -3.480 -30.711  1.00 22.68           C  
ATOM   2106  CB  LEU B   9      14.473  -2.696 -33.082  1.00 22.68           C  
ATOM   2107  O   LEU B   9      15.471  -3.713 -30.347  1.00 22.68           O  
ATOM   2108  CG  LEU B   9      13.946  -1.809 -34.212  1.00 22.68           C  
ATOM   2109  CD1 LEU B   9      14.664  -2.134 -35.519  1.00 22.68           C  
ATOM   2110  CD2 LEU B   9      12.439  -1.980 -34.367  1.00 22.68           C  
ATOM   2111  N   SER B  10      13.453  -3.700 -29.686  1.00 26.70           N  
ATOM   2112  CA  SER B  10      13.015  -4.883 -28.953  1.00 26.70           C  
ATOM   2113  C   SER B  10      13.438  -6.163 -29.666  1.00 26.70           C  
ATOM   2114  CB  SER B  10      11.497  -4.870 -28.770  1.00 26.70           C  
ATOM   2115  O   SER B  10      12.976  -6.445 -30.774  1.00 26.70           O  
ATOM   2116  OG  SER B  10      10.862  -4.259 -29.881  1.00 26.70           O  
ATOM   2117  N   LEU B  11      14.711  -6.338 -30.087  1.00 21.48           N  
ATOM   2118  CA  LEU B  11      15.291  -7.588 -30.564  1.00 21.48           C  
ATOM   2119  C   LEU B  11      15.137  -8.691 -29.522  1.00 21.48           C  
ATOM   2120  CB  LEU B  11      16.771  -7.397 -30.907  1.00 21.48           C  
ATOM   2121  O   LEU B  11      15.525  -8.517 -28.365  1.00 21.48           O  
ATOM   2122  CG  LEU B  11      17.150  -7.541 -32.381  1.00 21.48           C  
ATOM   2123  CD1 LEU B  11      17.409  -6.171 -32.998  1.00 21.48           C  
ATOM   2124  CD2 LEU B  11      18.370  -8.442 -32.535  1.00 21.48           C  
ATOM   2125  N   GLY B  12      13.991  -9.388 -29.553  1.00 22.26           N  
ATOM   2126  CA  GLY B  12      13.714 -10.815 -29.534  1.00 22.26           C  
ATOM   2127  C   GLY B  12      14.955 -11.661 -29.322  1.00 22.26           C  
ATOM   2128  O   GLY B  12      15.801 -11.766 -30.212  1.00 22.26           O  
ATOM   2129  N   LEU B  13      15.644 -11.641 -28.111  1.00 25.19           N  
ATOM   2130  CA  LEU B  13      16.605 -12.694 -27.802  1.00 25.19           C  
ATOM   2131  C   LEU B  13      16.125 -13.540 -26.627  1.00 25.19           C  
ATOM   2132  CB  LEU B  13      17.977 -12.092 -27.485  1.00 25.19           C  
ATOM   2133  O   LEU B  13      15.710 -13.002 -25.598  1.00 25.19           O  
ATOM   2134  CG  LEU B  13      18.779 -11.569 -28.677  1.00 25.19           C  
ATOM   2135  CD1 LEU B  13      19.881 -10.627 -28.202  1.00 25.19           C  
ATOM   2136  CD2 LEU B  13      19.367 -12.727 -29.476  1.00 25.19           C  
ATOM   2137  N   THR B  14      15.273 -14.540 -26.805  1.00 26.88           N  
ATOM   2138  CA  THR B  14      15.128 -15.913 -26.336  1.00 26.88           C  
ATOM   2139  C   THR B  14      16.077 -16.192 -25.174  1.00 26.88           C  
ATOM   2140  CB  THR B  14      15.392 -16.921 -27.471  1.00 26.88           C  
ATOM   2141  O   THR B  14      17.291 -16.026 -25.304  1.00 26.88           O  
ATOM   2142  CG2 THR B  14      14.339 -16.803 -28.567  1.00 26.88           C  
ATOM   2143  OG1 THR B  14      16.684 -16.668 -28.035  1.00 26.88           O  
ATOM   2144  N   GLY B  15      15.854 -15.581 -23.878  1.00 29.30           N  
ATOM   2145  CA  GLY B  15      16.262 -16.286 -22.673  1.00 29.30           C  
ATOM   2146  C   GLY B  15      16.383 -15.380 -21.463  1.00 29.30           C  
ATOM   2147  O   GLY B  15      17.042 -14.340 -21.523  1.00 29.30           O  
ATOM   2148  N   GLY B  16      15.280 -14.945 -20.923  1.00 37.76           N  
ATOM   2149  CA  GLY B  16      15.086 -14.663 -19.510  1.00 37.76           C  
ATOM   2150  C   GLY B  16      15.324 -13.208 -19.153  1.00 37.76           C  
ATOM   2151  O   GLY B  16      15.971 -12.907 -18.148  1.00 37.76           O  
ATOM   2152  N   GLU B  17      14.992 -12.206 -20.065  1.00 56.45           N  
ATOM   2153  CA  GLU B  17      15.261 -10.775 -19.950  1.00 56.45           C  
ATOM   2154  C   GLU B  17      14.151 -10.066 -19.179  1.00 56.45           C  
ATOM   2155  CB  GLU B  17      15.424 -10.145 -21.335  1.00 56.45           C  
ATOM   2156  O   GLU B  17      13.077 -10.631 -18.965  1.00 56.45           O  
ATOM   2157  CG  GLU B  17      16.717 -10.533 -22.039  1.00 56.45           C  
ATOM   2158  CD  GLU B  17      16.885  -9.866 -23.395  1.00 56.45           C  
ATOM   2159  OE1 GLU B  17      17.914 -10.108 -24.066  1.00 56.45           O  
ATOM   2160  OE2 GLU B  17      15.981  -9.095 -23.788  1.00 56.45           O  
ATOM   2161  N   ALA B  18      14.500  -9.014 -18.301  1.00 68.28           N  
ATOM   2162  CA  ALA B  18      13.670  -7.877 -17.911  1.00 68.28           C  
ATOM   2163  C   ALA B  18      12.818  -7.394 -19.082  1.00 68.28           C  
ATOM   2164  CB  ALA B  18      14.541  -6.738 -17.386  1.00 68.28           C  
ATOM   2165  O   ALA B  18      13.286  -7.348 -20.221  1.00 68.28           O  
ATOM   2166  N   ALA B  19      11.531  -7.512 -18.981  1.00 84.63           N  
ATOM   2167  CA  ALA B  19      10.587  -6.949 -19.943  1.00 84.63           C  
ATOM   2168  C   ALA B  19      10.558  -5.426 -19.855  1.00 84.63           C  
ATOM   2169  CB  ALA B  19       9.190  -7.519 -19.713  1.00 84.63           C  
ATOM   2170  O   ALA B  19      10.409  -4.863 -18.768  1.00 84.63           O  
ATOM   2171  N   GLU B  20      10.831  -4.810 -21.018  1.00 88.46           N  
ATOM   2172  CA  GLU B  20      10.885  -3.352 -21.039  1.00 88.46           C  
ATOM   2173  C   GLU B  20       9.873  -2.776 -22.025  1.00 88.46           C  
ATOM   2174  CB  GLU B  20      12.296  -2.871 -21.392  1.00 88.46           C  
ATOM   2175  O   GLU B  20       9.677  -3.323 -23.112  1.00 88.46           O  
ATOM   2176  CG  GLU B  20      13.356  -3.280 -20.379  1.00 88.46           C  
ATOM   2177  CD  GLU B  20      14.737  -2.734 -20.704  1.00 88.46           C  
ATOM   2178  OE1 GLU B  20      15.652  -2.857 -19.858  1.00 88.46           O  
ATOM   2179  OE2 GLU B  20      14.905  -2.178 -21.812  1.00 88.46           O  
ATOM   2180  N   TRP B  21       9.236  -1.718 -21.594  1.00 93.11           N  
ATOM   2181  CA  TRP B  21       8.273  -1.019 -22.438  1.00 93.11           C  
ATOM   2182  C   TRP B  21       8.604   0.467 -22.526  1.00 93.11           C  
ATOM   2183  CB  TRP B  21       6.851  -1.207 -21.901  1.00 93.11           C  
ATOM   2184  O   TRP B  21       8.763   1.136 -21.502  1.00 93.11           O  
ATOM   2185  CG  TRP B  21       6.387  -2.632 -21.892  1.00 93.11           C  
ATOM   2186  CD1 TRP B  21       5.743  -3.295 -22.899  1.00 93.11           C  
ATOM   2187  CD2 TRP B  21       6.527  -3.569 -20.820  1.00 93.11           C  
ATOM   2188  CE2 TRP B  21       5.945  -4.783 -21.247  1.00 93.11           C  
ATOM   2189  CE3 TRP B  21       7.089  -3.500 -19.538  1.00 93.11           C  
ATOM   2190  NE1 TRP B  21       5.475  -4.590 -22.518  1.00 93.11           N  
ATOM   2191  CH2 TRP B  21       6.467  -5.826 -19.188  1.00 93.11           C  
ATOM   2192  CZ2 TRP B  21       5.910  -5.920 -20.437  1.00 93.11           C  
ATOM   2193  CZ3 TRP B  21       7.053  -4.633 -18.733  1.00 93.11           C  
ATOM   2194  N   PRO B  22       8.693   0.971 -23.766  1.00 92.40           N  
ATOM   2195  CA  PRO B  22       8.933   2.410 -23.902  1.00 92.40           C  
ATOM   2196  C   PRO B  22       7.714   3.249 -23.526  1.00 92.40           C  
ATOM   2197  CB  PRO B  22       9.270   2.572 -25.387  1.00 92.40           C  
ATOM   2198  O   PRO B  22       6.589   2.916 -23.907  1.00 92.40           O  
ATOM   2199  CG  PRO B  22       8.603   1.414 -26.058  1.00 92.40           C  
ATOM   2200  CD  PRO B  22       8.541   0.271 -25.087  1.00 92.40           C  
ATOM   2201  N   LEU B  23       8.045   4.346 -22.839  1.00 95.20           N  
ATOM   2202  CA  LEU B  23       6.956   5.217 -22.411  1.00 95.20           C  
ATOM   2203  C   LEU B  23       7.042   6.574 -23.101  1.00 95.20           C  
ATOM   2204  CB  LEU B  23       6.983   5.402 -20.891  1.00 95.20           C  
ATOM   2205  O   LEU B  23       8.136   7.046 -23.419  1.00 95.20           O  
ATOM   2206  CG  LEU B  23       6.849   4.131 -20.051  1.00 95.20           C  
ATOM   2207  CD1 LEU B  23       7.018   4.454 -18.570  1.00 95.20           C  
ATOM   2208  CD2 LEU B  23       5.504   3.459 -20.308  1.00 95.20           C  
ATOM   2209  N   GLN B  24       5.901   7.117 -23.400  1.00 91.87           N  
ATOM   2210  CA  GLN B  24       5.818   8.473 -23.933  1.00 91.87           C  
ATOM   2211  C   GLN B  24       5.855   9.508 -22.812  1.00 91.87           C  
ATOM   2212  CB  GLN B  24       4.548   8.645 -24.766  1.00 91.87           C  
ATOM   2213  O   GLN B  24       6.582  10.499 -22.899  1.00 91.87           O  
ATOM   2214  CG  GLN B  24       4.429  10.010 -25.432  1.00 91.87           C  
ATOM   2215  CD  GLN B  24       5.426  10.202 -26.559  1.00 91.87           C  
ATOM   2216  NE2 GLN B  24       5.735  11.457 -26.870  1.00 91.87           N  
ATOM   2217  OE1 GLN B  24       5.916   9.232 -27.144  1.00 91.87           O  
ATOM   2218  N   ARG B  25       5.088   9.192 -21.780  1.00 92.44           N  
ATOM   2219  CA  ARG B  25       4.955  10.142 -20.680  1.00 92.44           C  
ATOM   2220  C   ARG B  25       4.794   9.419 -19.348  1.00 92.44           C  
ATOM   2221  CB  ARG B  25       3.765  11.075 -20.917  1.00 92.44           C  
ATOM   2222  O   ARG B  25       4.256   8.311 -19.297  1.00 92.44           O  
ATOM   2223  CG  ARG B  25       3.985  12.083 -22.034  1.00 92.44           C  
ATOM   2224  CD  ARG B  25       2.867  13.114 -22.092  1.00 92.44           C  
ATOM   2225  NE  ARG B  25       2.959  13.943 -23.291  1.00 92.44           N  
ATOM   2226  NH1 ARG B  25       0.970  13.206 -24.205  1.00 92.44           N  
ATOM   2227  NH2 ARG B  25       2.240  14.760 -25.313  1.00 92.44           N  
ATOM   2228  CZ  ARG B  25       2.056  13.968 -24.267  1.00 92.44           C  
ATOM   2229  N   TYR B  26       5.287  10.025 -18.349  1.00 93.91           N  
ATOM   2230  CA  TYR B  26       5.103   9.637 -16.955  1.00 93.91           C  
ATOM   2231  C   TYR B  26       4.657  10.826 -16.113  1.00 93.91           C  
ATOM   2232  CB  TYR B  26       6.398   9.050 -16.385  1.00 93.91           C  
ATOM   2233  O   TYR B  26       5.197  11.927 -16.247  1.00 93.91           O  
ATOM   2234  CG  TYR B  26       6.388   8.902 -14.883  1.00 93.91           C  
ATOM   2235  CD1 TYR B  26       7.041   9.824 -14.068  1.00 93.91           C  
ATOM   2236  CD2 TYR B  26       5.726   7.841 -14.276  1.00 93.91           C  
ATOM   2237  CE1 TYR B  26       7.036   9.691 -12.684  1.00 93.91           C  
ATOM   2238  CE2 TYR B  26       5.714   7.697 -12.892  1.00 93.91           C  
ATOM   2239  OH  TYR B  26       6.362   8.489 -10.736  1.00 93.91           O  
ATOM   2240  CZ  TYR B  26       6.371   8.626 -12.106  1.00 93.91           C  
ATOM   2241  N   ALA B  27       3.637  10.622 -15.291  1.00 88.12           N  
ATOM   2242  CA  ALA B  27       3.152  11.706 -14.441  1.00 88.12           C  
ATOM   2243  C   ALA B  27       2.864  11.208 -13.027  1.00 88.12           C  
ATOM   2244  CB  ALA B  27       1.899  12.335 -15.045  1.00 88.12           C  
ATOM   2245  O   ALA B  27       2.393  10.084 -12.842  1.00 88.12           O  
ATOM   2246  N   ARG B  28       3.249  11.988 -12.098  1.00 90.51           N  
ATOM   2247  CA  ARG B  28       2.957  11.631 -10.713  1.00 90.51           C  
ATOM   2248  C   ARG B  28       2.235  12.767  -9.996  1.00 90.51           C  
ATOM   2249  CB  ARG B  28       4.244  11.274  -9.966  1.00 90.51           C  
ATOM   2250  O   ARG B  28       2.476  13.941 -10.282  1.00 90.51           O  
ATOM   2251  CG  ARG B  28       5.205  12.440  -9.803  1.00 90.51           C  
ATOM   2252  CD  ARG B  28       6.482  12.022  -9.087  1.00 90.51           C  
ATOM   2253  NE  ARG B  28       7.433  13.126  -8.992  1.00 90.51           N  
ATOM   2254  NH1 ARG B  28       9.075  11.893  -7.934  1.00 90.51           N  
ATOM   2255  NH2 ARG B  28       9.427  14.108  -8.412  1.00 90.51           N  
ATOM   2256  CZ  ARG B  28       8.643  13.040  -8.446  1.00 90.51           C  
ATOM   2257  N   CYS B  29       1.399  12.354  -9.027  1.00 78.28           N  
ATOM   2258  CA  CYS B  29       0.596  13.310  -8.273  1.00 78.28           C  
ATOM   2259  C   CYS B  29       1.321  13.752  -7.007  1.00 78.28           C  
ATOM   2260  CB  CYS B  29      -0.759  12.704  -7.910  1.00 78.28           C  
ATOM   2261  O   CYS B  29       1.797  12.917  -6.236  1.00 78.28           O  
ATOM   2262  SG  CYS B  29      -1.895  13.873  -7.133  1.00 78.28           S  
ATOM   2263  N   ILE B  30       1.582  15.084  -6.842  1.00 71.97           N  
ATOM   2264  CA  ILE B  30       2.189  15.590  -5.616  1.00 71.97           C  
ATOM   2265  C   ILE B  30       1.101  16.099  -4.673  1.00 71.97           C  
ATOM   2266  CB  ILE B  30       3.209  16.713  -5.912  1.00 71.97           C  
ATOM   2267  O   ILE B  30       0.290  16.947  -5.051  1.00 71.97           O  
ATOM   2268  CG1 ILE B  30       4.242  16.238  -6.941  1.00 71.97           C  
ATOM   2269  CG2 ILE B  30       3.893  17.175  -4.622  1.00 71.97           C  
ATOM   2270  CD1 ILE B  30       5.111  17.353  -7.505  1.00 71.97           C  
ATOM   2271  N   PRO B  31       1.108  15.462  -3.468  1.00 54.37           N  
ATOM   2272  CA  PRO B  31       0.176  16.079  -2.521  1.00 54.37           C  
ATOM   2273  C   PRO B  31       0.745  17.337  -1.868  1.00 54.37           C  
ATOM   2274  CB  PRO B  31      -0.051  14.979  -1.481  1.00 54.37           C  
ATOM   2275  O   PRO B  31       1.950  17.416  -1.619  1.00 54.37           O  
ATOM   2276  CG  PRO B  31       0.759  13.821  -1.968  1.00 54.37           C  
ATOM   2277  CD  PRO B  31       1.575  14.271  -3.146  1.00 54.37           C  
ATOM   2278  N   SER B  32       0.095  18.595  -1.945  1.00 45.87           N  
ATOM   2279  CA  SER B  32       0.557  19.892  -1.460  1.00 45.87           C  
ATOM   2280  C   SER B  32       0.659  19.908   0.061  1.00 45.87           C  
ATOM   2281  CB  SER B  32      -0.382  21.004  -1.928  1.00 45.87           C  
ATOM   2282  O   SER B  32      -0.311  19.602   0.757  1.00 45.87           O  
ATOM   2283  OG  SER B  32      -1.736  20.647  -1.705  1.00 45.87           O  
ATOM   2284  N   ASN B  33       1.748  19.413   0.747  1.00 38.86           N  
ATOM   2285  CA  ASN B  33       1.920  19.572   2.187  1.00 38.86           C  
ATOM   2286  C   ASN B  33       2.784  20.786   2.517  1.00 38.86           C  
ATOM   2287  CB  ASN B  33       2.526  18.307   2.798  1.00 38.86           C  
ATOM   2288  O   ASN B  33       3.980  20.801   2.220  1.00 38.86           O  
ATOM   2289  CG  ASN B  33       1.527  17.171   2.898  1.00 38.86           C  
ATOM   2290  ND2 ASN B  33       2.019  15.973   3.193  1.00 38.86           N  
ATOM   2291  OD1 ASN B  33       0.324  17.368   2.710  1.00 38.86           O  
ATOM   2292  N   THR B  34       2.386  22.043   2.322  1.00 35.02           N  
ATOM   2293  CA  THR B  34       3.264  23.004   2.978  1.00 35.02           C  
ATOM   2294  C   THR B  34       2.757  23.331   4.380  1.00 35.02           C  
ATOM   2295  CB  THR B  34       3.386  24.302   2.158  1.00 35.02           C  
ATOM   2296  O   THR B  34       1.565  23.583   4.571  1.00 35.02           O  
ATOM   2297  CG2 THR B  34       4.744  24.392   1.469  1.00 35.02           C  
ATOM   2298  OG1 THR B  34       2.355  24.329   1.162  1.00 35.02           O  
ATOM   2299  N   ARG B  35       3.307  22.667   5.469  1.00 30.66           N  
ATOM   2300  CA  ARG B  35       3.610  22.799   6.890  1.00 30.66           C  
ATOM   2301  C   ARG B  35       4.205  24.169   7.198  1.00 30.66           C  
ATOM   2302  CB  ARG B  35       4.572  21.697   7.340  1.00 30.66           C  
ATOM   2303  O   ARG B  35       5.016  24.307   8.115  1.00 30.66           O  
ATOM   2304  CG  ARG B  35       4.598  21.478   8.844  1.00 30.66           C  
ATOM   2305  CD  ARG B  35       5.485  20.302   9.227  1.00 30.66           C  
ATOM   2306  NE  ARG B  35       5.360  19.971  10.644  1.00 30.66           N  
ATOM   2307  NH1 ARG B  35       6.768  18.142  10.554  1.00 30.66           N  
ATOM   2308  NH2 ARG B  35       5.788  18.744  12.537  1.00 30.66           N  
ATOM   2309  CZ  ARG B  35       5.972  18.953  11.242  1.00 30.66           C  
ATOM   2310  N   ASP B  36       3.745  25.287   6.622  1.00 29.91           N  
ATOM   2311  CA  ASP B  36       4.230  26.469   7.329  1.00 29.91           C  
ATOM   2312  C   ASP B  36       3.132  27.077   8.199  1.00 29.91           C  
ATOM   2313  CB  ASP B  36       4.753  27.510   6.337  1.00 29.91           C  
ATOM   2314  O   ASP B  36       1.985  27.201   7.764  1.00 29.91           O  
ATOM   2315  CG  ASP B  36       6.134  27.177   5.801  1.00 29.91           C  
ATOM   2316  OD1 ASP B  36       6.917  26.506   6.508  1.00 29.91           O  
ATOM   2317  OD2 ASP B  36       6.444  27.592   4.664  1.00 29.91           O  
ATOM   2318  N   PRO B  37       3.342  27.195   9.595  1.00 31.48           N  
ATOM   2319  CA  PRO B  37       2.434  27.814  10.564  1.00 31.48           C  
ATOM   2320  C   PRO B  37       2.072  29.252  10.198  1.00 31.48           C  
ATOM   2321  CB  PRO B  37       3.228  27.766  11.872  1.00 31.48           C  
ATOM   2322  O   PRO B  37       2.918  29.997   9.697  1.00 31.48           O  
ATOM   2323  CG  PRO B  37       4.621  27.413  11.461  1.00 31.48           C  
ATOM   2324  CD  PRO B  37       4.656  27.273   9.966  1.00 31.48           C  
ATOM   2325  N   PRO B  38       0.694  29.528  10.144  1.00 33.05           N  
ATOM   2326  CA  PRO B  38       0.008  30.720   9.639  1.00 33.05           C  
ATOM   2327  C   PRO B  38       0.348  31.978  10.436  1.00 33.05           C  
ATOM   2328  CB  PRO B  38      -1.473  30.364   9.787  1.00 33.05           C  
ATOM   2329  O   PRO B  38       0.351  31.950  11.669  1.00 33.05           O  
ATOM   2330  CG  PRO B  38      -1.479  28.979  10.349  1.00 33.05           C  
ATOM   2331  CD  PRO B  38      -0.098  28.661  10.848  1.00 33.05           C  
ATOM   2332  N   GLY B  39       1.392  32.638  10.095  1.00 28.65           N  
ATOM   2333  CA  GLY B  39       1.607  34.049  10.373  1.00 28.65           C  
ATOM   2334  C   GLY B  39       0.360  34.892  10.183  1.00 28.65           C  
ATOM   2335  O   GLY B  39      -0.525  34.533   9.403  1.00 28.65           O  
ATOM   2336  N   PRO B  40       0.125  35.776  11.252  1.00 33.16           N  
ATOM   2337  CA  PRO B  40      -1.036  36.651  11.428  1.00 33.16           C  
ATOM   2338  C   PRO B  40      -1.093  37.771  10.391  1.00 33.16           C  
ATOM   2339  CB  PRO B  40      -0.839  37.220  12.835  1.00 33.16           C  
ATOM   2340  O   PRO B  40      -0.053  38.298   9.989  1.00 33.16           O  
ATOM   2341  CG  PRO B  40       0.590  36.936  13.166  1.00 33.16           C  
ATOM   2342  CD  PRO B  40       1.234  36.284  11.976  1.00 33.16           C  
ATOM   2343  N   CYS B  41      -1.781  37.623   9.254  1.00 30.04           N  
ATOM   2344  CA  CYS B  41      -2.574  38.646   8.582  1.00 30.04           C  
ATOM   2345  C   CYS B  41      -2.145  38.801   7.127  1.00 30.04           C  
ATOM   2346  CB  CYS B  41      -2.445  39.986   9.306  1.00 30.04           C  
ATOM   2347  O   CYS B  41      -0.961  38.984   6.841  1.00 30.04           O  
ATOM   2348  SG  CYS B  41      -3.725  40.268  10.548  1.00 30.04           S  
ATOM   2349  N   LEU B  42      -2.943  38.221   6.046  1.00 32.42           N  
ATOM   2350  CA  LEU B  42      -3.467  38.809   4.818  1.00 32.42           C  
ATOM   2351  C   LEU B  42      -4.030  37.731   3.897  1.00 32.42           C  
ATOM   2352  CB  LEU B  42      -2.374  39.597   4.092  1.00 32.42           C  
ATOM   2353  O   LEU B  42      -3.383  36.708   3.664  1.00 32.42           O  
ATOM   2354  CG  LEU B  42      -1.932  40.906   4.748  1.00 32.42           C  
ATOM   2355  CD1 LEU B  42      -0.699  41.462   4.044  1.00 32.42           C  
ATOM   2356  CD2 LEU B  42      -3.069  41.923   4.731  1.00 32.42           C  
ATOM   2357  N   GLU B  43      -5.403  37.439   3.829  1.00 32.38           N  
ATOM   2358  CA  GLU B  43      -6.401  37.350   2.767  1.00 32.38           C  
ATOM   2359  C   GLU B  43      -6.206  36.088   1.932  1.00 32.38           C  
ATOM   2360  CB  GLU B  43      -6.344  38.589   1.870  1.00 32.38           C  
ATOM   2361  O   GLU B  43      -5.089  35.783   1.510  1.00 32.38           O  
ATOM   2362  CG  GLU B  43      -6.857  39.856   2.538  1.00 32.38           C  
ATOM   2363  CD  GLU B  43      -8.174  40.348   1.960  1.00 32.38           C  
ATOM   2364  OE1 GLU B  43      -8.894  41.106   2.650  1.00 32.38           O  
ATOM   2365  OE2 GLU B  43      -8.489  39.973   0.809  1.00 32.38           O  
ATOM   2366  N   ALA B  44      -6.951  34.904   2.283  1.00 31.14           N  
ATOM   2367  CA  ALA B  44      -7.693  33.779   1.721  1.00 31.14           C  
ATOM   2368  C   ALA B  44      -6.904  33.105   0.602  1.00 31.14           C  
ATOM   2369  CB  ALA B  44      -9.053  34.244   1.204  1.00 31.14           C  
ATOM   2370  O   ALA B  44      -6.770  33.659  -0.492  1.00 31.14           O  
ATOM   2371  N   GLY B  45      -5.620  32.734   0.808  1.00 33.70           N  
ATOM   2372  CA  GLY B  45      -4.608  31.999   0.066  1.00 33.70           C  
ATOM   2373  C   GLY B  45      -5.017  30.571  -0.247  1.00 33.70           C  
ATOM   2374  O   GLY B  45      -5.565  29.876   0.610  1.00 33.70           O  
ATOM   2375  N   THR B  46      -5.742  30.262  -1.390  1.00 35.14           N  
ATOM   2376  CA  THR B  46      -5.687  29.319  -2.502  1.00 35.14           C  
ATOM   2377  C   THR B  46      -4.954  28.044  -2.095  1.00 35.14           C  
ATOM   2378  CB  THR B  46      -4.995  29.943  -3.729  1.00 35.14           C  
ATOM   2379  O   THR B  46      -3.784  28.090  -1.710  1.00 35.14           O  
ATOM   2380  CG2 THR B  46      -5.156  29.058  -4.960  1.00 35.14           C  
ATOM   2381  OG1 THR B  46      -5.574  31.226  -3.996  1.00 35.14           O  
ATOM   2382  N   ALA B  47      -5.477  27.227  -1.231  1.00 36.86           N  
ATOM   2383  CA  ALA B  47      -4.894  25.900  -1.047  1.00 36.86           C  
ATOM   2384  C   ALA B  47      -4.650  25.217  -2.390  1.00 36.86           C  
ATOM   2385  CB  ALA B  47      -5.800  25.038  -0.172  1.00 36.86           C  
ATOM   2386  O   ALA B  47      -5.559  25.117  -3.217  1.00 36.86           O  
ATOM   2387  N   PRO B  48      -3.463  25.254  -3.046  1.00 35.19           N  
ATOM   2388  CA  PRO B  48      -3.187  24.741  -4.390  1.00 35.19           C  
ATOM   2389  C   PRO B  48      -3.468  23.246  -4.520  1.00 35.19           C  
ATOM   2390  CB  PRO B  48      -1.697  25.036  -4.580  1.00 35.19           C  
ATOM   2391  O   PRO B  48      -3.277  22.493  -3.562  1.00 35.19           O  
ATOM   2392  CG  PRO B  48      -1.262  25.655  -3.291  1.00 35.19           C  
ATOM   2393  CD  PRO B  48      -2.346  25.447  -2.273  1.00 35.19           C  
ATOM   2394  N   CYS B  49      -4.448  22.771  -5.369  1.00 41.55           N  
ATOM   2395  CA  CYS B  49      -4.917  21.562  -6.037  1.00 41.55           C  
ATOM   2396  C   CYS B  49      -3.771  20.584  -6.263  1.00 41.55           C  
ATOM   2397  CB  CYS B  49      -5.573  21.909  -7.373  1.00 41.55           C  
ATOM   2398  O   CYS B  49      -2.621  20.995  -6.427  1.00 41.55           O  
ATOM   2399  SG  CYS B  49      -7.163  22.750  -7.207  1.00 41.55           S  
ATOM   2400  N   PRO B  50      -3.925  19.243  -5.848  1.00 56.35           N  
ATOM   2401  CA  PRO B  50      -2.887  18.300  -6.272  1.00 56.35           C  
ATOM   2402  C   PRO B  50      -2.458  18.508  -7.723  1.00 56.35           C  
ATOM   2403  CB  PRO B  50      -3.556  16.935  -6.091  1.00 56.35           C  
ATOM   2404  O   PRO B  50      -3.298  18.775  -8.586  1.00 56.35           O  
ATOM   2405  CG  PRO B  50      -4.979  17.248  -5.756  1.00 56.35           C  
ATOM   2406  CD  PRO B  50      -5.115  18.735  -5.598  1.00 56.35           C  
ATOM   2407  N   THR B  51      -1.278  18.942  -7.906  1.00 69.88           N  
ATOM   2408  CA  THR B  51      -0.674  19.222  -9.204  1.00 69.88           C  
ATOM   2409  C   THR B  51       0.082  18.002  -9.722  1.00 69.88           C  
ATOM   2410  CB  THR B  51       0.281  20.427  -9.127  1.00 69.88           C  
ATOM   2411  O   THR B  51       0.645  17.235  -8.939  1.00 69.88           O  
ATOM   2412  CG2 THR B  51       0.499  21.045 -10.504  1.00 69.88           C  
ATOM   2413  OG1 THR B  51      -0.277  21.417  -8.254  1.00 69.88           O  
ATOM   2414  N   TRP B  52      -0.135  17.634 -11.020  1.00 77.33           N  
ATOM   2415  CA  TRP B  52       0.582  16.572 -11.719  1.00 77.33           C  
ATOM   2416  C   TRP B  52       1.941  17.062 -12.205  1.00 77.33           C  
ATOM   2417  CB  TRP B  52      -0.242  16.055 -12.901  1.00 77.33           C  
ATOM   2418  O   TRP B  52       2.041  18.126 -12.821  1.00 77.33           O  
ATOM   2419  CG  TRP B  52      -1.481  15.311 -12.502  1.00 77.33           C  
ATOM   2420  CD1 TRP B  52      -2.713  15.844 -12.242  1.00 77.33           C  
ATOM   2421  CD2 TRP B  52      -1.606  13.899 -12.311  1.00 77.33           C  
ATOM   2422  CE2 TRP B  52      -2.944  13.644 -11.937  1.00 77.33           C  
ATOM   2423  CE3 TRP B  52      -0.715  12.822 -12.422  1.00 77.33           C  
ATOM   2424  NE1 TRP B  52      -3.598  14.846 -11.902  1.00 77.33           N  
ATOM   2425  CH2 TRP B  52      -2.521  11.320 -11.788  1.00 77.33           C  
ATOM   2426  CZ2 TRP B  52      -3.412  12.355 -11.673  1.00 77.33           C  
ATOM   2427  CZ3 TRP B  52      -1.184  11.540 -12.158  1.00 77.33           C  
ATOM   2428  N   LYS B  53       2.885  16.371 -11.682  1.00 86.74           N  
ATOM   2429  CA  LYS B  53       4.208  16.573 -12.266  1.00 86.74           C  
ATOM   2430  C   LYS B  53       4.452  15.608 -13.422  1.00 86.74           C  
ATOM   2431  CB  LYS B  53       5.296  16.405 -11.204  1.00 86.74           C  
ATOM   2432  O   LYS B  53       4.488  14.391 -13.224  1.00 86.74           O  
ATOM   2433  CG  LYS B  53       6.670  16.886 -11.645  1.00 86.74           C  
ATOM   2434  CD  LYS B  53       7.677  16.823 -10.503  1.00 86.74           C  
ATOM   2435  CE  LYS B  53       9.050  17.316 -10.940  1.00 86.74           C  
ATOM   2436  NZ  LYS B  53      10.011  17.362  -9.797  1.00 86.74           N  
ATOM   2437  N   VAL B  54       4.727  16.149 -14.616  1.00 88.39           N  
ATOM   2438  CA  VAL B  54       4.732  15.341 -15.831  1.00 88.39           C  
ATOM   2439  C   VAL B  54       6.154  15.237 -16.377  1.00 88.39           C  
ATOM   2440  CB  VAL B  54       3.789  15.926 -16.906  1.00 88.39           C  
ATOM   2441  O   VAL B  54       6.883  16.231 -16.421  1.00 88.39           O  
ATOM   2442  CG1 VAL B  54       3.798  15.057 -18.163  1.00 88.39           C  
ATOM   2443  CG2 VAL B  54       2.370  16.059 -16.355  1.00 88.39           C  
ATOM   2444  N   PHE B  55       6.496  14.091 -16.720  1.00 90.19           N  
ATOM   2445  CA  PHE B  55       7.773  13.795 -17.360  1.00 90.19           C  
ATOM   2446  C   PHE B  55       7.560  13.269 -18.775  1.00 90.19           C  
ATOM   2447  CB  PHE B  55       8.565  12.776 -16.535  1.00 90.19           C  
ATOM   2448  O   PHE B  55       6.804  12.318 -18.982  1.00 90.19           O  
ATOM   2449  CG  PHE B  55       8.911  13.253 -15.150  1.00 90.19           C  
ATOM   2450  CD1 PHE B  55      10.138  13.853 -14.893  1.00 90.19           C  
ATOM   2451  CD2 PHE B  55       8.009  13.102 -14.105  1.00 90.19           C  
ATOM   2452  CE1 PHE B  55      10.461  14.296 -13.612  1.00 90.19           C  
ATOM   2453  CE2 PHE B  55       8.324  13.542 -12.823  1.00 90.19           C  
ATOM   2454  CZ  PHE B  55       9.551  14.138 -12.578  1.00 90.19           C  
ATOM   2455  N   ASP B  56       8.273  13.948 -19.731  1.00 90.48           N  
ATOM   2456  CA  ASP B  56       8.159  13.540 -21.127  1.00 90.48           C  
ATOM   2457  C   ASP B  56       9.425  12.826 -21.596  1.00 90.48           C  
ATOM   2458  CB  ASP B  56       7.878  14.751 -22.019  1.00 90.48           C  
ATOM   2459  O   ASP B  56      10.525  13.129 -21.128  1.00 90.48           O  
ATOM   2460  CG  ASP B  56       6.500  15.347 -21.793  1.00 90.48           C  
ATOM   2461  OD1 ASP B  56       5.509  14.587 -21.732  1.00 90.48           O  
ATOM   2462  OD2 ASP B  56       6.403  16.588 -21.678  1.00 90.48           O  
ATOM   2463  N   SER B  57       9.122  11.844 -22.413  1.00 89.43           N  
ATOM   2464  CA  SER B  57      10.244  11.127 -23.010  1.00 89.43           C  
ATOM   2465  C   SER B  57      10.859  11.922 -24.157  1.00 89.43           C  
ATOM   2466  CB  SER B  57       9.797   9.754 -23.513  1.00 89.43           C  
ATOM   2467  O   SER B  57      10.194  12.193 -25.159  1.00 89.43           O  
ATOM   2468  OG  SER B  57      10.914   8.973 -23.902  1.00 89.43           O  
ATOM   2469  N   ASN B  58      12.005  12.394 -24.001  1.00 86.33           N  
ATOM   2470  CA  ASN B  58      12.712  13.136 -25.039  1.00 86.33           C  
ATOM   2471  C   ASN B  58      14.214  12.866 -24.996  1.00 86.33           C  
ATOM   2472  CB  ASN B  58      12.439  14.636 -24.909  1.00 86.33           C  
ATOM   2473  O   ASN B  58      14.711  12.250 -24.052  1.00 86.33           O  
ATOM   2474  CG  ASN B  58      12.858  15.191 -23.562  1.00 86.33           C  
ATOM   2475  ND2 ASN B  58      11.952  15.910 -22.909  1.00 86.33           N  
ATOM   2476  OD1 ASN B  58      13.986  14.977 -23.112  1.00 86.33           O  
ATOM   2477  N   GLU B  59      14.922  13.249 -26.074  1.00 79.30           N  
ATOM   2478  CA  GLU B  59      16.361  13.027 -26.185  1.00 79.30           C  
ATOM   2479  C   GLU B  59      17.127  13.847 -25.151  1.00 79.30           C  
ATOM   2480  CB  GLU B  59      16.851  13.367 -27.594  1.00 79.30           C  
ATOM   2481  O   GLU B  59      18.134  13.388 -24.608  1.00 79.30           O  
ATOM   2482  CG  GLU B  59      16.590  12.270 -28.617  1.00 79.30           C  
ATOM   2483  CD  GLU B  59      17.196  12.565 -29.980  1.00 79.30           C  
ATOM   2484  OE1 GLU B  59      17.054  11.729 -30.901  1.00 79.30           O  
ATOM   2485  OE2 GLU B  59      17.818  13.641 -30.128  1.00 79.30           O  
ATOM   2486  N   GLU B  60      16.601  15.069 -24.778  1.00 79.82           N  
ATOM   2487  CA  GLU B  60      17.259  15.997 -23.864  1.00 79.82           C  
ATOM   2488  C   GLU B  60      17.181  15.501 -22.423  1.00 79.82           C  
ATOM   2489  CB  GLU B  60      16.639  17.392 -23.975  1.00 79.82           C  
ATOM   2490  O   GLU B  60      18.180  15.516 -21.701  1.00 79.82           O  
ATOM   2491  CG  GLU B  60      17.473  18.489 -23.327  1.00 79.82           C  
ATOM   2492  CD  GLU B  60      16.967  19.889 -23.637  1.00 79.82           C  
ATOM   2493  OE1 GLU B  60      17.606  20.875 -23.205  1.00 79.82           O  
ATOM   2494  OE2 GLU B  60      15.921  20.001 -24.315  1.00 79.82           O  
ATOM   2495  N   SER B  61      15.968  14.979 -22.031  1.00 77.57           N  
ATOM   2496  CA  SER B  61      15.724  14.604 -20.642  1.00 77.57           C  
ATOM   2497  C   SER B  61      15.995  13.121 -20.414  1.00 77.57           C  
ATOM   2498  CB  SER B  61      14.286  14.935 -20.242  1.00 77.57           C  
ATOM   2499  O   SER B  61      16.237  12.695 -19.283  1.00 77.57           O  
ATOM   2500  OG  SER B  61      14.025  16.319 -20.403  1.00 77.57           O  
ATOM   2501  N   GLY B  62      16.119  12.391 -21.525  1.00 84.57           N  
ATOM   2502  CA  GLY B  62      16.245  10.943 -21.467  1.00 84.57           C  
ATOM   2503  C   GLY B  62      14.948  10.219 -21.774  1.00 84.57           C  
ATOM   2504  O   GLY B  62      13.862  10.764 -21.567  1.00 84.57           O  
ATOM   2505  N   TYR B  63      15.136   8.997 -22.326  1.00 88.52           N  
ATOM   2506  CA  TYR B  63      13.990   8.175 -22.698  1.00 88.52           C  
ATOM   2507  C   TYR B  63      13.415   7.459 -21.481  1.00 88.52           C  
ATOM   2508  CB  TYR B  63      14.386   7.151 -23.766  1.00 88.52           C  
ATOM   2509  O   TYR B  63      14.161   6.993 -20.617  1.00 88.52           O  
ATOM   2510  CG  TYR B  63      14.755   7.770 -25.092  1.00 88.52           C  
ATOM   2511  CD1 TYR B  63      13.776   8.277 -25.943  1.00 88.52           C  
ATOM   2512  CD2 TYR B  63      16.083   7.848 -25.498  1.00 88.52           C  
ATOM   2513  CE1 TYR B  63      14.111   8.846 -27.167  1.00 88.52           C  
ATOM   2514  CE2 TYR B  63      16.430   8.416 -26.719  1.00 88.52           C  
ATOM   2515  OH  TYR B  63      15.776   9.474 -28.756  1.00 88.52           O  
ATOM   2516  CZ  TYR B  63      15.439   8.912 -27.546  1.00 88.52           C  
ATOM   2517  N   LEU B  64      12.053   7.398 -21.383  1.00 92.74           N  
ATOM   2518  CA  LEU B  64      11.328   6.735 -20.304  1.00 92.74           C  
ATOM   2519  C   LEU B  64      11.083   5.267 -20.636  1.00 92.74           C  
ATOM   2520  CB  LEU B  64       9.995   7.440 -20.041  1.00 92.74           C  
ATOM   2521  O   LEU B  64      10.604   4.944 -21.725  1.00 92.74           O  
ATOM   2522  CG  LEU B  64      10.078   8.847 -19.448  1.00 92.74           C  
ATOM   2523  CD1 LEU B  64       8.740   9.564 -19.594  1.00 92.74           C  
ATOM   2524  CD2 LEU B  64      10.501   8.787 -17.984  1.00 92.74           C  
ATOM   2525  N   VAL B  65      11.404   4.486 -19.641  1.00 91.82           N  
ATOM   2526  CA  VAL B  65      11.232   3.054 -19.858  1.00 91.82           C  
ATOM   2527  C   VAL B  65      10.649   2.407 -18.603  1.00 91.82           C  
ATOM   2528  CB  VAL B  65      12.566   2.373 -20.238  1.00 91.82           C  
ATOM   2529  O   VAL B  65      11.097   2.686 -17.489  1.00 91.82           O  
ATOM   2530  CG1 VAL B  65      12.372   0.868 -20.417  1.00 91.82           C  
ATOM   2531  CG2 VAL B  65      13.139   2.996 -21.510  1.00 91.82           C  
ATOM   2532  N   LEU B  66       9.631   1.620 -18.839  1.00 93.31           N  
ATOM   2533  CA  LEU B  66       9.078   0.771 -17.790  1.00 93.31           C  
ATOM   2534  C   LEU B  66       9.676  -0.630 -17.852  1.00 93.31           C  
ATOM   2535  CB  LEU B  66       7.554   0.694 -17.910  1.00 93.31           C  
ATOM   2536  O   LEU B  66       9.606  -1.294 -18.889  1.00 93.31           O  
ATOM   2537  CG  LEU B  66       6.817   0.004 -16.762  1.00 93.31           C  
ATOM   2538  CD1 LEU B  66       5.375   0.495 -16.686  1.00 93.31           C  
ATOM   2539  CD2 LEU B  66       6.863  -1.511 -16.930  1.00 93.31           C  
ATOM   2540  N   THR B  67      10.147  -1.111 -16.658  1.00 90.13           N  
ATOM   2541  CA  THR B  67      10.851  -2.389 -16.654  1.00 90.13           C  
ATOM   2542  C   THR B  67      10.336  -3.287 -15.533  1.00 90.13           C  
ATOM   2543  CB  THR B  67      12.370  -2.189 -16.498  1.00 90.13           C  
ATOM   2544  O   THR B  67      10.185  -2.842 -14.393  1.00 90.13           O  
ATOM   2545  CG2 THR B  67      13.113  -3.516 -16.608  1.00 90.13           C  
ATOM   2546  OG1 THR B  67      12.838  -1.306 -17.524  1.00 90.13           O  
ATOM   2547  N   ILE B  68       9.998  -4.486 -15.912  1.00 88.16           N  
ATOM   2548  CA  ILE B  68       9.688  -5.526 -14.937  1.00 88.16           C  
ATOM   2549  C   ILE B  68      10.715  -6.651 -15.039  1.00 88.16           C  
ATOM   2550  CB  ILE B  68       8.261  -6.083 -15.140  1.00 88.16           C  
ATOM   2551  O   ILE B  68      10.833  -7.301 -16.081  1.00 88.16           O  
ATOM   2552  CG1 ILE B  68       7.224  -4.965 -14.984  1.00 88.16           C  
ATOM   2553  CG2 ILE B  68       7.984  -7.227 -14.160  1.00 88.16           C  
ATOM   2554  CD1 ILE B  68       5.794  -5.403 -15.268  1.00 88.16           C  
ATOM   2555  N   VAL B  69      11.350  -6.889 -13.904  1.00 83.96           N  
ATOM   2556  CA  VAL B  69      12.433  -7.867 -13.911  1.00 83.96           C  
ATOM   2557  C   VAL B  69      11.898  -9.233 -13.489  1.00 83.96           C  
ATOM   2558  CB  VAL B  69      13.591  -7.438 -12.983  1.00 83.96           C  
ATOM   2559  O   VAL B  69      10.862  -9.323 -12.825  1.00 83.96           O  
ATOM   2560  CG1 VAL B  69      14.566  -6.523 -13.723  1.00 83.96           C  
ATOM   2561  CG2 VAL B  69      13.047  -6.746 -11.735  1.00 83.96           C  
ATOM   2562  N   ILE B  70      12.514 -10.248 -13.767  1.00 74.91           N  
ATOM   2563  CA  ILE B  70      12.059 -11.619 -13.563  1.00 74.91           C  
ATOM   2564  C   ILE B  70      11.838 -11.873 -12.074  1.00 74.91           C  
ATOM   2565  CB  ILE B  70      13.067 -12.640 -14.137  1.00 74.91           C  
ATOM   2566  O   ILE B  70      11.052 -12.746 -11.696  1.00 74.91           O  
ATOM   2567  CG1 ILE B  70      14.458 -12.414 -13.534  1.00 74.91           C  
ATOM   2568  CG2 ILE B  70      13.112 -12.554 -15.665  1.00 74.91           C  
ATOM   2569  CD1 ILE B  70      15.382 -13.620 -13.637  1.00 74.91           C  
ATOM   2570  N   SER B  71      12.605 -11.171 -11.301  1.00 71.52           N  
ATOM   2571  CA  SER B  71      12.421 -11.327  -9.862  1.00 71.52           C  
ATOM   2572  C   SER B  71      11.073 -10.774  -9.413  1.00 71.52           C  
ATOM   2573  CB  SER B  71      13.548 -10.629  -9.098  1.00 71.52           C  
ATOM   2574  O   SER B  71      10.667 -10.970  -8.265  1.00 71.52           O  
ATOM   2575  OG  SER B  71      13.610  -9.255  -9.439  1.00 71.52           O  
ATOM   2576  N   GLY B  72      10.383 -10.123 -10.325  1.00 78.75           N  
ATOM   2577  CA  GLY B  72       9.084  -9.562  -9.989  1.00 78.75           C  
ATOM   2578  C   GLY B  72       9.164  -8.135  -9.480  1.00 78.75           C  
ATOM   2579  O   GLY B  72       8.299  -7.692  -8.721  1.00 78.75           O  
ATOM   2580  N   HIS B  73      10.210  -7.437  -9.830  1.00 84.45           N  
ATOM   2581  CA  HIS B  73      10.352  -6.039  -9.441  1.00 84.45           C  
ATOM   2582  C   HIS B  73       9.970  -5.106 -10.586  1.00 84.45           C  
ATOM   2583  CB  HIS B  73      11.784  -5.752  -8.986  1.00 84.45           C  
ATOM   2584  O   HIS B  73      10.233  -5.408 -11.752  1.00 84.45           O  
ATOM   2585  CG  HIS B  73      12.162  -6.450  -7.718  1.00 84.45           C  
ATOM   2586  CD2 HIS B  73      12.778  -7.637  -7.506  1.00 84.45           C  
ATOM   2587  ND1 HIS B  73      11.902  -5.921  -6.472  1.00 84.45           N  
ATOM   2588  CE1 HIS B  73      12.345  -6.755  -5.546  1.00 84.45           C  
ATOM   2589  NE2 HIS B  73      12.880  -7.804  -6.147  1.00 84.45           N  
ATOM   2590  N   PHE B  74       9.345  -4.038 -10.157  1.00 90.44           N  
ATOM   2591  CA  PHE B  74       8.778  -3.033 -11.047  1.00 90.44           C  
ATOM   2592  C   PHE B  74       9.566  -1.731 -10.967  1.00 90.44           C  
ATOM   2593  CB  PHE B  74       7.307  -2.778 -10.704  1.00 90.44           C  
ATOM   2594  O   PHE B  74       9.801  -1.208  -9.876  1.00 90.44           O  
ATOM   2595  CG  PHE B  74       6.687  -1.652 -11.487  1.00 90.44           C  
ATOM   2596  CD1 PHE B  74       6.817  -0.336 -11.061  1.00 90.44           C  
ATOM   2597  CD2 PHE B  74       5.974  -1.911 -12.651  1.00 90.44           C  
ATOM   2598  CE1 PHE B  74       6.244   0.708 -11.784  1.00 90.44           C  
ATOM   2599  CE2 PHE B  74       5.399  -0.873 -13.379  1.00 90.44           C  
ATOM   2600  CZ  PHE B  74       5.534   0.435 -12.943  1.00 90.44           C  
ATOM   2601  N   PHE B  75       9.961  -1.176 -12.253  1.00 90.37           N  
ATOM   2602  CA  PHE B  75      10.746   0.053 -12.252  1.00 90.37           C  
ATOM   2603  C   PHE B  75      10.332   0.961 -13.403  1.00 90.37           C  
ATOM   2604  CB  PHE B  75      12.242  -0.263 -12.344  1.00 90.37           C  
ATOM   2605  O   PHE B  75       9.989   0.482 -14.486  1.00 90.37           O  
ATOM   2606  CG  PHE B  75      12.733  -1.195 -11.269  1.00 90.37           C  
ATOM   2607  CD1 PHE B  75      12.917  -0.743  -9.968  1.00 90.37           C  
ATOM   2608  CD2 PHE B  75      13.010  -2.525 -11.560  1.00 90.37           C  
ATOM   2609  CE1 PHE B  75      13.370  -1.604  -8.971  1.00 90.37           C  
ATOM   2610  CE2 PHE B  75      13.464  -3.391 -10.569  1.00 90.37           C  
ATOM   2611  CZ  PHE B  75      13.644  -2.928  -9.276  1.00 90.37           C  
ATOM   2612  N   ILE B  76      10.458   2.251 -13.116  1.00 90.62           N  
ATOM   2613  CA  ILE B  76      10.351   3.252 -14.173  1.00 90.62           C  
ATOM   2614  C   ILE B  76      11.611   4.115 -14.196  1.00 90.62           C  
ATOM   2615  CB  ILE B  76       9.098   4.137 -13.987  1.00 90.62           C  
ATOM   2616  O   ILE B  76      11.952   4.753 -13.197  1.00 90.62           O  
ATOM   2617  CG1 ILE B  76       7.827   3.283 -14.054  1.00 90.62           C  
ATOM   2618  CG2 ILE B  76       9.065   5.252 -15.037  1.00 90.62           C  
ATOM   2619  CD1 ILE B  76       6.543   4.066 -13.814  1.00 90.62           C  
ATOM   2620  N   PHE B  77      12.209   4.173 -15.413  1.00 88.51           N  
ATOM   2621  CA  PHE B  77      13.460   4.909 -15.550  1.00 88.51           C  
ATOM   2622  C   PHE B  77      13.315   6.039 -16.562  1.00 88.51           C  
ATOM   2623  CB  PHE B  77      14.594   3.969 -15.971  1.00 88.51           C  
ATOM   2624  O   PHE B  77      12.587   5.907 -17.548  1.00 88.51           O  
ATOM   2625  CG  PHE B  77      15.041   3.031 -14.883  1.00 88.51           C  
ATOM   2626  CD1 PHE B  77      15.887   3.469 -13.872  1.00 88.51           C  
ATOM   2627  CD2 PHE B  77      14.614   1.709 -14.872  1.00 88.51           C  
ATOM   2628  CE1 PHE B  77      16.302   2.602 -12.863  1.00 88.51           C  
ATOM   2629  CE2 PHE B  77      15.025   0.837 -13.868  1.00 88.51           C  
ATOM   2630  CZ  PHE B  77      15.869   1.285 -12.865  1.00 88.51           C  
ATOM   2631  N   GLN B  78      13.958   7.099 -16.262  1.00 89.44           N  
ATOM   2632  CA  GLN B  78      14.297   8.105 -17.262  1.00 89.44           C  
ATOM   2633  C   GLN B  78      15.798   8.127 -17.535  1.00 89.44           C  
ATOM   2634  CB  GLN B  78      13.824   9.489 -16.814  1.00 89.44           C  
ATOM   2635  O   GLN B  78      16.577   8.608 -16.709  1.00 89.44           O  
ATOM   2636  CG  GLN B  78      13.927  10.555 -17.897  1.00 89.44           C  
ATOM   2637  CD  GLN B  78      13.343  11.888 -17.466  1.00 89.44           C  
ATOM   2638  NE2 GLN B  78      12.969  12.713 -18.437  1.00 89.44           N  
ATOM   2639  OE1 GLN B  78      13.229  12.172 -16.269  1.00 89.44           O  
ATOM   2640  N   GLY B  79      16.150   7.667 -18.696  1.00 85.12           N  
ATOM   2641  CA  GLY B  79      17.561   7.361 -18.875  1.00 85.12           C  
ATOM   2642  C   GLY B  79      18.072   6.315 -17.901  1.00 85.12           C  
ATOM   2643  O   GLY B  79      17.585   5.183 -17.886  1.00 85.12           O  
ATOM   2644  N   GLN B  80      19.060   6.731 -16.987  1.00 82.88           N  
ATOM   2645  CA  GLN B  80      19.566   5.832 -15.955  1.00 82.88           C  
ATOM   2646  C   GLN B  80      19.089   6.260 -14.570  1.00 82.88           C  
ATOM   2647  CB  GLN B  80      21.094   5.779 -15.990  1.00 82.88           C  
ATOM   2648  O   GLN B  80      19.503   5.686 -13.560  1.00 82.88           O  
ATOM   2649  CG  GLN B  80      21.659   5.140 -17.252  1.00 82.88           C  
ATOM   2650  CD  GLN B  80      23.172   5.037 -17.231  1.00 82.88           C  
ATOM   2651  NE2 GLN B  80      23.699   3.937 -17.758  1.00 82.88           N  
ATOM   2652  OE1 GLN B  80      23.863   5.939 -16.746  1.00 82.88           O  
ATOM   2653  N   THR B  81      18.122   7.188 -14.639  1.00 83.69           N  
ATOM   2654  CA  THR B  81      17.583   7.696 -13.383  1.00 83.69           C  
ATOM   2655  C   THR B  81      16.304   6.955 -13.004  1.00 83.69           C  
ATOM   2656  CB  THR B  81      17.298   9.207 -13.468  1.00 83.69           C  
ATOM   2657  O   THR B  81      15.365   6.880 -13.799  1.00 83.69           O  
ATOM   2658  CG2 THR B  81      16.810   9.750 -12.129  1.00 83.69           C  
ATOM   2659  OG1 THR B  81      18.499   9.893 -13.841  1.00 83.69           O  
ATOM   2660  N   LEU B  82      16.287   6.449 -11.774  1.00 87.33           N  
ATOM   2661  CA  LEU B  82      15.120   5.725 -11.282  1.00 87.33           C  
ATOM   2662  C   LEU B  82      14.043   6.693 -10.803  1.00 87.33           C  
ATOM   2663  CB  LEU B  82      15.516   4.780 -10.144  1.00 87.33           C  
ATOM   2664  O   LEU B  82      14.293   7.521  -9.924  1.00 87.33           O  
ATOM   2665  CG  LEU B  82      14.386   3.961  -9.519  1.00 87.33           C  
ATOM   2666  CD1 LEU B  82      13.886   2.910 -10.503  1.00 87.33           C  
ATOM   2667  CD2 LEU B  82      14.853   3.308  -8.222  1.00 87.33           C  
ATOM   2668  N   LEU B  83      12.806   6.572 -11.394  1.00 87.59           N  
ATOM   2669  CA  LEU B  83      11.681   7.409 -10.992  1.00 87.59           C  
ATOM   2670  C   LEU B  83      10.783   6.675 -10.002  1.00 87.59           C  
ATOM   2671  CB  LEU B  83      10.868   7.839 -12.215  1.00 87.59           C  
ATOM   2672  O   LEU B  83      10.414   7.227  -8.964  1.00 87.59           O  
ATOM   2673  CG  LEU B  83      11.593   8.717 -13.237  1.00 87.59           C  
ATOM   2674  CD1 LEU B  83      10.662   9.062 -14.394  1.00 87.59           C  
ATOM   2675  CD2 LEU B  83      12.123   9.983 -12.574  1.00 87.59           C  
ATOM   2676  N   GLU B  84      10.547   5.393 -10.362  1.00 89.12           N  
ATOM   2677  CA  GLU B  84       9.715   4.543  -9.515  1.00 89.12           C  
ATOM   2678  C   GLU B  84      10.263   3.120  -9.454  1.00 89.12           C  
ATOM   2679  CB  GLU B  84       8.270   4.529 -10.021  1.00 89.12           C  
ATOM   2680  O   GLU B  84      10.757   2.595 -10.455  1.00 89.12           O  
ATOM   2681  CG  GLU B  84       7.605   5.897 -10.018  1.00 89.12           C  
ATOM   2682  CD  GLU B  84       7.254   6.391  -8.624  1.00 89.12           C  
ATOM   2683  OE1 GLU B  84       6.755   7.532  -8.492  1.00 89.12           O  
ATOM   2684  OE2 GLU B  84       7.482   5.633  -7.655  1.00 89.12           O  
ATOM   2685  N   GLY B  85      10.171   2.567  -8.194  1.00 88.56           N  
ATOM   2686  CA  GLY B  85      10.601   1.181  -8.091  1.00 88.56           C  
ATOM   2687  C   GLY B  85      10.080   0.487  -6.847  1.00 88.56           C  
ATOM   2688  O   GLY B  85      10.194   1.017  -5.739  1.00 88.56           O  
ATOM   2689  N   PHE B  86       9.394  -0.612  -7.056  1.00 86.55           N  
ATOM   2690  CA  PHE B  86       8.931  -1.422  -5.935  1.00 86.55           C  
ATOM   2691  C   PHE B  86       8.792  -2.884  -6.344  1.00 86.55           C  
ATOM   2692  CB  PHE B  86       7.592  -0.895  -5.407  1.00 86.55           C  
ATOM   2693  O   PHE B  86       8.898  -3.216  -7.526  1.00 86.55           O  
ATOM   2694  CG  PHE B  86       6.560  -0.678  -6.481  1.00 86.55           C  
ATOM   2695  CD1 PHE B  86       6.418   0.564  -7.087  1.00 86.55           C  
ATOM   2696  CD2 PHE B  86       5.731  -1.717  -6.883  1.00 86.55           C  
ATOM   2697  CE1 PHE B  86       5.463   0.769  -8.080  1.00 86.55           C  
ATOM   2698  CE2 PHE B  86       4.774  -1.520  -7.876  1.00 86.55           C  
ATOM   2699  CZ  PHE B  86       4.642  -0.277  -8.472  1.00 86.55           C  
ATOM   2700  N   SER B  87       8.565  -3.781  -5.287  1.00 84.44           N  
ATOM   2701  CA  SER B  87       8.353  -5.201  -5.550  1.00 84.44           C  
ATOM   2702  C   SER B  87       6.890  -5.494  -5.862  1.00 84.44           C  
ATOM   2703  CB  SER B  87       8.806  -6.040  -4.354  1.00 84.44           C  
ATOM   2704  O   SER B  87       5.993  -5.017  -5.163  1.00 84.44           O  
ATOM   2705  OG  SER B  87       8.615  -7.422  -4.608  1.00 84.44           O  
ATOM   2706  N   LEU B  88       6.651  -6.265  -6.889  1.00 83.47           N  
ATOM   2707  CA  LEU B  88       5.295  -6.665  -7.250  1.00 83.47           C  
ATOM   2708  C   LEU B  88       4.841  -7.860  -6.417  1.00 83.47           C  
ATOM   2709  CB  LEU B  88       5.216  -7.008  -8.740  1.00 83.47           C  
ATOM   2710  O   LEU B  88       3.642  -8.116  -6.295  1.00 83.47           O  
ATOM   2711  CG  LEU B  88       5.321  -5.832  -9.712  1.00 83.47           C  
ATOM   2712  CD1 LEU B  88       5.529  -6.338 -11.136  1.00 83.47           C  
ATOM   2713  CD2 LEU B  88       4.076  -4.955  -9.628  1.00 83.47           C  
ATOM   2714  N   ILE B  89       5.789  -8.440  -5.782  1.00 79.71           N  
ATOM   2715  CA  ILE B  89       5.485  -9.572  -4.914  1.00 79.71           C  
ATOM   2716  C   ILE B  89       4.833  -9.074  -3.626  1.00 79.71           C  
ATOM   2717  CB  ILE B  89       6.754 -10.392  -4.589  1.00 79.71           C  
ATOM   2718  O   ILE B  89       5.408  -8.251  -2.910  1.00 79.71           O  
ATOM   2719  CG1 ILE B  89       7.426 -10.870  -5.882  1.00 79.71           C  
ATOM   2720  CG2 ILE B  89       6.415 -11.575  -3.678  1.00 79.71           C  
ATOM   2721  CD1 ILE B  89       8.824 -11.438  -5.679  1.00 79.71           C  
ATOM   2722  N   GLY B  90       3.543  -9.494  -3.370  1.00 78.53           N  
ATOM   2723  CA  GLY B  90       2.766  -9.101  -2.204  1.00 78.53           C  
ATOM   2724  C   GLY B  90       2.081  -7.758  -2.369  1.00 78.53           C  
ATOM   2725  O   GLY B  90       1.710  -7.119  -1.382  1.00 78.53           O  
ATOM   2726  N   SER B  91       2.021  -7.226  -3.578  1.00 81.24           N  
ATOM   2727  CA  SER B  91       1.515  -5.879  -3.820  1.00 81.24           C  
ATOM   2728  C   SER B  91      -0.006  -5.869  -3.919  1.00 81.24           C  
ATOM   2729  CB  SER B  91       2.122  -5.299  -5.098  1.00 81.24           C  
ATOM   2730  O   SER B  91      -0.620  -4.805  -4.020  1.00 81.24           O  
ATOM   2731  OG  SER B  91       1.748  -6.071  -6.227  1.00 81.24           O  
ATOM   2732  N   LYS B  92      -0.662  -6.964  -3.712  1.00 78.11           N  
ATOM   2733  CA  LYS B  92      -2.101  -7.081  -3.928  1.00 78.11           C  
ATOM   2734  C   LYS B  92      -2.880  -6.271  -2.896  1.00 78.11           C  
ATOM   2735  CB  LYS B  92      -2.534  -8.547  -3.878  1.00 78.11           C  
ATOM   2736  O   LYS B  92      -3.952  -5.741  -3.196  1.00 78.11           O  
ATOM   2737  CG  LYS B  92      -2.196  -9.336  -5.134  1.00 78.11           C  
ATOM   2738  CD  LYS B  92      -2.738 -10.758  -5.064  1.00 78.11           C  
ATOM   2739  CE  LYS B  92      -2.314 -11.579  -6.275  1.00 78.11           C  
ATOM   2740  NZ  LYS B  92      -2.851 -12.971  -6.216  1.00 78.11           N  
ATOM   2741  N   ASP B  93      -2.231  -6.030  -1.796  1.00 80.02           N  
ATOM   2742  CA  ASP B  93      -2.952  -5.386  -0.702  1.00 80.02           C  
ATOM   2743  C   ASP B  93      -2.750  -3.873  -0.726  1.00 80.02           C  
ATOM   2744  CB  ASP B  93      -2.502  -5.955   0.645  1.00 80.02           C  
ATOM   2745  O   ASP B  93      -3.510  -3.130  -0.102  1.00 80.02           O  
ATOM   2746  CG  ASP B  93      -2.796  -7.438   0.791  1.00 80.02           C  
ATOM   2747  OD1 ASP B  93      -3.851  -7.901   0.306  1.00 80.02           O  
ATOM   2748  OD2 ASP B  93      -1.967  -8.149   1.399  1.00 80.02           O  
ATOM   2749  N   TRP B  94      -1.780  -3.382  -1.450  1.00 83.97           N  
ATOM   2750  CA  TRP B  94      -1.521  -1.950  -1.352  1.00 83.97           C  
ATOM   2751  C   TRP B  94      -1.440  -1.315  -2.736  1.00 83.97           C  
ATOM   2752  CB  TRP B  94      -0.224  -1.688  -0.580  1.00 83.97           C  
ATOM   2753  O   TRP B  94      -1.480  -0.089  -2.867  1.00 83.97           O  
ATOM   2754  CG  TRP B  94       0.987  -2.324  -1.192  1.00 83.97           C  
ATOM   2755  CD1 TRP B  94       1.486  -3.570  -0.930  1.00 83.97           C  
ATOM   2756  CD2 TRP B  94       1.857  -1.741  -2.167  1.00 83.97           C  
ATOM   2757  CE2 TRP B  94       2.863  -2.691  -2.452  1.00 83.97           C  
ATOM   2758  CE3 TRP B  94       1.883  -0.507  -2.830  1.00 83.97           C  
ATOM   2759  NE1 TRP B  94       2.614  -3.797  -1.684  1.00 83.97           N  
ATOM   2760  CH2 TRP B  94       3.886  -1.229  -4.006  1.00 83.97           C  
ATOM   2761  CZ2 TRP B  94       3.884  -2.444  -3.372  1.00 83.97           C  
ATOM   2762  CZ3 TRP B  94       2.900  -0.263  -3.745  1.00 83.97           C  
ATOM   2763  N   LEU B  95      -1.444  -2.020  -3.838  1.00 88.80           N  
ATOM   2764  CA  LEU B  95      -1.294  -1.503  -5.194  1.00 88.80           C  
ATOM   2765  C   LEU B  95      -2.541  -1.788  -6.025  1.00 88.80           C  
ATOM   2766  CB  LEU B  95      -0.066  -2.119  -5.870  1.00 88.80           C  
ATOM   2767  O   LEU B  95      -3.026  -2.921  -6.057  1.00 88.80           O  
ATOM   2768  CG  LEU B  95       0.249  -1.625  -7.283  1.00 88.80           C  
ATOM   2769  CD1 LEU B  95       0.613  -0.144  -7.258  1.00 88.80           C  
ATOM   2770  CD2 LEU B  95       1.376  -2.448  -7.898  1.00 88.80           C  
ATOM   2771  N   LYS B  96      -3.063  -0.745  -6.650  1.00 85.82           N  
ATOM   2772  CA  LYS B  96      -4.167  -0.867  -7.598  1.00 85.82           C  
ATOM   2773  C   LYS B  96      -3.794  -0.275  -8.954  1.00 85.82           C  
ATOM   2774  CB  LYS B  96      -5.421  -0.182  -7.054  1.00 85.82           C  
ATOM   2775  O   LYS B  96      -3.263   0.835  -9.028  1.00 85.82           O  
ATOM   2776  CG  LYS B  96      -6.014  -0.860  -5.828  1.00 85.82           C  
ATOM   2777  CD  LYS B  96      -7.312  -0.192  -5.393  1.00 85.82           C  
ATOM   2778  CE  LYS B  96      -7.881  -0.838  -4.137  1.00 85.82           C  
ATOM   2779  NZ  LYS B  96      -9.038  -0.067  -3.592  1.00 85.82           N  
ATOM   2780  N   ILE B  97      -4.171  -1.040 -10.032  1.00 89.13           N  
ATOM   2781  CA  ILE B  97      -3.794  -0.611 -11.374  1.00 89.13           C  
ATOM   2782  C   ILE B  97      -5.032  -0.565 -12.267  1.00 89.13           C  
ATOM   2783  CB  ILE B  97      -2.726  -1.544 -11.987  1.00 89.13           C  
ATOM   2784  O   ILE B  97      -5.842  -1.496 -12.265  1.00 89.13           O  
ATOM   2785  CG1 ILE B  97      -1.519  -1.661 -11.049  1.00 89.13           C  
ATOM   2786  CG2 ILE B  97      -2.299  -1.041 -13.369  1.00 89.13           C  
ATOM   2787  CD1 ILE B  97      -0.526  -2.744 -11.451  1.00 89.13           C  
ATOM   2788  N   VAL B  98      -5.081   0.487 -13.025  1.00 79.48           N  
ATOM   2789  CA  VAL B  98      -6.193   0.645 -13.957  1.00 79.48           C  
ATOM   2790  C   VAL B  98      -5.658   0.968 -15.350  1.00 79.48           C  
ATOM   2791  CB  VAL B  98      -7.171   1.747 -13.492  1.00 79.48           C  
ATOM   2792  O   VAL B  98      -4.799   1.840 -15.505  1.00 79.48           O  
ATOM   2793  CG1 VAL B  98      -8.323   1.900 -14.484  1.00 79.48           C  
ATOM   2794  CG2 VAL B  98      -7.702   1.434 -12.095  1.00 79.48           C  
ATOM   2795  N   ARG B  99      -6.265   0.229 -16.321  1.00 81.94           N  
ATOM   2796  CA  ARG B  99      -5.846   0.434 -17.704  1.00 81.94           C  
ATOM   2797  C   ARG B  99      -6.863   1.279 -18.464  1.00 81.94           C  
ATOM   2798  CB  ARG B  99      -5.646  -0.908 -18.410  1.00 81.94           C  
ATOM   2799  O   ARG B  99      -8.071   1.068 -18.338  1.00 81.94           O  
ATOM   2800  CG  ARG B  99      -5.243  -0.782 -19.871  1.00 81.94           C  
ATOM   2801  CD  ARG B  99      -5.211  -2.135 -20.566  1.00 81.94           C  
ATOM   2802  NE  ARG B  99      -4.913  -2.003 -21.990  1.00 81.94           N  
ATOM   2803  NH1 ARG B  99      -6.743  -3.222 -22.697  1.00 81.94           N  
ATOM   2804  NH2 ARG B  99      -5.285  -2.341 -24.231  1.00 81.94           N  
ATOM   2805  CZ  ARG B  99      -5.648  -2.522 -22.969  1.00 81.94           C  
ATOM   2806  N   ARG B 100      -6.407   2.220 -19.195  1.00 80.42           N  
ATOM   2807  CA  ARG B 100      -7.169   3.029 -20.141  1.00 80.42           C  
ATOM   2808  C   ARG B 100      -6.438   3.148 -21.473  1.00 80.42           C  
ATOM   2809  CB  ARG B 100      -7.439   4.420 -19.565  1.00 80.42           C  
ATOM   2810  O   ARG B 100      -5.500   3.937 -21.604  1.00 80.42           O  
ATOM   2811  CG  ARG B 100      -8.465   5.223 -20.348  1.00 80.42           C  
ATOM   2812  CD  ARG B 100      -8.653   6.618 -19.767  1.00 80.42           C  
ATOM   2813  NE  ARG B 100      -9.655   7.379 -20.506  1.00 80.42           N  
ATOM   2814  NH1 ARG B 100      -8.551   9.401 -20.328  1.00 80.42           N  
ATOM   2815  NH2 ARG B 100     -10.553   9.277 -21.439  1.00 80.42           N  
ATOM   2816  CZ  ARG B 100      -9.584   8.684 -20.756  1.00 80.42           C  
ATOM   2817  N   VAL B 101      -6.941   2.619 -22.478  1.00 87.22           N  
ATOM   2818  CA  VAL B 101      -6.383   2.594 -23.826  1.00 87.22           C  
ATOM   2819  C   VAL B 101      -4.892   2.270 -23.763  1.00 87.22           C  
ATOM   2820  CB  VAL B 101      -6.607   3.936 -24.558  1.00 87.22           C  
ATOM   2821  O   VAL B 101      -4.506   1.173 -23.352  1.00 87.22           O  
ATOM   2822  CG1 VAL B 101      -6.086   3.863 -25.992  1.00 87.22           C  
ATOM   2823  CG2 VAL B 101      -8.088   4.311 -24.542  1.00 87.22           C  
ATOM   2824  N   ASP B 102      -4.040   3.415 -23.980  1.00 88.16           N  
ATOM   2825  CA  ASP B 102      -2.603   3.161 -23.962  1.00 88.16           C  
ATOM   2826  C   ASP B 102      -1.970   3.676 -22.671  1.00 88.16           C  
ATOM   2827  CB  ASP B 102      -1.928   3.810 -25.173  1.00 88.16           C  
ATOM   2828  O   ASP B 102      -0.759   3.900 -22.614  1.00 88.16           O  
ATOM   2829  CG  ASP B 102      -2.146   5.311 -25.240  1.00 88.16           C  
ATOM   2830  OD1 ASP B 102      -3.144   5.809 -24.675  1.00 88.16           O  
ATOM   2831  OD2 ASP B 102      -1.313   6.003 -25.865  1.00 88.16           O  
ATOM   2832  N   CYS B 103      -2.772   3.800 -21.616  1.00 89.47           N  
ATOM   2833  CA  CYS B 103      -2.280   4.340 -20.353  1.00 89.47           C  
ATOM   2834  C   CYS B 103      -2.576   3.388 -19.201  1.00 89.47           C  
ATOM   2835  CB  CYS B 103      -2.908   5.705 -20.073  1.00 89.47           C  
ATOM   2836  O   CYS B 103      -3.576   2.668 -19.225  1.00 89.47           O  
ATOM   2837  SG  CYS B 103      -2.504   6.960 -21.307  1.00 89.47           S  
ATOM   2838  N   LEU B 104      -1.645   3.486 -18.256  1.00 92.39           N  
ATOM   2839  CA  LEU B 104      -1.852   2.783 -16.995  1.00 92.39           C  
ATOM   2840  C   LEU B 104      -1.788   3.748 -15.817  1.00 92.39           C  
ATOM   2841  CB  LEU B 104      -0.808   1.677 -16.821  1.00 92.39           C  
ATOM   2842  O   LEU B 104      -0.861   4.555 -15.719  1.00 92.39           O  
ATOM   2843  CG  LEU B 104      -0.912   0.489 -17.779  1.00 92.39           C  
ATOM   2844  CD1 LEU B 104       0.235  -0.488 -17.539  1.00 92.39           C  
ATOM   2845  CD2 LEU B 104      -2.258  -0.210 -17.621  1.00 92.39           C  
ATOM   2846  N   LEU B 105      -2.798   3.678 -14.934  1.00 89.37           N  
ATOM   2847  CA  LEU B 105      -2.833   4.463 -13.705  1.00 89.37           C  
ATOM   2848  C   LEU B 105      -2.571   3.580 -12.488  1.00 89.37           C  
ATOM   2849  CB  LEU B 105      -4.184   5.168 -13.557  1.00 89.37           C  
ATOM   2850  O   LEU B 105      -3.232   2.556 -12.306  1.00 89.37           O  
ATOM   2851  CG  LEU B 105      -4.336   6.094 -12.349  1.00 89.37           C  
ATOM   2852  CD1 LEU B 105      -3.408   7.296 -12.482  1.00 89.37           C  
ATOM   2853  CD2 LEU B 105      -5.785   6.545 -12.201  1.00 89.37           C  
ATOM   2854  N   PHE B 106      -1.596   4.040 -11.677  1.00 90.87           N  
ATOM   2855  CA  PHE B 106      -1.202   3.299 -10.485  1.00 90.87           C  
ATOM   2856  C   PHE B 106      -1.596   4.056  -9.222  1.00 90.87           C  
ATOM   2857  CB  PHE B 106       0.307   3.034 -10.489  1.00 90.87           C  
ATOM   2858  O   PHE B 106      -1.307   5.247  -9.090  1.00 90.87           O  
ATOM   2859  CG  PHE B 106       0.770   2.178 -11.637  1.00 90.87           C  
ATOM   2860  CD1 PHE B 106       1.028   0.825 -11.453  1.00 90.87           C  
ATOM   2861  CD2 PHE B 106       0.948   2.728 -12.900  1.00 90.87           C  
ATOM   2862  CE1 PHE B 106       1.457   0.031 -12.514  1.00 90.87           C  
ATOM   2863  CE2 PHE B 106       1.376   1.940 -13.965  1.00 90.87           C  
ATOM   2864  CZ  PHE B 106       1.631   0.592 -13.770  1.00 90.87           C  
ATOM   2865  N   GLY B 107      -2.269   3.297  -8.314  1.00 84.39           N  
ATOM   2866  CA  GLY B 107      -2.535   3.802  -6.977  1.00 84.39           C  
ATOM   2867  C   GLY B 107      -1.911   2.955  -5.884  1.00 84.39           C  
ATOM   2868  O   GLY B 107      -2.197   1.761  -5.777  1.00 84.39           O  
ATOM   2869  N   THR B 108      -1.087   3.599  -5.075  1.00 81.55           N  
ATOM   2870  CA  THR B 108      -0.480   2.871  -3.966  1.00 81.55           C  
ATOM   2871  C   THR B 108      -0.965   3.421  -2.628  1.00 81.55           C  
ATOM   2872  CB  THR B 108       1.057   2.940  -4.026  1.00 81.55           C  
ATOM   2873  O   THR B 108      -1.252   4.614  -2.509  1.00 81.55           O  
ATOM   2874  CG2 THR B 108       1.585   2.328  -5.320  1.00 81.55           C  
ATOM   2875  OG1 THR B 108       1.470   4.310  -3.956  1.00 81.55           O  
ATOM   2876  N   THR B 109      -1.206   2.517  -1.654  1.00 76.31           N  
ATOM   2877  CA  THR B 109      -1.569   2.898  -0.293  1.00 76.31           C  
ATOM   2878  C   THR B 109      -0.621   2.260   0.718  1.00 76.31           C  
ATOM   2879  CB  THR B 109      -3.019   2.494   0.032  1.00 76.31           C  
ATOM   2880  O   THR B 109      -0.567   1.035   0.839  1.00 76.31           O  
ATOM   2881  CG2 THR B 109      -3.480   3.113   1.347  1.00 76.31           C  
ATOM   2882  OG1 THR B 109      -3.881   2.939  -1.022  1.00 76.31           O  
ATOM   2883  N   ILE B 110       0.215   3.095   1.223  1.00 71.44           N  
ATOM   2884  CA  ILE B 110       1.122   2.622   2.263  1.00 71.44           C  
ATOM   2885  C   ILE B 110       0.940   3.459   3.527  1.00 71.44           C  
ATOM   2886  CB  ILE B 110       2.594   2.671   1.795  1.00 71.44           C  
ATOM   2887  O   ILE B 110       1.039   4.688   3.485  1.00 71.44           O  
ATOM   2888  CG1 ILE B 110       2.778   1.835   0.523  1.00 71.44           C  
ATOM   2889  CG2 ILE B 110       3.530   2.190   2.907  1.00 71.44           C  
ATOM   2890  CD1 ILE B 110       4.074   2.121  -0.222  1.00 71.44           C  
ATOM   2891  N   LYS B 111       0.645   2.834   4.747  1.00 67.45           N  
ATOM   2892  CA  LYS B 111       0.612   3.379   6.101  1.00 67.45           C  
ATOM   2893  C   LYS B 111      -0.204   4.667   6.156  1.00 67.45           C  
ATOM   2894  CB  LYS B 111       2.031   3.635   6.612  1.00 67.45           C  
ATOM   2895  O   LYS B 111       0.281   5.696   6.629  1.00 67.45           O  
ATOM   2896  CG  LYS B 111       2.796   2.372   6.975  1.00 67.45           C  
ATOM   2897  CD  LYS B 111       4.139   2.696   7.617  1.00 67.45           C  
ATOM   2898  CE  LYS B 111       4.880   1.433   8.034  1.00 67.45           C  
ATOM   2899  NZ  LYS B 111       6.170   1.748   8.719  1.00 67.45           N  
ATOM   2900  N   ASP B 112      -1.348   4.808   5.374  1.00 62.05           N  
ATOM   2901  CA  ASP B 112      -2.353   5.867   5.354  1.00 62.05           C  
ATOM   2902  C   ASP B 112      -1.982   6.957   4.351  1.00 62.05           C  
ATOM   2903  CB  ASP B 112      -2.523   6.471   6.749  1.00 62.05           C  
ATOM   2904  O   ASP B 112      -2.546   8.052   4.380  1.00 62.05           O  
ATOM   2905  CG  ASP B 112      -3.053   5.475   7.766  1.00 62.05           C  
ATOM   2906  OD1 ASP B 112      -3.772   4.530   7.377  1.00 62.05           O  
ATOM   2907  OD2 ASP B 112      -2.750   5.638   8.968  1.00 62.05           O  
ATOM   2908  N   LYS B 113      -0.871   6.734   3.598  1.00 65.56           N  
ATOM   2909  CA  LYS B 113      -0.488   7.634   2.513  1.00 65.56           C  
ATOM   2910  C   LYS B 113      -0.751   6.997   1.152  1.00 65.56           C  
ATOM   2911  CB  LYS B 113       0.986   8.023   2.634  1.00 65.56           C  
ATOM   2912  O   LYS B 113      -0.525   5.799   0.967  1.00 65.56           O  
ATOM   2913  CG  LYS B 113       1.308   8.852   3.869  1.00 65.56           C  
ATOM   2914  CD  LYS B 113       2.779   9.247   3.908  1.00 65.56           C  
ATOM   2915  CE  LYS B 113       3.119  10.012   5.180  1.00 65.56           C  
ATOM   2916  NZ  LYS B 113       4.561  10.400   5.224  1.00 65.56           N  
ATOM   2917  N   SER B 114      -1.577   7.714   0.366  1.00 74.51           N  
ATOM   2918  CA  SER B 114      -1.901   7.257  -0.981  1.00 74.51           C  
ATOM   2919  C   SER B 114      -1.151   8.066  -2.034  1.00 74.51           C  
ATOM   2920  CB  SER B 114      -3.406   7.349  -1.232  1.00 74.51           C  
ATOM   2921  O   SER B 114      -0.898   9.258  -1.845  1.00 74.51           O  
ATOM   2922  OG  SER B 114      -4.123   6.592  -0.271  1.00 74.51           O  
ATOM   2923  N   ARG B 115      -0.566   7.296  -2.855  1.00 82.71           N  
ATOM   2924  CA  ARG B 115       0.175   7.904  -3.955  1.00 82.71           C  
ATOM   2925  C   ARG B 115      -0.372   7.444  -5.303  1.00 82.71           C  
ATOM   2926  CB  ARG B 115       1.664   7.568  -3.852  1.00 82.71           C  
ATOM   2927  O   ARG B 115      -0.758   6.284  -5.459  1.00 82.71           O  
ATOM   2928  CG  ARG B 115       1.962   6.078  -3.863  1.00 82.71           C  
ATOM   2929  CD  ARG B 115       3.455   5.800  -3.756  1.00 82.71           C  
ATOM   2930  NE  ARG B 115       3.747   4.373  -3.856  1.00 82.71           N  
ATOM   2931  NH1 ARG B 115       4.086   4.072  -1.591  1.00 82.71           N  
ATOM   2932  NH2 ARG B 115       4.288   2.299  -3.030  1.00 82.71           N  
ATOM   2933  CZ  ARG B 115       4.039   3.585  -2.825  1.00 82.71           C  
ATOM   2934  N   LEU B 116      -0.501   8.463  -6.271  1.00 88.21           N  
ATOM   2935  CA  LEU B 116      -0.995   8.140  -7.605  1.00 88.21           C  
ATOM   2936  C   LEU B 116       0.025   8.528  -8.670  1.00 88.21           C  
ATOM   2937  CB  LEU B 116      -2.324   8.851  -7.871  1.00 88.21           C  
ATOM   2938  O   LEU B 116       0.648   9.589  -8.583  1.00 88.21           O  
ATOM   2939  CG  LEU B 116      -3.443   7.996  -8.468  1.00 88.21           C  
ATOM   2940  CD1 LEU B 116      -4.003   7.046  -7.414  1.00 88.21           C  
ATOM   2941  CD2 LEU B 116      -4.546   8.880  -9.039  1.00 88.21           C  
ATOM   2942  N   PHE B 117       0.179   7.639  -9.632  1.00 93.06           N  
ATOM   2943  CA  PHE B 117       0.939   7.993 -10.825  1.00 93.06           C  
ATOM   2944  C   PHE B 117       0.411   7.246 -12.044  1.00 93.06           C  
ATOM   2945  CB  PHE B 117       2.427   7.687 -10.626  1.00 93.06           C  
ATOM   2946  O   PHE B 117      -0.281   6.235 -11.908  1.00 93.06           O  
ATOM   2947  CG  PHE B 117       2.728   6.224 -10.444  1.00 93.06           C  
ATOM   2948  CD1 PHE B 117       2.641   5.633  -9.190  1.00 93.06           C  
ATOM   2949  CD2 PHE B 117       3.097   5.439 -11.529  1.00 93.06           C  
ATOM   2950  CE1 PHE B 117       2.919   4.279  -9.018  1.00 93.06           C  
ATOM   2951  CE2 PHE B 117       3.376   4.085 -11.365  1.00 93.06           C  
ATOM   2952  CZ  PHE B 117       3.287   3.507 -10.109  1.00 93.06           C  
ATOM   2953  N   ARG B 118       0.781   7.832 -13.233  1.00 91.30           N  
ATOM   2954  CA  ARG B 118       0.289   7.216 -14.461  1.00 91.30           C  
ATOM   2955  C   ARG B 118       1.366   7.216 -15.541  1.00 91.30           C  
ATOM   2956  CB  ARG B 118      -0.959   7.944 -14.965  1.00 91.30           C  
ATOM   2957  O   ARG B 118       2.247   8.077 -15.548  1.00 91.30           O  
ATOM   2958  CG  ARG B 118      -0.698   9.370 -15.422  1.00 91.30           C  
ATOM   2959  CD  ARG B 118      -1.981  10.067 -15.856  1.00 91.30           C  
ATOM   2960  NE  ARG B 118      -1.711  11.378 -16.438  1.00 91.30           N  
ATOM   2961  NH1 ARG B 118      -2.700  12.572 -14.725  1.00 91.30           N  
ATOM   2962  NH2 ARG B 118      -1.764  13.673 -16.504  1.00 91.30           N  
ATOM   2963  CZ  ARG B 118      -2.059  12.538 -15.888  1.00 91.30           C  
ATOM   2964  N   VAL B 119       1.139   6.261 -16.424  1.00 94.82           N  
ATOM   2965  CA  VAL B 119       2.111   6.138 -17.505  1.00 94.82           C  
ATOM   2966  C   VAL B 119       1.384   6.028 -18.844  1.00 94.82           C  
ATOM   2967  CB  VAL B 119       3.037   4.917 -17.300  1.00 94.82           C  
ATOM   2968  O   VAL B 119       0.270   5.505 -18.911  1.00 94.82           O  
ATOM   2969  CG1 VAL B 119       3.846   5.064 -16.013  1.00 94.82           C  
ATOM   2970  CG2 VAL B 119       2.220   3.627 -17.277  1.00 94.82           C  
ATOM   2971  N   GLN B 120       2.067   6.635 -19.813  1.00 93.10           N  
ATOM   2972  CA  GLN B 120       1.595   6.503 -21.187  1.00 93.10           C  
ATOM   2973  C   GLN B 120       2.636   5.810 -22.062  1.00 93.10           C  
ATOM   2974  CB  GLN B 120       1.247   7.873 -21.770  1.00 93.10           C  
ATOM   2975  O   GLN B 120       3.786   6.248 -22.131  1.00 93.10           O  
ATOM   2976  CG  GLN B 120       0.608   7.810 -23.151  1.00 93.10           C  
ATOM   2977  CD  GLN B 120       0.238   9.179 -23.690  1.00 93.10           C  
ATOM   2978  NE2 GLN B 120      -0.727   9.216 -24.602  1.00 93.10           N  
ATOM   2979  OE1 GLN B 120       0.815  10.195 -23.289  1.00 93.10           O  
ATOM   2980  N   PHE B 121       2.171   4.788 -22.817  1.00 95.02           N  
ATOM   2981  CA  PHE B 121       3.095   3.989 -23.614  1.00 95.02           C  
ATOM   2982  C   PHE B 121       3.386   4.667 -24.948  1.00 95.02           C  
ATOM   2983  CB  PHE B 121       2.528   2.586 -23.851  1.00 95.02           C  
ATOM   2984  O   PHE B 121       2.538   5.384 -25.483  1.00 95.02           O  
ATOM   2985  CG  PHE B 121       2.599   1.690 -22.644  1.00 95.02           C  
ATOM   2986  CD1 PHE B 121       3.666   0.818 -22.470  1.00 95.02           C  
ATOM   2987  CD2 PHE B 121       1.597   1.721 -21.682  1.00 95.02           C  
ATOM   2988  CE1 PHE B 121       3.734  -0.012 -21.354  1.00 95.02           C  
ATOM   2989  CE2 PHE B 121       1.659   0.895 -20.564  1.00 95.02           C  
ATOM   2990  CZ  PHE B 121       2.727   0.028 -20.402  1.00 95.02           C  
ATOM   2991  N   SER B 122       4.676   4.515 -25.331  1.00 93.50           N  
ATOM   2992  CA  SER B 122       5.122   5.068 -26.606  1.00 93.50           C  
ATOM   2993  C   SER B 122       5.171   3.994 -27.688  1.00 93.50           C  
ATOM   2994  CB  SER B 122       6.498   5.717 -26.458  1.00 93.50           C  
ATOM   2995  O   SER B 122       5.250   2.802 -27.383  1.00 93.50           O  
ATOM   2996  OG  SER B 122       7.506   4.731 -26.316  1.00 93.50           O  
ATOM   2997  N   GLY B 123       4.853   4.392 -29.023  1.00 89.44           N  
ATOM   2998  CA  GLY B 123       4.926   3.540 -30.199  1.00 89.44           C  
ATOM   2999  C   GLY B 123       4.950   4.319 -31.500  1.00 89.44           C  
ATOM   3000  O   GLY B 123       4.675   5.521 -31.515  1.00 89.44           O  
ATOM   3001  N   GLU B 124       5.552   3.683 -32.532  1.00 85.30           N  
ATOM   3002  CA  GLU B 124       5.613   4.332 -33.838  1.00 85.30           C  
ATOM   3003  C   GLU B 124       4.216   4.673 -34.351  1.00 85.30           C  
ATOM   3004  CB  GLU B 124       6.341   3.441 -34.848  1.00 85.30           C  
ATOM   3005  O   GLU B 124       4.051   5.598 -35.149  1.00 85.30           O  
ATOM   3006  CG  GLU B 124       7.795   3.170 -34.492  1.00 85.30           C  
ATOM   3007  CD  GLU B 124       8.501   2.273 -35.497  1.00 85.30           C  
ATOM   3008  OE1 GLU B 124       9.696   1.958 -35.295  1.00 85.30           O  
ATOM   3009  OE2 GLU B 124       7.855   1.884 -36.495  1.00 85.30           O  
ATOM   3010  N   SER B 125       3.236   3.949 -33.883  1.00 86.11           N  
ATOM   3011  CA  SER B 125       1.817   4.155 -34.155  1.00 86.11           C  
ATOM   3012  C   SER B 125       0.980   3.975 -32.893  1.00 86.11           C  
ATOM   3013  CB  SER B 125       1.333   3.192 -35.239  1.00 86.11           C  
ATOM   3014  O   SER B 125       1.472   3.466 -31.883  1.00 86.11           O  
ATOM   3015  OG  SER B 125       1.363   1.854 -34.773  1.00 86.11           O  
ATOM   3016  N   LYS B 126      -0.207   4.518 -32.913  1.00 83.31           N  
ATOM   3017  CA  LYS B 126      -1.150   4.374 -31.808  1.00 83.31           C  
ATOM   3018  C   LYS B 126      -1.441   2.904 -31.521  1.00 83.31           C  
ATOM   3019  CB  LYS B 126      -2.452   5.116 -32.113  1.00 83.31           C  
ATOM   3020  O   LYS B 126      -1.583   2.508 -30.362  1.00 83.31           O  
ATOM   3021  CG  LYS B 126      -2.401   6.606 -31.811  1.00 83.31           C  
ATOM   3022  CD  LYS B 126      -3.768   7.257 -31.977  1.00 83.31           C  
ATOM   3023  CE  LYS B 126      -3.689   8.771 -31.833  1.00 83.31           C  
ATOM   3024  NZ  LYS B 126      -5.013   9.420 -32.072  1.00 83.31           N  
ATOM   3025  N   GLU B 127      -1.442   2.045 -32.528  1.00 83.66           N  
ATOM   3026  CA  GLU B 127      -1.688   0.612 -32.402  1.00 83.66           C  
ATOM   3027  C   GLU B 127      -0.530  -0.088 -31.695  1.00 83.66           C  
ATOM   3028  CB  GLU B 127      -1.921  -0.017 -33.778  1.00 83.66           C  
ATOM   3029  O   GLU B 127      -0.746  -0.982 -30.875  1.00 83.66           O  
ATOM   3030  CG  GLU B 127      -3.194   0.458 -34.464  1.00 83.66           C  
ATOM   3031  CD  GLU B 127      -3.062   1.841 -35.081  1.00 83.66           C  
ATOM   3032  OE1 GLU B 127      -4.092   2.535 -35.242  1.00 83.66           O  
ATOM   3033  OE2 GLU B 127      -1.920   2.235 -35.407  1.00 83.66           O  
ATOM   3034  N   GLN B 128       0.590   0.397 -32.052  1.00 85.41           N  
ATOM   3035  CA  GLN B 128       1.776  -0.172 -31.418  1.00 85.41           C  
ATOM   3036  C   GLN B 128       1.842   0.203 -29.940  1.00 85.41           C  
ATOM   3037  CB  GLN B 128       3.044   0.294 -32.135  1.00 85.41           C  
ATOM   3038  O   GLN B 128       2.219  -0.620 -29.103  1.00 85.41           O  
ATOM   3039  CG  GLN B 128       4.288  -0.502 -31.764  1.00 85.41           C  
ATOM   3040  CD  GLN B 128       5.502  -0.109 -32.584  1.00 85.41           C  
ATOM   3041  NE2 GLN B 128       6.520  -0.963 -32.582  1.00 85.41           N  
ATOM   3042  OE1 GLN B 128       5.525   0.952 -33.214  1.00 85.41           O  
ATOM   3043  N   ALA B 129       1.515   1.415 -29.648  1.00 87.59           N  
ATOM   3044  CA  ALA B 129       1.485   1.855 -28.256  1.00 87.59           C  
ATOM   3045  C   ALA B 129       0.496   1.028 -27.440  1.00 87.59           C  
ATOM   3046  CB  ALA B 129       1.128   3.338 -28.174  1.00 87.59           C  
ATOM   3047  O   ALA B 129       0.783   0.651 -26.301  1.00 87.59           O  
ATOM   3048  N   LEU B 130      -0.580   0.679 -28.001  1.00 87.08           N  
ATOM   3049  CA  LEU B 130      -1.595  -0.149 -27.360  1.00 87.08           C  
ATOM   3050  C   LEU B 130      -1.085  -1.571 -27.153  1.00 87.08           C  
ATOM   3051  CB  LEU B 130      -2.877  -0.171 -28.197  1.00 87.08           C  
ATOM   3052  O   LEU B 130      -1.363  -2.192 -26.125  1.00 87.08           O  
ATOM   3053  CG  LEU B 130      -3.763   1.073 -28.113  1.00 87.08           C  
ATOM   3054  CD1 LEU B 130      -4.835   1.034 -29.197  1.00 87.08           C  
ATOM   3055  CD2 LEU B 130      -4.397   1.187 -26.731  1.00 87.08           C  
ATOM   3056  N   GLU B 131      -0.444  -2.061 -28.171  1.00 87.01           N  
ATOM   3057  CA  GLU B 131       0.136  -3.398 -28.080  1.00 87.01           C  
ATOM   3058  C   GLU B 131       1.140  -3.488 -26.935  1.00 87.01           C  
ATOM   3059  CB  GLU B 131       0.809  -3.782 -29.401  1.00 87.01           C  
ATOM   3060  O   GLU B 131       1.167  -4.479 -26.203  1.00 87.01           O  
ATOM   3061  CG  GLU B 131       1.263  -5.234 -29.460  1.00 87.01           C  
ATOM   3062  CD  GLU B 131       1.921  -5.603 -30.779  1.00 87.01           C  
ATOM   3063  OE1 GLU B 131       2.283  -6.787 -30.967  1.00 87.01           O  
ATOM   3064  OE2 GLU B 131       2.077  -4.702 -31.633  1.00 87.01           O  
ATOM   3065  N   HIS B 132       1.948  -2.432 -26.836  1.00 90.35           N  
ATOM   3066  CA  HIS B 132       2.898  -2.371 -25.731  1.00 90.35           C  
ATOM   3067  C   HIS B 132       2.178  -2.368 -24.386  1.00 90.35           C  
ATOM   3068  CB  HIS B 132       3.784  -1.130 -25.854  1.00 90.35           C  
ATOM   3069  O   HIS B 132       2.606  -3.043 -23.447  1.00 90.35           O  
ATOM   3070  CG  HIS B 132       4.783  -1.215 -26.964  1.00 90.35           C  
ATOM   3071  CD2 HIS B 132       5.222  -2.272 -27.687  1.00 90.35           C  
ATOM   3072  ND1 HIS B 132       5.460  -0.113 -27.441  1.00 90.35           N  
ATOM   3073  CE1 HIS B 132       6.273  -0.491 -28.413  1.00 90.35           C  
ATOM   3074  NE2 HIS B 132       6.148  -1.796 -28.582  1.00 90.35           N  
ATOM   3075  N   CYS B 133       1.150  -1.647 -24.333  1.00 90.52           N  
ATOM   3076  CA  CYS B 133       0.351  -1.572 -23.115  1.00 90.52           C  
ATOM   3077  C   CYS B 133      -0.265  -2.926 -22.783  1.00 90.52           C  
ATOM   3078  CB  CYS B 133      -0.750  -0.522 -23.259  1.00 90.52           C  
ATOM   3079  O   CYS B 133      -0.212  -3.372 -21.635  1.00 90.52           O  
ATOM   3080  SG  CYS B 133      -1.807  -0.371 -21.803  1.00 90.52           S  
ATOM   3081  N   CYS B 134      -0.853  -3.623 -23.766  1.00 88.03           N  
ATOM   3082  CA  CYS B 134      -1.466  -4.933 -23.578  1.00 88.03           C  
ATOM   3083  C   CYS B 134      -0.433  -5.959 -23.130  1.00 88.03           C  
ATOM   3084  CB  CYS B 134      -2.136  -5.401 -24.870  1.00 88.03           C  
ATOM   3085  O   CYS B 134      -0.703  -6.771 -22.243  1.00 88.03           O  
ATOM   3086  SG  CYS B 134      -3.661  -4.516 -25.262  1.00 88.03           S  
ATOM   3087  N   SER B 135       0.635  -5.830 -23.732  1.00 89.15           N  
ATOM   3088  CA  SER B 135       1.723  -6.731 -23.367  1.00 89.15           C  
ATOM   3089  C   SER B 135       2.166  -6.506 -21.925  1.00 89.15           C  
ATOM   3090  CB  SER B 135       2.913  -6.544 -24.309  1.00 89.15           C  
ATOM   3091  O   SER B 135       2.395  -7.464 -21.184  1.00 89.15           O  
ATOM   3092  OG  SER B 135       4.011  -7.339 -23.895  1.00 89.15           O  
ATOM   3093  N   CYS B 136       2.344  -5.278 -21.553  1.00 91.36           N  
ATOM   3094  CA  CYS B 136       2.733  -4.928 -20.191  1.00 91.36           C  
ATOM   3095  C   CYS B 136       1.686  -5.397 -19.188  1.00 91.36           C  
ATOM   3096  CB  CYS B 136       2.935  -3.419 -20.063  1.00 91.36           C  
ATOM   3097  O   CYS B 136       2.028  -5.947 -18.139  1.00 91.36           O  
ATOM   3098  SG  CYS B 136       3.472  -2.893 -18.421  1.00 91.36           S  
ATOM   3099  N   VAL B 137       0.438  -5.234 -19.451  1.00 88.98           N  
ATOM   3100  CA  VAL B 137      -0.673  -5.637 -18.595  1.00 88.98           C  
ATOM   3101  C   VAL B 137      -0.653  -7.151 -18.401  1.00 88.98           C  
ATOM   3102  CB  VAL B 137      -2.032  -5.192 -19.181  1.00 88.98           C  
ATOM   3103  O   VAL B 137      -0.904  -7.646 -17.299  1.00 88.98           O  
ATOM   3104  CG1 VAL B 137      -3.186  -5.843 -18.421  1.00 88.98           C  
ATOM   3105  CG2 VAL B 137      -2.155  -3.670 -19.145  1.00 88.98           C  
ATOM   3106  N   GLN B 138      -0.409  -7.844 -19.442  1.00 86.96           N  
ATOM   3107  CA  GLN B 138      -0.315  -9.299 -19.371  1.00 86.96           C  
ATOM   3108  C   GLN B 138       0.771  -9.733 -18.391  1.00 86.96           C  
ATOM   3109  CB  GLN B 138      -0.039  -9.888 -20.756  1.00 86.96           C  
ATOM   3110  O   GLN B 138       0.578 -10.677 -17.621  1.00 86.96           O  
ATOM   3111  CG  GLN B 138      -0.163 -11.404 -20.815  1.00 86.96           C  
ATOM   3112  CD  GLN B 138       0.032 -11.955 -22.215  1.00 86.96           C  
ATOM   3113  NE2 GLN B 138      -0.070 -13.273 -22.353  1.00 86.96           N  
ATOM   3114  OE1 GLN B 138       0.271 -11.202 -23.165  1.00 86.96           O  
ATOM   3115  N   LYS B 139       1.880  -8.987 -18.416  1.00 85.72           N  
ATOM   3116  CA  LYS B 139       2.964  -9.301 -17.490  1.00 85.72           C  
ATOM   3117  C   LYS B 139       2.594  -8.919 -16.060  1.00 85.72           C  
ATOM   3118  CB  LYS B 139       4.251  -8.588 -17.907  1.00 85.72           C  
ATOM   3119  O   LYS B 139       2.893  -9.655 -15.117  1.00 85.72           O  
ATOM   3120  CG  LYS B 139       5.503  -9.122 -17.228  1.00 85.72           C  
ATOM   3121  CD  LYS B 139       5.883 -10.499 -17.758  1.00 85.72           C  
ATOM   3122  CE  LYS B 139       7.250 -10.937 -17.251  1.00 85.72           C  
ATOM   3123  NZ  LYS B 139       7.446 -12.411 -17.390  1.00 85.72           N  
ATOM   3124  N   LEU B 140       1.927  -7.810 -15.856  1.00 87.87           N  
ATOM   3125  CA  LEU B 140       1.503  -7.339 -14.543  1.00 87.87           C  
ATOM   3126  C   LEU B 140       0.437  -8.257 -13.954  1.00 87.87           C  
ATOM   3127  CB  LEU B 140       0.966  -5.908 -14.633  1.00 87.87           C  
ATOM   3128  O   LEU B 140       0.377  -8.446 -12.737  1.00 87.87           O  
ATOM   3129  CG  LEU B 140       2.012  -4.796 -14.732  1.00 87.87           C  
ATOM   3130  CD1 LEU B 140       1.341  -3.462 -15.040  1.00 87.87           C  
ATOM   3131  CD2 LEU B 140       2.823  -4.708 -13.444  1.00 87.87           C  
ATOM   3132  N   ALA B 141      -0.364  -8.827 -14.815  1.00 85.53           N  
ATOM   3133  CA  ALA B 141      -1.459  -9.697 -14.391  1.00 85.53           C  
ATOM   3134  C   ALA B 141      -0.927 -10.955 -13.710  1.00 85.53           C  
ATOM   3135  CB  ALA B 141      -2.334 -10.071 -15.585  1.00 85.53           C  
ATOM   3136  O   ALA B 141      -1.651 -11.615 -12.961  1.00 85.53           O  
ATOM   3137  N   GLN B 142       0.286 -11.268 -13.910  1.00 84.07           N  
ATOM   3138  CA  GLN B 142       0.890 -12.416 -13.241  1.00 84.07           C  
ATOM   3139  C   GLN B 142       1.072 -12.150 -11.749  1.00 84.07           C  
ATOM   3140  CB  GLN B 142       2.236 -12.762 -13.880  1.00 84.07           C  
ATOM   3141  O   GLN B 142       1.166 -13.086 -10.953  1.00 84.07           O  
ATOM   3142  CG  GLN B 142       2.130 -13.214 -15.330  1.00 84.07           C  
ATOM   3143  CD  GLN B 142       3.484 -13.416 -15.983  1.00 84.07           C  
ATOM   3144  NE2 GLN B 142       3.518 -13.352 -17.310  1.00 84.07           N  
ATOM   3145  OE1 GLN B 142       4.492 -13.626 -15.301  1.00 84.07           O  
ATOM   3146  N   TYR B 143       1.028 -10.867 -11.411  1.00 81.82           N  
ATOM   3147  CA  TYR B 143       1.287 -10.490 -10.025  1.00 81.82           C  
ATOM   3148  C   TYR B 143       0.057  -9.846  -9.396  1.00 81.82           C  
ATOM   3149  CB  TYR B 143       2.478  -9.530  -9.943  1.00 81.82           C  
ATOM   3150  O   TYR B 143      -0.260 -10.104  -8.233  1.00 81.82           O  
ATOM   3151  CG  TYR B 143       3.756 -10.100 -10.507  1.00 81.82           C  
ATOM   3152  CD1 TYR B 143       4.596 -10.888  -9.724  1.00 81.82           C  
ATOM   3153  CD2 TYR B 143       4.128  -9.851 -11.824  1.00 81.82           C  
ATOM   3154  CE1 TYR B 143       5.777 -11.413 -10.239  1.00 81.82           C  
ATOM   3155  CE2 TYR B 143       5.306 -10.371 -12.350  1.00 81.82           C  
ATOM   3156  OH  TYR B 143       7.290 -11.668 -12.066  1.00 81.82           O  
ATOM   3157  CZ  TYR B 143       6.122 -11.150 -11.551  1.00 81.82           C  
ATOM   3158  N   ILE B 144      -0.695  -9.053 -10.136  1.00 82.65           N  
ATOM   3159  CA  ILE B 144      -1.808  -8.273  -9.607  1.00 82.65           C  
ATOM   3160  C   ILE B 144      -2.895  -8.137 -10.672  1.00 82.65           C  
ATOM   3161  CB  ILE B 144      -1.345  -6.878  -9.132  1.00 82.65           C  
ATOM   3162  O   ILE B 144      -2.604  -8.150 -11.870  1.00 82.65           O  
ATOM   3163  CG1 ILE B 144      -2.494  -6.144  -8.431  1.00 82.65           C  
ATOM   3164  CG2 ILE B 144      -0.808  -6.057 -10.308  1.00 82.65           C  
ATOM   3165  CD1 ILE B 144      -2.047  -4.960  -7.584  1.00 82.65           C  
ATOM   3166  N   THR B 145      -4.176  -7.982 -10.230  1.00 81.07           N  
ATOM   3167  CA  THR B 145      -5.277  -7.808 -11.172  1.00 81.07           C  
ATOM   3168  C   THR B 145      -5.305  -6.382 -11.713  1.00 81.07           C  
ATOM   3169  CB  THR B 145      -6.630  -8.138 -10.516  1.00 81.07           C  
ATOM   3170  O   THR B 145      -5.191  -5.420 -10.950  1.00 81.07           O  
ATOM   3171  CG2 THR B 145      -7.769  -8.043 -11.526  1.00 81.07           C  
ATOM   3172  OG1 THR B 145      -6.586  -9.468  -9.986  1.00 81.07           O  
ATOM   3173  N   VAL B 146      -5.328  -6.323 -13.071  1.00 78.56           N  
ATOM   3174  CA  VAL B 146      -5.458  -5.030 -13.734  1.00 78.56           C  
ATOM   3175  C   VAL B 146      -6.904  -4.818 -14.175  1.00 78.56           C  
ATOM   3176  CB  VAL B 146      -4.508  -4.917 -14.948  1.00 78.56           C  
ATOM   3177  O   VAL B 146      -7.497  -5.685 -14.822  1.00 78.56           O  
ATOM   3178  CG1 VAL B 146      -4.665  -3.559 -15.631  1.00 78.56           C  
ATOM   3179  CG2 VAL B 146      -3.060  -5.137 -14.514  1.00 78.56           C  
ATOM   3180  N   GLN B 147      -7.553  -3.705 -13.800  1.00 72.61           N  
ATOM   3181  CA  GLN B 147      -8.950  -3.422 -14.111  1.00 72.61           C  
ATOM   3182  C   GLN B 147      -9.085  -2.753 -15.476  1.00 72.61           C  
ATOM   3183  CB  GLN B 147      -9.572  -2.538 -13.029  1.00 72.61           C  
ATOM   3184  O   GLN B 147      -8.463  -1.720 -15.732  1.00 72.61           O  
ATOM   3185  CG  GLN B 147      -9.476  -3.122 -11.627  1.00 72.61           C  
ATOM   3186  CD  GLN B 147     -10.307  -4.380 -11.456  1.00 72.61           C  
ATOM   3187  NE2 GLN B 147     -11.616  -4.209 -11.303  1.00 72.61           N  
ATOM   3188  OE1 GLN B 147      -9.778  -5.495 -11.462  1.00 72.61           O  
ATOM   3189  N   VAL B 148      -9.672  -3.437 -16.449  1.00 57.76           N  
ATOM   3190  CA  VAL B 148      -9.963  -2.901 -17.775  1.00 57.76           C  
ATOM   3191  C   VAL B 148     -11.426  -2.469 -17.848  1.00 57.76           C  
ATOM   3192  CB  VAL B 148      -9.656  -3.932 -18.884  1.00 57.76           C  
ATOM   3193  O   VAL B 148     -12.330  -3.271 -17.602  1.00 57.76           O  
ATOM   3194  CG1 VAL B 148      -9.866  -3.317 -20.266  1.00 57.76           C  
ATOM   3195  CG2 VAL B 148      -8.230  -4.459 -18.741  1.00 57.76           C  
ATOM   3196  N   PRO B 149     -11.751  -1.306 -17.792  1.00 47.08           N  
ATOM   3197  CA  PRO B 149     -13.145  -0.888 -17.957  1.00 47.08           C  
ATOM   3198  C   PRO B 149     -13.743  -1.342 -19.286  1.00 47.08           C  
ATOM   3199  CB  PRO B 149     -13.067   0.639 -17.886  1.00 47.08           C  
ATOM   3200  O   PRO B 149     -13.087  -1.248 -20.327  1.00 47.08           O  
ATOM   3201  CG  PRO B 149     -11.646   0.932 -17.526  1.00 47.08           C  
ATOM   3202  CD  PRO B 149     -10.838  -0.320 -17.714  1.00 47.08           C  
ATOM   3203  N   ASP B 150     -14.453  -2.521 -19.398  1.00 36.26           N  
ATOM   3204  CA  ASP B 150     -15.206  -2.911 -20.586  1.00 36.26           C  
ATOM   3205  C   ASP B 150     -16.125  -1.783 -21.049  1.00 36.26           C  
ATOM   3206  CB  ASP B 150     -16.024  -4.175 -20.311  1.00 36.26           C  
ATOM   3207  O   ASP B 150     -17.090  -1.439 -20.363  1.00 36.26           O  
ATOM   3208  CG  ASP B 150     -15.308  -5.447 -20.732  1.00 36.26           C  
ATOM   3209  OD1 ASP B 150     -14.331  -5.369 -21.508  1.00 36.26           O  
ATOM   3210  OD2 ASP B 150     -15.727  -6.537 -20.287  1.00 36.26           O  
ATOM   3211  N   GLY B 151     -15.634  -0.621 -21.413  1.00 36.49           N  
ATOM   3212  CA  GLY B 151     -16.519   0.298 -22.112  1.00 36.49           C  
ATOM   3213  C   GLY B 151     -16.616   0.016 -23.600  1.00 36.49           C  
ATOM   3214  O   GLY B 151     -15.638  -0.402 -24.223  1.00 36.49           O  
ATOM   3215  N   ASN B 152     -17.675  -0.830 -23.989  1.00 29.81           N  
ATOM   3216  CA  ASN B 152     -18.451  -0.788 -25.223  1.00 29.81           C  
ATOM   3217  C   ASN B 152     -17.718  -0.021 -26.320  1.00 29.81           C  
ATOM   3218  CB  ASN B 152     -19.827  -0.168 -24.971  1.00 29.81           C  
ATOM   3219  O   ASN B 152     -18.349   0.594 -27.182  1.00 29.81           O  
ATOM   3220  CG  ASN B 152     -20.662  -0.977 -23.998  1.00 29.81           C  
ATOM   3221  ND2 ASN B 152     -21.786  -0.414 -23.570  1.00 29.81           N  
ATOM   3222  OD1 ASN B 152     -20.300  -2.098 -23.633  1.00 29.81           O  
ATOM   3223  N   ILE B 153     -16.543  -0.384 -26.714  1.00 31.94           N  
ATOM   3224  CA  ILE B 153     -16.145   0.026 -28.057  1.00 31.94           C  
ATOM   3225  C   ILE B 153     -15.870  -1.207 -28.913  1.00 31.94           C  
ATOM   3226  CB  ILE B 153     -14.902   0.943 -28.022  1.00 31.94           C  
ATOM   3227  O   ILE B 153     -15.053  -2.055 -28.547  1.00 31.94           O  
ATOM   3228  CG1 ILE B 153     -15.193   2.207 -27.205  1.00 31.94           C  
ATOM   3229  CG2 ILE B 153     -14.455   1.300 -29.443  1.00 31.94           C  
ATOM   3230  CD1 ILE B 153     -13.986   3.116 -27.020  1.00 31.94           C  
ATOM   3231  N   GLN B 154     -16.919  -1.939 -29.377  1.00 23.75           N  
ATOM   3232  CA  GLN B 154     -17.032  -2.655 -30.644  1.00 23.75           C  
ATOM   3233  C   GLN B 154     -15.926  -2.241 -31.610  1.00 23.75           C  
ATOM   3234  CB  GLN B 154     -18.403  -2.410 -31.278  1.00 23.75           C  
ATOM   3235  O   GLN B 154     -15.758  -1.054 -31.898  1.00 23.75           O  
ATOM   3236  CG  GLN B 154     -18.970  -3.623 -32.003  1.00 23.75           C  
ATOM   3237  CD  GLN B 154     -20.484  -3.688 -31.943  1.00 23.75           C  
ATOM   3238  NE2 GLN B 154     -21.029  -4.899 -31.997  1.00 23.75           N  
ATOM   3239  OE1 GLN B 154     -21.160  -2.658 -31.848  1.00 23.75           O  
ATOM   3240  N   GLU B 155     -14.629  -2.736 -31.564  1.00 25.60           N  
ATOM   3241  CA  GLU B 155     -13.920  -3.005 -32.811  1.00 25.60           C  
ATOM   3242  C   GLU B 155     -12.428  -3.213 -32.563  1.00 25.60           C  
ATOM   3243  CB  GLU B 155     -14.133  -1.862 -33.807  1.00 25.60           C  
ATOM   3244  O   GLU B 155     -11.759  -2.344 -32.001  1.00 25.60           O  
ATOM   3245  CG  GLU B 155     -14.176  -2.314 -35.260  1.00 25.60           C  
ATOM   3246  CD  GLU B 155     -14.708  -1.248 -36.204  1.00 25.60           C  
ATOM   3247  OE1 GLU B 155     -14.675  -1.459 -37.438  1.00 25.60           O  
ATOM   3248  OE2 GLU B 155     -15.160  -0.193 -35.706  1.00 25.60           O  
ATOM   3249  N   LEU B 156     -11.924  -4.357 -32.108  1.00 22.18           N  
ATOM   3250  CA  LEU B 156     -10.713  -4.864 -32.745  1.00 22.18           C  
ATOM   3251  C   LEU B 156     -10.433  -6.300 -32.317  1.00 22.18           C  
ATOM   3252  CB  LEU B 156      -9.515  -3.974 -32.403  1.00 22.18           C  
ATOM   3253  O   LEU B 156     -10.104  -6.553 -31.155  1.00 22.18           O  
ATOM   3254  CG  LEU B 156      -9.392  -2.669 -33.190  1.00 22.18           C  
ATOM   3255  CD1 LEU B 156      -8.333  -1.769 -32.563  1.00 22.18           C  
ATOM   3256  CD2 LEU B 156      -9.062  -2.954 -34.651  1.00 22.18           C  
ATOM   3257  N   GLN B 157     -11.365  -7.188 -32.358  1.00 21.96           N  
ATOM   3258  CA  GLN B 157     -11.235  -8.626 -32.567  1.00 21.96           C  
ATOM   3259  C   GLN B 157     -10.173  -8.935 -33.620  1.00 21.96           C  
ATOM   3260  CB  GLN B 157     -12.576  -9.233 -32.981  1.00 21.96           C  
ATOM   3261  O   GLN B 157     -10.317  -8.555 -34.784  1.00 21.96           O  
ATOM   3262  CG  GLN B 157     -13.564  -9.382 -31.832  1.00 21.96           C  
ATOM   3263  CD  GLN B 157     -13.517 -10.756 -31.192  1.00 21.96           C  
ATOM   3264  NE2 GLN B 157     -14.395 -10.989 -30.222  1.00 21.96           N  
ATOM   3265  OE1 GLN B 157     -12.699 -11.602 -31.566  1.00 21.96           O  
ATOM   3266  N   LEU B 158      -8.827  -8.920 -33.338  1.00 20.37           N  
ATOM   3267  CA  LEU B 158      -7.873  -9.683 -34.135  1.00 20.37           C  
ATOM   3268  C   LEU B 158      -7.565 -11.024 -33.476  1.00 20.37           C  
ATOM   3269  CB  LEU B 158      -6.579  -8.888 -34.329  1.00 20.37           C  
ATOM   3270  O   LEU B 158      -7.066 -11.067 -32.350  1.00 20.37           O  
ATOM   3271  CG  LEU B 158      -6.015  -8.848 -35.751  1.00 20.37           C  
ATOM   3272  CD1 LEU B 158      -6.505  -7.601 -36.480  1.00 20.37           C  
ATOM   3273  CD2 LEU B 158      -4.492  -8.893 -35.723  1.00 20.37           C  
ATOM   3274  N   ILE B 159      -8.491 -11.959 -33.374  1.00 20.95           N  
ATOM   3275  CA  ILE B 159      -8.330 -13.407 -33.292  1.00 20.95           C  
ATOM   3276  C   ILE B 159      -7.555 -13.910 -34.507  1.00 20.95           C  
ATOM   3277  CB  ILE B 159      -9.696 -14.123 -33.193  1.00 20.95           C  
ATOM   3278  O   ILE B 159      -7.956 -13.671 -35.649  1.00 20.95           O  
ATOM   3279  CG1 ILE B 159     -10.489 -13.597 -31.990  1.00 20.95           C  
ATOM   3280  CG2 ILE B 159      -9.506 -15.639 -33.102  1.00 20.95           C  
ATOM   3281  CD1 ILE B 159     -11.821 -14.300 -31.772  1.00 20.95           C  
ATOM   3282  N   PRO B 160      -6.209 -14.212 -34.415  1.00 20.64           N  
ATOM   3283  CA  PRO B 160      -5.600 -15.113 -35.396  1.00 20.64           C  
ATOM   3284  C   PRO B 160      -6.047 -16.563 -35.222  1.00 20.64           C  
ATOM   3285  CB  PRO B 160      -4.101 -14.968 -35.125  1.00 20.64           C  
ATOM   3286  O   PRO B 160      -6.079 -17.073 -34.099  1.00 20.64           O  
ATOM   3287  CG  PRO B 160      -3.996 -13.845 -34.144  1.00 20.64           C  
ATOM   3288  CD  PRO B 160      -5.312 -13.709 -33.433  1.00 20.64           C  
ATOM   3289  N   GLY B 161      -7.253 -16.876 -35.791  1.00 18.40           N  
ATOM   3290  CA  GLY B 161      -7.849 -18.144 -36.180  1.00 18.40           C  
ATOM   3291  C   GLY B 161      -6.821 -19.201 -36.540  1.00 18.40           C  
ATOM   3292  O   GLY B 161      -5.836 -18.909 -37.221  1.00 18.40           O  
ATOM   3293  N   PRO B 162      -6.657 -20.291 -35.748  1.00 23.12           N  
ATOM   3294  CA  PRO B 162      -6.022 -21.514 -36.245  1.00 23.12           C  
ATOM   3295  C   PRO B 162      -6.925 -22.306 -37.188  1.00 23.12           C  
ATOM   3296  CB  PRO B 162      -5.738 -22.307 -34.967  1.00 23.12           C  
ATOM   3297  O   PRO B 162      -8.147 -22.313 -37.018  1.00 23.12           O  
ATOM   3298  CG  PRO B 162      -6.436 -21.550 -33.884  1.00 23.12           C  
ATOM   3299  CD  PRO B 162      -7.136 -20.373 -34.500  1.00 23.12           C  
ATOM   3300  N   PRO B 163      -6.489 -22.556 -38.515  1.00 21.79           N  
ATOM   3301  CA  PRO B 163      -7.114 -23.200 -39.673  1.00 21.79           C  
ATOM   3302  C   PRO B 163      -7.737 -24.551 -39.332  1.00 21.79           C  
ATOM   3303  CB  PRO B 163      -5.950 -23.367 -40.653  1.00 21.79           C  
ATOM   3304  O   PRO B 163      -7.141 -25.342 -38.595  1.00 21.79           O  
ATOM   3305  CG  PRO B 163      -4.721 -23.163 -39.827  1.00 21.79           C  
ATOM   3306  CD  PRO B 163      -5.138 -22.923 -38.404  1.00 21.79           C  
ATOM   3307  N   ARG B 164      -9.057 -24.530 -39.154  1.00 19.65           N  
ATOM   3308  CA  ARG B 164     -10.227 -25.312 -39.539  1.00 19.65           C  
ATOM   3309  C   ARG B 164      -9.859 -26.381 -40.562  1.00 19.65           C  
ATOM   3310  CB  ARG B 164     -11.321 -24.403 -40.101  1.00 19.65           C  
ATOM   3311  O   ARG B 164      -9.334 -26.068 -41.633  1.00 19.65           O  
ATOM   3312  CG  ARG B 164     -12.732 -24.920 -39.871  1.00 19.65           C  
ATOM   3313  CD  ARG B 164     -13.782 -23.895 -40.276  1.00 19.65           C  
ATOM   3314  NE  ARG B 164     -15.129 -24.336 -39.925  1.00 19.65           N  
ATOM   3315  NH1 ARG B 164     -16.199 -22.552 -40.930  1.00 19.65           N  
ATOM   3316  NH2 ARG B 164     -17.420 -24.179 -39.874  1.00 19.65           N  
ATOM   3317  CZ  ARG B 164     -16.246 -23.688 -40.244  1.00 19.65           C  
ATOM   3318  N   ALA B 165      -9.505 -27.528 -40.079  1.00 22.56           N  
ATOM   3319  CA  ALA B 165      -9.738 -28.751 -40.842  1.00 22.56           C  
ATOM   3320  C   ALA B 165     -10.843 -29.591 -40.207  1.00 22.56           C  
ATOM   3321  CB  ALA B 165      -8.451 -29.565 -40.949  1.00 22.56           C  
ATOM   3322  O   ALA B 165     -10.816 -29.856 -39.003  1.00 22.56           O  
ATOM   3323  N   THR B 166     -12.073 -29.373 -40.571  1.00 19.51           N  
ATOM   3324  CA  THR B 166     -13.194 -30.078 -41.182  1.00 19.51           C  
ATOM   3325  C   THR B 166     -13.100 -31.578 -40.915  1.00 19.51           C  
ATOM   3326  CB  THR B 166     -13.253 -29.827 -42.700  1.00 19.51           C  
ATOM   3327  O   THR B 166     -12.057 -32.191 -41.152  1.00 19.51           O  
ATOM   3328  CG2 THR B 166     -14.422 -28.917 -43.062  1.00 19.51           C  
ATOM   3329  OG1 THR B 166     -12.032 -29.208 -43.123  1.00 19.51           O  
ATOM   3330  N   GLU B 167     -13.963 -32.054 -39.990  1.00 25.03           N  
ATOM   3331  CA  GLU B 167     -14.670 -33.278 -40.353  1.00 25.03           C  
ATOM   3332  C   GLU B 167     -15.836 -33.544 -39.405  1.00 25.03           C  
ATOM   3333  CB  GLU B 167     -13.712 -34.472 -40.356  1.00 25.03           C  
ATOM   3334  O   GLU B 167     -15.652 -33.602 -38.187  1.00 25.03           O  
ATOM   3335  CG  GLU B 167     -12.679 -34.428 -41.473  1.00 25.03           C  
ATOM   3336  CD  GLU B 167     -11.777 -35.652 -41.503  1.00 25.03           C  
ATOM   3337  OE1 GLU B 167     -10.958 -35.779 -42.442  1.00 25.03           O  
ATOM   3338  OE2 GLU B 167     -11.889 -36.490 -40.581  1.00 25.03           O  
ATOM   3339  N   SER B 168     -16.945 -33.032 -39.667  1.00 19.80           N  
ATOM   3340  CA  SER B 168     -18.278 -33.501 -40.029  1.00 19.80           C  
ATOM   3341  C   SER B 168     -18.565 -34.871 -39.423  1.00 19.80           C  
ATOM   3342  CB  SER B 168     -18.429 -33.566 -41.550  1.00 19.80           C  
ATOM   3343  O   SER B 168     -17.703 -35.752 -39.429  1.00 19.80           O  
ATOM   3344  OG  SER B 168     -17.578 -34.557 -42.098  1.00 19.80           O  
ATOM   3345  N   GLN B 169     -19.529 -34.884 -38.477  1.00 19.88           N  
ATOM   3346  CA  GLN B 169     -20.695 -35.727 -38.722  1.00 19.88           C  
ATOM   3347  C   GLN B 169     -21.043 -36.556 -37.489  1.00 19.88           C  
ATOM   3348  CB  GLN B 169     -20.452 -36.645 -39.921  1.00 19.88           C  
ATOM   3349  O   GLN B 169     -20.181 -37.234 -36.926  1.00 19.88           O  
ATOM   3350  CG  GLN B 169     -21.177 -36.207 -41.187  1.00 19.88           C  
ATOM   3351  CD  GLN B 169     -21.402 -37.350 -42.159  1.00 19.88           C  
ATOM   3352  NE2 GLN B 169     -22.242 -37.119 -43.162  1.00 19.88           N  
ATOM   3353  OE1 GLN B 169     -20.824 -38.432 -42.010  1.00 19.88           O  
ATOM   3354  N   GLY B 170     -22.167 -36.125 -36.803  1.00 21.18           N  
ATOM   3355  CA  GLY B 170     -23.447 -36.810 -36.879  1.00 21.18           C  
ATOM   3356  C   GLY B 170     -23.703 -37.731 -35.701  1.00 21.18           C  
ATOM   3357  O   GLY B 170     -22.829 -38.510 -35.314  1.00 21.18           O  
ATOM   3358  N   LYS B 171     -24.558 -37.285 -34.794  1.00 21.74           N  
ATOM   3359  CA  LYS B 171     -25.924 -37.722 -34.518  1.00 21.74           C  
ATOM   3360  C   LYS B 171     -25.971 -39.216 -34.210  1.00 21.74           C  
ATOM   3361  CB  LYS B 171     -26.840 -37.401 -35.700  1.00 21.74           C  
ATOM   3362  O   LYS B 171     -25.450 -40.030 -34.975  1.00 21.74           O  
ATOM   3363  CG  LYS B 171     -28.250 -36.996 -35.298  1.00 21.74           C  
ATOM   3364  CD  LYS B 171     -28.690 -35.722 -36.007  1.00 21.74           C  
ATOM   3365  CE  LYS B 171     -30.104 -35.319 -35.611  1.00 21.74           C  
ATOM   3366  NZ  LYS B 171     -30.479 -33.987 -36.173  1.00 21.74           N  
ATOM   3367  N   ASP B 172     -26.284 -39.570 -32.984  1.00 18.61           N  
ATOM   3368  CA  ASP B 172     -27.382 -40.453 -32.603  1.00 18.61           C  
ATOM   3369  C   ASP B 172     -26.877 -41.627 -31.765  1.00 18.61           C  
ATOM   3370  CB  ASP B 172     -28.112 -40.969 -33.844  1.00 18.61           C  
ATOM   3371  O   ASP B 172     -25.881 -42.263 -32.116  1.00 18.61           O  
ATOM   3372  CG  ASP B 172     -29.209 -40.032 -34.318  1.00 18.61           C  
ATOM   3373  OD1 ASP B 172     -29.622 -39.138 -33.549  1.00 18.61           O  
ATOM   3374  OD2 ASP B 172     -29.667 -40.192 -35.471  1.00 18.61           O  
ATOM   3375  N   SER B 173     -27.366 -41.752 -30.553  1.00 18.29           N  
ATOM   3376  CA  SER B 173     -28.162 -42.886 -30.096  1.00 18.29           C  
ATOM   3377  C   SER B 173     -27.586 -43.487 -28.819  1.00 18.29           C  
ATOM   3378  CB  SER B 173     -28.242 -43.958 -31.183  1.00 18.29           C  
ATOM   3379  O   SER B 173     -26.381 -43.732 -28.730  1.00 18.29           O  
ATOM   3380  OG  SER B 173     -29.152 -43.577 -32.200  1.00 18.29           O  
ATOM   3381  N   ALA B 174     -28.273 -43.248 -27.649  1.00 17.54           N  
ATOM   3382  CA  ALA B 174     -29.011 -44.138 -26.757  1.00 17.54           C  
ATOM   3383  C   ALA B 174     -28.223 -45.416 -26.482  1.00 17.54           C  
ATOM   3384  CB  ALA B 174     -30.376 -44.476 -27.352  1.00 17.54           C  
ATOM   3385  O   ALA B 174     -27.737 -46.065 -27.411  1.00 17.54           O  
ATOM   3386  N   LYS B 175     -27.739 -45.586 -25.286  1.00 17.99           N  
ATOM   3387  CA  LYS B 175     -27.835 -46.818 -24.507  1.00 17.99           C  
ATOM   3388  C   LYS B 175     -26.765 -46.866 -23.420  1.00 17.99           C  
ATOM   3389  CB  LYS B 175     -27.711 -48.040 -25.418  1.00 17.99           C  
ATOM   3390  O   LYS B 175     -25.587 -46.620 -23.689  1.00 17.99           O  
ATOM   3391  CG  LYS B 175     -28.974 -48.354 -26.207  1.00 17.99           C  
ATOM   3392  CD  LYS B 175     -28.827 -49.641 -27.009  1.00 17.99           C  
ATOM   3393  CE  LYS B 175     -30.053 -49.907 -27.871  1.00 17.99           C  
ATOM   3394  NZ  LYS B 175     -29.925 -51.182 -28.638  1.00 17.99           N  
ATOM   3395  N   SER B 176     -27.160 -46.676 -22.183  1.00 20.39           N  
ATOM   3396  CA  SER B 176     -27.000 -47.725 -21.181  1.00 20.39           C  
ATOM   3397  C   SER B 176     -26.815 -47.135 -19.788  1.00 20.39           C  
ATOM   3398  CB  SER B 176     -25.810 -48.621 -21.527  1.00 20.39           C  
ATOM   3399  O   SER B 176     -26.060 -46.177 -19.609  1.00 20.39           O  
ATOM   3400  OG  SER B 176     -24.595 -47.895 -21.448  1.00 20.39           O  
ATOM   3401  N   VAL B 177     -27.871 -47.155 -18.993  1.00 18.95           N  
ATOM   3402  CA  VAL B 177     -28.055 -47.646 -17.631  1.00 18.95           C  
ATOM   3403  C   VAL B 177     -27.332 -48.979 -17.459  1.00 18.95           C  
ATOM   3404  CB  VAL B 177     -29.553 -47.803 -17.283  1.00 18.95           C  
ATOM   3405  O   VAL B 177     -27.473 -49.881 -18.288  1.00 18.95           O  
ATOM   3406  CG1 VAL B 177     -29.723 -48.368 -15.874  1.00 18.95           C  
ATOM   3407  CG2 VAL B 177     -30.274 -46.463 -17.415  1.00 18.95           C  
ATOM   3408  N   PRO B 178     -26.482 -49.015 -16.428  1.00 18.84           N  
ATOM   3409  CA  PRO B 178     -26.739 -49.955 -15.334  1.00 18.84           C  
ATOM   3410  C   PRO B 178     -26.631 -49.303 -13.958  1.00 18.84           C  
ATOM   3411  CB  PRO B 178     -25.655 -51.019 -15.521  1.00 18.84           C  
ATOM   3412  O   PRO B 178     -25.769 -48.447 -13.742  1.00 18.84           O  
ATOM   3413  CG  PRO B 178     -24.858 -50.549 -16.695  1.00 18.84           C  
ATOM   3414  CD  PRO B 178     -25.082 -49.074 -16.865  1.00 18.84           C  
ATOM   3415  N   ARG B 179     -27.773 -49.187 -13.213  1.00 18.80           N  
ATOM   3416  CA  ARG B 179     -28.254 -49.509 -11.874  1.00 18.80           C  
ATOM   3417  C   ARG B 179     -27.325 -50.500 -11.181  1.00 18.80           C  
ATOM   3418  CB  ARG B 179     -29.674 -50.077 -11.934  1.00 18.80           C  
ATOM   3419  O   ARG B 179     -27.019 -51.561 -11.730  1.00 18.80           O  
ATOM   3420  CG  ARG B 179     -30.731 -49.054 -12.319  1.00 18.80           C  
ATOM   3421  CD  ARG B 179     -32.125 -49.497 -11.898  1.00 18.80           C  
ATOM   3422  NE  ARG B 179     -33.111 -48.440 -12.103  1.00 18.80           N  
ATOM   3423  NH1 ARG B 179     -33.831 -48.401  -9.908  1.00 18.80           N  
ATOM   3424  NH2 ARG B 179     -34.762 -46.983 -11.450  1.00 18.80           N  
ATOM   3425  CZ  ARG B 179     -33.899 -47.944 -11.153  1.00 18.80           C  
ATOM   3426  N   GLN B 180     -26.661 -50.017 -10.135  1.00 26.01           N  
ATOM   3427  CA  GLN B 180     -26.400 -50.402  -8.753  1.00 26.01           C  
ATOM   3428  C   GLN B 180     -26.513 -49.202  -7.817  1.00 26.01           C  
ATOM   3429  CB  GLN B 180     -25.015 -51.038  -8.624  1.00 26.01           C  
ATOM   3430  O   GLN B 180     -25.961 -48.135  -8.097  1.00 26.01           O  
ATOM   3431  CG  GLN B 180     -24.910 -52.417  -9.263  1.00 26.01           C  
ATOM   3432  CD  GLN B 180     -25.436 -53.521  -8.366  1.00 26.01           C  
ATOM   3433  NE2 GLN B 180     -26.138 -54.482  -8.957  1.00 26.01           N  
ATOM   3434  OE1 GLN B 180     -25.214 -53.511  -7.151  1.00 26.01           O  
ATOM   3435  N   PRO B 181     -27.071 -49.406  -6.637  1.00 22.19           N  
ATOM   3436  CA  PRO B 181     -27.947 -48.968  -5.549  1.00 22.19           C  
ATOM   3437  C   PRO B 181     -27.179 -48.614  -4.278  1.00 22.19           C  
ATOM   3438  CB  PRO B 181     -28.854 -50.180  -5.318  1.00 22.19           C  
ATOM   3439  O   PRO B 181     -26.087 -49.140  -4.045  1.00 22.19           O  
ATOM   3440  CG  PRO B 181     -28.028 -51.358  -5.722  1.00 22.19           C  
ATOM   3441  CD  PRO B 181     -26.680 -50.866  -6.165  1.00 22.19           C  
ATOM   3442  N   GLY B 182     -27.572 -47.516  -3.634  1.00 17.96           N  
ATOM   3443  CA  GLY B 182     -28.165 -47.210  -2.342  1.00 17.96           C  
ATOM   3444  C   GLY B 182     -27.232 -47.480  -1.178  1.00 17.96           C  
ATOM   3445  O   GLY B 182     -26.820 -48.621  -0.957  1.00 17.96           O  
ATOM   3446  N   SER B 183     -26.499 -46.484  -0.789  1.00 20.97           N  
ATOM   3447  CA  SER B 183     -26.231 -46.382   0.642  1.00 20.97           C  
ATOM   3448  C   SER B 183     -26.616 -45.008   1.180  1.00 20.97           C  
ATOM   3449  CB  SER B 183     -24.755 -46.657   0.932  1.00 20.97           C  
ATOM   3450  O   SER B 183     -26.300 -43.985   0.569  1.00 20.97           O  
ATOM   3451  OG  SER B 183     -23.943 -45.599   0.454  1.00 20.97           O  
ATOM   3452  N   HIS B 184     -27.891 -44.784   1.574  1.00 19.94           N  
ATOM   3453  CA  HIS B 184     -28.532 -44.079   2.679  1.00 19.94           C  
ATOM   3454  C   HIS B 184     -27.610 -43.997   3.890  1.00 19.94           C  
ATOM   3455  CB  HIS B 184     -29.843 -44.768   3.063  1.00 19.94           C  
ATOM   3456  O   HIS B 184     -27.209 -45.024   4.441  1.00 19.94           O  
ATOM   3457  CG  HIS B 184     -30.928 -44.603   2.047  1.00 19.94           C  
ATOM   3458  CD2 HIS B 184     -31.592 -45.515   1.299  1.00 19.94           C  
ATOM   3459  ND1 HIS B 184     -31.444 -43.372   1.703  1.00 19.94           N  
ATOM   3460  CE1 HIS B 184     -32.382 -43.536   0.785  1.00 19.94           C  
ATOM   3461  NE2 HIS B 184     -32.491 -44.827   0.522  1.00 19.94           N  
ATOM   3462  N   GLN B 185     -26.855 -42.931   4.041  1.00 23.04           N  
ATOM   3463  CA  GLN B 185     -26.565 -42.491   5.402  1.00 23.04           C  
ATOM   3464  C   GLN B 185     -26.435 -40.972   5.472  1.00 23.04           C  
ATOM   3465  CB  GLN B 185     -25.286 -43.152   5.919  1.00 23.04           C  
ATOM   3466  O   GLN B 185     -25.731 -40.366   4.662  1.00 23.04           O  
ATOM   3467  CG  GLN B 185     -25.435 -44.640   6.203  1.00 23.04           C  
ATOM   3468  CD  GLN B 185     -24.309 -45.191   7.057  1.00 23.04           C  
ATOM   3469  NE2 GLN B 185     -24.505 -46.389   7.596  1.00 23.04           N  
ATOM   3470  OE1 GLN B 185     -23.271 -44.544   7.231  1.00 23.04           O  
ATOM   3471  N   HIS B 186     -27.530 -40.160   5.880  1.00 17.81           N  
ATOM   3472  CA  HIS B 186     -27.910 -39.264   6.966  1.00 17.81           C  
ATOM   3473  C   HIS B 186     -26.998 -38.043   7.018  1.00 17.81           C  
ATOM   3474  CB  HIS B 186     -27.876 -40.001   8.306  1.00 17.81           C  
ATOM   3475  O   HIS B 186     -25.773 -38.179   7.060  1.00 17.81           O  
ATOM   3476  CG  HIS B 186     -29.020 -39.660   9.207  1.00 17.81           C  
ATOM   3477  CD2 HIS B 186     -30.298 -40.104   9.228  1.00 17.81           C  
ATOM   3478  ND1 HIS B 186     -28.909 -38.753  10.239  1.00 17.81           N  
ATOM   3479  CE1 HIS B 186     -30.074 -38.655  10.858  1.00 17.81           C  
ATOM   3480  NE2 HIS B 186     -30.934 -39.464  10.264  1.00 17.81           N  
ATOM   3481  N   SER B 187     -27.538 -36.905   6.585  1.00 20.32           N  
ATOM   3482  CA  SER B 187     -27.811 -35.534   7.006  1.00 20.32           C  
ATOM   3483  C   SER B 187     -27.083 -35.199   8.303  1.00 20.32           C  
ATOM   3484  CB  SER B 187     -29.314 -35.317   7.183  1.00 20.32           C  
ATOM   3485  O   SER B 187     -27.212 -35.918   9.297  1.00 20.32           O  
ATOM   3486  OG  SER B 187     -29.919 -34.957   5.953  1.00 20.32           O  
ATOM   3487  N   GLU B 188     -25.905 -34.519   8.212  1.00 22.08           N  
ATOM   3488  CA  GLU B 188     -25.502 -33.652   9.315  1.00 22.08           C  
ATOM   3489  C   GLU B 188     -25.161 -32.250   8.818  1.00 22.08           C  
ATOM   3490  CB  GLU B 188     -24.308 -34.251  10.062  1.00 22.08           C  
ATOM   3491  O   GLU B 188     -24.294 -32.085   7.957  1.00 22.08           O  
ATOM   3492  CG  GLU B 188     -24.673 -35.411  10.976  1.00 22.08           C  
ATOM   3493  CD  GLU B 188     -23.508 -35.898  11.823  1.00 22.08           C  
ATOM   3494  OE1 GLU B 188     -23.718 -36.229  13.012  1.00 22.08           O  
ATOM   3495  OE2 GLU B 188     -22.375 -35.948  11.293  1.00 22.08           O  
ATOM   3496  N   GLN B 189     -26.094 -31.341   8.573  1.00 20.99           N  
ATOM   3497  CA  GLN B 189     -26.405 -29.934   8.808  1.00 20.99           C  
ATOM   3498  C   GLN B 189     -25.442 -29.320   9.821  1.00 20.99           C  
ATOM   3499  CB  GLN B 189     -27.847 -29.777   9.292  1.00 20.99           C  
ATOM   3500  O   GLN B 189     -25.409 -29.731  10.982  1.00 20.99           O  
ATOM   3501  CG  GLN B 189     -28.823 -29.375   8.195  1.00 20.99           C  
ATOM   3502  CD  GLN B 189     -30.175 -30.048   8.336  1.00 20.99           C  
ATOM   3503  NE2 GLN B 189     -30.997 -29.953   7.297  1.00 20.99           N  
ATOM   3504  OE1 GLN B 189     -30.478 -30.650   9.372  1.00 20.99           O  
ATOM   3505  N   GLN B 190     -24.199 -28.960   9.472  1.00 22.77           N  
ATOM   3506  CA  GLN B 190     -23.251 -28.086  10.153  1.00 22.77           C  
ATOM   3507  C   GLN B 190     -23.548 -26.618   9.860  1.00 22.77           C  
ATOM   3508  CB  GLN B 190     -21.817 -28.423   9.742  1.00 22.77           C  
ATOM   3509  O   GLN B 190     -23.542 -26.197   8.701  1.00 22.77           O  
ATOM   3510  CG  GLN B 190     -20.941 -28.894  10.895  1.00 22.77           C  
ATOM   3511  CD  GLN B 190     -19.870 -29.875  10.456  1.00 22.77           C  
ATOM   3512  NE2 GLN B 190     -19.175 -30.465  11.423  1.00 22.77           N  
ATOM   3513  OE1 GLN B 190     -19.669 -30.100   9.259  1.00 22.77           O  
ATOM   3514  N   GLN B 191     -24.584 -26.013  10.465  1.00 18.44           N  
ATOM   3515  CA  GLN B 191     -24.893 -24.701  11.024  1.00 18.44           C  
ATOM   3516  C   GLN B 191     -23.621 -23.966  11.437  1.00 18.44           C  
ATOM   3517  CB  GLN B 191     -25.834 -24.835  12.222  1.00 18.44           C  
ATOM   3518  O   GLN B 191     -22.871 -24.444  12.291  1.00 18.44           O  
ATOM   3519  CG  GLN B 191     -26.832 -23.692  12.351  1.00 18.44           C  
ATOM   3520  CD  GLN B 191     -28.062 -24.074  13.153  1.00 18.44           C  
ATOM   3521  NE2 GLN B 191     -28.976 -23.125  13.326  1.00 18.44           N  
ATOM   3522  OE1 GLN B 191     -28.190 -25.213  13.614  1.00 18.44           O  
ATOM   3523  N   VAL B 192     -22.903 -23.315  10.562  1.00 21.69           N  
ATOM   3524  CA  VAL B 192     -21.905 -22.261  10.407  1.00 21.69           C  
ATOM   3525  C   VAL B 192     -22.371 -20.998  11.130  1.00 21.69           C  
ATOM   3526  CB  VAL B 192     -21.632 -21.952   8.918  1.00 21.69           C  
ATOM   3527  O   VAL B 192     -23.475 -20.506  10.884  1.00 21.69           O  
ATOM   3528  CG1 VAL B 192     -20.726 -20.730   8.778  1.00 21.69           C  
ATOM   3529  CG2 VAL B 192     -21.009 -23.164   8.228  1.00 21.69           C  
ATOM   3530  N   CYS B 193     -22.350 -20.938  12.447  1.00 19.00           N  
ATOM   3531  CA  CYS B 193     -22.370 -19.827  13.392  1.00 19.00           C  
ATOM   3532  C   CYS B 193     -21.434 -18.712  12.943  1.00 19.00           C  
ATOM   3533  CB  CYS B 193     -21.977 -20.305  14.789  1.00 19.00           C  
ATOM   3534  O   CYS B 193     -20.279 -18.967  12.597  1.00 19.00           O  
ATOM   3535  SG  CYS B 193     -21.557 -18.965  15.925  1.00 19.00           S  
ATOM   3536  N   VAL B 194     -21.915 -17.612  12.282  1.00 18.98           N  
ATOM   3537  CA  VAL B 194     -21.672 -16.222  11.909  1.00 18.98           C  
ATOM   3538  C   VAL B 194     -21.362 -15.399  13.157  1.00 18.98           C  
ATOM   3539  CB  VAL B 194     -22.879 -15.617  11.157  1.00 18.98           C  
ATOM   3540  O   VAL B 194     -22.161 -15.359  14.096  1.00 18.98           O  
ATOM   3541  CG1 VAL B 194     -22.599 -14.169  10.763  1.00 18.98           C  
ATOM   3542  CG2 VAL B 194     -23.214 -16.455   9.925  1.00 18.98           C  
ATOM   3543  N   THR B 195     -20.168 -15.372  13.722  1.00 24.77           N  
ATOM   3544  CA  THR B 195     -19.730 -14.449  14.763  1.00 24.77           C  
ATOM   3545  C   THR B 195     -19.045 -13.230  14.152  1.00 24.77           C  
ATOM   3546  CB  THR B 195     -18.772 -15.136  15.753  1.00 24.77           C  
ATOM   3547  O   THR B 195     -18.224 -13.364  13.241  1.00 24.77           O  
ATOM   3548  CG2 THR B 195     -19.518 -16.126  16.642  1.00 24.77           C  
ATOM   3549  OG1 THR B 195     -17.760 -15.838  15.021  1.00 24.77           O  
ATOM   3550  N   ALA B 196     -19.710 -12.012  14.052  1.00 20.40           N  
ATOM   3551  CA  ALA B 196     -19.694 -10.565  14.252  1.00 20.40           C  
ATOM   3552  C   ALA B 196     -18.324 -10.092  14.730  1.00 20.40           C  
ATOM   3553  CB  ALA B 196     -20.774 -10.155  15.251  1.00 20.40           C  
ATOM   3554  O   ALA B 196     -17.822 -10.561  15.754  1.00 20.40           O  
ATOM   3555  N   GLY B 197     -17.359  -9.881  13.850  1.00 21.69           N  
ATOM   3556  CA  GLY B 197     -16.167  -9.137  13.474  1.00 21.69           C  
ATOM   3557  C   GLY B 197     -15.945  -7.898  14.322  1.00 21.69           C  
ATOM   3558  O   GLY B 197     -16.838  -7.058  14.447  1.00 21.69           O  
ATOM   3559  N   THR B 198     -15.458  -8.014  15.548  1.00 23.39           N  
ATOM   3560  CA  THR B 198     -14.842  -6.959  16.345  1.00 23.39           C  
ATOM   3561  C   THR B 198     -13.549  -6.474  15.695  1.00 23.39           C  
ATOM   3562  CB  THR B 198     -14.549  -7.440  17.779  1.00 23.39           C  
ATOM   3563  O   THR B 198     -12.734  -7.282  15.243  1.00 23.39           O  
ATOM   3564  CG2 THR B 198     -15.743  -7.196  18.695  1.00 23.39           C  
ATOM   3565  OG1 THR B 198     -14.257  -8.843  17.755  1.00 23.39           O  
ATOM   3566  N   GLY B 199     -13.614  -5.383  14.856  1.00 23.92           N  
ATOM   3567  CA  GLY B 199     -12.918  -4.156  14.500  1.00 23.92           C  
ATOM   3568  C   GLY B 199     -11.606  -3.978  15.241  1.00 23.92           C  
ATOM   3569  O   GLY B 199     -11.561  -4.080  16.468  1.00 23.92           O  
ATOM   3570  N   ALA B 200     -10.482  -4.456  14.649  1.00 24.17           N  
ATOM   3571  CA  ALA B 200      -9.024  -4.436  14.562  1.00 24.17           C  
ATOM   3572  C   ALA B 200      -8.485  -3.016  14.710  1.00 24.17           C  
ATOM   3573  CB  ALA B 200      -8.561  -5.042  13.239  1.00 24.17           C  
ATOM   3574  O   ALA B 200      -8.813  -2.135  13.912  1.00 24.17           O  
ATOM   3575  N   PRO B 201      -8.001  -2.597  15.868  1.00 30.40           N  
ATOM   3576  CA  PRO B 201      -7.208  -1.365  15.886  1.00 30.40           C  
ATOM   3577  C   PRO B 201      -5.725  -1.615  15.627  1.00 30.40           C  
ATOM   3578  CB  PRO B 201      -7.432  -0.823  17.301  1.00 30.40           C  
ATOM   3579  O   PRO B 201      -5.157  -2.578  16.147  1.00 30.40           O  
ATOM   3580  CG  PRO B 201      -7.990  -1.978  18.068  1.00 30.40           C  
ATOM   3581  CD  PRO B 201      -8.189  -3.128  17.123  1.00 30.40           C  
ATOM   3582  N   ASP B 202      -5.182  -1.441  14.405  1.00 28.59           N  
ATOM   3583  CA  ASP B 202      -3.911  -1.336  13.695  1.00 28.59           C  
ATOM   3584  C   ASP B 202      -3.055  -0.207  14.265  1.00 28.59           C  
ATOM   3585  CB  ASP B 202      -4.149  -1.111  12.200  1.00 28.59           C  
ATOM   3586  O   ASP B 202      -2.387   0.511  13.519  1.00 28.59           O  
ATOM   3587  CG  ASP B 202      -4.502  -2.387  11.457  1.00 28.59           C  
ATOM   3588  OD1 ASP B 202      -4.192  -3.490  11.957  1.00 28.59           O  
ATOM   3589  OD2 ASP B 202      -5.095  -2.290  10.361  1.00 28.59           O  
ATOM   3590  N   GLY B 203      -2.695  -0.175  15.598  1.00 32.22           N  
ATOM   3591  CA  GLY B 203      -1.583   0.636  16.070  1.00 32.22           C  
ATOM   3592  C   GLY B 203      -0.709  -0.081  17.081  1.00 32.22           C  
ATOM   3593  O   GLY B 203      -1.105  -1.109  17.634  1.00 32.22           O  
ATOM   3594  N   ARG B 204       0.621  -0.339  16.707  1.00 28.74           N  
ATOM   3595  CA  ARG B 204       1.791  -0.780  17.459  1.00 28.74           C  
ATOM   3596  C   ARG B 204       1.432  -1.062  18.914  1.00 28.74           C  
ATOM   3597  CB  ARG B 204       2.903   0.268  17.387  1.00 28.74           C  
ATOM   3598  O   ARG B 204       1.016  -0.159  19.643  1.00 28.74           O  
ATOM   3599  CG  ARG B 204       4.292  -0.320  17.192  1.00 28.74           C  
ATOM   3600  CD  ARG B 204       5.339   0.765  16.983  1.00 28.74           C  
ATOM   3601  NE  ARG B 204       6.645   0.198  16.659  1.00 28.74           N  
ATOM   3602  NH1 ARG B 204       7.620   2.222  16.120  1.00 28.74           N  
ATOM   3603  NH2 ARG B 204       8.840   0.285  15.987  1.00 28.74           N  
ATOM   3604  CZ  ARG B 204       7.699   0.903  16.256  1.00 28.74           C  
ATOM   3605  N   THR B 205       0.581  -1.996  19.205  1.00 34.57           N  
ATOM   3606  CA  THR B 205       0.113  -2.374  20.534  1.00 34.57           C  
ATOM   3607  C   THR B 205       1.173  -3.190  21.268  1.00 34.57           C  
ATOM   3608  CB  THR B 205      -1.197  -3.179  20.457  1.00 34.57           C  
ATOM   3609  O   THR B 205       1.798  -4.076  20.682  1.00 34.57           O  
ATOM   3610  CG2 THR B 205      -2.022  -3.009  21.728  1.00 34.57           C  
ATOM   3611  OG1 THR B 205      -1.966  -2.724  19.337  1.00 34.57           O  
ATOM   3612  N   SER B 206       1.940  -2.600  22.130  1.00 42.74           N  
ATOM   3613  CA  SER B 206       2.829  -3.276  23.069  1.00 42.74           C  
ATOM   3614  C   SER B 206       2.184  -4.539  23.630  1.00 42.74           C  
ATOM   3615  CB  SER B 206       3.215  -2.339  24.214  1.00 42.74           C  
ATOM   3616  O   SER B 206       0.962  -4.602  23.784  1.00 42.74           O  
ATOM   3617  OG  SER B 206       2.271  -2.418  25.268  1.00 42.74           O  
ATOM   3618  N   LEU B 207       2.757  -5.808  23.434  1.00 41.01           N  
ATOM   3619  CA  LEU B 207       2.291  -7.105  23.911  1.00 41.01           C  
ATOM   3620  C   LEU B 207       1.757  -7.001  25.336  1.00 41.01           C  
ATOM   3621  CB  LEU B 207       3.421  -8.136  23.851  1.00 41.01           C  
ATOM   3622  O   LEU B 207       0.867  -7.759  25.727  1.00 41.01           O  
ATOM   3623  CG  LEU B 207       3.412  -9.083  22.650  1.00 41.01           C  
ATOM   3624  CD1 LEU B 207       4.837  -9.460  22.261  1.00 41.01           C  
ATOM   3625  CD2 LEU B 207       2.589 -10.330  22.958  1.00 41.01           C  
ATOM   3626  N   THR B 208       2.104  -5.912  26.058  1.00 39.58           N  
ATOM   3627  CA  THR B 208       1.504  -5.711  27.372  1.00 39.58           C  
ATOM   3628  C   THR B 208       0.032  -5.330  27.241  1.00 39.58           C  
ATOM   3629  CB  THR B 208       2.249  -4.622  28.166  1.00 39.58           C  
ATOM   3630  O   THR B 208      -0.813  -5.831  27.987  1.00 39.58           O  
ATOM   3631  CG2 THR B 208       1.933  -4.714  29.655  1.00 39.58           C  
ATOM   3632  OG1 THR B 208       3.661  -4.785  27.978  1.00 39.58           O  
ATOM   3633  N   GLN B 209      -0.279  -4.533  26.246  1.00 40.72           N  
ATOM   3634  CA  GLN B 209      -1.654  -4.088  26.044  1.00 40.72           C  
ATOM   3635  C   GLN B 209      -2.506  -5.195  25.430  1.00 40.72           C  
ATOM   3636  CB  GLN B 209      -1.691  -2.843  25.157  1.00 40.72           C  
ATOM   3637  O   GLN B 209      -3.691  -5.320  25.744  1.00 40.72           O  
ATOM   3638  CG  GLN B 209      -1.283  -1.564  25.875  1.00 40.72           C  
ATOM   3639  CD  GLN B 209      -1.253  -0.358  24.955  1.00 40.72           C  
ATOM   3640  NE2 GLN B 209      -1.206   0.834  25.540  1.00 40.72           N  
ATOM   3641  OE1 GLN B 209      -1.270  -0.496  23.728  1.00 40.72           O  
ATOM   3642  N   LEU B 210      -1.876  -6.184  24.699  1.00 40.01           N  
ATOM   3643  CA  LEU B 210      -2.585  -7.309  24.100  1.00 40.01           C  
ATOM   3644  C   LEU B 210      -2.838  -8.403  25.131  1.00 40.01           C  
ATOM   3645  CB  LEU B 210      -1.790  -7.877  22.921  1.00 40.01           C  
ATOM   3646  O   LEU B 210      -3.900  -9.031  25.129  1.00 40.01           O  
ATOM   3647  CG  LEU B 210      -2.025  -7.214  21.563  1.00 40.01           C  
ATOM   3648  CD1 LEU B 210      -0.980  -7.683  20.556  1.00 40.01           C  
ATOM   3649  CD2 LEU B 210      -3.433  -7.513  21.058  1.00 40.01           C  
ATOM   3650  N   ALA B 211      -1.826  -8.560  26.102  1.00 39.45           N  
ATOM   3651  CA  ALA B 211      -2.086  -9.494  27.194  1.00 39.45           C  
ATOM   3652  C   ALA B 211      -3.153  -8.951  28.139  1.00 39.45           C  
ATOM   3653  CB  ALA B 211      -0.799  -9.786  27.962  1.00 39.45           C  
ATOM   3654  O   ALA B 211      -3.995  -9.704  28.634  1.00 39.45           O  
ATOM   3655  N   GLN B 212      -3.266  -7.599  28.248  1.00 39.58           N  
ATOM   3656  CA  GLN B 212      -4.368  -7.084  29.054  1.00 39.58           C  
ATOM   3657  C   GLN B 212      -5.701  -7.241  28.327  1.00 39.58           C  
ATOM   3658  CB  GLN B 212      -4.134  -5.615  29.409  1.00 39.58           C  
ATOM   3659  O   GLN B 212      -6.736  -7.464  28.958  1.00 39.58           O  
ATOM   3660  CG  GLN B 212      -3.090  -5.404  30.497  1.00 39.58           C  
ATOM   3661  CD  GLN B 212      -2.793  -3.937  30.749  1.00 39.58           C  
ATOM   3662  NE2 GLN B 212      -1.858  -3.669  31.653  1.00 39.58           N  
ATOM   3663  OE1 GLN B 212      -3.399  -3.053  30.135  1.00 39.58           O  
ATOM   3664  N   THR B 213      -5.775  -7.223  27.042  1.00 36.28           N  
ATOM   3665  CA  THR B 213      -6.983  -7.469  26.262  1.00 36.28           C  
ATOM   3666  C   THR B 213      -7.365  -8.945  26.309  1.00 36.28           C  
ATOM   3667  CB  THR B 213      -6.801  -7.028  24.798  1.00 36.28           C  
ATOM   3668  O   THR B 213      -8.550  -9.285  26.306  1.00 36.28           O  
ATOM   3669  CG2 THR B 213      -8.111  -7.137  24.025  1.00 36.28           C  
ATOM   3670  OG1 THR B 213      -6.352  -5.668  24.766  1.00 36.28           O  
ATOM   3671  N   LEU B 214      -6.442  -9.847  26.583  1.00 34.26           N  
ATOM   3672  CA  LEU B 214      -6.765 -11.247  26.841  1.00 34.26           C  
ATOM   3673  C   LEU B 214      -7.391 -11.415  28.221  1.00 34.26           C  
ATOM   3674  CB  LEU B 214      -5.509 -12.115  26.727  1.00 34.26           C  
ATOM   3675  O   LEU B 214      -8.155 -12.355  28.450  1.00 34.26           O  
ATOM   3676  CG  LEU B 214      -5.582 -13.287  25.746  1.00 34.26           C  
ATOM   3677  CD1 LEU B 214      -4.304 -13.364  24.917  1.00 34.26           C  
ATOM   3678  CD2 LEU B 214      -5.821 -14.595  26.491  1.00 34.26           C  
ATOM   3679  N   LEU B 215      -7.001 -10.504  29.269  1.00 39.29           N  
ATOM   3680  CA  LEU B 215      -7.770 -10.700  30.493  1.00 39.29           C  
ATOM   3681  C   LEU B 215      -9.247 -10.398  30.261  1.00 39.29           C  
ATOM   3682  CB  LEU B 215      -7.226  -9.814  31.616  1.00 39.29           C  
ATOM   3683  O   LEU B 215     -10.111 -10.930  30.961  1.00 39.29           O  
ATOM   3684  CG  LEU B 215      -5.873 -10.218  32.204  1.00 39.29           C  
ATOM   3685  CD1 LEU B 215      -5.258  -9.052  32.970  1.00 39.29           C  
ATOM   3686  CD2 LEU B 215      -6.026 -11.437  33.109  1.00 39.29           C  
ATOM   3687  N   ALA B 216      -9.691  -9.914  29.107  1.00 34.76           N  
ATOM   3688  CA  ALA B 216     -11.121  -9.657  28.960  1.00 34.76           C  
ATOM   3689  C   ALA B 216     -11.720 -10.510  27.845  1.00 34.76           C  
ATOM   3690  CB  ALA B 216     -11.371  -8.176  28.686  1.00 34.76           C  
ATOM   3691  O   ALA B 216     -12.938 -10.694  27.782  1.00 34.76           O  
ATOM   3692  N   SER B 217     -10.852 -11.310  27.042  1.00 31.41           N  
ATOM   3693  CA  SER B 217     -11.484 -12.074  25.971  1.00 31.41           C  
ATOM   3694  C   SER B 217     -10.983 -13.514  25.950  1.00 31.41           C  
ATOM   3695  CB  SER B 217     -11.224 -11.415  24.616  1.00 31.41           C  
ATOM   3696  O   SER B 217      -9.835 -13.783  26.311  1.00 31.41           O  
ATOM   3697  OG  SER B 217     -11.640 -12.260  23.557  1.00 31.41           O  
ATOM   3698  N   GLU B 218     -11.876 -14.556  25.771  1.00 37.17           N  
ATOM   3699  CA  GLU B 218     -11.591 -15.980  25.619  1.00 37.17           C  
ATOM   3700  C   GLU B 218     -11.067 -16.293  24.221  1.00 37.17           C  
ATOM   3701  CB  GLU B 218     -12.843 -16.813  25.910  1.00 37.17           C  
ATOM   3702  O   GLU B 218     -10.648 -17.419  23.947  1.00 37.17           O  
ATOM   3703  CG  GLU B 218     -13.175 -16.928  27.390  1.00 37.17           C  
ATOM   3704  CD  GLU B 218     -14.188 -18.020  27.695  1.00 37.17           C  
ATOM   3705  OE1 GLU B 218     -14.370 -18.365  28.884  1.00 37.17           O  
ATOM   3706  OE2 GLU B 218     -14.805 -18.535  26.736  1.00 37.17           O  
ATOM   3707  N   GLU B 219     -10.712 -15.271  23.299  1.00 36.98           N  
ATOM   3708  CA  GLU B 219     -10.145 -15.555  21.984  1.00 36.98           C  
ATOM   3709  C   GLU B 219      -8.671 -15.164  21.922  1.00 36.98           C  
ATOM   3710  CB  GLU B 219     -10.929 -14.824  20.891  1.00 36.98           C  
ATOM   3711  O   GLU B 219      -8.263 -14.165  22.518  1.00 36.98           O  
ATOM   3712  CG  GLU B 219     -12.248 -15.491  20.529  1.00 36.98           C  
ATOM   3713  CD  GLU B 219     -12.967 -14.813  19.374  1.00 36.98           C  
ATOM   3714  OE1 GLU B 219     -14.052 -15.289  18.971  1.00 36.98           O  
ATOM   3715  OE2 GLU B 219     -12.439 -13.798  18.867  1.00 36.98           O  
ATOM   3716  N   LEU B 220      -7.701 -16.161  21.386  1.00 42.87           N  
ATOM   3717  CA  LEU B 220      -6.283 -15.885  21.181  1.00 42.87           C  
ATOM   3718  C   LEU B 220      -6.090 -14.700  20.240  1.00 42.87           C  
ATOM   3719  CB  LEU B 220      -5.573 -17.119  20.619  1.00 42.87           C  
ATOM   3720  O   LEU B 220      -6.751 -14.612  19.203  1.00 42.87           O  
ATOM   3721  CG  LEU B 220      -5.145 -18.177  21.637  1.00 42.87           C  
ATOM   3722  CD1 LEU B 220      -5.069 -19.549  20.975  1.00 42.87           C  
ATOM   3723  CD2 LEU B 220      -3.806 -17.806  22.264  1.00 42.87           C  
ATOM   3724  N   PRO B 221      -5.314 -13.687  20.671  1.00 48.28           N  
ATOM   3725  CA  PRO B 221      -5.047 -12.509  19.842  1.00 48.28           C  
ATOM   3726  C   PRO B 221      -4.474 -12.869  18.473  1.00 48.28           C  
ATOM   3727  CB  PRO B 221      -4.028 -11.720  20.669  1.00 48.28           C  
ATOM   3728  O   PRO B 221      -3.856 -13.924  18.316  1.00 48.28           O  
ATOM   3729  CG  PRO B 221      -4.065 -12.351  22.024  1.00 48.28           C  
ATOM   3730  CD  PRO B 221      -4.646 -13.730  21.892  1.00 48.28           C  
ATOM   3731  N   HIS B 222      -4.865 -12.083  17.321  1.00 50.14           N  
ATOM   3732  CA  HIS B 222      -4.379 -12.203  15.951  1.00 50.14           C  
ATOM   3733  C   HIS B 222      -2.855 -12.228  15.908  1.00 50.14           C  
ATOM   3734  CB  HIS B 222      -4.909 -11.053  15.092  1.00 50.14           C  
ATOM   3735  O   HIS B 222      -2.265 -12.858  15.027  1.00 50.14           O  
ATOM   3736  CG  HIS B 222      -6.146 -11.398  14.326  1.00 50.14           C  
ATOM   3737  CD2 HIS B 222      -6.422 -11.322  13.003  1.00 50.14           C  
ATOM   3738  ND1 HIS B 222      -7.284 -11.886  14.931  1.00 50.14           N  
ATOM   3739  CE1 HIS B 222      -8.209 -12.096  14.009  1.00 50.14           C  
ATOM   3740  NE2 HIS B 222      -7.712 -11.762  12.831  1.00 50.14           N  
ATOM   3741  N   VAL B 223      -2.118 -11.627  16.863  1.00 47.44           N  
ATOM   3742  CA  VAL B 223      -0.659 -11.627  16.859  1.00 47.44           C  
ATOM   3743  C   VAL B 223      -0.141 -13.049  17.064  1.00 47.44           C  
ATOM   3744  CB  VAL B 223      -0.088 -10.690  17.947  1.00 47.44           C  
ATOM   3745  O   VAL B 223       0.871 -13.439  16.477  1.00 47.44           O  
ATOM   3746  CG1 VAL B 223       1.439 -10.674  17.899  1.00 47.44           C  
ATOM   3747  CG2 VAL B 223      -0.645  -9.277  17.780  1.00 47.44           C  
ATOM   3748  N   TYR B 224      -0.851 -13.818  17.825  1.00 54.02           N  
ATOM   3749  CA  TYR B 224      -0.489 -15.217  18.019  1.00 54.02           C  
ATOM   3750  C   TYR B 224      -0.743 -16.027  16.753  1.00 54.02           C  
ATOM   3751  CB  TYR B 224      -1.274 -15.818  19.189  1.00 54.02           C  
ATOM   3752  O   TYR B 224       0.014 -16.947  16.435  1.00 54.02           O  
ATOM   3753  CG  TYR B 224      -0.886 -17.241  19.513  1.00 54.02           C  
ATOM   3754  CD1 TYR B 224      -1.690 -18.309  19.122  1.00 54.02           C  
ATOM   3755  CD2 TYR B 224       0.284 -17.519  20.211  1.00 54.02           C  
ATOM   3756  CE1 TYR B 224      -1.338 -19.621  19.420  1.00 54.02           C  
ATOM   3757  CE2 TYR B 224       0.646 -18.827  20.515  1.00 54.02           C  
ATOM   3758  OH  TYR B 224       0.185 -21.167  20.413  1.00 54.02           O  
ATOM   3759  CZ  TYR B 224      -0.169 -19.870  20.115  1.00 54.02           C  
ATOM   3760  N   GLU B 225      -1.818 -15.741  15.985  1.00 55.93           N  
ATOM   3761  CA  GLU B 225      -2.118 -16.480  14.762  1.00 55.93           C  
ATOM   3762  C   GLU B 225      -0.992 -16.340  13.742  1.00 55.93           C  
ATOM   3763  CB  GLU B 225      -3.440 -16.003  14.156  1.00 55.93           C  
ATOM   3764  O   GLU B 225      -0.827 -17.196  12.870  1.00 55.93           O  
ATOM   3765  CG  GLU B 225      -4.657 -16.771  14.651  1.00 55.93           C  
ATOM   3766  CD  GLU B 225      -5.975 -16.156  14.210  1.00 55.93           C  
ATOM   3767  OE1 GLU B 225      -7.041 -16.581  14.710  1.00 55.93           O  
ATOM   3768  OE2 GLU B 225      -5.942 -15.242  13.356  1.00 55.93           O  
ATOM   3769  N   GLN B 226      -0.155 -15.289  13.992  1.00 54.54           N  
ATOM   3770  CA  GLN B 226       0.942 -15.058  13.058  1.00 54.54           C  
ATOM   3771  C   GLN B 226       2.072 -16.060  13.277  1.00 54.54           C  
ATOM   3772  CB  GLN B 226       1.472 -13.630  13.194  1.00 54.54           C  
ATOM   3773  O   GLN B 226       2.946 -16.215  12.421  1.00 54.54           O  
ATOM   3774  CG  GLN B 226       0.522 -12.568  12.659  1.00 54.54           C  
ATOM   3775  CD  GLN B 226       1.063 -11.160  12.823  1.00 54.54           C  
ATOM   3776  NE2 GLN B 226       0.393 -10.191  12.208  1.00 54.54           N  
ATOM   3777  OE1 GLN B 226       2.075 -10.944  13.497  1.00 54.54           O  
ATOM   3778  N   SER B 227       2.026 -16.767  14.411  1.00 52.55           N  
ATOM   3779  CA  SER B 227       3.060 -17.762  14.676  1.00 52.55           C  
ATOM   3780  C   SER B 227       2.624 -19.149  14.217  1.00 52.55           C  
ATOM   3781  CB  SER B 227       3.406 -17.794  16.165  1.00 52.55           C  
ATOM   3782  O   SER B 227       3.306 -20.141  14.485  1.00 52.55           O  
ATOM   3783  OG  SER B 227       2.293 -18.224  16.930  1.00 52.55           O  
ATOM   3784  N   ALA B 228       1.433 -19.288  13.537  1.00 54.65           N  
ATOM   3785  CA  ALA B 228       0.904 -20.580  13.108  1.00 54.65           C  
ATOM   3786  C   ALA B 228       1.721 -21.150  11.952  1.00 54.65           C  
ATOM   3787  CB  ALA B 228      -0.562 -20.447  12.704  1.00 54.65           C  
ATOM   3788  O   ALA B 228       2.203 -20.404  11.097  1.00 54.65           O  
ATOM   3789  N   TRP B 229       2.072 -22.506  12.094  1.00 57.67           N  
ATOM   3790  CA  TRP B 229       2.841 -23.216  11.077  1.00 57.67           C  
ATOM   3791  C   TRP B 229       1.919 -23.956  10.115  1.00 57.67           C  
ATOM   3792  CB  TRP B 229       3.815 -24.201  11.730  1.00 57.67           C  
ATOM   3793  O   TRP B 229       0.880 -24.482  10.521  1.00 57.67           O  
ATOM   3794  CG  TRP B 229       4.767 -23.565  12.698  1.00 57.67           C  
ATOM   3795  CD1 TRP B 229       4.602 -23.431  14.049  1.00 57.67           C  
ATOM   3796  CD2 TRP B 229       6.032 -22.972  12.388  1.00 57.67           C  
ATOM   3797  CE2 TRP B 229       6.580 -22.498  13.600  1.00 57.67           C  
ATOM   3798  CE3 TRP B 229       6.756 -22.796  11.201  1.00 57.67           C  
ATOM   3799  NE1 TRP B 229       5.689 -22.791  14.597  1.00 57.67           N  
ATOM   3800  CH2 TRP B 229       8.508 -21.699  12.484  1.00 57.67           C  
ATOM   3801  CZ2 TRP B 229       7.821 -21.859  13.659  1.00 57.67           C  
ATOM   3802  CZ3 TRP B 229       7.990 -22.159  11.262  1.00 57.67           C  
ATOM   3803  N   GLY B 230       2.206 -23.912   8.786  1.00 52.08           N  
ATOM   3804  CA  GLY B 230       1.731 -24.946   7.881  1.00 52.08           C  
ATOM   3805  C   GLY B 230       2.469 -26.262   8.039  1.00 52.08           C  
ATOM   3806  O   GLY B 230       3.563 -26.302   8.607  1.00 52.08           O  
ATOM   3807  N   ALA B 231       1.824 -27.443   8.010  1.00 50.78           N  
ATOM   3808  CA  ALA B 231       2.367 -28.788   8.185  1.00 50.78           C  
ATOM   3809  C   ALA B 231       3.714 -28.933   7.483  1.00 50.78           C  
ATOM   3810  CB  ALA B 231       1.383 -29.831   7.661  1.00 50.78           C  
ATOM   3811  O   ALA B 231       4.623 -29.588   7.999  1.00 50.78           O  
ATOM   3812  N   GLU B 232       4.038 -28.113   6.436  1.00 61.95           N  
ATOM   3813  CA  GLU B 232       5.231 -28.291   5.614  1.00 61.95           C  
ATOM   3814  C   GLU B 232       6.308 -27.272   5.976  1.00 61.95           C  
ATOM   3815  CB  GLU B 232       4.881 -28.181   4.128  1.00 61.95           C  
ATOM   3816  O   GLU B 232       7.464 -27.412   5.572  1.00 61.95           O  
ATOM   3817  CG  GLU B 232       3.960 -29.285   3.630  1.00 61.95           C  
ATOM   3818  CD  GLU B 232       3.734 -29.245   2.127  1.00 61.95           C  
ATOM   3819  OE1 GLU B 232       2.988 -30.103   1.602  1.00 61.95           O  
ATOM   3820  OE2 GLU B 232       4.308 -28.350   1.468  1.00 61.95           O  
ATOM   3821  N   GLU B 233       6.067 -26.335   6.905  1.00 74.81           N  
ATOM   3822  CA  GLU B 233       6.964 -25.219   7.191  1.00 74.81           C  
ATOM   3823  C   GLU B 233       7.823 -25.502   8.420  1.00 74.81           C  
ATOM   3824  CB  GLU B 233       6.167 -23.927   7.392  1.00 74.81           C  
ATOM   3825  O   GLU B 233       8.884 -24.898   8.594  1.00 74.81           O  
ATOM   3826  CG  GLU B 233       5.536 -23.388   6.117  1.00 74.81           C  
ATOM   3827  CD  GLU B 233       4.850 -22.045   6.308  1.00 74.81           C  
ATOM   3828  OE1 GLU B 233       4.271 -21.515   5.332  1.00 74.81           O  
ATOM   3829  OE2 GLU B 233       4.894 -21.517   7.441  1.00 74.81           O  
ATOM   3830  N   LEU B 234       7.423 -26.393   9.318  1.00 73.38           N  
ATOM   3831  CA  LEU B 234       8.063 -26.620  10.609  1.00 73.38           C  
ATOM   3832  C   LEU B 234       9.459 -27.208  10.428  1.00 73.38           C  
ATOM   3833  CB  LEU B 234       7.212 -27.553  11.473  1.00 73.38           C  
ATOM   3834  O   LEU B 234      10.412 -26.767  11.074  1.00 73.38           O  
ATOM   3835  CG  LEU B 234       7.779 -27.911  12.848  1.00 73.38           C  
ATOM   3836  CD1 LEU B 234       7.938 -26.656  13.699  1.00 73.38           C  
ATOM   3837  CD2 LEU B 234       6.885 -28.929  13.548  1.00 73.38           C  
ATOM   3838  N   GLY B 235       9.596 -28.192   9.509  1.00 73.66           N  
ATOM   3839  CA  GLY B 235      10.865 -28.864   9.283  1.00 73.66           C  
ATOM   3840  C   GLY B 235      11.979 -27.917   8.878  1.00 73.66           C  
ATOM   3841  O   GLY B 235      12.992 -27.809   9.572  1.00 73.66           O  
ATOM   3842  N   PRO B 236      11.808 -27.247   7.695  1.00 76.40           N  
ATOM   3843  CA  PRO B 236      12.821 -26.310   7.206  1.00 76.40           C  
ATOM   3844  C   PRO B 236      13.139 -25.206   8.212  1.00 76.40           C  
ATOM   3845  CB  PRO B 236      12.183 -25.729   5.942  1.00 76.40           C  
ATOM   3846  O   PRO B 236      14.290 -24.776   8.319  1.00 76.40           O  
ATOM   3847  CG  PRO B 236      11.200 -26.764   5.500  1.00 76.40           C  
ATOM   3848  CD  PRO B 236      10.690 -27.487   6.714  1.00 76.40           C  
ATOM   3849  N   PHE B 237      12.188 -24.754   8.958  1.00 76.59           N  
ATOM   3850  CA  PHE B 237      12.393 -23.675   9.917  1.00 76.59           C  
ATOM   3851  C   PHE B 237      13.205 -24.159  11.111  1.00 76.59           C  
ATOM   3852  CB  PHE B 237      11.048 -23.113  10.390  1.00 76.59           C  
ATOM   3853  O   PHE B 237      14.066 -23.436  11.618  1.00 76.59           O  
ATOM   3854  CG  PHE B 237      11.162 -21.800  11.117  1.00 76.59           C  
ATOM   3855  CD1 PHE B 237      11.146 -21.755  12.506  1.00 76.59           C  
ATOM   3856  CD2 PHE B 237      11.284 -20.610  10.411  1.00 76.59           C  
ATOM   3857  CE1 PHE B 237      11.251 -20.542  13.181  1.00 76.59           C  
ATOM   3858  CE2 PHE B 237      11.389 -19.394  11.079  1.00 76.59           C  
ATOM   3859  CZ  PHE B 237      11.372 -19.362  12.464  1.00 76.59           C  
ATOM   3860  N   LEU B 238      12.825 -25.309  11.606  1.00 79.12           N  
ATOM   3861  CA  LEU B 238      13.594 -25.924  12.682  1.00 79.12           C  
ATOM   3862  C   LEU B 238      15.065 -26.044  12.300  1.00 79.12           C  
ATOM   3863  CB  LEU B 238      13.029 -27.305  13.023  1.00 79.12           C  
ATOM   3864  O   LEU B 238      15.947 -25.733  13.104  1.00 79.12           O  
ATOM   3865  CG  LEU B 238      13.718 -28.058  14.163  1.00 79.12           C  
ATOM   3866  CD1 LEU B 238      13.525 -27.315  15.481  1.00 79.12           C  
ATOM   3867  CD2 LEU B 238      13.185 -29.483  14.263  1.00 79.12           C  
ATOM   3868  N   ARG B 239      15.388 -26.418  11.030  1.00 75.06           N  
ATOM   3869  CA  ARG B 239      16.752 -26.548  10.527  1.00 75.06           C  
ATOM   3870  C   ARG B 239      17.452 -25.194  10.486  1.00 75.06           C  
ATOM   3871  CB  ARG B 239      16.753 -27.181   9.133  1.00 75.06           C  
ATOM   3872  O   ARG B 239      18.633 -25.089  10.824  1.00 75.06           O  
ATOM   3873  CG  ARG B 239      16.502 -28.680   9.138  1.00 75.06           C  
ATOM   3874  CD  ARG B 239      16.541 -29.262   7.732  1.00 75.06           C  
ATOM   3875  NE  ARG B 239      16.103 -30.655   7.713  1.00 75.06           N  
ATOM   3876  NH1 ARG B 239      14.609 -30.378   5.972  1.00 75.06           N  
ATOM   3877  NH2 ARG B 239      14.871 -32.436   6.947  1.00 75.06           N  
ATOM   3878  CZ  ARG B 239      15.195 -31.153   6.877  1.00 75.06           C  
ATOM   3879  N   LEU B 240      16.671 -24.257  10.066  1.00 78.07           N  
ATOM   3880  CA  LEU B 240      17.181 -22.892   9.999  1.00 78.07           C  
ATOM   3881  C   LEU B 240      17.596 -22.398  11.381  1.00 78.07           C  
ATOM   3882  CB  LEU B 240      16.127 -21.954   9.405  1.00 78.07           C  
ATOM   3883  O   LEU B 240      18.655 -21.784  11.534  1.00 78.07           O  
ATOM   3884  CG  LEU B 240      16.559 -20.504   9.180  1.00 78.07           C  
ATOM   3885  CD1 LEU B 240      17.731 -20.445   8.206  1.00 78.07           C  
ATOM   3886  CD2 LEU B 240      15.389 -19.670   8.668  1.00 78.07           C  
ATOM   3887  N   CYS B 241      16.789 -22.641  12.421  1.00 77.93           N  
ATOM   3888  CA  CYS B 241      17.056 -22.175  13.777  1.00 77.93           C  
ATOM   3889  C   CYS B 241      18.232 -22.927  14.391  1.00 77.93           C  
ATOM   3890  CB  CYS B 241      15.817 -22.343  14.656  1.00 77.93           C  
ATOM   3891  O   CYS B 241      19.056 -22.335  15.090  1.00 77.93           O  
ATOM   3892  SG  CYS B 241      14.491 -21.178  14.274  1.00 77.93           S  
ATOM   3893  N   LEU B 242      18.371 -24.185  14.062  1.00 75.90           N  
ATOM   3894  CA  LEU B 242      19.438 -25.018  14.603  1.00 75.90           C  
ATOM   3895  C   LEU B 242      20.787 -24.630  14.006  1.00 75.90           C  
ATOM   3896  CB  LEU B 242      19.154 -26.498  14.331  1.00 75.90           C  
ATOM   3897  O   LEU B 242      21.828 -24.818  14.640  1.00 75.90           O  
ATOM   3898  CG  LEU B 242      18.054 -27.143  15.176  1.00 75.90           C  
ATOM   3899  CD1 LEU B 242      17.769 -28.558  14.683  1.00 75.90           C  
ATOM   3900  CD2 LEU B 242      18.448 -27.154  16.649  1.00 75.90           C  
ATOM   3901  N   MET B 243      20.761 -24.048  12.758  1.00 74.99           N  
ATOM   3902  CA  MET B 243      21.997 -23.592  12.127  1.00 74.99           C  
ATOM   3903  C   MET B 243      22.441 -22.253  12.704  1.00 74.99           C  
ATOM   3904  CB  MET B 243      21.816 -23.476  10.612  1.00 74.99           C  
ATOM   3905  O   MET B 243      23.564 -21.808  12.459  1.00 74.99           O  
ATOM   3906  CG  MET B 243      21.674 -24.814   9.907  1.00 74.99           C  
ATOM   3907  SD  MET B 243      21.428 -24.633   8.097  1.00 74.99           S  
ATOM   3908  CE  MET B 243      23.050 -23.977   7.617  1.00 74.99           C  
ATOM   3909  N   ASP B 244      21.568 -21.642  13.443  1.00 69.99           N  
ATOM   3910  CA  ASP B 244      21.872 -20.351  14.052  1.00 69.99           C  
ATOM   3911  C   ASP B 244      22.710 -20.524  15.317  1.00 69.99           C  
ATOM   3912  CB  ASP B 244      20.583 -19.593  14.375  1.00 69.99           C  
ATOM   3913  O   ASP B 244      22.274 -21.169  16.273  1.00 69.99           O  
ATOM   3914  CG  ASP B 244      20.832 -18.171  14.845  1.00 69.99           C  
ATOM   3915  OD1 ASP B 244      21.982 -17.841  15.207  1.00 69.99           O  
ATOM   3916  OD2 ASP B 244      19.870 -17.373  14.855  1.00 69.99           O  
ATOM   3917  N   GLN B 245      23.900 -19.933  15.350  1.00 72.07           N  
ATOM   3918  CA  GLN B 245      24.869 -20.056  16.434  1.00 72.07           C  
ATOM   3919  C   GLN B 245      24.318 -19.474  17.733  1.00 72.07           C  
ATOM   3920  CB  GLN B 245      26.181 -19.363  16.064  1.00 72.07           C  
ATOM   3921  O   GLN B 245      24.722 -19.884  18.823  1.00 72.07           O  
ATOM   3922  CG  GLN B 245      26.960 -20.070  14.963  1.00 72.07           C  
ATOM   3923  CD  GLN B 245      28.389 -19.574  14.843  1.00 72.07           C  
ATOM   3924  NE2 GLN B 245      28.842 -19.362  13.612  1.00 72.07           N  
ATOM   3925  OE1 GLN B 245      29.079 -19.381  15.849  1.00 72.07           O  
ATOM   3926  N   ASN B 246      23.324 -18.535  17.698  1.00 75.18           N  
ATOM   3927  CA  ASN B 246      22.764 -17.833  18.847  1.00 75.18           C  
ATOM   3928  C   ASN B 246      21.516 -18.533  19.379  1.00 75.18           C  
ATOM   3929  CB  ASN B 246      22.444 -16.381  18.486  1.00 75.18           C  
ATOM   3930  O   ASN B 246      20.977 -18.146  20.417  1.00 75.18           O  
ATOM   3931  CG  ASN B 246      23.682 -15.583  18.125  1.00 75.18           C  
ATOM   3932  ND2 ASN B 246      23.621 -14.866  17.009  1.00 75.18           N  
ATOM   3933  OD1 ASN B 246      24.684 -15.611  18.844  1.00 75.18           O  
ATOM   3934  N   PHE B 247      21.039 -19.519  18.702  1.00 78.94           N  
ATOM   3935  CA  PHE B 247      19.740 -20.116  18.988  1.00 78.94           C  
ATOM   3936  C   PHE B 247      19.793 -20.937  20.271  1.00 78.94           C  
ATOM   3937  CB  PHE B 247      19.281 -20.995  17.821  1.00 78.94           C  
ATOM   3938  O   PHE B 247      18.891 -20.850  21.108  1.00 78.94           O  
ATOM   3939  CG  PHE B 247      17.906 -21.577  18.003  1.00 78.94           C  
ATOM   3940  CD1 PHE B 247      17.730 -22.946  18.157  1.00 78.94           C  
ATOM   3941  CD2 PHE B 247      16.787 -20.753  18.020  1.00 78.94           C  
ATOM   3942  CE1 PHE B 247      16.457 -23.488  18.326  1.00 78.94           C  
ATOM   3943  CE2 PHE B 247      15.513 -21.287  18.188  1.00 78.94           C  
ATOM   3944  CZ  PHE B 247      15.350 -22.655  18.340  1.00 78.94           C  
ATOM   3945  N   PRO B 248      20.811 -21.698  20.508  1.00 76.10           N  
ATOM   3946  CA  PRO B 248      20.887 -22.451  21.762  1.00 76.10           C  
ATOM   3947  C   PRO B 248      20.874 -21.549  22.994  1.00 76.10           C  
ATOM   3948  CB  PRO B 248      22.219 -23.196  21.644  1.00 76.10           C  
ATOM   3949  O   PRO B 248      20.285 -21.904  24.017  1.00 76.10           O  
ATOM   3950  CG  PRO B 248      22.442 -23.352  20.175  1.00 76.10           C  
ATOM   3951  CD  PRO B 248      21.878 -22.148  19.476  1.00 76.10           C  
ATOM   3952  N   ALA B 249      21.587 -20.470  22.982  1.00 71.50           N  
ATOM   3953  CA  ALA B 249      21.591 -19.500  24.073  1.00 71.50           C  
ATOM   3954  C   ALA B 249      20.197 -18.919  24.295  1.00 71.50           C  
ATOM   3955  CB  ALA B 249      22.591 -18.382  23.789  1.00 71.50           C  
ATOM   3956  O   ALA B 249      19.788 -18.689  25.436  1.00 71.50           O  
ATOM   3957  N   PHE B 250      19.544 -18.731  23.256  1.00 76.68           N  
ATOM   3958  CA  PHE B 250      18.184 -18.207  23.295  1.00 76.68           C  
ATOM   3959  C   PHE B 250      17.239 -19.202  23.957  1.00 76.68           C  
ATOM   3960  CB  PHE B 250      17.694 -17.877  21.882  1.00 76.68           C  
ATOM   3961  O   PHE B 250      16.381 -18.815  24.754  1.00 76.68           O  
ATOM   3962  CG  PHE B 250      16.309 -17.289  21.842  1.00 76.68           C  
ATOM   3963  CD1 PHE B 250      15.276 -17.950  21.189  1.00 76.68           C  
ATOM   3964  CD2 PHE B 250      16.040 -16.074  22.459  1.00 76.68           C  
ATOM   3965  CE1 PHE B 250      13.994 -17.408  21.150  1.00 76.68           C  
ATOM   3966  CE2 PHE B 250      14.760 -15.526  22.425  1.00 76.68           C  
ATOM   3967  CZ  PHE B 250      13.739 -16.194  21.769  1.00 76.68           C  
ATOM   3968  N   VAL B 251      17.321 -20.411  23.614  1.00 80.09           N  
ATOM   3969  CA  VAL B 251      16.510 -21.477  24.193  1.00 80.09           C  
ATOM   3970  C   VAL B 251      16.726 -21.528  25.704  1.00 80.09           C  
ATOM   3971  CB  VAL B 251      16.840 -22.848  23.561  1.00 80.09           C  
ATOM   3972  O   VAL B 251      15.781 -21.750  26.464  1.00 80.09           O  
ATOM   3973  CG1 VAL B 251      16.093 -23.969  24.282  1.00 80.09           C  
ATOM   3974  CG2 VAL B 251      16.498 -22.845  22.072  1.00 80.09           C  
ATOM   3975  N   GLU B 252      17.961 -21.257  26.182  1.00 77.16           N  
ATOM   3976  CA  GLU B 252      18.264 -21.206  27.609  1.00 77.16           C  
ATOM   3977  C   GLU B 252      17.566 -20.026  28.280  1.00 77.16           C  
ATOM   3978  CB  GLU B 252      19.776 -21.120  27.836  1.00 77.16           C  
ATOM   3979  O   GLU B 252      17.093 -20.140  29.413  1.00 77.16           O  
ATOM   3980  CG  GLU B 252      20.507 -22.435  27.610  1.00 77.16           C  
ATOM   3981  CD  GLU B 252      22.002 -22.342  27.869  1.00 77.16           C  
ATOM   3982  OE1 GLU B 252      22.718 -23.348  27.661  1.00 77.16           O  
ATOM   3983  OE2 GLU B 252      22.462 -21.255  28.285  1.00 77.16           O  
ATOM   3984  N   GLU B 253      17.533 -18.926  27.597  1.00 77.10           N  
ATOM   3985  CA  GLU B 253      16.845 -17.748  28.115  1.00 77.10           C  
ATOM   3986  C   GLU B 253      15.347 -18.000  28.255  1.00 77.10           C  
ATOM   3987  CB  GLU B 253      17.093 -16.539  27.209  1.00 77.10           C  
ATOM   3988  O   GLU B 253      14.729 -17.571  29.232  1.00 77.10           O  
ATOM   3989  CG  GLU B 253      16.784 -15.202  27.868  1.00 77.10           C  
ATOM   3990  CD  GLU B 253      17.658 -14.915  29.079  1.00 77.10           C  
ATOM   3991  OE1 GLU B 253      17.164 -14.299  30.051  1.00 77.10           O  
ATOM   3992  OE2 GLU B 253      18.845 -15.308  29.055  1.00 77.10           O  
ATOM   3993  N   VAL B 254      14.819 -18.621  27.262  1.00 79.64           N  
ATOM   3994  CA  VAL B 254      13.396 -18.947  27.267  1.00 79.64           C  
ATOM   3995  C   VAL B 254      13.096 -19.933  28.393  1.00 79.64           C  
ATOM   3996  CB  VAL B 254      12.943 -19.532  25.911  1.00 79.64           C  
ATOM   3997  O   VAL B 254      12.075 -19.814  29.075  1.00 79.64           O  
ATOM   3998  CG1 VAL B 254      11.516 -20.070  26.004  1.00 79.64           C  
ATOM   3999  CG2 VAL B 254      13.048 -18.476  24.812  1.00 79.64           C  
ATOM   4000  N   GLU B 255      13.987 -20.798  28.556  1.00 80.39           N  
ATOM   4001  CA  GLU B 255      13.871 -21.776  29.633  1.00 80.39           C  
ATOM   4002  C   GLU B 255      13.895 -21.098  31.000  1.00 80.39           C  
ATOM   4003  CB  GLU B 255      14.993 -22.814  29.541  1.00 80.39           C  
ATOM   4004  O   GLU B 255      13.141 -21.476  31.899  1.00 80.39           O  
ATOM   4005  CG  GLU B 255      14.836 -23.977  30.510  1.00 80.39           C  
ATOM   4006  CD  GLU B 255      15.896 -25.052  30.333  1.00 80.39           C  
ATOM   4007  OE1 GLU B 255      15.851 -26.073  31.056  1.00 80.39           O  
ATOM   4008  OE2 GLU B 255      16.778 -24.872  29.465  1.00 80.39           O  
ATOM   4009  N   LYS B 256      14.816 -20.226  31.189  1.00 78.13           N  
ATOM   4010  CA  LYS B 256      14.897 -19.449  32.422  1.00 78.13           C  
ATOM   4011  C   LYS B 256      13.595 -18.700  32.688  1.00 78.13           C  
ATOM   4012  CB  LYS B 256      16.065 -18.463  32.360  1.00 78.13           C  
ATOM   4013  O   LYS B 256      13.124 -18.645  33.826  1.00 78.13           O  
ATOM   4014  CG  LYS B 256      16.402 -17.817  33.696  1.00 78.13           C  
ATOM   4015  CD  LYS B 256      17.584 -16.864  33.574  1.00 78.13           C  
ATOM   4016  CE  LYS B 256      17.860 -16.143  34.886  1.00 78.13           C  
ATOM   4017  NZ  LYS B 256      19.045 -15.240  34.783  1.00 78.13           N  
ATOM   4018  N   GLU B 257      13.064 -18.132  31.644  1.00 75.94           N  
ATOM   4019  CA  GLU B 257      11.812 -17.390  31.749  1.00 75.94           C  
ATOM   4020  C   GLU B 257      10.640 -18.323  32.041  1.00 75.94           C  
ATOM   4021  CB  GLU B 257      11.546 -16.598  30.467  1.00 75.94           C  
ATOM   4022  O   GLU B 257       9.708 -17.953  32.758  1.00 75.94           O  
ATOM   4023  CG  GLU B 257      10.465 -15.536  30.612  1.00 75.94           C  
ATOM   4024  CD  GLU B 257      10.833 -14.437  31.596  1.00 75.94           C  
ATOM   4025  OE1 GLU B 257       9.918 -13.779  32.141  1.00 75.94           O  
ATOM   4026  OE2 GLU B 257      12.047 -14.231  31.822  1.00 75.94           O  
ATOM   4027  N   LEU B 258      10.635 -19.446  31.398  1.00 78.38           N  
ATOM   4028  CA  LEU B 258       9.615 -20.461  31.639  1.00 78.38           C  
ATOM   4029  C   LEU B 258       9.634 -20.916  33.094  1.00 78.38           C  
ATOM   4030  CB  LEU B 258       9.825 -21.662  30.713  1.00 78.38           C  
ATOM   4031  O   LEU B 258       8.578 -21.106  33.703  1.00 78.38           O  
ATOM   4032  CG  LEU B 258       8.810 -22.800  30.838  1.00 78.38           C  
ATOM   4033  CD1 LEU B 258       7.416 -22.310  30.462  1.00 78.38           C  
ATOM   4034  CD2 LEU B 258       9.222 -23.981  29.966  1.00 78.38           C  
ATOM   4035  N   LYS B 259      10.804 -21.056  33.627  1.00 77.84           N  
ATOM   4036  CA  LYS B 259      10.949 -21.452  35.025  1.00 77.84           C  
ATOM   4037  C   LYS B 259      10.406 -20.376  35.960  1.00 77.84           C  
ATOM   4038  CB  LYS B 259      12.415 -21.740  35.352  1.00 77.84           C  
ATOM   4039  O   LYS B 259       9.868 -20.685  37.025  1.00 77.84           O  
ATOM   4040  CG  LYS B 259      12.926 -23.060  34.795  1.00 77.84           C  
ATOM   4041  CD  LYS B 259      14.372 -23.316  35.202  1.00 77.84           C  
ATOM   4042  CE  LYS B 259      14.901 -24.612  34.603  1.00 77.84           C  
ATOM   4043  NZ  LYS B 259      16.354 -24.802  34.888  1.00 77.84           N  
ATOM   4044  N   LYS B 260      10.536 -19.126  35.581  1.00 76.90           N  
ATOM   4045  CA  LYS B 260       9.987 -18.009  36.345  1.00 76.90           C  
ATOM   4046  C   LYS B 260       8.461 -18.043  36.350  1.00 76.90           C  
ATOM   4047  CB  LYS B 260      10.480 -16.677  35.778  1.00 76.90           C  
ATOM   4048  O   LYS B 260       7.832 -17.748  37.368  1.00 76.90           O  
ATOM   4049  CG  LYS B 260      11.944 -16.383  36.070  1.00 76.90           C  
ATOM   4050  CD  LYS B 260      12.362 -15.025  35.521  1.00 76.90           C  
ATOM   4051  CE  LYS B 260      13.852 -14.778  35.715  1.00 76.90           C  
ATOM   4052  NZ  LYS B 260      14.276 -13.468  35.135  1.00 76.90           N  
ATOM   4053  N   LEU B 261       7.927 -18.429  35.216  1.00 70.63           N  
ATOM   4054  CA  LEU B 261       6.478 -18.452  35.048  1.00 70.63           C  
ATOM   4055  C   LEU B 261       5.863 -19.629  35.797  1.00 70.63           C  
ATOM   4056  CB  LEU B 261       6.111 -18.528  33.564  1.00 70.63           C  
ATOM   4057  O   LEU B 261       4.767 -19.513  36.350  1.00 70.63           O  
ATOM   4058  CG  LEU B 261       6.249 -17.232  32.764  1.00 70.63           C  
ATOM   4059  CD1 LEU B 261       6.058 -17.504  31.276  1.00 70.63           C  
ATOM   4060  CD2 LEU B 261       5.247 -16.192  33.254  1.00 70.63           C  
ATOM   4061  N   ALA B 262       6.461 -20.743  35.715  1.00 65.94           N  
ATOM   4062  CA  ALA B 262       5.950 -21.971  36.318  1.00 65.94           C  
ATOM   4063  C   ALA B 262       6.276 -22.028  37.808  1.00 65.94           C  
ATOM   4064  CB  ALA B 262       6.523 -23.193  35.604  1.00 65.94           C  
ATOM   4065  O   ALA B 262       5.771 -22.893  38.528  1.00 65.94           O  
ATOM   4066  N   GLY B 263       6.696 -20.908  38.454  1.00 58.16           N  
ATOM   4067  CA  GLY B 263       6.993 -20.856  39.877  1.00 58.16           C  
ATOM   4068  C   GLY B 263       7.870 -22.002  40.346  1.00 58.16           C  
ATOM   4069  O   GLY B 263       7.787 -22.421  41.502  1.00 58.16           O  
ATOM   4070  N   LEU B 264       8.744 -22.646  39.510  1.00 44.27           N  
ATOM   4071  CA  LEU B 264       9.642 -23.718  39.926  1.00 44.27           C  
ATOM   4072  C   LEU B 264      10.846 -23.158  40.675  1.00 44.27           C  
ATOM   4073  CB  LEU B 264      10.110 -24.526  38.713  1.00 44.27           C  
ATOM   4074  O   LEU B 264      11.581 -22.323  40.142  1.00 44.27           O  
ATOM   4075  CG  LEU B 264       9.288 -25.769  38.368  1.00 44.27           C  
ATOM   4076  CD1 LEU B 264       8.789 -25.691  36.929  1.00 44.27           C  
ATOM   4077  CD2 LEU B 264      10.113 -27.033  38.585  1.00 44.27           C  
ATOM   4078  N   ARG B 265      10.738 -22.390  41.758  1.00 31.47           N  
ATOM   4079  CA  ARG B 265      11.875 -22.120  42.632  1.00 31.47           C  
ATOM   4080  C   ARG B 265      12.590 -23.412  43.015  1.00 31.47           C  
ATOM   4081  CB  ARG B 265      11.422 -21.380  43.892  1.00 31.47           C  
ATOM   4082  O   ARG B 265      11.949 -24.389  43.408  1.00 31.47           O  
ATOM   4083  CG  ARG B 265      12.348 -20.249  44.309  1.00 31.47           C  
ATOM   4084  CD  ARG B 265      11.899 -19.603  45.613  1.00 31.47           C  
ATOM   4085  NE  ARG B 265      12.440 -18.255  45.761  1.00 31.47           N  
ATOM   4086  NH1 ARG B 265      12.525 -18.320  48.069  1.00 31.47           N  
ATOM   4087  NH2 ARG B 265      13.213 -16.445  46.944  1.00 31.47           N  
ATOM   4088  CZ  ARG B 265      12.725 -17.676  46.924  1.00 31.47           C  
ATOM   4089  N   ASN B 266      13.478 -24.016  42.149  1.00 29.29           N  
ATOM   4090  CA  ASN B 266      14.438 -24.900  42.801  1.00 29.29           C  
ATOM   4091  C   ASN B 266      14.804 -24.398  44.195  1.00 29.29           C  
ATOM   4092  CB  ASN B 266      15.697 -25.051  41.944  1.00 29.29           C  
ATOM   4093  O   ASN B 266      15.037 -23.204  44.389  1.00 29.29           O  
ATOM   4094  CG  ASN B 266      15.476 -25.936  40.733  1.00 29.29           C  
ATOM   4095  ND2 ASN B 266      16.331 -25.791  39.728  1.00 29.29           N  
ATOM   4096  OD1 ASN B 266      14.543 -26.743  40.701  1.00 29.29           O  
TER
ATOM   4097  N   MET C   1       9.671 -10.510   5.044  1.00 43.25           N  
ATOM   4098  CA  MET C   1       9.239 -11.216   6.247  1.00 43.25           C  
ATOM   4099  C   MET C   1       9.291 -10.299   7.464  1.00 43.25           C  
ATOM   4100  CB  MET C   1      10.106 -12.453   6.486  1.00 43.25           C  
ATOM   4101  O   MET C   1      10.287  -9.607   7.684  1.00 43.25           O  
ATOM   4102  CG  MET C   1       9.375 -13.590   7.181  1.00 43.25           C  
ATOM   4103  SD  MET C   1      10.454 -15.044   7.475  1.00 43.25           S  
ATOM   4104  CE  MET C   1      10.483 -15.763   5.809  1.00 43.25           C  
ATOM   4105  N   ASP C   2       8.211  -9.834   8.022  1.00 46.03           N  
ATOM   4106  CA  ASP C   2       7.967  -8.963   9.168  1.00 46.03           C  
ATOM   4107  C   ASP C   2       8.829  -9.370  10.360  1.00 46.03           C  
ATOM   4108  CB  ASP C   2       6.487  -8.988   9.556  1.00 46.03           C  
ATOM   4109  O   ASP C   2       8.877 -10.546  10.726  1.00 46.03           O  
ATOM   4110  CG  ASP C   2       6.019  -7.693  10.195  1.00 46.03           C  
ATOM   4111  OD1 ASP C   2       6.863  -6.819  10.491  1.00 46.03           O  
ATOM   4112  OD2 ASP C   2       4.796  -7.545  10.407  1.00 46.03           O  
ATOM   4113  N   VAL C   3       9.971  -8.863  10.678  1.00 57.96           N  
ATOM   4114  CA  VAL C   3      10.874  -9.026  11.812  1.00 57.96           C  
ATOM   4115  C   VAL C   3      10.090  -9.503  13.033  1.00 57.96           C  
ATOM   4116  CB  VAL C   3      11.619  -7.712  12.138  1.00 57.96           C  
ATOM   4117  O   VAL C   3      10.563 -10.354  13.789  1.00 57.96           O  
ATOM   4118  CG1 VAL C   3      12.500  -7.882  13.374  1.00 57.96           C  
ATOM   4119  CG2 VAL C   3      12.454  -7.262  10.940  1.00 57.96           C  
ATOM   4120  N   GLN C   4       8.842  -9.114  13.148  1.00 61.51           N  
ATOM   4121  CA  GLN C   4       8.020  -9.463  14.301  1.00 61.51           C  
ATOM   4122  C   GLN C   4       7.509 -10.897  14.199  1.00 61.51           C  
ATOM   4123  CB  GLN C   4       6.843  -8.495  14.435  1.00 61.51           C  
ATOM   4124  O   GLN C   4       7.474 -11.622  15.195  1.00 61.51           O  
ATOM   4125  CG  GLN C   4       7.215  -7.159  15.063  1.00 61.51           C  
ATOM   4126  CD  GLN C   4       6.002  -6.317  15.412  1.00 61.51           C  
ATOM   4127  NE2 GLN C   4       6.117  -5.521  16.470  1.00 61.51           N  
ATOM   4128  OE1 GLN C   4       4.970  -6.380  14.736  1.00 61.51           O  
ATOM   4129  N   LYS C   5       7.155 -11.233  13.015  1.00 68.12           N  
ATOM   4130  CA  LYS C   5       6.677 -12.585  12.741  1.00 68.12           C  
ATOM   4131  C   LYS C   5       7.776 -13.616  12.979  1.00 68.12           C  
ATOM   4132  CB  LYS C   5       6.161 -12.692  11.305  1.00 68.12           C  
ATOM   4133  O   LYS C   5       7.525 -14.677  13.555  1.00 68.12           O  
ATOM   4134  CG  LYS C   5       5.397 -13.975  11.016  1.00 68.12           C  
ATOM   4135  CD  LYS C   5       4.829 -13.982   9.602  1.00 68.12           C  
ATOM   4136  CE  LYS C   5       4.098 -15.282   9.298  1.00 68.12           C  
ATOM   4137  NZ  LYS C   5       3.531 -15.289   7.916  1.00 68.12           N  
ATOM   4138  N   TRP C   6       8.942 -13.317  12.542  1.00 73.07           N  
ATOM   4139  CA  TRP C   6      10.095 -14.192  12.719  1.00 73.07           C  
ATOM   4140  C   TRP C   6      10.426 -14.365  14.198  1.00 73.07           C  
ATOM   4141  CB  TRP C   6      11.312 -13.637  11.973  1.00 73.07           C  
ATOM   4142  O   TRP C   6      10.722 -15.474  14.649  1.00 73.07           O  
ATOM   4143  CG  TRP C   6      12.526 -14.513  12.050  1.00 73.07           C  
ATOM   4144  CD1 TRP C   6      13.528 -14.452  12.978  1.00 73.07           C  
ATOM   4145  CD2 TRP C   6      12.867 -15.580  11.160  1.00 73.07           C  
ATOM   4146  CE2 TRP C   6      14.091 -16.124  11.609  1.00 73.07           C  
ATOM   4147  CE3 TRP C   6      12.256 -16.131  10.026  1.00 73.07           C  
ATOM   4148  NE1 TRP C   6      14.473 -15.418  12.719  1.00 73.07           N  
ATOM   4149  CH2 TRP C   6      14.097 -17.712   9.855  1.00 73.07           C  
ATOM   4150  CZ2 TRP C   6      14.716 -17.193  10.962  1.00 73.07           C  
ATOM   4151  CZ3 TRP C   6      12.879 -17.195   9.383  1.00 73.07           C  
ATOM   4152  N   TYR C   7      10.347 -13.349  14.931  1.00 72.76           N  
ATOM   4153  CA  TYR C   7      10.632 -13.360  16.361  1.00 72.76           C  
ATOM   4154  C   TYR C   7       9.628 -14.228  17.110  1.00 72.76           C  
ATOM   4155  CB  TYR C   7      10.614 -11.936  16.924  1.00 72.76           C  
ATOM   4156  O   TYR C   7      10.007 -15.021  17.975  1.00 72.76           O  
ATOM   4157  CG  TYR C   7      10.871 -11.867  18.410  1.00 72.76           C  
ATOM   4158  CD1 TYR C   7       9.824 -11.681  19.310  1.00 72.76           C  
ATOM   4159  CD2 TYR C   7      12.160 -11.988  18.917  1.00 72.76           C  
ATOM   4160  CE1 TYR C   7      10.056 -11.615  20.680  1.00 72.76           C  
ATOM   4161  CE2 TYR C   7      12.405 -11.924  20.285  1.00 72.76           C  
ATOM   4162  OH  TYR C   7      11.584 -11.674  22.512  1.00 72.76           O  
ATOM   4163  CZ  TYR C   7      11.348 -11.738  21.157  1.00 72.76           C  
ATOM   4164  N   LEU C   8       8.393 -14.146  16.816  1.00 77.61           N  
ATOM   4165  CA  LEU C   8       7.325 -14.900  17.464  1.00 77.61           C  
ATOM   4166  C   LEU C   8       7.434 -16.386  17.138  1.00 77.61           C  
ATOM   4167  CB  LEU C   8       5.956 -14.370  17.032  1.00 77.61           C  
ATOM   4168  O   LEU C   8       7.260 -17.233  18.017  1.00 77.61           O  
ATOM   4169  CG  LEU C   8       5.556 -12.998  17.579  1.00 77.61           C  
ATOM   4170  CD1 LEU C   8       4.288 -12.502  16.892  1.00 77.61           C  
ATOM   4171  CD2 LEU C   8       5.362 -13.061  19.090  1.00 77.61           C  
ATOM   4172  N   ARG C   9       7.829 -16.642  15.893  1.00 81.12           N  
ATOM   4173  CA  ARG C   9       7.989 -18.026  15.459  1.00 81.12           C  
ATOM   4174  C   ARG C   9       9.188 -18.678  16.141  1.00 81.12           C  
ATOM   4175  CB  ARG C   9       8.148 -18.099  13.939  1.00 81.12           C  
ATOM   4176  O   ARG C   9       9.117 -19.836  16.558  1.00 81.12           O  
ATOM   4177  CG  ARG C   9       6.847 -17.913  13.174  1.00 81.12           C  
ATOM   4178  CD  ARG C   9       7.025 -18.179  11.686  1.00 81.12           C  
ATOM   4179  NE  ARG C   9       5.758 -18.085  10.967  1.00 81.12           N  
ATOM   4180  NH1 ARG C   9       6.665 -18.539   8.891  1.00 81.12           N  
ATOM   4181  NH2 ARG C   9       4.416 -18.150   9.104  1.00 81.12           N  
ATOM   4182  CZ  ARG C   9       5.616 -18.258   9.656  1.00 81.12           C  
ATOM   4183  N   THR C  10      10.240 -17.891  16.250  1.00 79.94           N  
ATOM   4184  CA  THR C  10      11.461 -18.367  16.890  1.00 79.94           C  
ATOM   4185  C   THR C  10      11.242 -18.577  18.385  1.00 79.94           C  
ATOM   4186  CB  THR C  10      12.626 -17.383  16.672  1.00 79.94           C  
ATOM   4187  O   THR C  10      11.689 -19.578  18.949  1.00 79.94           O  
ATOM   4188  CG2 THR C  10      13.929 -17.940  17.236  1.00 79.94           C  
ATOM   4189  OG1 THR C  10      12.788 -17.146  15.268  1.00 79.94           O  
ATOM   4190  N   SER C  11      10.533 -17.697  19.013  1.00 80.87           N  
ATOM   4191  CA  SER C  11      10.237 -17.778  20.440  1.00 80.87           C  
ATOM   4192  C   SER C  11       9.356 -18.982  20.754  1.00 80.87           C  
ATOM   4193  CB  SER C  11       9.554 -16.497  20.919  1.00 80.87           C  
ATOM   4194  O   SER C  11       9.569 -19.670  21.755  1.00 80.87           O  
ATOM   4195  OG  SER C  11      10.414 -15.381  20.765  1.00 80.87           O  
ATOM   4196  N   LYS C  12       8.350 -19.193  19.917  1.00 85.10           N  
ATOM   4197  CA  LYS C  12       7.457 -20.339  20.061  1.00 85.10           C  
ATOM   4198  C   LYS C  12       8.226 -21.652  19.945  1.00 85.10           C  
ATOM   4199  CB  LYS C  12       6.344 -20.288  19.013  1.00 85.10           C  
ATOM   4200  O   LYS C  12       8.010 -22.576  20.733  1.00 85.10           O  
ATOM   4201  CG  LYS C  12       5.226 -21.293  19.249  1.00 85.10           C  
ATOM   4202  CD  LYS C  12       4.094 -21.115  18.245  1.00 85.10           C  
ATOM   4203  CE  LYS C  12       2.962 -22.102  18.497  1.00 85.10           C  
ATOM   4204  NZ  LYS C  12       1.818 -21.883  17.563  1.00 85.10           N  
ATOM   4205  N   LEU C  13       9.081 -21.736  18.964  1.00 85.05           N  
ATOM   4206  CA  LEU C  13       9.925 -22.910  18.768  1.00 85.05           C  
ATOM   4207  C   LEU C  13      10.876 -23.098  19.944  1.00 85.05           C  
ATOM   4208  CB  LEU C  13      10.722 -22.786  17.467  1.00 85.05           C  
ATOM   4209  O   LEU C  13      11.082 -24.222  20.408  1.00 85.05           O  
ATOM   4210  CG  LEU C  13      11.526 -24.016  17.043  1.00 85.05           C  
ATOM   4211  CD1 LEU C  13      10.588 -25.163  16.683  1.00 85.05           C  
ATOM   4212  CD2 LEU C  13      12.442 -23.680  15.872  1.00 85.05           C  
ATOM   4213  N   ALA C  14      11.443 -22.050  20.380  1.00 84.30           N  
ATOM   4214  CA  ALA C  14      12.357 -22.089  21.519  1.00 84.30           C  
ATOM   4215  C   ALA C  14      11.647 -22.590  22.774  1.00 84.30           C  
ATOM   4216  CB  ALA C  14      12.958 -20.708  21.766  1.00 84.30           C  
ATOM   4217  O   ALA C  14      12.221 -23.350  23.557  1.00 84.30           O  
ATOM   4218  N   LEU C  15      10.436 -22.088  22.992  1.00 86.08           N  
ATOM   4219  CA  LEU C  15       9.618 -22.544  24.111  1.00 86.08           C  
ATOM   4220  C   LEU C  15       9.358 -24.044  24.018  1.00 86.08           C  
ATOM   4221  CB  LEU C  15       8.289 -21.785  24.148  1.00 86.08           C  
ATOM   4222  O   LEU C  15       9.447 -24.756  25.020  1.00 86.08           O  
ATOM   4223  CG  LEU C  15       7.321 -22.167  25.269  1.00 86.08           C  
ATOM   4224  CD1 LEU C  15       7.979 -21.964  26.630  1.00 86.08           C  
ATOM   4225  CD2 LEU C  15       6.035 -21.355  25.165  1.00 86.08           C  
ATOM   4226  N   ALA C  16       9.037 -24.546  22.841  1.00 85.12           N  
ATOM   4227  CA  ALA C  16       8.790 -25.969  22.624  1.00 85.12           C  
ATOM   4228  C   ALA C  16      10.031 -26.796  22.944  1.00 85.12           C  
ATOM   4229  CB  ALA C  16       8.344 -26.219  21.186  1.00 85.12           C  
ATOM   4230  O   ALA C  16       9.939 -27.839  23.596  1.00 85.12           O  
ATOM   4231  N   LEU C  17      11.181 -26.359  22.560  1.00 83.68           N  
ATOM   4232  CA  LEU C  17      12.442 -27.054  22.800  1.00 83.68           C  
ATOM   4233  C   LEU C  17      12.795 -27.041  24.283  1.00 83.68           C  
ATOM   4234  CB  LEU C  17      13.570 -26.412  21.988  1.00 83.68           C  
ATOM   4235  O   LEU C  17      13.342 -28.017  24.803  1.00 83.68           O  
ATOM   4236  CG  LEU C  17      13.612 -26.752  20.498  1.00 83.68           C  
ATOM   4237  CD1 LEU C  17      14.571 -25.818  19.768  1.00 83.68           C  
ATOM   4238  CD2 LEU C  17      14.016 -28.208  20.292  1.00 83.68           C  
ATOM   4239  N   ALA C  18      12.462 -25.935  24.862  1.00 83.50           N  
ATOM   4240  CA  ALA C  18      12.698 -25.816  26.298  1.00 83.50           C  
ATOM   4241  C   ALA C  18      11.844 -26.812  27.078  1.00 83.50           C  
ATOM   4242  CB  ALA C  18      12.412 -24.392  26.768  1.00 83.50           C  
ATOM   4243  O   ALA C  18      12.312 -27.414  28.048  1.00 83.50           O  
ATOM   4244  N   ILE C  19      10.633 -27.016  26.699  1.00 84.53           N  
ATOM   4245  CA  ILE C  19       9.703 -27.941  27.337  1.00 84.53           C  
ATOM   4246  C   ILE C  19      10.171 -29.378  27.115  1.00 84.53           C  
ATOM   4247  CB  ILE C  19       8.266 -27.757  26.800  1.00 84.53           C  
ATOM   4248  O   ILE C  19      10.141 -30.196  28.037  1.00 84.53           O  
ATOM   4249  CG1 ILE C  19       7.697 -26.406  27.250  1.00 84.53           C  
ATOM   4250  CG2 ILE C  19       7.367 -28.909  27.258  1.00 84.53           C  
ATOM   4251  CD1 ILE C  19       6.362 -26.053  26.611  1.00 84.53           C  
ATOM   4252  N   ILE C  20      10.610 -29.628  25.918  1.00 83.17           N  
ATOM   4253  CA  ILE C  20      11.067 -30.963  25.550  1.00 83.17           C  
ATOM   4254  C   ILE C  20      12.301 -31.331  26.371  1.00 83.17           C  
ATOM   4255  CB  ILE C  20      11.382 -31.056  24.040  1.00 83.17           C  
ATOM   4256  O   ILE C  20      12.430 -32.468  26.833  1.00 83.17           O  
ATOM   4257  CG1 ILE C  20      10.096 -30.915  23.217  1.00 83.17           C  
ATOM   4258  CG2 ILE C  20      12.097 -32.372  23.717  1.00 83.17           C  
ATOM   4259  CD1 ILE C  20      10.334 -30.703  21.728  1.00 83.17           C  
ATOM   4260  N   ARG C  21      13.073 -30.384  26.623  1.00 81.20           N  
ATOM   4261  CA  ARG C  21      14.298 -30.573  27.394  1.00 81.20           C  
ATOM   4262  C   ARG C  21      13.991 -30.742  28.878  1.00 81.20           C  
ATOM   4263  CB  ARG C  21      15.251 -29.394  27.187  1.00 81.20           C  
ATOM   4264  O   ARG C  21      14.719 -31.433  29.593  1.00 81.20           O  
ATOM   4265  CG  ARG C  21      16.673 -29.661  27.653  1.00 81.20           C  
ATOM   4266  CD  ARG C  21      17.563 -28.438  27.480  1.00 81.20           C  
ATOM   4267  NE  ARG C  21      18.709 -28.474  28.384  1.00 81.20           N  
ATOM   4268  NH1 ARG C  21      20.273 -28.823  26.720  1.00 81.20           N  
ATOM   4269  NH2 ARG C  21      20.936 -28.671  28.909  1.00 81.20           N  
ATOM   4270  CZ  ARG C  21      19.970 -28.656  28.002  1.00 81.20           C  
ATOM   4271  N   SER C  22      12.994 -30.109  29.411  1.00 80.26           N  
ATOM   4272  CA  SER C  22      12.657 -30.106  30.831  1.00 80.26           C  
ATOM   4273  C   SER C  22      11.696 -31.239  31.174  1.00 80.26           C  
ATOM   4274  CB  SER C  22      12.042 -28.765  31.234  1.00 80.26           C  
ATOM   4275  O   SER C  22      11.311 -31.403  32.334  1.00 80.26           O  
ATOM   4276  OG  SER C  22      12.965 -27.708  31.034  1.00 80.26           O  
ATOM   4277  N   LYS C  23      11.341 -31.970  30.168  1.00 80.79           N  
ATOM   4278  CA  LYS C  23      10.347 -33.026  30.337  1.00 80.79           C  
ATOM   4279  C   LYS C  23      10.919 -34.197  31.131  1.00 80.79           C  
ATOM   4280  CB  LYS C  23       9.842 -33.511  28.978  1.00 80.79           C  
ATOM   4281  O   LYS C  23      12.022 -34.667  30.846  1.00 80.79           O  
ATOM   4282  CG  LYS C  23       8.907 -34.710  29.056  1.00 80.79           C  
ATOM   4283  CD  LYS C  23       8.616 -35.283  27.675  1.00 80.79           C  
ATOM   4284  CE  LYS C  23       9.665 -36.305  27.261  1.00 80.79           C  
ATOM   4285  NZ  LYS C  23       9.073 -37.405  26.442  1.00 80.79           N  
ATOM   4286  N   PRO C  24      10.138 -34.705  32.184  1.00 77.92           N  
ATOM   4287  CA  PRO C  24      10.492 -35.924  32.915  1.00 77.92           C  
ATOM   4288  C   PRO C  24      10.354 -37.184  32.064  1.00 77.92           C  
ATOM   4289  CB  PRO C  24       9.497 -35.939  34.079  1.00 77.92           C  
ATOM   4290  O   PRO C  24       9.584 -37.201  31.100  1.00 77.92           O  
ATOM   4291  CG  PRO C  24       8.761 -34.642  33.969  1.00 77.92           C  
ATOM   4292  CD  PRO C  24       9.086 -34.021  32.640  1.00 77.92           C  
ATOM   4293  N   ALA C  25      11.205 -38.253  32.308  1.00 75.29           N  
ATOM   4294  CA  ALA C  25      11.304 -39.483  31.526  1.00 75.29           C  
ATOM   4295  C   ALA C  25       9.985 -40.250  31.541  1.00 75.29           C  
ATOM   4296  CB  ALA C  25      12.433 -40.361  32.057  1.00 75.29           C  
ATOM   4297  O   ALA C  25       9.670 -40.975  30.594  1.00 75.29           O  
ATOM   4298  N   ASP C  26       9.084 -39.953  32.499  1.00 79.31           N  
ATOM   4299  CA  ASP C  26       7.855 -40.727  32.643  1.00 79.31           C  
ATOM   4300  C   ASP C  26       6.688 -40.041  31.937  1.00 79.31           C  
ATOM   4301  CB  ASP C  26       7.524 -40.939  34.122  1.00 79.31           C  
ATOM   4302  O   ASP C  26       5.592 -40.599  31.854  1.00 79.31           O  
ATOM   4303  CG  ASP C  26       7.418 -39.638  34.898  1.00 79.31           C  
ATOM   4304  OD1 ASP C  26       8.230 -38.718  34.661  1.00 79.31           O  
ATOM   4305  OD2 ASP C  26       6.515 -39.533  35.756  1.00 79.31           O  
ATOM   4306  N   LYS C  27       6.901 -38.893  31.333  1.00 80.59           N  
ATOM   4307  CA  LYS C  27       5.800 -38.149  30.726  1.00 80.59           C  
ATOM   4308  C   LYS C  27       6.105 -37.807  29.270  1.00 80.59           C  
ATOM   4309  CB  LYS C  27       5.516 -36.871  31.516  1.00 80.59           C  
ATOM   4310  O   LYS C  27       7.269 -37.667  28.890  1.00 80.59           O  
ATOM   4311  CG  LYS C  27       5.003 -37.116  32.928  1.00 80.59           C  
ATOM   4312  CD  LYS C  27       4.633 -35.813  33.623  1.00 80.59           C  
ATOM   4313  CE  LYS C  27       4.096 -36.059  35.026  1.00 80.59           C  
ATOM   4314  NZ  LYS C  27       3.760 -34.782  35.723  1.00 80.59           N  
ATOM   4315  N   SER C  28       5.038 -37.894  28.470  1.00 83.81           N  
ATOM   4316  CA  SER C  28       5.158 -37.418  27.096  1.00 83.81           C  
ATOM   4317  C   SER C  28       5.262 -35.898  27.045  1.00 83.81           C  
ATOM   4318  CB  SER C  28       3.965 -37.885  26.260  1.00 83.81           C  
ATOM   4319  O   SER C  28       4.939 -35.215  28.019  1.00 83.81           O  
ATOM   4320  OG  SER C  28       2.796 -37.163  26.606  1.00 83.81           O  
ATOM   4321  N   SER C  29       5.922 -35.328  25.965  1.00 81.04           N  
ATOM   4322  CA  SER C  29       6.064 -33.885  25.798  1.00 81.04           C  
ATOM   4323  C   SER C  29       4.707 -33.189  25.830  1.00 81.04           C  
ATOM   4324  CB  SER C  29       6.779 -33.565  24.485  1.00 81.04           C  
ATOM   4325  O   SER C  29       4.585 -32.080  26.355  1.00 81.04           O  
ATOM   4326  OG  SER C  29       6.111 -34.164  23.389  1.00 81.04           O  
ATOM   4327  N   ARG C  30       3.760 -33.887  25.363  1.00 84.37           N  
ATOM   4328  CA  ARG C  30       2.402 -33.355  25.342  1.00 84.37           C  
ATOM   4329  C   ARG C  30       1.822 -33.279  26.750  1.00 84.37           C  
ATOM   4330  CB  ARG C  30       1.502 -34.212  24.449  1.00 84.37           C  
ATOM   4331  O   ARG C  30       1.226 -32.269  27.129  1.00 84.37           O  
ATOM   4332  CG  ARG C  30       0.090 -33.668  24.295  1.00 84.37           C  
ATOM   4333  CD  ARG C  30      -0.738 -34.513  23.336  1.00 84.37           C  
ATOM   4334  NE  ARG C  30      -2.103 -34.010  23.216  1.00 84.37           N  
ATOM   4335  NH1 ARG C  30      -2.736 -35.519  21.585  1.00 84.37           N  
ATOM   4336  NH2 ARG C  30      -4.234 -33.966  22.360  1.00 84.37           N  
ATOM   4337  CZ  ARG C  30      -3.021 -34.500  22.387  1.00 84.37           C  
ATOM   4338  N   GLU C  31       1.972 -34.305  27.487  1.00 84.16           N  
ATOM   4339  CA  GLU C  31       1.445 -34.377  28.847  1.00 84.16           C  
ATOM   4340  C   GLU C  31       2.112 -33.346  29.753  1.00 84.16           C  
ATOM   4341  CB  GLU C  31       1.633 -35.783  29.422  1.00 84.16           C  
ATOM   4342  O   GLU C  31       1.450 -32.724  30.586  1.00 84.16           O  
ATOM   4343  CG  GLU C  31       0.708 -36.826  28.811  1.00 84.16           C  
ATOM   4344  CD  GLU C  31       0.986 -38.237  29.305  1.00 84.16           C  
ATOM   4345  OE1 GLU C  31       0.149 -39.138  29.070  1.00 84.16           O  
ATOM   4346  OE2 GLU C  31       2.049 -38.443  29.933  1.00 84.16           O  
ATOM   4347  N   TYR C  32       3.389 -33.209  29.623  1.00 82.71           N  
ATOM   4348  CA  TYR C  32       4.157 -32.254  30.414  1.00 82.71           C  
ATOM   4349  C   TYR C  32       3.723 -30.824  30.116  1.00 82.71           C  
ATOM   4350  CB  TYR C  32       5.656 -32.412  30.140  1.00 82.71           C  
ATOM   4351  O   TYR C  32       3.584 -30.007  31.029  1.00 82.71           O  
ATOM   4352  CG  TYR C  32       6.527 -31.531  31.003  1.00 82.71           C  
ATOM   4353  CD1 TYR C  32       7.390 -30.599  30.432  1.00 82.71           C  
ATOM   4354  CD2 TYR C  32       6.489 -31.629  32.389  1.00 82.71           C  
ATOM   4355  CE1 TYR C  32       8.196 -29.786  31.222  1.00 82.71           C  
ATOM   4356  CE2 TYR C  32       7.290 -30.822  33.190  1.00 82.71           C  
ATOM   4357  OH  TYR C  32       8.934 -29.103  33.386  1.00 82.71           O  
ATOM   4358  CZ  TYR C  32       8.139 -29.905  32.598  1.00 82.71           C  
ATOM   4359  N   THR C  33       3.491 -30.544  28.872  1.00 85.32           N  
ATOM   4360  CA  THR C  33       3.028 -29.222  28.466  1.00 85.32           C  
ATOM   4361  C   THR C  33       1.644 -28.934  29.040  1.00 85.32           C  
ATOM   4362  CB  THR C  33       2.988 -29.091  26.932  1.00 85.32           C  
ATOM   4363  O   THR C  33       1.374 -27.821  29.495  1.00 85.32           O  
ATOM   4364  CG2 THR C  33       2.649 -27.665  26.510  1.00 85.32           C  
ATOM   4365  OG1 THR C  33       4.269 -29.445  26.395  1.00 85.32           O  
ATOM   4366  N   GLU C  34       0.808 -29.929  29.062  1.00 84.90           N  
ATOM   4367  CA  GLU C  34      -0.525 -29.796  29.641  1.00 84.90           C  
ATOM   4368  C   GLU C  34      -0.451 -29.515  31.139  1.00 84.90           C  
ATOM   4369  CB  GLU C  34      -1.352 -31.058  29.382  1.00 84.90           C  
ATOM   4370  O   GLU C  34      -1.257 -28.750  31.673  1.00 84.90           O  
ATOM   4371  CG  GLU C  34      -1.808 -31.210  27.938  1.00 84.90           C  
ATOM   4372  CD  GLU C  34      -2.461 -32.553  27.653  1.00 84.90           C  
ATOM   4373  OE1 GLU C  34      -2.954 -32.760  26.521  1.00 84.90           O  
ATOM   4374  OE2 GLU C  34      -2.481 -33.404  28.569  1.00 84.90           O  
ATOM   4375  N   HIS C  35       0.470 -30.163  31.764  1.00 82.91           N  
ATOM   4376  CA  HIS C  35       0.697 -29.955  33.190  1.00 82.91           C  
ATOM   4377  C   HIS C  35       1.121 -28.518  33.476  1.00 82.91           C  
ATOM   4378  CB  HIS C  35       1.756 -30.928  33.711  1.00 82.91           C  
ATOM   4379  O   HIS C  35       0.641 -27.903  34.431  1.00 82.91           O  
ATOM   4380  CG  HIS C  35       1.994 -30.823  35.184  1.00 82.91           C  
ATOM   4381  CD2 HIS C  35       1.299 -31.318  36.235  1.00 82.91           C  
ATOM   4382  ND1 HIS C  35       3.062 -30.134  35.718  1.00 82.91           N  
ATOM   4383  CE1 HIS C  35       3.013 -30.211  37.037  1.00 82.91           C  
ATOM   4384  NE2 HIS C  35       1.952 -30.924  37.376  1.00 82.91           N  
ATOM   4385  N   LEU C  36       1.992 -27.955  32.659  1.00 83.02           N  
ATOM   4386  CA  LEU C  36       2.439 -26.573  32.789  1.00 83.02           C  
ATOM   4387  C   LEU C  36       1.286 -25.604  32.557  1.00 83.02           C  
ATOM   4388  CB  LEU C  36       3.573 -26.282  31.803  1.00 83.02           C  
ATOM   4389  O   LEU C  36       1.168 -24.593  33.254  1.00 83.02           O  
ATOM   4390  CG  LEU C  36       4.935 -26.895  32.134  1.00 83.02           C  
ATOM   4391  CD1 LEU C  36       5.914 -26.662  30.989  1.00 83.02           C  
ATOM   4392  CD2 LEU C  36       5.480 -26.317  33.436  1.00 83.02           C  
ATOM   4393  N   ALA C  37       0.490 -25.927  31.612  1.00 82.73           N  
ATOM   4394  CA  ALA C  37      -0.672 -25.100  31.300  1.00 82.73           C  
ATOM   4395  C   ALA C  37      -1.667 -25.093  32.457  1.00 82.73           C  
ATOM   4396  CB  ALA C  37      -1.350 -25.594  30.023  1.00 82.73           C  
ATOM   4397  O   ALA C  37      -2.264 -24.058  32.764  1.00 82.73           O  
ATOM   4398  N   MET C  38      -1.800 -26.152  33.052  1.00 81.89           N  
ATOM   4399  CA  MET C  38      -2.686 -26.283  34.205  1.00 81.89           C  
ATOM   4400  C   MET C  38      -2.172 -25.462  35.383  1.00 81.89           C  
ATOM   4401  CB  MET C  38      -2.827 -27.751  34.613  1.00 81.89           C  
ATOM   4402  O   MET C  38      -2.950 -24.797  36.069  1.00 81.89           O  
ATOM   4403  CG  MET C  38      -3.803 -27.979  35.755  1.00 81.89           C  
ATOM   4404  SD  MET C  38      -3.780 -29.710  36.364  1.00 81.89           S  
ATOM   4405  CE  MET C  38      -4.643 -30.541  35.001  1.00 81.89           C  
ATOM   4406  N   LEU C  39      -0.931 -25.454  35.707  1.00 80.35           N  
ATOM   4407  CA  LEU C  39      -0.305 -24.694  36.784  1.00 80.35           C  
ATOM   4408  C   LEU C  39      -0.516 -23.196  36.586  1.00 80.35           C  
ATOM   4409  CB  LEU C  39       1.192 -25.005  36.860  1.00 80.35           C  
ATOM   4410  O   LEU C  39      -0.763 -22.467  37.549  1.00 80.35           O  
ATOM   4411  CG  LEU C  39       1.575 -26.338  37.504  1.00 80.35           C  
ATOM   4412  CD1 LEU C  39       3.071 -26.590  37.351  1.00 80.35           C  
ATOM   4413  CD2 LEU C  39       1.173 -26.356  38.975  1.00 80.35           C  
ATOM   4414  N   LEU C  40      -0.443 -22.768  35.363  1.00 75.68           N  
ATOM   4415  CA  LEU C  40      -0.604 -21.362  35.011  1.00 75.68           C  
ATOM   4416  C   LEU C  40      -2.064 -20.937  35.127  1.00 75.68           C  
ATOM   4417  CB  LEU C  40      -0.096 -21.102  33.590  1.00 75.68           C  
ATOM   4418  O   LEU C  40      -2.357 -19.809  35.533  1.00 75.68           O  
ATOM   4419  CG  LEU C  40       1.422 -21.041  33.413  1.00 75.68           C  
ATOM   4420  CD1 LEU C  40       1.780 -20.966  31.933  1.00 75.68           C  
ATOM   4421  CD2 LEU C  40       2.001 -19.851  34.171  1.00 75.68           C  
ATOM   4422  N   SER C  41      -2.910 -21.795  34.779  1.00 75.69           N  
ATOM   4423  CA  SER C  41      -4.340 -21.517  34.863  1.00 75.69           C  
ATOM   4424  C   SER C  41      -4.792 -21.381  36.313  1.00 75.69           C  
ATOM   4425  CB  SER C  41      -5.143 -22.619  34.171  1.00 75.69           C  
ATOM   4426  O   SER C  41      -5.629 -20.533  36.631  1.00 75.69           O  
ATOM   4427  OG  SER C  41      -6.529 -22.329  34.206  1.00 75.69           O  
ATOM   4428  N   GLU C  42      -4.244 -22.141  37.221  1.00 75.62           N  
ATOM   4429  CA  GLU C  42      -4.580 -22.065  38.640  1.00 75.62           C  
ATOM   4430  C   GLU C  42      -4.133 -20.736  39.242  1.00 75.62           C  
ATOM   4431  CB  GLU C  42      -3.946 -23.229  39.406  1.00 75.62           C  
ATOM   4432  O   GLU C  42      -4.852 -20.141  40.048  1.00 75.62           O  
ATOM   4433  CG  GLU C  42      -4.695 -24.545  39.254  1.00 75.62           C  
ATOM   4434  CD  GLU C  42      -4.014 -25.708  39.960  1.00 75.62           C  
ATOM   4435  OE1 GLU C  42      -4.518 -26.850  39.872  1.00 75.62           O  
ATOM   4436  OE2 GLU C  42      -2.969 -25.473  40.607  1.00 75.62           O  
ATOM   4437  N   GLU C  43      -3.006 -20.281  38.948  1.00 71.60           N  
ATOM   4438  CA  GLU C  43      -2.459 -19.012  39.418  1.00 71.60           C  
ATOM   4439  C   GLU C  43      -3.260 -17.831  38.876  1.00 71.60           C  
ATOM   4440  CB  GLU C  43      -0.988 -18.878  39.017  1.00 71.60           C  
ATOM   4441  O   GLU C  43      -3.480 -16.847  39.584  1.00 71.60           O  
ATOM   4442  CG  GLU C  43      -0.202 -17.899  39.878  1.00 71.60           C  
ATOM   4443  CD  GLU C  43       1.291 -17.914  39.592  1.00 71.60           C  
ATOM   4444  OE1 GLU C  43       2.022 -17.058  40.141  1.00 71.60           O  
ATOM   4445  OE2 GLU C  43       1.733 -18.787  38.813  1.00 71.60           O  
ATOM   4446  N   GLN C  44      -3.814 -17.930  37.712  1.00 69.24           N  
ATOM   4447  CA  GLN C  44      -4.574 -16.882  37.039  1.00 69.24           C  
ATOM   4448  C   GLN C  44      -5.973 -16.748  37.636  1.00 69.24           C  
ATOM   4449  CB  GLN C  44      -4.669 -17.166  35.539  1.00 69.24           C  
ATOM   4450  O   GLN C  44      -6.502 -15.640  37.746  1.00 69.24           O  
ATOM   4451  CG  GLN C  44      -3.409 -16.803  34.765  1.00 69.24           C  
ATOM   4452  CD  GLN C  44      -3.186 -15.305  34.675  1.00 69.24           C  
ATOM   4453  NE2 GLN C  44      -2.004 -14.908  34.218  1.00 69.24           N  
ATOM   4454  OE1 GLN C  44      -4.070 -14.511  35.012  1.00 69.24           O  
ATOM   4455  N   SER C  45      -6.524 -17.854  37.941  1.00 73.23           N  
ATOM   4456  CA  SER C  45      -7.848 -17.823  38.554  1.00 73.23           C  
ATOM   4457  C   SER C  45      -7.821 -17.089  39.890  1.00 73.23           C  
ATOM   4458  CB  SER C  45      -8.380 -19.243  38.754  1.00 73.23           C  
ATOM   4459  O   SER C  45      -8.773 -16.387  40.237  1.00 73.23           O  
ATOM   4460  OG  SER C  45      -7.515 -19.991  39.592  1.00 73.23           O  
ATOM   4461  N   LYS C  46      -6.706 -17.148  40.560  1.00 78.11           N  
ATOM   4462  CA  LYS C  46      -6.518 -16.469  41.839  1.00 78.11           C  
ATOM   4463  C   LYS C  46      -6.456 -14.956  41.655  1.00 78.11           C  
ATOM   4464  CB  LYS C  46      -5.246 -16.965  42.529  1.00 78.11           C  
ATOM   4465  O   LYS C  46      -7.107 -14.208  42.388  1.00 78.11           O  
ATOM   4466  CG  LYS C  46      -5.063 -16.437  43.944  1.00 78.11           C  
ATOM   4467  CD  LYS C  46      -3.793 -16.982  44.584  1.00 78.11           C  
ATOM   4468  CE  LYS C  46      -3.568 -16.395  45.971  1.00 78.11           C  
ATOM   4469  NZ  LYS C  46      -2.316 -16.917  46.598  1.00 78.11           N  
ATOM   4470  N   TRP C  47      -5.714 -14.408  40.758  1.00 71.02           N  
ATOM   4471  CA  TRP C  47      -5.573 -12.986  40.462  1.00 71.02           C  
ATOM   4472  C   TRP C  47      -6.842 -12.434  39.822  1.00 71.02           C  
ATOM   4473  CB  TRP C  47      -4.375 -12.745  39.539  1.00 71.02           C  
ATOM   4474  O   TRP C  47      -7.221 -11.286  40.069  1.00 71.02           O  
ATOM   4475  CG  TRP C  47      -3.046 -12.848  40.226  1.00 71.02           C  
ATOM   4476  CD1 TRP C  47      -2.111 -13.833  40.068  1.00 71.02           C  
ATOM   4477  CD2 TRP C  47      -2.508 -11.934  41.186  1.00 71.02           C  
ATOM   4478  CE2 TRP C  47      -1.240 -12.426  41.567  1.00 71.02           C  
ATOM   4479  CE3 TRP C  47      -2.974 -10.744  41.761  1.00 71.02           C  
ATOM   4480  NE1 TRP C  47      -1.022 -13.585  40.871  1.00 71.02           N  
ATOM   4481  CH2 TRP C  47      -0.912 -10.607  43.045  1.00 71.02           C  
ATOM   4482  CZ2 TRP C  47      -0.432 -11.769  42.498  1.00 71.02           C  
ATOM   4483  CZ3 TRP C  47      -2.169 -10.091  42.687  1.00 71.02           C  
ATOM   4484  N   ARG C  48      -7.462 -13.167  39.094  1.00 73.32           N  
ATOM   4485  CA  ARG C  48      -8.719 -12.762  38.472  1.00 73.32           C  
ATOM   4486  C   ARG C  48      -9.793 -12.507  39.524  1.00 73.32           C  
ATOM   4487  CB  ARG C  48      -9.196 -13.827  37.482  1.00 73.32           C  
ATOM   4488  O   ARG C  48     -10.544 -11.534  39.428  1.00 73.32           O  
ATOM   4489  CG  ARG C  48     -10.194 -13.312  36.457  1.00 73.32           C  
ATOM   4490  CD  ARG C  48     -10.707 -14.428  35.558  1.00 73.32           C  
ATOM   4491  NE  ARG C  48      -9.805 -14.674  34.436  1.00 73.32           N  
ATOM   4492  NH1 ARG C  48     -11.393 -15.715  33.121  1.00 73.32           N  
ATOM   4493  NH2 ARG C  48      -9.251 -15.452  32.348  1.00 73.32           N  
ATOM   4494  CZ  ARG C  48     -10.152 -15.280  33.304  1.00 73.32           C  
ATOM   4495  N   SER C  49      -9.854 -13.375  40.460  1.00 79.45           N  
ATOM   4496  CA  SER C  49     -10.824 -13.179  41.532  1.00 79.45           C  
ATOM   4497  C   SER C  49     -10.499 -11.934  42.350  1.00 79.45           C  
ATOM   4498  CB  SER C  49     -10.867 -14.403  42.447  1.00 79.45           C  
ATOM   4499  O   SER C  49     -11.400 -11.186  42.737  1.00 79.45           O  
ATOM   4500  OG  SER C  49     -11.228 -15.564  41.718  1.00 79.45           O  
ATOM   4501  N   LYS C  50      -9.276 -11.614  42.538  1.00 84.89           N  
ATOM   4502  CA  LYS C  50      -8.844 -10.439  43.289  1.00 84.89           C  
ATOM   4503  C   LYS C  50      -9.164  -9.154  42.532  1.00 84.89           C  
ATOM   4504  CB  LYS C  50      -7.345 -10.513  43.586  1.00 84.89           C  
ATOM   4505  O   LYS C  50      -9.586  -8.163  43.131  1.00 84.89           O  
ATOM   4506  CG  LYS C  50      -6.978 -11.509  44.677  1.00 84.89           C  
ATOM   4507  CD  LYS C  50      -5.482 -11.499  44.962  1.00 84.89           C  
ATOM   4508  CE  LYS C  50      -5.115 -12.487  46.061  1.00 84.89           C  
ATOM   4509  NZ  LYS C  50      -3.642 -12.525  46.303  1.00 84.89           N  
ATOM   4510  N   VAL C  51      -8.968  -9.164  41.272  1.00 77.60           N  
ATOM   4511  CA  VAL C  51      -9.211  -8.011  40.411  1.00 77.60           C  
ATOM   4512  C   VAL C  51     -10.710  -7.730  40.334  1.00 77.60           C  
ATOM   4513  CB  VAL C  51      -8.635  -8.229  38.994  1.00 77.60           C  
ATOM   4514  O   VAL C  51     -11.133  -6.572  40.363  1.00 77.60           O  
ATOM   4515  CG1 VAL C  51      -9.146  -7.157  38.033  1.00 77.60           C  
ATOM   4516  CG2 VAL C  51      -7.108  -8.231  39.034  1.00 77.60           C  
ATOM   4517  N   GLU C  52     -11.459  -8.742  40.239  1.00 79.48           N  
ATOM   4518  CA  GLU C  52     -12.912  -8.602  40.192  1.00 79.48           C  
ATOM   4519  C   GLU C  52     -13.447  -7.968  41.473  1.00 79.48           C  
ATOM   4520  CB  GLU C  52     -13.576  -9.961  39.961  1.00 79.48           C  
ATOM   4521  O   GLU C  52     -14.324  -7.103  41.424  1.00 79.48           O  
ATOM   4522  CG  GLU C  52     -14.834  -9.894  39.108  1.00 79.48           C  
ATOM   4523  CD  GLU C  52     -15.305 -11.256  38.624  1.00 79.48           C  
ATOM   4524  OE1 GLU C  52     -16.209 -11.315  37.760  1.00 79.48           O  
ATOM   4525  OE2 GLU C  52     -14.766 -12.274  39.114  1.00 79.48           O  
ATOM   4526  N   ILE C  53     -12.898  -8.400  42.598  1.00 90.82           N  
ATOM   4527  CA  ILE C  53     -13.268  -7.844  43.895  1.00 90.82           C  
ATOM   4528  C   ILE C  53     -12.867  -6.372  43.959  1.00 90.82           C  
ATOM   4529  CB  ILE C  53     -12.614  -8.629  45.054  1.00 90.82           C  
ATOM   4530  O   ILE C  53     -13.639  -5.531  44.425  1.00 90.82           O  
ATOM   4531  CG1 ILE C  53     -13.199 -10.043  45.138  1.00 90.82           C  
ATOM   4532  CG2 ILE C  53     -12.792  -7.882  46.379  1.00 90.82           C  
ATOM   4533  CD1 ILE C  53     -12.487 -10.949  46.133  1.00 90.82           C  
ATOM   4534  N   LEU C  54     -11.762  -6.031  43.523  1.00 91.70           N  
ATOM   4535  CA  LEU C  54     -11.244  -4.667  43.545  1.00 91.70           C  
ATOM   4536  C   LEU C  54     -12.032  -3.771  42.596  1.00 91.70           C  
ATOM   4537  CB  LEU C  54      -9.760  -4.651  43.168  1.00 91.70           C  
ATOM   4538  O   LEU C  54     -12.330  -2.621  42.926  1.00 91.70           O  
ATOM   4539  CG  LEU C  54      -8.890  -3.616  43.883  1.00 91.70           C  
ATOM   4540  CD1 LEU C  54      -8.652  -4.032  45.331  1.00 91.70           C  
ATOM   4541  CD2 LEU C  54      -7.566  -3.431  43.149  1.00 91.70           C  
ATOM   4542  N   GLU C  55     -12.272  -4.239  41.441  1.00 87.31           N  
ATOM   4543  CA  GLU C  55     -13.067  -3.493  40.470  1.00 87.31           C  
ATOM   4544  C   GLU C  55     -14.445  -3.152  41.030  1.00 87.31           C  
ATOM   4545  CB  GLU C  55     -13.210  -4.286  39.168  1.00 87.31           C  
ATOM   4546  O   GLU C  55     -14.943  -2.041  40.835  1.00 87.31           O  
ATOM   4547  CG  GLU C  55     -12.066  -4.071  38.189  1.00 87.31           C  
ATOM   4548  CD  GLU C  55     -12.198  -4.899  36.920  1.00 87.31           C  
ATOM   4549  OE1 GLU C  55     -11.388  -4.710  35.985  1.00 87.31           O  
ATOM   4550  OE2 GLU C  55     -13.121  -5.743  36.862  1.00 87.31           O  
ATOM   4551  N   ALA C  56     -15.013  -4.076  41.654  1.00 86.97           N  
ATOM   4552  CA  ALA C  56     -16.316  -3.861  42.279  1.00 86.97           C  
ATOM   4553  C   ALA C  56     -16.230  -2.801  43.374  1.00 86.97           C  
ATOM   4554  CB  ALA C  56     -16.854  -5.170  42.850  1.00 86.97           C  
ATOM   4555  O   ALA C  56     -17.116  -1.951  43.494  1.00 86.97           O  
ATOM   4556  N   GLU C  57     -15.194  -2.826  44.082  1.00 92.46           N  
ATOM   4557  CA  GLU C  57     -14.978  -1.855  45.151  1.00 92.46           C  
ATOM   4558  C   GLU C  57     -14.754  -0.455  44.587  1.00 92.46           C  
ATOM   4559  CB  GLU C  57     -13.788  -2.268  46.021  1.00 92.46           C  
ATOM   4560  O   GLU C  57     -15.253   0.529  45.138  1.00 92.46           O  
ATOM   4561  CG  GLU C  57     -14.084  -3.432  46.956  1.00 92.46           C  
ATOM   4562  CD  GLU C  57     -12.925  -3.770  47.879  1.00 92.46           C  
ATOM   4563  OE1 GLU C  57     -13.088  -4.640  48.764  1.00 92.46           O  
ATOM   4564  OE2 GLU C  57     -11.845  -3.160  47.716  1.00 92.46           O  
ATOM   4565  N   VAL C  58     -14.035  -0.367  43.564  1.00 91.04           N  
ATOM   4566  CA  VAL C  58     -13.744   0.915  42.932  1.00 91.04           C  
ATOM   4567  C   VAL C  58     -15.025   1.508  42.350  1.00 91.04           C  
ATOM   4568  CB  VAL C  58     -12.673   0.773  41.827  1.00 91.04           C  
ATOM   4569  O   VAL C  58     -15.269   2.712  42.468  1.00 91.04           O  
ATOM   4570  CG1 VAL C  58     -12.608   2.037  40.972  1.00 91.04           C  
ATOM   4571  CG2 VAL C  58     -11.308   0.470  42.442  1.00 91.04           C  
ATOM   4572  N   MET C  59     -15.789   0.713  41.807  1.00 85.13           N  
ATOM   4573  CA  MET C  59     -17.065   1.160  41.256  1.00 85.13           C  
ATOM   4574  C   MET C  59     -17.997   1.643  42.363  1.00 85.13           C  
ATOM   4575  CB  MET C  59     -17.733   0.036  40.463  1.00 85.13           C  
ATOM   4576  O   MET C  59     -18.671   2.663  42.211  1.00 85.13           O  
ATOM   4577  CG  MET C  59     -17.351   0.012  38.992  1.00 85.13           C  
ATOM   4578  SD  MET C  59     -18.814   0.076  37.885  1.00 85.13           S  
ATOM   4579  CE  MET C  59     -18.056   0.782  36.395  1.00 85.13           C  
ATOM   4580  N   GLN C  60     -17.989   0.975  43.373  1.00 86.78           N  
ATOM   4581  CA  GLN C  60     -18.806   1.373  44.515  1.00 86.78           C  
ATOM   4582  C   GLN C  60     -18.332   2.703  45.093  1.00 86.78           C  
ATOM   4583  CB  GLN C  60     -18.781   0.292  45.596  1.00 86.78           C  
ATOM   4584  O   GLN C  60     -19.147   3.558  45.446  1.00 86.78           O  
ATOM   4585  CG  GLN C  60     -20.003   0.302  46.505  1.00 86.78           C  
ATOM   4586  CD  GLN C  60     -19.771  -0.437  47.809  1.00 86.78           C  
ATOM   4587  NE2 GLN C  60     -20.472  -0.022  48.858  1.00 86.78           N  
ATOM   4588  OE1 GLN C  60     -18.969  -1.374  47.873  1.00 86.78           O  
ATOM   4589  N   LEU C  61     -17.100   2.895  45.136  1.00 90.30           N  
ATOM   4590  CA  LEU C  61     -16.520   4.122  45.672  1.00 90.30           C  
ATOM   4591  C   LEU C  61     -16.763   5.295  44.729  1.00 90.30           C  
ATOM   4592  CB  LEU C  61     -15.018   3.945  45.910  1.00 90.30           C  
ATOM   4593  O   LEU C  61     -17.036   6.411  45.178  1.00 90.30           O  
ATOM   4594  CG  LEU C  61     -14.618   3.124  47.137  1.00 90.30           C  
ATOM   4595  CD1 LEU C  61     -13.122   2.827  47.111  1.00 90.30           C  
ATOM   4596  CD2 LEU C  61     -15.001   3.856  48.419  1.00 90.30           C  
ATOM   4597  N   ARG C  62     -16.685   5.081  43.430  1.00 89.56           N  
ATOM   4598  CA  ARG C  62     -16.943   6.125  42.443  1.00 89.56           C  
ATOM   4599  C   ARG C  62     -18.407   6.552  42.469  1.00 89.56           C  
ATOM   4600  CB  ARG C  62     -16.563   5.645  41.040  1.00 89.56           C  
ATOM   4601  O   ARG C  62     -18.714   7.741  42.353  1.00 89.56           O  
ATOM   4602  CG  ARG C  62     -15.063   5.566  40.802  1.00 89.56           C  
ATOM   4603  CD  ARG C  62     -14.738   5.304  39.338  1.00 89.56           C  
ATOM   4604  NE  ARG C  62     -13.298   5.311  39.097  1.00 89.56           N  
ATOM   4605  NH1 ARG C  62     -13.467   4.912  36.827  1.00 89.56           N  
ATOM   4606  NH2 ARG C  62     -11.407   5.152  37.803  1.00 89.56           N  
ATOM   4607  CZ  ARG C  62     -12.727   5.125  37.909  1.00 89.56           C  
ATOM   4608  N   GLN C  63     -19.206   5.559  42.588  1.00 80.83           N  
ATOM   4609  CA  GLN C  63     -20.633   5.848  42.687  1.00 80.83           C  
ATOM   4610  C   GLN C  63     -20.948   6.638  43.954  1.00 80.83           C  
ATOM   4611  CB  GLN C  63     -21.447   4.553  42.661  1.00 80.83           C  
ATOM   4612  O   GLN C  63     -21.724   7.595  43.919  1.00 80.83           O  
ATOM   4613  CG  GLN C  63     -22.953   4.772  42.715  1.00 80.83           C  
ATOM   4614  CD  GLN C  63     -23.737   3.475  42.638  1.00 80.83           C  
ATOM   4615  NE2 GLN C  63     -25.019   3.577  42.302  1.00 80.83           N  
ATOM   4616  OE1 GLN C  63     -23.196   2.391  42.878  1.00 80.83           O  
ATOM   4617  N   LYS C  64     -20.376   6.268  45.034  1.00 84.68           N  
ATOM   4618  CA  LYS C  64     -20.557   6.959  46.307  1.00 84.68           C  
ATOM   4619  C   LYS C  64     -20.015   8.384  46.241  1.00 84.68           C  
ATOM   4620  CB  LYS C  64     -19.872   6.190  47.438  1.00 84.68           C  
ATOM   4621  O   LYS C  64     -20.624   9.311  46.780  1.00 84.68           O  
ATOM   4622  CG  LYS C  64     -20.715   5.065  48.020  1.00 84.68           C  
ATOM   4623  CD  LYS C  64     -20.016   4.394  49.195  1.00 84.68           C  
ATOM   4624  CE  LYS C  64     -20.798   3.187  49.697  1.00 84.68           C  
ATOM   4625  NZ  LYS C  64     -20.054   2.447  50.759  1.00 84.68           N  
ATOM   4626  N   LEU C  65     -18.956   8.608  45.666  1.00 79.49           N  
ATOM   4627  CA  LEU C  65     -18.326   9.916  45.523  1.00 79.49           C  
ATOM   4628  C   LEU C  65     -19.170  10.832  44.642  1.00 79.49           C  
ATOM   4629  CB  LEU C  65     -16.921   9.773  44.933  1.00 79.49           C  
ATOM   4630  O   LEU C  65     -19.294  12.026  44.921  1.00 79.49           O  
ATOM   4631  CG  LEU C  65     -15.869  10.761  45.440  1.00 79.49           C  
ATOM   4632  CD1 LEU C  65     -14.559  10.036  45.733  1.00 79.49           C  
ATOM   4633  CD2 LEU C  65     -15.653  11.879  44.427  1.00 79.49           C  
ATOM   4634  N   LEU C  66     -19.709  10.326  43.628  1.00 81.49           N  
ATOM   4635  CA  LEU C  66     -20.548  11.096  42.717  1.00 81.49           C  
ATOM   4636  C   LEU C  66     -21.830  11.548  43.409  1.00 81.49           C  
ATOM   4637  CB  LEU C  66     -20.890  10.270  41.474  1.00 81.49           C  
ATOM   4638  O   LEU C  66     -22.251  12.697  43.257  1.00 81.49           O  
ATOM   4639  CG  LEU C  66     -21.571  11.020  40.328  1.00 81.49           C  
ATOM   4640  CD1 LEU C  66     -20.539  11.792  39.513  1.00 81.49           C  
ATOM   4641  CD2 LEU C  66     -22.345  10.051  39.440  1.00 81.49           C  
ATOM   4642  N   VAL C  67     -22.384  10.660  44.169  1.00 74.16           N  
ATOM   4643  CA  VAL C  67     -23.610  10.973  44.896  1.00 74.16           C  
ATOM   4644  C   VAL C  67     -23.318  12.006  45.982  1.00 74.16           C  
ATOM   4645  CB  VAL C  67     -24.238   9.706  45.520  1.00 74.16           C  
ATOM   4646  O   VAL C  67     -24.108  12.927  46.199  1.00 74.16           O  
ATOM   4647  CG1 VAL C  67     -25.394  10.078  46.447  1.00 74.16           C  
ATOM   4648  CG2 VAL C  67     -24.712   8.751  44.426  1.00 74.16           C  
ATOM   4649  N   SER C  68     -22.281  11.881  46.598  1.00 67.18           N  
ATOM   4650  CA  SER C  68     -21.905  12.821  47.649  1.00 67.18           C  
ATOM   4651  C   SER C  68     -21.580  14.194  47.072  1.00 67.18           C  
ATOM   4652  CB  SER C  68     -20.706  12.292  48.437  1.00 67.18           C  
ATOM   4653  O   SER C  68     -21.860  15.218  47.698  1.00 67.18           O  
ATOM   4654  OG  SER C  68     -19.491  12.620  47.785  1.00 67.18           O  
ATOM   4655  N   ARG C  69     -20.972  14.307  45.984  1.00 69.64           N  
ATOM   4656  CA  ARG C  69     -20.666  15.594  45.367  1.00 69.64           C  
ATOM   4657  C   ARG C  69     -21.941  16.313  44.940  1.00 69.64           C  
ATOM   4658  CB  ARG C  69     -19.741  15.407  44.163  1.00 69.64           C  
ATOM   4659  O   ARG C  69     -22.024  17.540  45.022  1.00 69.64           O  
ATOM   4660  CG  ARG C  69     -18.324  15.909  44.391  1.00 69.64           C  
ATOM   4661  CD  ARG C  69     -17.511  15.907  43.103  1.00 69.64           C  
ATOM   4662  NE  ARG C  69     -16.327  15.060  43.215  1.00 69.64           N  
ATOM   4663  NH1 ARG C  69     -15.837  15.092  40.958  1.00 69.64           N  
ATOM   4664  NH2 ARG C  69     -14.504  13.919  42.408  1.00 69.64           N  
ATOM   4665  CZ  ARG C  69     -15.559  14.692  42.193  1.00 69.64           C  
ATOM   4666  N   LEU C  70     -22.907  15.600  44.685  1.00 62.29           N  
ATOM   4667  CA  LEU C  70     -24.113  16.251  44.185  1.00 62.29           C  
ATOM   4668  C   LEU C  70     -25.082  16.549  45.325  1.00 62.29           C  
ATOM   4669  CB  LEU C  70     -24.799  15.377  43.133  1.00 62.29           C  
ATOM   4670  O   LEU C  70     -25.848  17.514  45.259  1.00 62.29           O  
ATOM   4671  CG  LEU C  70     -24.117  15.301  41.766  1.00 62.29           C  
ATOM   4672  CD1 LEU C  70     -24.637  14.102  40.980  1.00 62.29           C  
ATOM   4673  CD2 LEU C  70     -24.335  16.593  40.986  1.00 62.29           C  
ATOM   4674  N   CYS C  71     -25.024  15.717  46.354  1.00 62.14           N  
ATOM   4675  CA  CYS C  71     -25.842  16.085  47.504  1.00 62.14           C  
ATOM   4676  C   CYS C  71     -25.145  17.142  48.353  1.00 62.14           C  
ATOM   4677  CB  CYS C  71     -26.153  14.856  48.357  1.00 62.14           C  
ATOM   4678  O   CYS C  71     -25.803  17.930  49.034  1.00 62.14           O  
ATOM   4679  SG  CYS C  71     -27.207  13.644  47.531  1.00 62.14           S  
ATOM   4680  N   SER C  72     -23.884  17.464  48.139  1.00 47.28           N  
ATOM   4681  CA  SER C  72     -23.251  18.512  48.933  1.00 47.28           C  
ATOM   4682  C   SER C  72     -23.097  19.798  48.128  1.00 47.28           C  
ATOM   4683  CB  SER C  72     -21.884  18.049  49.438  1.00 47.28           C  
ATOM   4684  O   SER C  72     -22.898  20.873  48.698  1.00 47.28           O  
ATOM   4685  OG  SER C  72     -21.997  17.447  50.716  1.00 47.28           O  
ATOM   4686  N   GLY C  73     -23.362  19.843  46.767  1.00 43.16           N  
ATOM   4687  CA  GLY C  73     -23.158  21.125  46.112  1.00 43.16           C  
ATOM   4688  C   GLY C  73     -24.431  21.939  45.983  1.00 43.16           C  
ATOM   4689  O   GLY C  73     -24.402  23.076  45.506  1.00 43.16           O  
ATOM   4690  N   SER C  74     -25.485  21.593  46.822  1.00 40.80           N  
ATOM   4691  CA  SER C  74     -26.650  22.467  46.733  1.00 40.80           C  
ATOM   4692  C   SER C  74     -26.887  23.208  48.045  1.00 40.80           C  
ATOM   4693  CB  SER C  74     -27.897  21.664  46.359  1.00 40.80           C  
ATOM   4694  O   SER C  74     -27.783  24.050  48.135  1.00 40.80           O  
ATOM   4695  OG  SER C  74     -28.535  21.158  47.519  1.00 40.80           O  
ATOM   4696  N   PHE C  75     -25.779  23.653  48.834  1.00 38.13           N  
ATOM   4697  CA  PHE C  75     -26.218  24.622  49.831  1.00 38.13           C  
ATOM   4698  C   PHE C  75     -25.279  25.822  49.871  1.00 38.13           C  
ATOM   4699  CB  PHE C  75     -26.300  23.972  51.216  1.00 38.13           C  
ATOM   4700  O   PHE C  75     -24.085  25.672  50.138  1.00 38.13           O  
ATOM   4701  CG  PHE C  75     -27.433  22.993  51.361  1.00 38.13           C  
ATOM   4702  CD1 PHE C  75     -28.741  23.439  51.509  1.00 38.13           C  
ATOM   4703  CD2 PHE C  75     -27.190  21.626  51.349  1.00 38.13           C  
ATOM   4704  CE1 PHE C  75     -29.792  22.534  51.644  1.00 38.13           C  
ATOM   4705  CE2 PHE C  75     -28.235  20.716  51.483  1.00 38.13           C  
ATOM   4706  CZ  PHE C  75     -29.535  21.172  51.631  1.00 38.13           C  
ATOM   4707  N   LYS C  76     -24.945  26.490  48.750  1.00 36.18           N  
ATOM   4708  CA  LYS C  76     -24.471  27.797  49.197  1.00 36.18           C  
ATOM   4709  C   LYS C  76     -24.713  28.862  48.132  1.00 36.18           C  
ATOM   4710  CB  LYS C  76     -22.984  27.737  49.550  1.00 36.18           C  
ATOM   4711  O   LYS C  76     -24.082  28.844  47.073  1.00 36.18           O  
ATOM   4712  CG  LYS C  76     -22.700  27.184  50.939  1.00 36.18           C  
ATOM   4713  CD  LYS C  76     -21.213  27.232  51.266  1.00 36.18           C  
ATOM   4714  CE  LYS C  76     -20.925  26.669  52.651  1.00 36.18           C  
ATOM   4715  NZ  LYS C  76     -19.465  26.683  52.963  1.00 36.18           N  
ATOM   4716  N   SER C  77     -25.922  29.044  47.587  1.00 30.93           N  
ATOM   4717  CA  SER C  77     -26.030  30.264  46.794  1.00 30.93           C  
ATOM   4718  C   SER C  77     -26.813  31.340  47.539  1.00 30.93           C  
ATOM   4719  CB  SER C  77     -26.701  29.973  45.451  1.00 30.93           C  
ATOM   4720  O   SER C  77     -27.993  31.157  47.846  1.00 30.93           O  
ATOM   4721  OG  SER C  77     -28.091  30.241  45.514  1.00 30.93           O  
ATOM   4722  N   GLY C  78     -26.390  31.853  48.641  1.00 28.55           N  
ATOM   4723  CA  GLY C  78     -26.648  33.169  49.204  1.00 28.55           C  
ATOM   4724  C   GLY C  78     -26.009  34.293  48.411  1.00 28.55           C  
ATOM   4725  O   GLY C  78     -24.865  34.176  47.968  1.00 28.55           O  
ATOM   4726  N   TYR C  79     -26.716  34.804  47.368  1.00 27.48           N  
ATOM   4727  CA  TYR C  79     -27.094  36.110  46.842  1.00 27.48           C  
ATOM   4728  C   TYR C  79     -26.108  37.184  47.286  1.00 27.48           C  
ATOM   4729  CB  TYR C  79     -28.510  36.483  47.294  1.00 27.48           C  
ATOM   4730  O   TYR C  79     -25.844  37.337  48.481  1.00 27.48           O  
ATOM   4731  CG  TYR C  79     -29.575  36.172  46.271  1.00 27.48           C  
ATOM   4732  CD1 TYR C  79     -29.942  37.112  45.311  1.00 27.48           C  
ATOM   4733  CD2 TYR C  79     -30.218  34.939  46.263  1.00 27.48           C  
ATOM   4734  CE1 TYR C  79     -30.925  36.831  44.368  1.00 27.48           C  
ATOM   4735  CE2 TYR C  79     -31.202  34.647  45.325  1.00 27.48           C  
ATOM   4736  OH  TYR C  79     -32.522  35.314  43.451  1.00 27.48           O  
ATOM   4737  CZ  TYR C  79     -31.548  35.597  44.382  1.00 27.48           C  
ATOM   4738  N   VAL C  80     -25.007  37.408  46.613  1.00 26.14           N  
ATOM   4739  CA  VAL C  80     -24.596  38.807  46.678  1.00 26.14           C  
ATOM   4740  C   VAL C  80     -24.172  39.285  45.291  1.00 26.14           C  
ATOM   4741  CB  VAL C  80     -23.445  39.014  47.688  1.00 26.14           C  
ATOM   4742  O   VAL C  80     -23.302  38.682  44.658  1.00 26.14           O  
ATOM   4743  CG1 VAL C  80     -23.357  40.478  48.114  1.00 26.14           C  
ATOM   4744  CG2 VAL C  80     -23.636  38.111  48.905  1.00 26.14           C  
ATOM   4745  N   SER C  81     -25.102  39.745  44.454  1.00 25.21           N  
ATOM   4746  CA  SER C  81     -25.445  40.919  43.657  1.00 25.21           C  
ATOM   4747  C   SER C  81     -24.717  42.161  44.162  1.00 25.21           C  
ATOM   4748  CB  SER C  81     -26.955  41.159  43.677  1.00 25.21           C  
ATOM   4749  O   SER C  81     -24.692  42.425  45.366  1.00 25.21           O  
ATOM   4750  OG  SER C  81     -27.465  41.264  42.359  1.00 25.21           O  
ATOM   4751  N   SER C  82     -23.698  42.606  43.465  1.00 27.38           N  
ATOM   4752  CA  SER C  82     -23.513  43.949  42.927  1.00 27.38           C  
ATOM   4753  C   SER C  82     -22.072  44.419  43.096  1.00 27.38           C  
ATOM   4754  CB  SER C  82     -24.462  44.936  43.608  1.00 27.38           C  
ATOM   4755  O   SER C  82     -21.457  44.188  44.139  1.00 27.38           O  
ATOM   4756  OG  SER C  82     -24.203  45.004  44.999  1.00 27.38           O  
ATOM   4757  N   GLN C  83     -21.293  44.537  41.984  1.00 24.67           N  
ATOM   4758  CA  GLN C  83     -20.825  45.775  41.369  1.00 24.67           C  
ATOM   4759  C   GLN C  83     -19.572  46.296  42.068  1.00 24.67           C  
ATOM   4760  CB  GLN C  83     -21.924  46.838  41.398  1.00 24.67           C  
ATOM   4761  O   GLN C  83     -19.575  46.507  43.283  1.00 24.67           O  
ATOM   4762  CG  GLN C  83     -22.420  47.247  40.018  1.00 24.67           C  
ATOM   4763  CD  GLN C  83     -23.286  48.493  40.051  1.00 24.67           C  
ATOM   4764  NE2 GLN C  83     -23.999  48.748  38.959  1.00 24.67           N  
ATOM   4765  OE1 GLN C  83     -23.314  49.219  41.050  1.00 24.67           O  
ATOM   4766  N   LEU C  84     -18.359  46.099  41.533  1.00 25.37           N  
ATOM   4767  CA  LEU C  84     -17.368  47.168  41.496  1.00 25.37           C  
ATOM   4768  C   LEU C  84     -16.102  46.712  40.779  1.00 25.37           C  
ATOM   4769  CB  LEU C  84     -17.026  47.632  42.915  1.00 25.37           C  
ATOM   4770  O   LEU C  84     -15.551  45.655  41.095  1.00 25.37           O  
ATOM   4771  CG  LEU C  84     -18.070  48.505  43.613  1.00 25.37           C  
ATOM   4772  CD1 LEU C  84     -17.585  48.900  45.004  1.00 25.37           C  
ATOM   4773  CD2 LEU C  84     -18.378  49.742  42.777  1.00 25.37           C  
ATOM   4774  N   GLU C  85     -15.919  47.058  39.462  1.00 24.52           N  
ATOM   4775  CA  GLU C  85     -15.022  47.915  38.692  1.00 24.52           C  
ATOM   4776  C   GLU C  85     -13.746  48.220  39.472  1.00 24.52           C  
ATOM   4777  CB  GLU C  85     -15.725  49.218  38.304  1.00 24.52           C  
ATOM   4778  O   GLU C  85     -13.804  48.600  40.643  1.00 24.52           O  
ATOM   4779  CG  GLU C  85     -16.182  49.261  36.853  1.00 24.52           C  
ATOM   4780  CD  GLU C  85     -16.754  50.609  36.444  1.00 24.52           C  
ATOM   4781  OE1 GLU C  85     -17.001  50.822  35.235  1.00 24.52           O  
ATOM   4782  OE2 GLU C  85     -16.955  51.460  37.339  1.00 24.52           O  
ATOM   4783  N   ALA C  86     -12.577  47.679  39.028  1.00 22.73           N  
ATOM   4784  CA  ALA C  86     -11.313  48.117  38.440  1.00 22.73           C  
ATOM   4785  C   ALA C  86     -10.417  48.768  39.490  1.00 22.73           C  
ATOM   4786  CB  ALA C  86     -11.569  49.086  37.289  1.00 22.73           C  
ATOM   4787  O   ALA C  86     -10.832  49.707  40.174  1.00 22.73           O  
ATOM   4788  N   GLN C  87      -9.482  48.039  40.069  1.00 23.80           N  
ATOM   4789  CA  GLN C  87      -8.172  48.651  40.258  1.00 23.80           C  
ATOM   4790  C   GLN C  87      -7.201  47.679  40.922  1.00 23.80           C  
ATOM   4791  CB  GLN C  87      -8.291  49.927  41.094  1.00 23.80           C  
ATOM   4792  O   GLN C  87      -7.511  47.098  41.964  1.00 23.80           O  
ATOM   4793  CG  GLN C  87      -7.698  51.159  40.423  1.00 23.80           C  
ATOM   4794  CD  GLN C  87      -7.798  52.403  41.287  1.00 23.80           C  
ATOM   4795  NE2 GLN C  87      -6.773  53.246  41.233  1.00 23.80           N  
ATOM   4796  OE1 GLN C  87      -8.790  52.604  41.995  1.00 23.80           O  
ATOM   4797  N   GLU C  88      -6.448  47.013  40.133  1.00 21.20           N  
ATOM   4798  CA  GLU C  88      -5.075  46.526  40.042  1.00 21.20           C  
ATOM   4799  C   GLU C  88      -4.167  47.248  41.033  1.00 21.20           C  
ATOM   4800  CB  GLU C  88      -4.539  46.693  38.618  1.00 21.20           C  
ATOM   4801  O   GLU C  88      -4.028  48.471  40.978  1.00 21.20           O  
ATOM   4802  CG  GLU C  88      -3.532  45.627  38.211  1.00 21.20           C  
ATOM   4803  CD  GLU C  88      -3.486  45.387  36.710  1.00 21.20           C  
ATOM   4804  OE1 GLU C  88      -2.646  44.582  36.250  1.00 21.20           O  
ATOM   4805  OE2 GLU C  88      -4.297  46.010  35.989  1.00 21.20           O  
ATOM   4806  N   PRO C  89      -3.896  46.661  42.205  1.00 30.18           N  
ATOM   4807  CA  PRO C  89      -2.830  47.242  43.025  1.00 30.18           C  
ATOM   4808  C   PRO C  89      -1.508  46.488  42.894  1.00 30.18           C  
ATOM   4809  CB  PRO C  89      -3.381  47.133  44.449  1.00 30.18           C  
ATOM   4810  O   PRO C  89      -1.504  45.270  42.702  1.00 30.18           O  
ATOM   4811  CG  PRO C  89      -4.504  46.151  44.350  1.00 30.18           C  
ATOM   4812  CD  PRO C  89      -4.628  45.711  42.919  1.00 30.18           C  
ATOM   4813  N   LYS C  90      -0.527  47.051  42.214  1.00 24.31           N  
ATOM   4814  CA  LYS C  90       0.917  47.271  42.203  1.00 24.31           C  
ATOM   4815  C   LYS C  90       1.483  47.271  43.620  1.00 24.31           C  
ATOM   4816  CB  LYS C  90       1.254  48.588  41.504  1.00 24.31           C  
ATOM   4817  O   LYS C  90       0.981  47.979  44.495  1.00 24.31           O  
ATOM   4818  CG  LYS C  90       1.556  48.441  40.020  1.00 24.31           C  
ATOM   4819  CD  LYS C  90       1.893  49.784  39.383  1.00 24.31           C  
ATOM   4820  CE  LYS C  90       2.027  49.667  37.870  1.00 24.31           C  
ATOM   4821  NZ  LYS C  90       1.957  51.002  37.204  1.00 24.31           N  
ATOM   4822  N   SER C  91       2.272  46.271  43.937  1.00 23.86           N  
ATOM   4823  CA  SER C  91       3.662  45.983  44.274  1.00 23.86           C  
ATOM   4824  C   SER C  91       3.939  46.247  45.750  1.00 23.86           C  
ATOM   4825  CB  SER C  91       4.608  46.819  43.412  1.00 23.86           C  
ATOM   4826  O   SER C  91       3.502  47.263  46.297  1.00 23.86           O  
ATOM   4827  OG  SER C  91       4.441  48.201  43.677  1.00 23.86           O  
ATOM   4828  N   SER C  92       4.268  45.129  46.510  1.00 26.25           N  
ATOM   4829  CA  SER C  92       5.440  45.054  47.376  1.00 26.25           C  
ATOM   4830  C   SER C  92       5.426  43.781  48.215  1.00 26.25           C  
ATOM   4831  CB  SER C  92       5.509  46.277  48.292  1.00 26.25           C  
ATOM   4832  O   SER C  92       4.406  43.437  48.815  1.00 26.25           O  
ATOM   4833  OG  SER C  92       5.100  47.446  47.602  1.00 26.25           O  
ATOM   4834  N   GLU C  93       6.209  42.755  47.900  1.00 24.07           N  
ATOM   4835  CA  GLU C  93       7.346  42.001  48.419  1.00 24.07           C  
ATOM   4836  C   GLU C  93       7.391  42.049  49.943  1.00 24.07           C  
ATOM   4837  CB  GLU C  93       8.657  42.537  47.837  1.00 24.07           C  
ATOM   4838  O   GLU C  93       7.345  43.129  50.537  1.00 24.07           O  
ATOM   4839  CG  GLU C  93       9.079  41.857  46.543  1.00 24.07           C  
ATOM   4840  CD  GLU C  93      10.376  42.407  45.971  1.00 24.07           C  
ATOM   4841  OE1 GLU C  93      10.867  41.869  44.953  1.00 24.07           O  
ATOM   4842  OE2 GLU C  93      10.904  43.385  46.545  1.00 24.07           O  
ATOM   4843  N   SER C  94       7.092  40.862  50.594  1.00 28.35           N  
ATOM   4844  CA  SER C  94       7.884  40.353  51.709  1.00 28.35           C  
ATOM   4845  C   SER C  94       7.349  39.013  52.201  1.00 28.35           C  
ATOM   4846  CB  SER C  94       7.899  41.360  52.860  1.00 28.35           C  
ATOM   4847  O   SER C  94       6.137  38.839  52.351  1.00 28.35           O  
ATOM   4848  OG  SER C  94       6.747  41.211  53.673  1.00 28.35           O  
ATOM   4849  N   THR C  95       7.958  37.831  51.871  1.00 25.84           N  
ATOM   4850  CA  THR C  95       8.769  36.828  52.553  1.00 25.84           C  
ATOM   4851  C   THR C  95       7.939  36.072  53.586  1.00 25.84           C  
ATOM   4852  CB  THR C  95       9.988  37.470  53.241  1.00 25.84           C  
ATOM   4853  O   THR C  95       7.291  36.684  54.438  1.00 25.84           O  
ATOM   4854  CG2 THR C  95      10.953  36.407  53.755  1.00 25.84           C  
ATOM   4855  OG1 THR C  95      10.674  38.307  52.301  1.00 25.84           O  
ATOM   4856  N   LEU C  96       7.615  34.765  53.364  1.00 22.89           N  
ATOM   4857  CA  LEU C  96       8.046  33.470  53.880  1.00 22.89           C  
ATOM   4858  C   LEU C  96       7.406  33.186  55.235  1.00 22.89           C  
ATOM   4859  CB  LEU C  96       9.571  33.422  54.003  1.00 22.89           C  
ATOM   4860  O   LEU C  96       7.461  34.021  56.140  1.00 22.89           O  
ATOM   4861  CG  LEU C  96      10.278  32.303  53.237  1.00 22.89           C  
ATOM   4862  CD1 LEU C  96      11.312  32.887  52.280  1.00 22.89           C  
ATOM   4863  CD2 LEU C  96      10.932  31.323  54.205  1.00 22.89           C  
ATOM   4864  N   THR C  97       6.632  32.007  55.327  1.00 28.98           N  
ATOM   4865  CA  THR C  97       6.829  30.766  56.067  1.00 28.98           C  
ATOM   4866  C   THR C  97       5.497  30.219  56.571  1.00 28.98           C  
ATOM   4867  CB  THR C  97       7.786  30.972  57.257  1.00 28.98           C  
ATOM   4868  O   THR C  97       4.702  30.953  57.163  1.00 28.98           O  
ATOM   4869  CG2 THR C  97       9.175  31.384  56.781  1.00 28.98           C  
ATOM   4870  OG1 THR C  97       7.262  31.995  58.112  1.00 28.98           O  
ATOM   4871  N   SER C  98       4.999  29.104  56.032  1.00 26.95           N  
ATOM   4872  CA  SER C  98       4.797  27.708  56.405  1.00 26.95           C  
ATOM   4873  C   SER C  98       4.260  27.588  57.828  1.00 26.95           C  
ATOM   4874  CB  SER C  98       6.104  26.924  56.278  1.00 26.95           C  
ATOM   4875  O   SER C  98       4.783  28.217  58.750  1.00 26.95           O  
ATOM   4876  OG  SER C  98       5.845  25.543  56.091  1.00 26.95           O  
ATOM   4877  N   MET C  99       3.052  27.068  58.015  1.00 32.15           N  
ATOM   4878  CA  MET C  99       2.750  26.022  58.988  1.00 32.15           C  
ATOM   4879  C   MET C  99       1.292  25.588  58.886  1.00 32.15           C  
ATOM   4880  CB  MET C  99       3.055  26.504  60.408  1.00 32.15           C  
ATOM   4881  O   MET C  99       0.395  26.428  58.791  1.00 32.15           O  
ATOM   4882  CG  MET C  99       4.286  25.859  61.023  1.00 32.15           C  
ATOM   4883  SD  MET C  99       4.674  26.530  62.686  1.00 32.15           S  
ATOM   4884  CE  MET C  99       5.149  25.003  63.544  1.00 32.15           C  
ATOM   4885  N   GLU C 100       0.936  24.264  58.364  1.00 34.88           N  
ATOM   4886  CA  GLU C 100       0.513  22.902  58.674  1.00 34.88           C  
ATOM   4887  C   GLU C 100      -0.475  22.881  59.836  1.00 34.88           C  
ATOM   4888  CB  GLU C 100       1.725  22.023  58.998  1.00 34.88           C  
ATOM   4889  O   GLU C 100      -0.273  23.565  60.842  1.00 34.88           O  
ATOM   4890  CG  GLU C 100       2.197  21.172  57.829  1.00 34.88           C  
ATOM   4891  CD  GLU C 100       3.540  20.502  58.078  1.00 34.88           C  
ATOM   4892  OE1 GLU C 100       3.877  19.533  57.362  1.00 34.88           O  
ATOM   4893  OE2 GLU C 100       4.259  20.951  58.999  1.00 34.88           O  
ATOM   4894  N   ASP C 101      -1.673  22.247  59.566  1.00 33.03           N  
ATOM   4895  CA  ASP C 101      -2.358  20.998  59.884  1.00 33.03           C  
ATOM   4896  C   ASP C 101      -3.042  21.079  61.247  1.00 33.03           C  
ATOM   4897  CB  ASP C 101      -1.376  19.826  59.857  1.00 33.03           C  
ATOM   4898  O   ASP C 101      -2.380  21.273  62.269  1.00 33.03           O  
ATOM   4899  CG  ASP C 101      -2.064  18.474  59.934  1.00 33.03           C  
ATOM   4900  OD1 ASP C 101      -3.285  18.396  59.680  1.00 33.03           O  
ATOM   4901  OD2 ASP C 101      -1.379  17.478  60.253  1.00 33.03           O  
ATOM   4902  N   SER C 102      -4.339  21.499  61.308  1.00 37.86           N  
ATOM   4903  CA  SER C 102      -5.336  21.546  62.373  1.00 37.86           C  
ATOM   4904  C   SER C 102      -6.041  20.202  62.530  1.00 37.86           C  
ATOM   4905  CB  SER C 102      -6.365  22.642  62.096  1.00 37.86           C  
ATOM   4906  O   SER C 102      -6.608  19.677  61.570  1.00 37.86           O  
ATOM   4907  OG  SER C 102      -7.262  22.776  63.185  1.00 37.86           O  
ATOM   4908  N   GLY C 103      -5.560  19.202  63.325  1.00 31.66           N  
ATOM   4909  CA  GLY C 103      -5.766  18.253  64.408  1.00 31.66           C  
ATOM   4910  C   GLY C 103      -7.070  18.470  65.151  1.00 31.66           C  
ATOM   4911  O   GLY C 103      -7.258  19.501  65.800  1.00 31.66           O  
ATOM   4912  N   CYS C 104      -8.145  17.757  64.766  1.00 35.25           N  
ATOM   4913  CA  CYS C 104      -9.361  17.706  65.571  1.00 35.25           C  
ATOM   4914  C   CYS C 104      -9.463  16.383  66.321  1.00 35.25           C  
ATOM   4915  CB  CYS C 104     -10.595  17.900  64.690  1.00 35.25           C  
ATOM   4916  O   CYS C 104      -9.331  15.314  65.723  1.00 35.25           O  
ATOM   4917  SG  CYS C 104     -10.956  19.629  64.314  1.00 35.25           S  
ATOM   4918  N   ASP C 105      -9.071  16.214  67.630  1.00 31.39           N  
ATOM   4919  CA  ASP C 105      -9.140  15.797  69.027  1.00 31.39           C  
ATOM   4920  C   ASP C 105     -10.403  14.981  69.295  1.00 31.39           C  
ATOM   4921  CB  ASP C 105      -9.094  17.013  69.954  1.00 31.39           C  
ATOM   4922  O   ASP C 105     -11.502  15.382  68.905  1.00 31.39           O  
ATOM   4923  CG  ASP C 105      -7.698  17.309  70.475  1.00 31.39           C  
ATOM   4924  OD1 ASP C 105      -6.810  16.437  70.368  1.00 31.39           O  
ATOM   4925  OD2 ASP C 105      -7.487  18.423  71.000  1.00 31.39           O  
ATOM   4926  N   LEU C 106     -10.304  13.621  69.591  1.00 28.48           N  
ATOM   4927  CA  LEU C 106     -10.935  12.519  70.308  1.00 28.48           C  
ATOM   4928  C   LEU C 106     -11.125  12.866  71.780  1.00 28.48           C  
ATOM   4929  CB  LEU C 106     -10.098  11.244  70.176  1.00 28.48           C  
ATOM   4930  O   LEU C 106     -10.154  13.148  72.486  1.00 28.48           O  
ATOM   4931  CG  LEU C 106      -9.949  10.674  68.764  1.00 28.48           C  
ATOM   4932  CD1 LEU C 106      -8.974   9.501  68.767  1.00 28.48           C  
ATOM   4933  CD2 LEU C 106     -11.305  10.247  68.213  1.00 28.48           C  
ATOM   4934  N   SER C 107     -12.237  13.510  72.179  1.00 33.03           N  
ATOM   4935  CA  SER C 107     -12.708  13.614  73.556  1.00 33.03           C  
ATOM   4936  C   SER C 107     -13.622  12.448  73.917  1.00 33.03           C  
ATOM   4937  CB  SER C 107     -13.445  14.936  73.772  1.00 33.03           C  
ATOM   4938  O   SER C 107     -14.453  12.030  73.108  1.00 33.03           O
[truncated: 182,937 more chars]
